# Supplementary material for: Sequestosome 1 Is Part of the Interaction Network of VAPB
Source: Int J Mol Sci. 2021 Dec 9;22(24):13271. doi: 10.3390/ijms222413271 (PMC8707790; doi:10.3390/ijms222413271)
Supplement: Supplementary file 1 [file ijms-22-13271-s001.zip]

Archive with 15 entries (13 files):
- ijms-1442113-supplementary/
- ijms-1442113-supplementary/ijms-1442113-supplementary-for publish.pdf
- ijms-1442113-supplementary/TableS1_P56S-VAPB_NES-APEX2.xlsx
- ijms-1442113-supplementary/TableS2_P56S-VAPB_NLS-APEX2.xlsx
- ijms-1442113-supplementary/TableS3_Control_NES-APEX2.xlsx
- ijms-1442113-supplementary/TableS4_ list of antibodies used.pdf
- ijms-1442113-supplementary/__MACOSX/
- ijms-1442113-supplementary/__MACOSX/._Fig. S_2.pdf
- ijms-1442113-supplementary/__MACOSX/._Fig. S_3.pdf
- ijms-1442113-supplementary/__MACOSX/._for reviewers only.pdf
- ijms-1442113-supplementary/__MACOSX/._James Kehlenbach revised with changes in color.pdf
- ijms-1442113-supplementary/__MACOSX/._TableS1_P56S-VAPB_NES-APEX2.xlsx
- ijms-1442113-supplementary/__MACOSX/._TableS2_P56S-VAPB_NLS-APEX2.xlsx
- ijms-1442113-supplementary/__MACOSX/._TableS3_Control_NES-APEX2.xlsx
- ijms-1442113-supplementary/__MACOSX/._TableS4_ list of antibodies used.docx
