# Supplementary material for: Sequestosome 1 Is Part of the Interaction Network of VAPB
Source: Int J Mol Sci. 2021 Dec 9;22(24):13271. doi: 10.3390/ijms222413271 (PMC8707790; doi:10.3390/ijms222413271)
Supplement: Supplementary file 1 [file ijms-22-13271-s001.zip › ijms-1442113-supplementary/TableS1_P56S-VAPB_NES-APEX2.xlsx]

## Sheet: Table S1
Table S1. Biotinylation assay (RAPIDS) using FKBP12-NES-GFP-APEX2 and HA-FRB-P56S-VAPB
1) Significant proteins identified in quadrant IV are listed in sheet 2
2) all proteins identified in the analysis are listed in sheet 3
Columns
Significance B: A "+" indicates a positive result in a Significance B test with the following settings: both-sided, Benjamini Hochberg FDR, threshold value: 0.05 (shown separately for forward and reverse experiments)
Normalized ratio H/L (log2): log2 of normalized ratio between two isotopically labeled partners (shown separately for forward and reverse experiments)
Intensity: log2 of the mean combined peptide signal intensity per protein
Protein IDs: identifiers of proteins contained in the protein group, sorted by number of identified peptides in descending order
Majority protein IDs: IDs of proteins that have at least half of the peptides that the leading protein has
Subcellular localization: subcellular localization as listed in UniProt (corresponding to the first majority protein ID)

## Sheet: significant proteins
Biotinylation approach using FKBP12-NES-GFP-APEX2: significant proteins identified in quadrant IV
Gene names	Protein names	Significance B		Normalized ratio H/L (log2)		Intensity		Protein IDs	Majority protein IDs	Subcellular location
		forward	reverse	forward	reverse	forward	reverse
VAPB	Vesicle-associated membrane protein-associated protein B/C	+	+	-3.244	1.93338	38.397	36.9484	O95292;E5RK64;O95292-2	O95292	endoplasmic reticulum, INM
SQSTM1	Sequestosome-1	+	+	-0.83439	1.55972	33.5889	33.1457	Q13501;Q13501-2;E7EMC7;E9PFW8;E3W990;C9JRJ8;D6RBF1;C9J6J8	Q13501;Q13501-2;E7EMC7	nucleus, cytosol, endoplasmic reticulum, late endosome, lysosome
NSUN4	5-methylcytosine rRNA methyltransferase NSUN4	+		-3.07461	0.43957	32.1764	29.5265	Q96CB9;M0R1K5;Q96CB9-2;Q96CB9-4;A0A087X0V6;A0A087WUV3	Q96CB9;M0R1K5;Q96CB9-2;Q96CB9-4	mitochondria
ROR1	Tyrosine-protein kinase transmembrane receptor;Tyrosine-protein kinase transmembrane receptor ROR1		+	-0.528781	2.75734	25.3815	28.6101	A0A0A0MTJ5;Q01973;Q01973-2	A0A0A0MTJ5;Q01973;Q01973-2
FUK	L-fucose kinase		+	-0.694998	2.27531	26.1022	26.7528	Q8N0W3;Q8N0W3-2;I3L3J1;I3L106;I3L171;I3L1X0	Q8N0W3;Q8N0W3-2;I3L3J1;I3L106;I3L171;I3L1X0	cytosol
NME1	Nucleoside diphosphate kinase A		+	-0.26524	2.17824	33.5367	33.7284	P15531;P15531-2	P15531;P15531-2	nucleus, cytoplasm
SQRDL	Sulfide:quinone oxidoreductase, mitochondrial		+	-0.09749	1.14372	26.8269	27.1658	Q9Y6N5;H3BMS6;H3BNX3;H3BNP9;A0A1B0GXB4;H3BV36	Q9Y6N5;H3BMS6;H3BNX3	mitochondria
IRAK1	Interleukin-1 receptor-associated kinase 1		+	-0.40432	1.06901	26.5896	25.3978	F8WAB6;D3YTB5;P51617-4;P51617-2;P51617-3;P51617;H7C1F0;H7C224	F8WAB6;D3YTB5;P51617-4;P51617-2;P51617-3;P51617;H7C1F0	cytoplasm, nucleus, lipid droplet
NEK7	Serine/threonine-protein kinase Nek7		+	-0.00804	1.02645	28.3501	28.4891	Q8TDX7;F8WAG2;Q8TDX7-2;F5H3U7;Q5TBH0;Q5TBG1;Q5TBG7;Q5TBH2;Q5TBH1;Q9HC98;Q9HC98-3;Q9HC98-4;Q9HC98-2	Q8TDX7;F8WAG2;Q8TDX7-2	nucleus, cytolasm, spindle pole, centrosome
APOL2	Apolipoprotein L2		+	-0.40211	0.717561	29.3507	29.8994	Q9BQE5;J3KQL8;E9PM95;B0QYK8	Q9BQE5;J3KQL8	cytoplasm

## Sheet: all proteins identified
Ratio H/L normalized forward_P56S	Ratio H/L normalized Reverse_P56S	C: Ratio H/L normalized forward_P56S B significant	C: Ratio H/L normalized Reverse_P56S B significant	N: Razor + unique peptides	N: Sequence coverage [%]	N: Mol. weight [kDa]	N: Intensity forward_P56S	N: Intensity Reverse_P56S	N: Ratio H/L normalized forward_P56S Significance B	N: Ratio H/L normalized Reverse_P56S Significance B	T: Protein IDs	T: Majority protein IDs	T: Protein names	T: Gene names
-6.35025	-3.965	+	+	4	4.3	96.943	36.6708	36.5694	2.2828e-146	7.5608e-62	P33981-2;P33981;D6RF82;D6REX1;D6RIC6	P33981-2;P33981	Dual specificity protein kinase TTK	TTK
-5.51536	-4.64472	+	+	1	2.4	60.197	30.9555	30.1912	1.56187e-55	2.673e-49	P36894	P36894	Bone morphogenetic protein receptor type-1A	BMPR1A
-3.48115	-5.0684	+	+	3	3.6	84.427	32.4482	32.3951	6.80456e-22	6.47754e-58	Q08499-6;A0A087WSZ7;A0A1B0GW84;Q08499-3;Q08499-2;Q08499-10;Q08499-9;Q08499-11;Q08499;D6RHE0;Q08499-7;Q08499-12;Q08499-5;Q08499-8;Q08499-4	Q08499-6;A0A087WSZ7;A0A1B0GW84;Q08499-3;Q08499-2;Q08499-10;Q08499-9;Q08499-11;Q08499	cAMP-specific 3,5-cyclic phosphodiesterase 4D	PDE4D
-3.244	1.93338	+	+	21	66.3	27.228	38.397	36.9484	3.11429e-39	2.06279e-18	O95292;E5RK64;O95292-2	O95292	Vesicle-associated membrane protein-associated protein B/C	VAPB
-3.13873	-2.65608	+	+	8	41.7	22.683	33.8082	33.2311	8.11599e-37	1.39409e-28	H0YD13;P16070-18;P16070-12;P16070-14;P16070-13;P16070-11;P16070-10;P16070-16;P16070-8;P16070-17;P16070-6;P16070-4;P16070-3;P16070-7;P16070-5;P16070;H0Y2P0;H0YE40;H0YDW7;H0YCV9;H0Y5E4;P16070-15;P16070-9;E9PKC6;H0YDX6;Q86UZ1;H0YD17;P16070-19;J3KN83	H0YD13;P16070-18;P16070-12;P16070-14;P16070-13;P16070-11;P16070-10;P16070-16;P16070-8;P16070-17;P16070-6;P16070-4;P16070-3;P16070-7;P16070-5;P16070;H0Y2P0;H0YE40;H0YDW7;H0YCV9;H0Y5E4;P16070-15;P16070-9	CD44 antigen	CD44
-3.07461	0.43957	+		3	7	43.088	32.1764	29.5265	2.39404e-17	0.0779644	Q96CB9;M0R1K5;Q96CB9-2;Q96CB9-4;A0A087X0V6;A0A087WUV3	Q96CB9;M0R1K5;Q96CB9-2;Q96CB9-4	5-methylcytosine rRNA methyltransferase NSUN4	NSUN4
-2.65454	-2.5569	+	+	1	2.6	45.967	28.9232	30.1105	3.90964e-14	5.81255e-16	B7Z934;Q9HAK2	B7Z934;Q9HAK2	Transcription factor COE2	EBF2
-2.60911	-2.15284	+	+	49	27.6	250.53	32.0586	31.8794	7.87614e-13	1.23864e-11	Q6UVK1	Q6UVK1	Chondroitin sulfate proteoglycan 4	CSPG4
-2.47033	-2.35979	+	+	16	16	161.69	30.6029	29.3092	4.19065e-12	2.88222e-14	Q6YHK3;Q6YHK3-2;Q6YHK3-4;Q6YHK3-3	Q6YHK3;Q6YHK3-2;Q6YHK3-4;Q6YHK3-3	CD109 antigen	CD109
-2.2363	-1.3419	+	+	2	9.8	35.97	26.7111	26.0957	4.41511e-07	0.000552006	O95274	O95274	Ly6/PLAUR domain-containing protein 3	LYPD3
-2.22959	-2.40042	+	+	6	17.5	39.803	30.96	30.2676	4.44783e-10	3.11312e-14	P15529-7;P15529-4;P15529-6;P15529-3;P15529-5;P15529-2;P15529-16;R4GN18	P15529-7;P15529-4;P15529-6;P15529-3;P15529-5;P15529-2;P15529-16	Membrane cofactor protein	CD46
-2.17234	-3.12004	+	+	2	24.6	13.242	29.3186	24.9808	8.53544e-10	3.80709e-16	P06702	P06702	Protein S100-A9	S100A9
-2.08841	-2.099	+	+	14	27.5	49.338	31.9579	32.0182	1.20943e-08	3.98807e-11	B1AP13;P08174-4;P08174;P08174-3;P08174-5;P08174-2;H3BLV0;H7BY55;P08174-6;P08174-7;B1AP15;A0A2R8YDY3;A0A2R8YEC5;A0A2R8Y4B4	B1AP13;P08174-4;P08174;P08174-3;P08174-5;P08174-2;H3BLV0;H7BY55;P08174-6;P08174-7;B1AP15	Complement decay-accelerating factor	CD55
-2.00457	-0.144505	+		2	3.5	64.135	24.0677	26.7166	6.50714e-06	0.767489	Q5T749	Q5T749	Keratinocyte proline-rich protein	KPRP
-1.97966	-1.29407	+	+	3	29.8	14.233	29.8868	29.0848	3.43185e-08	3.98801e-05	Q96QV6;P16104;Q8IUE6	Q96QV6;P16104;Q8IUE6	Histone H2A type 1-A;Histone H2AX;Histone H2A type 2-B	HIST1H2AA;H2AFX;HIST2H2AB
-1.96567	-1.12343	+	+	5	26.2	22.275	30.5633	31.5856	4.31199e-08	0.00045858	Q5QNZ2;P24539	Q5QNZ2;P24539	ATP synthase F(0) complex subunit B1, mitochondrial	ATP5F1
-1.95528	-0.629055	+		2	13.9	16.402	26.838	27.995	1.11198e-05	0.066369	P17568	P17568	NADH dehydrogenase [ubiquinone] 1 beta subcomplex subunit 7	NDUFB7
-1.92994	-1.33057	+	+	16	37.7	50.431	31.9087	35.3165	1.49989e-07	3.46327e-08	B4DJV2;O75390;A0A0C4DGI3;H0YIC4;F8VRI6;F8VPF9;F8VPA1;F8W1S4;H0YH82;F8VRP1;F8VX68;F8VR34;F8VTT8;F8W4S1;F8W642;F8VZK9;F8VX07;F8VWQ5;F8W0J2;F8VP03;F8VU34;F8W031	B4DJV2;O75390;A0A0C4DGI3	Citrate synthase;Citrate synthase, mitochondrial	CS
-1.87843	-1.7414	+	+	4	15.8	35.329	27.5237	26.8742	5.55542e-08	6.54578e-06	P31937;H7BZL2	P31937	3-hydroxyisobutyrate dehydrogenase, mitochondrial	HIBADH
-1.87102	-1.87435	+	+	1	10	11.284	28.1643	28.6301	6.28605e-08	1.83958e-09	P81605;P81605-2	P81605;P81605-2	Dermcidin;Survival-promoting peptide;DCD-1	DCD
-1.85157	-1.52853	+	+	14	22.6	83.353	31.1225	30.7909	4.85132e-07	1.51199e-06	O95202;O95202-2;O95202-3	O95202	LETM1 and EF-hand domain-containing protein 1, mitochondrial	LETM1
-1.84394	-1.64706	+	+	5	50.5	11.367	32.367	32.6198	5.42531e-07	2.36474e-07	P62805	P62805	Histone H4	HIST1H4A
-1.78707	-1.53726	+	+	7	61.8	10.932	33.1916	32.9925	7.68443e-13	1.70917e-10	P61604;B8ZZL8;B8ZZ54	P61604;B8ZZL8	10 kDa heat shock protein, mitochondrial	HSPE1
-1.77418	-2.01964	+	+	2	12.2	24.284	26.7223	28.012	7.14432e-05	4.90641e-09	A0A0U1RQQ4;Q9UNN8	A0A0U1RQQ4;Q9UNN8	Endothelial protein C receptor	PROCR
-1.70745	-1.55911	+	+	7	30.5	30.895	30.212	29.908	2.20024e-06	9.2346e-07	P42126-2;P42126;H3BS70;Q96DC0	P42126-2;P42126;H3BS70;Q96DC0	Enoyl-CoA delta isomerase 1, mitochondrial	ECI1;DCI
-1.67918	-0.86394	+		2	1.8	150.86	25.2863	25.2229	0.000177068	0.0282793	G5E9C8;Q07889	G5E9C8;Q07889	Son of sevenless homolog 1	SOS1
-1.66726	-1.5612	+	+	6	32.7	24.279	29.5111	29.035	3.52715e-06	6.21862e-07	Q9HAV7	Q9HAV7	GrpE protein homolog 1, mitochondrial	GRPEL1
-1.662	-1.24325	+	+	23	43.9	61.397	32.2737	32.2646	6.83435e-06	0.00010247	P00367;P00367-3;P00367-2;P49448	P00367;P00367-3;P00367-2;P49448	Glutamate dehydrogenase 1, mitochondrial;Glutamate dehydrogenase 2, mitochondrial	GLUD1;GLUD2
-1.65931	-1.57235	+	+	1	20.7	18.481	29.6065	29.6733	3.95197e-06	5.14336e-07	A0A0U1RR32;A0A0U1RRH7;Q99878;Q96KK5;Q9BTM1;Q16777;Q93077;Q7L7L0;Q6FI13;P20671;P0C0S8;P04908;H0YFX9;C9J0D1;A0A494C189;A0A3B3IS11;Q71UI9-2;Q71UI9;P0C0S5;Q9BTM1-2;C9J386;Q71UI9-5;Q71UI9-3;Q71UI9-4	A0A0U1RR32;A0A0U1RRH7;Q99878;Q96KK5;Q9BTM1;Q16777;Q93077;Q7L7L0;Q6FI13;P20671;P0C0S8;P04908;H0YFX9;C9J0D1;A0A494C189;A0A3B3IS11;Q71UI9-2;Q71UI9;P0C0S5;Q9BTM1-2	Histone H2A type 1-J;Histone H2A type 1-H;Histone H2A.J;Histone H2A type 2-C;Histone H2A type 1-C;Histone H2A type 3;Histone H2A type 2-A;Histone H2A type 1-D;Histone H2A type 1;Histone H2A type 1-B/E;Histone H2A;Histone H2A.V;Histone H2A.Z	HIST1H2AJ;HIST1H2AH;H2AFJ;HIST2H2AC;HIST1H2AC;HIST3H2A;HIST2H2AA3;HIST1H2AD;HIST1H2AG;HIST1H2AB;H2AFV;H2AFZ
-1.63066	-1.09462	+	+	4	33.3	14.551	31.4364	31.2301	1.0308e-05	0.000644251	P42766;F2Z388	P42766;F2Z388	60S ribosomal protein L35	RPL35
-1.6283	-0.995995	+		4	16.4	32.583	27.0029	27.3478	0.000282443	0.00378892	Q9Y624;A0A087WY82;Q9Y624-2	Q9Y624;A0A087WY82;Q9Y624-2	Junctional adhesion molecule A	F11R
-1.62553	-1.6403	+	+	3	12.4	27.278	25.5876	26.1874	0.000289584	2.22257e-05	A2A2V1;P04156;X6RKS3	A2A2V1;P04156	Major prion protein	PRNP
-1.58875	-1.07406	+	+	4	28.6	19.258	28.674	28.6296	1.0592e-05	0.000707632	H3BPJ9;O96000;O96000-2;H3BV16	H3BPJ9;O96000;O96000-2;H3BV16	NADH dehydrogenase [ubiquinone] 1 beta subcomplex subunit 10	NDUFB10
-1.56495	-1.02603	+	+	8	20.4	52.948	30.0384	29.0054	1.53367e-05	0.00124194	P07099;B1AQP8;B1AQP9	P07099	Epoxide hydrolase 1	EPHX1
-1.56273	-1.35144	+	+	53	77.5	61.054	36.6406	36.8743	4.04199e-10	2.09458e-08	P10809;E7EXB4;E7ESH4;P10809-2;C9JL25;C9JL19;C9JCQ4;C9J0S9	P10809	60 kDa heat shock protein, mitochondrial	HSPD1
-1.5462	-0.783738	+		3	10.8	50.057	26.7918	25.3969	0.000583294	0.047498	A0A096LPK7;A0A182DWF2;D3YTF8;A0A182DWF3;Q9NNW7-2;Q9NNW7;A0A096LPD9;E7EWK1;Q9NNW7-3;A0A0U1RQX0;Q9NNW7-4	A0A096LPK7;A0A182DWF2;D3YTF8;A0A182DWF3;Q9NNW7-2;Q9NNW7;A0A096LPD9;E7EWK1;Q9NNW7-3	Thioredoxin reductase 2, mitochondrial	TXNRD2
-1.54355	-0.625511	+		2	25	10.803	28.7044	28.3031	1.94817e-05	0.0678963	P62304;A6NHK2	P62304;A6NHK2	Small nuclear ribonucleoprotein E	SNRPE
-1.53116	-1.50046	+	+	4	9.5	61.005	26.8208	27.2298	0.000663723	1.35185e-05	Q96S52-2;Q96S52	Q96S52-2;Q96S52	GPI transamidase component PIG-S	PIGS
-1.5114	-1.26951	+	+	17	20.3	98.555	31.3452	28.8182	4.59953e-05	5.63392e-05	Q9P2B2	Q9P2B2	Prostaglandin F2 receptor negative regulator	PTGFRN
-1.50906	-1.70214	+	+	6	17.6	35.236	27.2003	26.7305	0.000800666	1.0608e-05	A0A0D9SFP2;E9PF18;Q16836;Q16836-3;Q16836-2;A0A1W2PNM1;A0A0A0MSE2;A0A1W2PQ78;A0A1W2PQV5;A0A1W2PQC2;A0A1W2PRT2;A0A1W2PQ55;A0A1W2PP40	A0A0D9SFP2;E9PF18;Q16836;Q16836-3;Q16836-2;A0A1W2PNM1;A0A0A0MSE2;A0A1W2PQ78;A0A1W2PQV5;A0A1W2PQC2;A0A1W2PRT2	Hydroxyacyl-coenzyme A dehydrogenase, mitochondrial	HADH
-1.49305	-0.678187	+		8	30.5	39.71	28.7813	28.4196	3.77133e-05	0.0479556	Q9H0V9;Q9H0V9-2;Q9H0V9-3;F8WB07	Q9H0V9;Q9H0V9-2;Q9H0V9-3	VIP36-like protein	LMAN2L
-1.47935	-1.09194	+	+	30	23.7	205.12	31.5633	30.7756	6.7501e-05	0.000636348	O15031;E2PU09;A0A087WU36;A6QRG9;A6QRH1;H0YAM9;F5H3A2;B4DHQ7;O60486	O15031	Plexin-B2	PLXNB2
-1.45482	-1.37396	+	+	25	63.6	53.454	32.9797	32.7149	6.14974e-09	1.70709e-05	P34897-3;P34897;P34897-2;H0YIZ0;G3V2Y4;G3V5L0;G3V4W5;G3V540;G3V241;G3V3Y8;G3V4T0;G3V4X0;G3V2W0;G3V2E4;G3V2D2;G3V2Y1;G3V3C6	P34897-3;P34897;P34897-2;H0YIZ0;G3V2Y4	Serine hydroxymethyltransferase, mitochondrial;Serine hydroxymethyltransferase	SHMT2
-1.41669	-1.30722	+	+	8	43.2	19.576	30.5901	30.6315	9.74171e-05	4.07839e-05	P13073;H3BPG0;H3BN72;H3BNV9;Q86WV2;H3BNI5	P13073;H3BPG0;H3BN72;H3BNV9;Q86WV2	Cytochrome c oxidase subunit 4 isoform 1, mitochondrial	COX4I1
-1.40606	-1.40308	+	+	6	17.9	59.897	28.2591	26.1744	5.71478e-05	0.000299716	A0A1W2PR68;A0A1W2PPH1;A0A1W2PQH3;P23368;A0A1W2PQT3;A0A1W2PQY8;A0A1W2PQ37;A0A1W2PQF8;P23368-2	A0A1W2PR68;A0A1W2PPH1;A0A1W2PQH3;P23368;A0A1W2PQT3;A0A1W2PQY8;A0A1W2PQ37;A0A1W2PQF8;P23368-2	NAD-dependent malic enzyme, mitochondrial	ME2
-1.39703	-1.17111	+	+	3	29.3	8.7813	30.0679	29.5733	0.000122872	0.000211476	P09669	P09669	Cytochrome c oxidase subunit 6C	COX6C
-1.39274	-1.12844	+	+	3	9.4	45.32	28.7026	28.5455	0.000131454	0.000363918	A0A0C4DG49;A0A0A0MSA9;P15151-3;P15151-2;P15151;P15151-4	A0A0C4DG49;A0A0A0MSA9;P15151-3;P15151-2;P15151	Poliovirus receptor	PVR
-1.37621	-0.620246	+		8	23.9	31.791	31.1787	31.1895	0.000220102	0.0568378	Q9H3N1;G3V448	Q9H3N1	Thioredoxin-related transmembrane protein 1	TMX1
-1.37325	-0.812156	+		2	32.7	16.694	25.1537	27.8916	0.00240094	0.018054	O43169;D6RFH4;H3BUX2;A0A499FJ32	O43169;D6RFH4;H3BUX2;A0A499FJ32	Cytochrome b5 type B	CYB5B
-1.36993	-1.49468	+	+	5	17.9	31.629	29.0942	29.282	0.000172584	1.87792e-06	P21912;A0A087WXX8;A0A087WWT1	P21912;A0A087WXX8;A0A087WWT1	Succinate dehydrogenase [ubiquinone] iron-sulfur subunit, mitochondrial	SDHB
-1.36892	-0.866489	+		14	31.2	57.825	31.5591	31.2367	0.000238541	0.00720543	P05362;E7ESS4;K7EKL8	P05362	Intercellular adhesion molecule 1	ICAM1
-1.35986	-0.765842	+	+	40	58.1	67.567	35.6491	35.3357	5.77512e-08	0.00168198	P27824;P27824-2;P27824-3;H0Y9Q7;D6RDP7;D6RGY2;D6RAU8;D6RB85;D6RAQ8;D6RFL1;H0Y9H1;D6RHJ3;D6RD16	P27824;P27824-2;P27824-3	Calnexin	CANX
-1.33261	-1.28279	+	+	7	3	265.4	28.7975	28.4904	0.000266911	4.67739e-05	Q04721;D2WEZ3	Q04721	Neurogenic locus notch homolog protein 2;Notch 2 extracellular truncation;Notch 2 intracellular domain	NOTCH2
-1.32862	-0.742289	+		2	25.3	10.264	29.5664	27.7658	0.00027946	0.0305555	D6RIE3;D6RGV5;H0UI06;P14406;D6R9C3	D6RIE3;D6RGV5;H0UI06;P14406;D6R9C3	Cytochrome c oxidase subunit 7A2, mitochondrial	COX7A2
-1.32074	-0.828691	+		13	24.1	85.95	30.872	30.3691	0.000293851	0.0100215	Q8TCS8;H7C3C5;H7BXF6;F8WBI3	Q8TCS8	Polyribonucleotide nucleotidyltransferase 1, mitochondrial	PNPT1
-1.30244	-0.648756	+		18	64	31.628	32.4672	32.2181	0.000488072	0.0460243	P00387-2;P00387;P00387-3;B1AHF3	P00387-2;P00387;P00387-3;B1AHF3	NADH-cytochrome b5 reductase 3;NADH-cytochrome b5 reductase 3 membrane-bound form;NADH-cytochrome b5 reductase 3 soluble form	CYB5R3
-1.2888	-0.663785	+		4	68.1	7.771	31.5026	30.7096	0.00056296	0.0405061	H3BRM5;H3BV69;P20674;H3BNX8	H3BRM5;H3BV69;P20674;H3BNX8	Cytochrome c oxidase subunit 5A, mitochondrial	COX5A
-1.28402	-1.29272	+	+	8	24.9	47.517	30.3412	30.0483	0.000439857	4.97673e-05	P00505;P00505-2	P00505;P00505-2	Aspartate aminotransferase, mitochondrial	GOT2
-1.24188	-1.05595	+	+	5	13.5	44.68	27.994	29.2588	0.00040805	0.000877212	H0YJ66;Q9Y394-2;Q9Y394;H0YJE4;H0YJR8	H0YJ66;Q9Y394-2;Q9Y394;H0YJE4	Dehydrogenase/reductase SDR family member 7	DHRS7
-1.23871	-1.40924	+	+	36	57.2	75.872	32.3487	33.5772	0.000939848	5.00323e-09	P08133;P08133-2;E7EMC6;E5RK63;E5RJF5;E5RI05;E5RFF0;E5RIU8;E5RJR0	P08133;P08133-2;E7EMC6	Annexin A6;Annexin	ANXA6
-1.23552	-0.654831	+		4	17.8	36.373	28.7285	29.124	0.000786031	0.0442601	Q5SZE1;Q96G23;Q5SZE3;H0YKH6;Q5SZE4;H0YNU7;Q5SZE2;H0YLQ6	Q5SZE1;Q96G23;Q5SZE3;H0YKH6;Q5SZE4;H0YNU7;Q5SZE2	Ceramide synthase 2	CERS2
-1.22979	-0.96311	+		9	26.5	47.534	29.2125	27.6115	0.000835725	0.00510572	Q9Y276;C9J8G3;C9JAS4;A0A2R8Y7T3;C9J1S9;C9J4Q9;H7C492	Q9Y276;C9J8G3	Mitochondrial chaperone BCS1	BCS1L
-1.22169	-0.516739	+		16	53.9	40.228	32.8546	32.7488	1.15893e-06	0.115123	Q12907;D6RBV2;D6RIU4;D6RDX1;D6RBH1	Q12907;D6RBV2;D6RIU4;D6RDX1	Vesicular integral-membrane protein VIP36	LMAN2
-1.21853	-0.463887	+		13	19.8	88.053	30.9847	30.38	0.000879808	0.158455	P18084;V9GZ57;H7C4W1;V9GYZ1;H7C5U2;H7C580	P18084;V9GZ57;H7C4W1	Integrin beta-5;Integrin beta	ITGB5
-1.2106	-1.06519	+	+	9	34.5	35.422	30.2512	30.4792	0.000954733	0.000867793	P08574	P08574	Cytochrome c1, heme protein, mitochondrial	CYC1
-1.20633	-0.763881	+		2	5.8	75.849	31.6343	31.0247	0.00129616	0.018222	A0A087WXP3;E9PEE8;P18564-2;P18564	A0A087WXP3;E9PEE8;P18564-2;P18564	Integrin beta;Integrin beta-6	ITGB6
-1.19654	-0.9985			2	6.2	33	26.8534	26.0513	0.00871427	0.0108239	Q9C0E8-3;Q9C0E8-2;Q9C0E8;Q9C0E8-4	Q9C0E8-3;Q9C0E8-2;Q9C0E8;Q9C0E8-4	Protein lunapark	LNP
-1.19373	-0.869254	+		11	20.1	81.742	30.4332	29.7322	0.00113398	0.00683864	P48960-2;P48960-3;P48960;K7EPE8;M0QY55;B4DWB8;M0R0K5;Q9UHX3-4;Q9UHX3-6;Q9UHX3-3;Q9UHX3-2;Q9UHX3	P48960-2;P48960-3;P48960	CD97 antigen;CD97 antigen subunit alpha;CD97 antigen subunit beta	CD97
-1.19185	-1.08281	+	+	27	71.1	56.559	35.1294	35.1489	2.12732e-06	7.66739e-06	P06576;H0YH81;F8W079;H0YI37	P06576;H0YH81;F8W079	ATP synthase subunit beta, mitochondrial;ATP synthase subunit beta	ATP5B
-1.17667	-0.385922			2	16	21.614	26.4196	26.5175	0.00997513	0.351093	O75915;F8WF90;C9JQU6;F8WF33	O75915;F8WF90;C9JQU6;F8WF33	PRA1 family protein 3	ARL6IP5
-1.17553	-0.680475	+		2	6	57.041	27.6994	27.6845	0.000846849	0.0472152	P00395	P00395	Cytochrome c oxidase subunit 1	MT-CO1
-1.17273	-1.17834	+	+	7	32.4	31.387	29.1533	29.7859	0.00151622	0.000222939	P30084	P30084	Enoyl-CoA hydratase, mitochondrial	ECHS1
-1.15701	-0.385431			1	2.8	43.835	26.1666	26.2027	0.0113804	0.351761	Q7KZN9-2;Q7KZN9	Q7KZN9-2;Q7KZN9	Cytochrome c oxidase assembly protein COX15 homolog	COX15
-1.15386	-0.382833	+		2	29.4	11.796	27.671	27.9102	0.00106636	0.260538	J3KTF9;J3QRM9;Q8N138-4;Q8N138;F6WST4;A0A1B0GXE7;F8VXD5;Q9P0S3;Q53FV1	J3KTF9;J3QRM9;Q8N138-4;Q8N138;F6WST4;A0A1B0GXE7;F8VXD5;Q9P0S3;Q53FV1	ORM1-like protein 3;ORM1-like protein 1;ORM1-like protein 2	ORMDL3;ORMDL1;ORMDL2
-1.14755	0.217355			2	3	75.34	25.9022	26.0931	0.0121171	0.450914	O60504;E5RJP2;H0YB51;E7EQH0;O60504-2	O60504;E5RJP2;H0YB51;E7EQH0;O60504-2	Vinexin	SORBS3
-1.14213	-0.996254	+	+	7	35.5	18.804	32.5345	32.7228	0.00239565	0.00193761	U3KQK0;Q99879;Q99877;Q93079;Q5QNW6;P62807;P58876;P57053;O60814;Q5QNW6-2;Q99880;Q16778;P33778;P23527;P06899;Q8N257;Q96A08;A0A2R8Y619;Q6DRA6;Q6DN03	U3KQK0;Q99879;Q99877;Q93079;Q5QNW6;P62807;P58876;P57053;O60814;Q5QNW6-2;Q99880;Q16778;P33778;P23527;P06899	Histone H2B;Histone H2B type 1-M;Histone H2B type 1-N;Histone H2B type 1-H;Histone H2B type 2-F;Histone H2B type 1-C/E/F/G/I;Histone H2B type 1-D;Histone H2B type F-S;Histone H2B type 1-K;Histone H2B type 1-L;Histone H2B type 2-E;Histone H2B type 1-B;Histone H2B type 1-O;Histone H2B type 1-J	HIST1H2BN;HIST1H2BM;HIST1H2BH;HIST2H2BF;HIST1H2BC;HIST1H2BD;H2BFS;HIST1H2BK;HIST1H2BL;HIST2H2BE;HIST1H2BB;HIST1H2BO;HIST1H2BJ
-1.13011	-0.912782	+	+	47	55.4	84.87	37.6248	37.3825	7.14514e-06	0.000170426	P02786;G3V0E5;H7C3V5;F8WBE5;Q9UP52-2;Q9UP52-3;Q9UP52	P02786;G3V0E5	Transferrin receptor protein 1;Transferrin receptor protein 1, serum form	TFRC
-1.12532	-0.778605		+	29	53.5	66.022	32.5483	32.8457	0.00279957	0.00139842	Q07065;H3BUW6	Q07065	Cytoskeleton-associated protein 4	CKAP4
-1.12293	-0.980426			3	12.3	41.28	28.7975	28.0199	0.00249511	0.00436812	Q9H6B4	Q9H6B4	CXADR-like membrane protein	CLMP
-1.12164	-0.84931			8	13.2	74.217	29.5169	29.0072	0.00252677	0.0080618	P48449-2;P48449-3;P48449;A0A0G2JQD0;C9J315;A0A0G2JS81;H7C3A5	P48449-2;P48449-3;P48449;A0A0G2JQD0	Lanosterol synthase	LSS
-1.11532	-0.706841			37	46.6	111.13	32.598	31.4345	0.00306859	0.0292734	P06756-3;P06756-2;P06756;H7BZG1	P06756-3;P06756-2;P06756	Integrin alpha-V;Integrin alpha-V heavy chain;Integrin alpha-V light chain	ITGAV
-1.11039	-0.796937			22	24.4	129.29	32.5839	32.0821	0.00320964	0.0136579	P17301;E7ESP4;E7EMF1;E9PB77;D6RG08	P17301;E7ESP4;E7EMF1;E9PB77	Integrin alpha-2	ITGA2
-1.11014	-0.293271			1	3.2	53.458	23.4968	24.4079	0.0154619	0.491404	J3KND1;E9PRZ1;Q96ER3	J3KND1;E9PRZ1;Q96ER3	Protein SAAL1	SAAL1
-1.10805	-1.10247	+	+	29	75.4	38.714	34.4854	34.6395	1.08544e-05	5.19026e-06	P04083;Q5T3N1;Q5T3N0	P04083	Annexin A1	ANXA1
-1.10476	-0.0298974			3	1.7	266.64	25.1595	26.2273	0.0160041	0.993929	Q96JI7-3;Q96JI7;H0YLK7;C4B7M2;H0YLR8;Q96JI7-2	Q96JI7-3;Q96JI7;H0YLK7;C4B7M2	Spatacsin	SPG11
-1.10405	-0.94411			10	22.9	54.812	29.326	29.0585	0.00299789	0.00307247	O75844	O75844	CAAX prenyl protease 1 homolog	ZMPSTE24
-1.10163	-0.468332			7	13.1	50.617	28.7069	29.062	0.00306852	0.16153	P08621-2;P08621;P08621-4;P08621-3;M0QYR1	P08621-2;P08621;P08621-4	U1 small nuclear ribonucleoprotein 70 kDa	SNRNP70
-1.09687	-0.349254			2	6.5	36.788	25.5858	27.0132	0.0168299	0.403296	Q13601-2;Q13601	Q13601-2;Q13601	KRR1 small subunit processome component homolog	KRR1
-1.09336	-1.25912		+	7	14.1	55.385	30.9237	31.1978	0.00301726	8.31646e-05	O00592-2;O00592	O00592-2;O00592	Podocalyxin	PODXL
-1.08994	0.0122111			10	38.9	34.037	30.2578	30.2127	0.00311507	0.876722	Q9Y320;Q9Y320-2;E9PSF0;E9PRL5;H3BSU7;E9PLR1;G3V155	Q9Y320;Q9Y320-2	Thioredoxin-related transmembrane protein 2	TMX2
-1.05904	-1.1196		+	4	27.7	21.233	29.4031	29.0176	0.00458892	0.000406272	A0A0A6YYA0;Q86XR7-2;Q9Y3B3-2;Q9Y3B3	A0A0A6YYA0;Q86XR7-2;Q9Y3B3-2;Q9Y3B3	Transmembrane emp24 domain-containing protein 7	TMED7-TICAM2;TMED7
-1.05805	-0.732428			6	20.4	37.92	27.8726	26.4638	0.00281948	0.0648214	Q9H2U2;Q9H2U2-2;Q9H2U2-6;Q9H2U2-3;Q9H2U2-4;D6R967;H0Y9D8;H0YAK2;D6RGV9	Q9H2U2;Q9H2U2-2;Q9H2U2-6;Q9H2U2-3;Q9H2U2-4;D6R967;H0Y9D8	Inorganic pyrophosphatase 2, mitochondrial	PPA2
-1.05643	-0.636392			8	32.7	34.833	29.1139	28.9534	0.00470138	0.05104	Q15006;H0YAS9;E5RGJ2	Q15006	ER membrane protein complex subunit 2	EMC2
-1.05613	-0.695676			10	29.4	45.811	29.2057	29.1011	0.00471445	0.0319063	Q96ER9;Q96ER9-2;C9JSW8;C9JPZ8	Q96ER9;Q96ER9-2	Coiled-coil domain-containing protein 51	CCDC51
-1.04225	-0.683391			5	10.4	67.026	26.6849	27.9024	0.0236415	0.0462852	P03915	P03915	NADH-ubiquinone oxidoreductase chain 5	MT-ND5
-1.04165	-0.600249	+		8	48	25.565	32.9505	33.462	3.64633e-05	0.0144887	P00403	P00403	Cytochrome c oxidase subunit 2	MT-CO2
-1.03165	-1.00214			2	14.5	20.116	25.7948	26.9781	0.0252101	0.0105299	P82663;E7EPW2;P82663-3;P82663-2	P82663;E7EPW2;P82663-3;P82663-2	28S ribosomal protein S25, mitochondrial	MRPS25
-1.02735	-0.572866	+		22	31.7	88.414	33.9752	33.5156	4.69069e-05	0.0198191	P05556;P05556-2;P05556-5;P05556-4;P05556-3;E7EQW5;C9JPK5;Q5T3E6;E9PLR6;E7EUI6;E7ERX5;C9JJP8;Q5T3E5;E9PQJ2;H7C4N8;C9JNE0	P05556;P05556-2;P05556-5;P05556-4;P05556-3	Integrin beta-1	ITGB1
-1.02371	-0.918224			1	9.4	11.614	29.2289	28.4508	0.00633692	0.00756912	R4GNF5;E9PP52;E9PJ55;Q9NUJ3	R4GNF5;E9PP52;E9PJ55;Q9NUJ3	T-complex protein 11-like protein 1	TCP11L1
-1.01879	-3.55578		+	2	33.3	7.8409	26.5403	26.628	0.027234	1.48682e-20	P62857	P62857	40S ribosomal protein S28	RPS28
-1.01794	-0.561877			1	10.6	12.953	28.2259	28.5254	0.00414142	0.087868	E9PCT3;P51636-3;P51636-2;P51636	E9PCT3;P51636-3;P51636-2;P51636	Caveolin;Caveolin-2	CAV2
-1.0122	-0.207394			1	58.2	54.017	26.8863	27.0679	0.0283246	0.644402	F6QDS0;H3BQK0;Q9UMR2;Q9UMR2-2;Q9UMR2-4;H3BN59;H3BMQ5	F6QDS0;H3BQK0;Q9UMR2;Q9UMR2-2;Q9UMR2-4	ATP-dependent RNA helicase DDX19B	DDX19A;DDX19B
-1.00906	-0.763856			12	44.3	32.551	30.8601	31.457	0.00646398	0.0182259	R4GMR5;P48556;K7EJR3;K7EJC1;K7ERW6;K7ENY6	R4GMR5;P48556;K7EJR3	26S proteasome non-ATPase regulatory subunit 8	PSMD8
-1.00741	-0.953048			4	25.4	23.277	29.3837	30.0629	0.00732953	0.00295719	P48047;A0A494C0K9;H7C0C1;H7C086	P48047;A0A494C0K9;H7C0C1	ATP synthase subunit O, mitochondrial	ATP5O
-1.00133	0.231555			7	12.4	66.145	27.3508	28.4058	0.00483765	0.449445	Q15650;H0YL91	Q15650;H0YL91	Activating signal cointegrator 1	TRIP4
-1.00055	-0.612968			2	20.2	13.281	30.7729	30.259	0.00695982	0.0592552	P62314;J3QLR7;J3QLI9	P62314;J3QLR7;J3QLI9	Small nuclear ribonucleoprotein Sm D1	SNRPD1
-0.981223	-0.960468	+	+	46	42.2	138.91	34.8946	34.6462	0.000103372	7.50159e-05	P32004-3;P32004-2;P32004;E7EPI4;H0Y5C3;E7EVM4;E9PHJ4;E7EMY4;H3BLW5	P32004-3;P32004-2;P32004	Neural cell adhesion molecule L1	L1CAM
-0.979487	-0.489362			6	13.4	51.871	29.6975	29.3717	0.00935687	0.141855	Q96JJ7;Q96JJ7-2;B4DIE3	Q96JJ7;Q96JJ7-2	Protein disulfide-isomerase TMX3	TMX3
-0.976901	-1.00874			1	20.3	7.1013	26.9716	27.0603	0.0348268	0.010014	Q49AN9;F5H013;P62308;A8MWD9	Q49AN9;F5H013;P62308;A8MWD9	Small nuclear ribonucleoprotein G;Putative small nuclear ribonucleoprotein G-like protein 15	SNRPG;SNRPGP15
-0.976532	-0.731206			4	12.9	17.493	26.9775	27.4617	0.034901	0.0331041	P84157-2;P84157-3;P84157;K7EQX8;Q6ZR64;K7EPS4	P84157-2;P84157-3;P84157;K7EQX8;Q6ZR64	Matrix-remodeling-associated protein 7	MXRA7
-0.973554	-0.504448			1	8.7	18.751	28.0688	28.2381	0.00624091	0.139889	D6RBT3;O75380	D6RBT3;O75380	NADH dehydrogenase [ubiquinone] iron-sulfur protein 6, mitochondrial	NDUFS6
-0.968577	-0.256959	+		11	39.1	37.144	33.4707	33.1885	0.000127625	0.316715	F8W914;Q9NQC3-2;Q9NQC3-5;H7C106;Q9NQC3-3;A0A0U1RQR6	F8W914;Q9NQC3-2;Q9NQC3-5;H7C106;Q9NQC3-3;A0A0U1RQR6	Reticulon;Reticulon-4	RTN4
-0.96725	-0.160024			14	44.3	27.991	30.7183	28.5874	0.00924421	0.697452	P51572;P51572-2;A0A2R8Y5M6;C9JSP1;C9JQ75;C9J0M4;C9JMD7;C9JM14	P51572;P51572-2;A0A2R8Y5M6;C9JSP1;C9JQ75;C9J0M4;C9JMD7	B-cell receptor-associated protein 31	BCAP31
-0.964742	-0.180659			5	26.9	24.976	30.7464	30.4566	0.00944077	0.612891	P49755;G3V2K7	P49755	Transmembrane emp24 domain-containing protein 10	TMED10
-0.961564	-0.556733			9	37.6	27.626	29.2062	28.6514	0.0109089	0.091051	Q9NX40;D6RDK6;D6RBN5;D6RG39;D6RIT9;Q9NX40-3;Q9NX40-2;Q9NX40-4;D6RDI5;D6RI08;D6RA54;D6RC55;D6RDK1;D6RIV2;D6R9T5;D6R918;D6RBC5;D6RF07	Q9NX40;D6RDK6;D6RBN5;D6RG39;D6RIT9;Q9NX40-3;Q9NX40-2;Q9NX40-4	OCIA domain-containing protein 1	OCIAD1
-0.961002	-0.682927	+		18	51.5	34.93	32.8819	32.8446	0.000144622	0.00522845	Q96AG4;I3L223	Q96AG4	Leucine-rich repeat-containing protein 59	LRRC59
-0.958925	-0.764641			4	23.4	29.573	30.3793	30.3005	0.00991102	0.0177603	C9J3L8;C9J5W0;A0A3B3IRT8;E9PAL7;C9IZQ1;P43307;P43307-2	C9J3L8;C9J5W0;A0A3B3IRT8;E9PAL7;C9IZQ1;P43307;P43307-2	Translocon-associated protein subunit alpha	SSR1
-0.953243	-1.67337		+	10	24.9	55.807	31.1989	29.9858	0.0122513	1.34866e-07	Q969P0-3;Q969P0;C9J8Z4;Q969P0-2	Q969P0-3;Q969P0;C9J8Z4	Immunoglobulin superfamily member 8	IGSF8
-0.945499	-0.38743			2	11.1	21.493	26.6113	26.5091	0.0416434	0.34904	Q00765;E2QRG8	Q00765;E2QRG8	Receptor expression-enhancing protein 5;Receptor expression-enhancing protein	REEP5
-0.942335	-0.815605	+	+	7	13.4	44.882	33.4238	33.3054	0.00019605	0.00080643	P11279;P11279-2	P11279;P11279-2	Lysosome-associated membrane glycoprotein 1	LAMP1
-0.940534	0.611172			10	28.7	56.266	30.5999	29.0901	0.0115381	0.0167853	Q96S66-2;Q96S66;Q96S66-3;Q96S66-4;Q5T1P5	Q96S66-2;Q96S66;Q96S66-3;Q96S66-4	Chloride channel CLIC-like protein 1	CLCC1
-0.930738	-0.798341			1	22.4	8.7308	26.9668	26.808	0.0452191	0.0433468	Q8N726-2;Q8N726	Q8N726-2;Q8N726	Tumor suppressor ARF	CDKN2A
-0.930105	-0.00800024			11	51.6	24.593	32.3864	32.249	0.0146984	0.958848	O75396;A0A087X1A9	O75396	Vesicle-trafficking protein SEC22b	SEC22B
-0.930105	-0.457316			6	8.2	95.755	26.4407	28.6068	0.045378	0.172626	Q93050-1;Q93050;Q93050-3;B7Z641;B7Z2A9;K7EPG4;K7EM24;K7EN36;F5H1T6;K7ENA1;Q13488-2;Q13488	Q93050-1;Q93050;Q93050-3;B7Z641;B7Z2A9;K7EPG4	V-type proton ATPase 116 kDa subunit a isoform 1;V-type proton ATPase subunit a	ATP6V0A1
-0.929995	-0.190816	+		30	56.4	76.689	32.9562	32.6308	0.000239004	0.589413	P16435;H0Y4R2;E7EMD0;E7EWU0;C9JU80	P16435;H0Y4R2;E7EMD0	NADPH--cytochrome P450 reductase	POR
-0.922648	-0.354962			8	38.2	35.61	29.2109	28.5214	0.0150885	0.303895	Q96HY6;A0A0A0MRX2;Q96HY6-2	Q96HY6;A0A0A0MRX2;Q96HY6-2	DDRGK domain-containing protein 1	DDRGK1
-0.919233	-0.430995			19	34.4	53.354	30.4124	31.2011	0.0137153	0.192556	Q6NUK1;Q6NUK1-2;A0A3B3IU96;J3KN42;H3BMI3	Q6NUK1;Q6NUK1-2	Calcium-binding mitochondrial carrier protein SCaMC-1	SLC25A24
-0.912157	-0.882598			9	22.3	48.755	30.3949	30.2485	0.0145149	0.0060105	P36957;P36957-2;Q86SW4;H0YJF9;G3V5M3;G3V3F0	P36957;P36957-2	Dihydrolipoyllysine-residue succinyltransferase component of 2-oxoglutarate dehydrogenase complex, mitochondrial	DLST
-0.909499	-0.540128			6	18	56.639	28.6052	28.3216	0.0167902	0.114289	Q9UHG3;Q9UHG3-2;F8W8W4;C9JGT6;C9JM55;C9K055	Q9UHG3;Q9UHG3-2	Prenylcysteine oxidase 1	PCYOX1
-0.90471	-0.812004			29	20.4	211.68	31.9439	31.4407	0.0178709	0.0119361	P10586-2;P10586;H0Y6Z7;H0Y4H1;H0Y7Z9;H0Y380;G8JL96;A0A0A0MR60;Q13332-7;Q13332-5;Q13332-6;Q13332-3;Q13332-4;Q13332-2;Q13332;A2A437	P10586-2;P10586;H0Y6Z7;H0Y4H1;H0Y7Z9	Receptor-type tyrosine-protein phosphatase F	PTPRF
-0.902335	-0.697429			5	21.4	36.879	27.3229	26.7027	0.0116516	0.0794017	Q5VT79;A0A087WUP0;B4DTF2;A0A075B752;P13928;A0A087WTN9;P13928-3;Q5VT79-2;A0A075B765;P13928-2	Q5VT79;A0A087WUP0;B4DTF2;A0A075B752;P13928;A0A087WTN9;P13928-3;Q5VT79-2	Annexin A8-like protein 2;Annexin;Annexin A8	ANXA8L2;ANXA8L1;ANXA8
-0.898888	-0.363846			26	7.4	506.37	28.9068	28.892	0.0182839	0.290396	A0A087WVP1;Q14517;D6RCE4	A0A087WVP1;Q14517	Protocadherin Fat 1;Protocadherin Fat 1, nuclear form	FAT1
-0.893732	-0.695699			2	38.2	8.5199	26.8436	26.846	0.0553359	0.0801866	A0A087X1B7;X6R700;Q9Y3Y2-4;Q9Y3Y2;Q9Y3Y2-3;Q5T7Y7	A0A087X1B7;X6R700;Q9Y3Y2-4;Q9Y3Y2;Q9Y3Y2-3;Q5T7Y7	Chromatin target of PRMT1 protein	CHTOP
-0.890974	-0.753409	+		10	87	11.951	36.9182	36.7693	0.000440192	0.00200819	P62942;Q5W0X3;A0A087WZM5;Q5VVH2;Q1JUQ3;A0A087WTS4;A0A087WV48	P62942;Q5W0X3;A0A087WZM5	Peptidyl-prolyl cis-trans isomerase FKBP1A;Peptidyl-prolyl cis-trans isomerase	FKBP1A
-0.881906	-0.804451	+		21	39.2	71.607	32.9499	32.594	0.000505582	0.0127736	P43121;P43121-2	P43121;P43121-2	Cell surface glycoprotein MUC18	MCAM
-0.879542	-0.638928	+		9	55.6	17.222	32.8424	32.9635	0.000524062	0.00911863	P62277;J3KMX5;E9PS50	P62277;J3KMX5	40S ribosomal protein S13	RPS13
-0.87933	-0.146803			4	22.6	38.939	27.9949	27.9752	0.0141302	0.657231	B5MC98;Q9HCU5;F8WCS5;H7C0W3	B5MC98;Q9HCU5	Prolactin regulatory element-binding protein	PREB
-0.875301	-0.867068			8	7.3	155.54	28.3057	28.6248	0.0146091	0.00677489	P08581;P08581-2;P08581-3;H7C174;H2E272;H7C3Z8;H7C074;P42685-2;Q9H3Y6;P42685;Q04912-7;Q04912-2;Q04912	P08581;P08581-2	Hepatocyte growth factor receptor	MET
-0.875143	-0.345766			8	39.2	50.67	28.9982	29.6397	0.0220543	0.318301	P42167;G5E972;P42167-2	P42167;G5E972;P42167-2	Lamina-associated polypeptide 2, isoforms beta/gamma;Thymopoietin;Thymopentin	TMPO
-0.874931	-0.810182			1	7.8	13.631	25.2209	26.8905	0.0611592	0.0402098	F5GX39;E7EQ72;Q15363	F5GX39;E7EQ72;Q15363	Transmembrane emp24 domain-containing protein 2	TMED2
-0.873714	-0.807957			3	28.8	12.259	29.2617	29.3814	0.0223013	0.0119424	P84090;G3V279	P84090;G3V279	Enhancer of rudimentary homolog	ERH
-0.872261	-0.0188341			6	11.1	76.096	25.9708	28.1124	0.0620259	0.94076	O96005;O96005-4;O96005-3;K7EJ16;K7EQQ1	O96005;O96005-4;O96005-3	Cleft lip and palate transmembrane protein 1	CLPTM1
-0.870915	-0.68022			1	1.6	70.834	25.4298	25.6795	0.0624668	0.0874929	F2Z2W7;Q8IZ69-2;Q8IZ69	F2Z2W7;Q8IZ69-2;Q8IZ69	tRNA (uracil-5-)-methyltransferase homolog A	TRMT2A
-0.860924	-0.601781			3	33.3	13.291	31.8522	32.1981	0.0247619	0.0649113	P62318-2;P62318;H3BT13	P62318-2;P62318	Small nuclear ribonucleoprotein Sm D3	SNRPD3
-0.858227	-0.888995			1	3.9	38.871	25.7748	26.4656	0.0667503	0.0238534	F8W7W8;Q30201-6;Q30201-7;Q30201-2;Q30201-8;Q30201-5;Q30201	F8W7W8;Q30201-6;Q30201-7;Q30201-2;Q30201-8;Q30201-5;Q30201	Hereditary hemochromatosis protein	HFE
-0.855823	-0.420395			16	44.3	50.576	31.204	30.4427	0.0256979	0.20358	Q53EL6-2;Q53EL6;Q5VZS7	Q53EL6-2;Q53EL6	Programmed cell death protein 4	PDCD4
-0.855771	-0.641086			5	35.1	25.486	29.5669	29.5227	0.0256144	0.0492362	P08579	P08579	U2 small nuclear ribonucleoprotein B	SNRPB2
-0.849076	0.872317			5	4.1	147.44	28.1354	26.6991	0.0180914	0.00631864	Q9UHN6-2;Q9UHN6;F5H6B2;H3BLX9;H3BLY0	Q9UHN6-2;Q9UHN6	Transmembrane protein 2	TMEM2
-0.848557	-0.450893			1	5.4	29.95	30.001	29.6078	0.0237505	0.179354	P00414	P00414	Cytochrome c oxidase subunit 3	MT-CO3
-0.841482	-0.409278	+		41	65.1	68.569	35.1189	35.1465	0.000922885	0.100632	P04843;B7Z4L4;F8WF32	P04843;B7Z4L4	Dolichyl-diphosphooligosaccharide--protein glycosyltransferase subunit 1	RPN1
-0.839415	-0.501831	+		21	46.8	39.958	35.0212	35.3033	0.000951069	0.0422527	Q00325-2;Q00325;F8VVM2;F8VWQ0;F8VZL5;F8VWR4	Q00325-2;Q00325;F8VVM2	Phosphate carrier protein, mitochondrial	SLC25A3
-0.836321	-0.605793			16	43.5	50.054	31.4116	31.1325	0.0295641	0.0630809	G3V0I5;P49821-2;P49821;B4DE93;E9PQP1;E9PMX3;H0YE81;E9PLC6;E9PJL9;E9PPR0;E9PPS5;H0YD04;E9PPD6	G3V0I5;P49821-2;P49821;B4DE93	NADH dehydrogenase [ubiquinone] flavoprotein 1, mitochondrial	NDUFV1
-0.83439	1.55792	+	+	15	58.9	47.687	33.5889	33.1457	0.00102295	1.54631e-12	Q13501;Q13501-2;E7EMC7;E9PFW8;E3W990;C9JRJ8;D6RBF1;C9J6J8	Q13501;Q13501-2;E7EMC7	Sequestosome-1	SQSTM1
-0.827845	-0.486408	+		2	1.9	118.58	33.3929	32.3291	0.00112413	0.139093	O75110;A0A0A0MR22;O75110-2	O75110;A0A0A0MR22;O75110-2	Probable phospholipid-transporting ATPase IIA;Phospholipid-transporting ATPase	ATP9A
-0.823856	-0.576992			3	48.8	9.7251	29.443	29.7914	0.032565	0.0764902	P62306;A0A0B4J254;F8W0W6	P62306	Small nuclear ribonucleoprotein F	SNRPF
-0.82355	-1.01622		+	16	58.9	35.503	30.7069	30.7981	0.0285866	0.00150427	P40926;P40926-2;G3XAL0	P40926;P40926-2;G3XAL0	Malate dehydrogenase, mitochondrial;Malate dehydrogenase	MDH2
-0.821636	-0.667195			4	9.3	44.955	30.529	30.3362	0.0289894	0.0394524	P13473-2;P13473;P13473-3;H0YCG2	P13473-2;P13473;P13473-3	Lysosome-associated membrane glycoprotein 2	LAMP2
-0.821457	-0.700873	+		23	52.8	56.806	32.9701	32.7542	0.00123172	0.0307097	P30419;P30419-2;B7Z8J4;Q5VUC6;O60551;K7EN82;K7EN42	P30419;P30419-2	Glycylpeptide N-tetradecanoyltransferase 1	NMT1
-0.819394	-0.634308			10	22.8	49.255	29.8359	30.3236	0.0294675	0.0506504	Q15428;K7EMT0	Q15428;K7EMT0	Splicing factor 3A subunit 2	SF3A2
-0.817842	-0.400549			1	24	5.8635	29.9669	30.1082	0.0298024	0.227028	A0A3B3ITE9;Q8N5M9	A0A3B3ITE9;Q8N5M9	Protein jagunal homolog 1	JAGN1
-0.816672	-0.199819			8	21.3	58.355	30.5526	30.9183	0.0300569	0.570627	Q96KA5-2;Q96KA5;G5E9Z2	Q96KA5-2;Q96KA5;G5E9Z2	Cleft lip and palate transmembrane protein 1-like protein	CLPTM1L
-0.814057	-0.528282			10	10.9	118.92	29.602	27.0685	0.0349998	0.190877	P16066;H7C056;H7C1A1;P20594-2;P20594	P16066	Atrial natriuretic peptide receptor 1	NPR1
-0.813778	-0.627315			6	55.1	13.527	30.5118	31.0987	0.0306948	0.0539765	P62316;P62316-2;K7ERG4;K7EJB5	P62316;P62316-2;K7ERG4	Small nuclear ribonucleoprotein Sm D2	SNRPD2
-0.813094	-0.229991			14	46	44.875	31.559	31.006	0.0348121	0.507031	Q9BTV4;V9GY05	Q9BTV4	Transmembrane protein 43	TMEM43
-0.81003	-0.350559			9	13.9	76.743	31.635	31.3033	0.0355605	0.294913	Q92542-2;Q92542;Q5T205;H0Y6T7;H0Y3Z4;Q5T209	Q92542-2;Q92542;Q5T205;H0Y6T7;H0Y3Z4	Nicastrin	NCSTN
-0.808715	-0.87073			11	47.7	31.512	32.4804	31.6125	0.0358858	0.00691985	P54709;C9JA36;P54709-2;C9JXZ1;H7C547;F8WBY4;C9J6S2;H7C4L9	P54709	Sodium/potassium-transporting ATPase subunit beta-3	ATP1B3
-0.803947	-0.42713			8	22.9	39.309	29.3856	28.9314	0.0376734	0.20594	Q70UQ0;Q70UQ0-2	Q70UQ0;Q70UQ0-2	Inhibitor of nuclear factor kappa-B kinase-interacting protein	IKBIP
-0.793932	-0.480156			20	45.7	73.527	32.1283	32.1178	0.0397219	0.144481	P28331-4;P28331;P28331-2;B4DJ81;P28331-3;P28331-5;C9JPQ5;F8WDL5	P28331-4;P28331;P28331-2;B4DJ81;P28331-3;P28331-5	NADH-ubiquinone oxidoreductase 75 kDa subunit, mitochondrial	NDUFS1
-0.793557	-0.711157			8	17.2	53.801	28.9478	28.8738	0.0406	0.0280663	P49189;P49189-3;P49189-2	P49189;P49189-3;P49189-2	4-trimethylaminobutyraldehyde dehydrogenase	ALDH9A1
-0.789536	-0.364961			9	11.9	119.7	29.1022	29.6474	0.0417831	0.288731	Q8IZL8;C9JFV4;I3L445;E7EV54;I3L1P4;I3L4M7;I3L4P1	Q8IZL8;C9JFV4;I3L445;E7EV54	Proline-, glutamic acid- and leucine-rich protein 1	PELP1
-0.789337	-0.261362			9	8.5	139.54	28.1652	28.6965	0.0288419	0.470831	A0A0G2JN29;A0A087X117;Q15155;A0A0G2JP90;A0A087WW46;J3KN36;Q5JPE7-2;P69849;Q5JPE7;Q5JPE7-3;H3BUC9;A0A087WTD5	A0A0G2JN29;A0A087X117;Q15155;A0A0G2JP90;A0A087WW46;J3KN36;Q5JPE7-2;P69849;Q5JPE7;Q5JPE7-3	Nodal modulator 1;Nodal modulator 2;Nodal modulator 3	NOMO1;NOMO3;NOMO2
-0.786447	-0.765204			8	32.7	32.437	28.7176	29.4145	0.0427118	0.0176146	Q3KQZ1;Q3KQZ1-3;Q3KQZ1-2;Q3KQZ1-4	Q3KQZ1;Q3KQZ1-3;Q3KQZ1-2;Q3KQZ1-4	Solute carrier family 25 member 35	SLC25A35
-0.78262	-0.731877			4	5.8	87.819	27.1212	27.5379	0.0975466	0.0329448	A2A274;Q99798	A2A274;Q99798	Aconitate hydratase, mitochondrial	ACO2
-0.781628	-0.328689			5	19.1	60.873	26.5215	28.0868	0.0980159	0.332638	Q9BYJ9;Q5JXC6	Q9BYJ9	YTH domain-containing family protein 1	YTHDF1
-0.776108	-0.724159			5	9	75.775	26.432	27.1203	0.10066	0.0348176	Q99805	Q99805	Transmembrane 9 superfamily member 2	TM9SF2
-0.771077	-0.639018			9	40.1	31.279	33.5619	32.4782	0.00247723	0.0495047	P09012;M0R268;M0QXK2;M0R221;M0R2B8;M0QZG7;M0R0G9	P09012;M0R268	U1 small nuclear ribonucleoprotein A	SNRPA
-0.767683	-0.674821			3	44.2	35.904	26.115	28.197	0.104804	0.0490631	M0QYT0;M0QXS7;M0R1A2	M0QYT0
-0.767192	-0.582339			12	43.5	34.893	32.3914	32.331	0.0475464	0.0744113	P05026-2;P05026;V9GYR2	P05026-2;P05026;V9GYR2	Sodium/potassium-transporting ATPase subunit beta-1	ATP1B1
-0.76158	-0.615			15	31.3	58.848	31.0975	31.2322	0.0493434	0.0590418	Q12874	Q12874	Splicing factor 3A subunit 3	SF3A3
-0.758013	-0.607397			6	22	28.981	30.4865	30.0803	0.045452	0.0616916	O95297-2;O95297;O95297-4;Q9UEL6;O95297-3;O95297-5	O95297-2;O95297;O95297-4;Q9UEL6;O95297-3	Myelin protein zero-like protein 1	MPZL1
-0.757891	-0.192678			5	9.8	85.862	27.3719	27.0865	0.0364482	0.672489	Q12797;Q12797-10;A0A087WW51;E5RHJ2;E5RHK2;A0A087WUJ2;E5RG56;Q12797-7;Q12797-6;Q12797-11;Q12797-2	Q12797;Q12797-10	Aspartyl/asparaginyl beta-hydroxylase	ASPH
-0.756648	-0.918988		+	15	88.1	22.693	34.1601	34.1348	0.00300422	0.000153495	P80723;P80723-2;U3KQP0	P80723;P80723-2	Brain acid soluble protein 1	BASP1
-0.755308	-0.268313			7	22.8	34.746	25.2971	28.3816	0.111135	0.426893	Q99747;Q99747-2;J3KTJ6;J3QS28;J3QKW4	Q99747;Q99747-2	Gamma-soluble NSF attachment protein	NAPG
-0.752631	-0.324238			2	3.8	78.107	25.9128	26.4355	0.112543	0.44144	Q8TBA6-2;Q8TBA6	Q8TBA6-2;Q8TBA6	Golgin subfamily A member 5	GOLGA5
-0.752558	-0.0545721			3	13.7	19.77	28.3548	28.5571	0.0378946	0.96578	F5H5N1;F5GXJ1;O75251-2;O75251;A0A087WXF6;A0A087WTI3	F5H5N1;F5GXJ1;O75251-2;O75251;A0A087WXF6;A0A087WTI3	NADH dehydrogenase [ubiquinone] iron-sulfur protein 7, mitochondrial	NDUFS7
-0.749887	-1.07142			3	20.4	20.63	27.2559	26.1231	0.0386372	0.00613113	Q13442	Q13442	28 kDa heat- and acid-stable phosphoprotein	PDAP1
-0.748166	-0.647016			4	10.9	51.58	25.3635	24.5216	0.114924	0.104978	P03905	P03905	NADH-ubiquinone oxidoreductase chain 4	MT-ND4
-0.747584	-0.187264			9	13	88.645	29.791	28.8625	0.0559636	0.632578	G0XQ39;Q13586;Q13586-2;E9PNJ4;H0YDB2;E9PIQ8;E9PRE4;E9PR07;E9PJ19;E9PMB4;E9PRZ7;E9PR09;E9PN27	G0XQ39;Q13586;Q13586-2;E9PNJ4	Stromal interaction molecule 1	STIM1
-0.74589	-0.412385			3	7.8	50.983	27.7505	28.2842	0.0397718	0.226113	P56181-2	P56181-2
-0.740914	-0.601518			1	4	27.907	27.333	27.1844	0.0412232	0.079015	E7EPT4;P19404	E7EPT4;P19404	NADH dehydrogenase [ubiquinone] flavoprotein 2, mitochondrial	NDUFV2
-0.737976	-0.339564			17	14.4	152.93	29.9578	28.4278	0.0520459	0.317209	O75976;O75976-2;J3QQJ4;J3QRJ9	O75976;O75976-2	Carboxypeptidase D	CPD
-0.737519	-0.618694			5	23.1	25.838	31.5196	31.5501	0.0577065	0.0574824	P30048-2;P30048	P30048-2;P30048	Thioredoxin-dependent peroxide reductase, mitochondrial	PRDX3
-0.736773	-0.911858			2	2.8	114.74	26.7123	26.2024	0.121178	0.0203523	Q08174;Q08174-2;H0Y9F5;D6RAX3	Q08174;Q08174-2;H0Y9F5;D6RAX3	Protocadherin-1	PCDH1
-0.735115	-0.456207			5	25	24.701	30.1438	29.1088	0.0530495	0.173774	Q9BUL8;C9J363;C9J5C3;H7C5M9;C9JSA3;C9JND6;C9J6F3;F8WDF3;C9J932	Q9BUL8;C9J363;C9J5C3;H7C5M9;C9JSA3;C9JND6;C9J6F3	Programmed cell death protein 10	PDCD10
-0.735115	-0.54061			2	6.4	64.244	27.0163	27.3588	0.12211	0.11397	Q96AY3	Q96AY3	Peptidyl-prolyl cis-trans isomerase FKBP10	FKBP10
-0.734443	-0.472429			2	55.3	4.6502	24.7809	25.6128	0.12249	0.245779	Q6ZSJ8-2;Q6ZSJ8	Q6ZSJ8-2;Q6ZSJ8	Uncharacterized protein C1orf122	C1orf122
-0.734203	-0.00704309			10	24.2	69.666	29.1431	29.9245	0.0612545	0.945525	Q14145;K7ESE0;K7EJ49;K7EJD8;K7EPZ3;K7EQX2	Q14145;K7ESE0;K7EJ49;K7EJD8	Kelch-like ECH-associated protein 1	KEAP1
-0.732764	-0.34013			2	5.1	54.793	26.7251	27.2121	0.123442	0.316419	Q86W56-5;Q86W56-4;Q86W56-3;Q86W56-2;Q86W56	Q86W56-5;Q86W56-4;Q86W56-3;Q86W56-2;Q86W56	Poly(ADP-ribose) glycohydrolase	PARG
-0.729172	0.00561564			2	2.3	124.04	25.0243	26.3107	0.125497	0.908605	Q01804;Q01804-5;Q01804-3	Q01804;Q01804-5;Q01804-3	OTU domain-containing protein 4	OTUD4
-0.727905	-0.329015			6	13.4	48.832	29.346	28.6276	0.0638845	0.345674	E9PQC4;Q9BZD4;B1AQT3;B1AQT4;E9PP32;E9PKH1	E9PQC4;Q9BZD4	Kinetochore protein Nuf2	NUF2
-0.724564	-0.590788			15	45	52.645	32.1769	32.2289	0.0626772	0.0701517	P31930	P31930	Cytochrome b-c1 complex subunit 1, mitochondrial	UQCRC1
-0.721706	-0.772333		+	34	74	38.604	36.3152	36.8794	0.00472947	0.00153176	P07355;P07355-2;H0YN42;H0YMD0;H0YMU9;A6NMY6;H0YM50;H0YKS4;H0YNP5;H0YMM1;H0YKZ7;H0YLV6;H0YMT9;H0YKX9;H0YMW4;H0YKL9;H0YKV8;H0YMD9;H0YNB8;H0YKN4	P07355;P07355-2;H0YN42;H0YMD0;H0YMU9;A6NMY6;H0YM50;H0YKS4;H0YNP5	Annexin A2;Annexin;Putative annexin A2-like protein	ANXA2;ANXA2P2
-0.71807	-0.19479			10	45.6	36.032	30.246	30.0567	0.0593702	0.581584	P30519;A0A087WT44;P30519-2;I3L159;I3L1F5;I3L276;I3L4P8;A0A1B0GXH0;I3L463;I3L1Y2	P30519;A0A087WT44;P30519-2;I3L159;I3L1F5;I3L276;I3L4P8;A0A1B0GXH0;I3L463	Heme oxygenase 2	HMOX2
-0.716908	-0.857992			11	56.3	29.965	31.1164	31.1414	0.0657776	0.00780966	Q99436;Q5TBG5;Q99436-2	Q99436	Proteasome subunit beta type-7	PSMB7
-0.715936	-0.311041			32	14.3	274.37	30.889	30.4623	0.060204	0.356395	P11717;S4R328	P11717	Cation-independent mannose-6-phosphate receptor	IGF2R
-0.714775	-0.787244			6	10.1	98.2	28.5881	27.1616	0.0496055	0.0218716	Q7L1W4;E9PMF9	Q7L1W4	Volume-regulated anion channel subunit LRRC8D	LRRC8D
-0.712859	0.0339339			2	2.3	89.098	24.5908	25.2676	0.135169	0.841268	Q96JM3	Q96JM3	Chromosome alignment-maintaining phosphoprotein 1	CHAMP1
-0.711913	-0.374412			5	35.3	17.827	30.4753	29.2508	0.061802	0.274875	H0YNW5;H0YKC5;P33316-2;P33316;A0A0C4DGL3;H0YMM5;H0YNJ9;H0YKI0;H0YMP1	H0YNW5;H0YKC5;P33316-2;P33316;A0A0C4DGL3;H0YMM5;H0YNJ9;H0YKI0	Deoxyuridine 5-triphosphate nucleotidohydrolase, mitochondrial	DUT
-0.710213	-0.124031			3	12.6	24.468	27.0818	26.4892	0.136791	0.809046	F5H7N8;P78380;F5H001;F5GZH1;P78380-2;P78380-3	F5H7N8;P78380;F5H001;F5GZH1;P78380-2;P78380-3	Oxidized low-density lipoprotein receptor 1;Oxidized low-density lipoprotein receptor 1, soluble form	OLR1
-0.708727	-0.0584279			1	3.5	86.943	24.9012	25.4352	0.137709	0.945301	J3KNR0;P27448-8;P27448-3;P27448-4;P27448-2;P27448	J3KNR0;P27448-8;P27448-3;P27448-4;P27448-2;P27448	MAP/microtubule affinity-regulating kinase 3	MARK3
-0.708161	0.280362			3	1.6	191.42	24.8397	25.7072	0.138059	0.345134	Q68CP9-3;Q68CP9;F8WCU9;F8VWP4;F8W108	Q68CP9-3;Q68CP9;F8WCU9	AT-rich interactive domain-containing protein 2	ARID2
-0.707736	-0.0571815			6	26	23.818	30.1845	28.6847	0.063498	0.958959	O15173;O15173-2;U3KQM0;U3KPU8	O15173;O15173-2	Membrane-associated progesterone receptor component 2	PGRMC2
-0.706017	-0.581173			9	35.4	30.993	31.3788	31.2888	0.0704047	0.0750154	P20645;F5GX30;F5GXE0;H0YGE9;F5GXU0;F5H883;H0YF90;H0YGT2;F5H4U1	P20645;F5GX30	Cation-dependent mannose-6-phosphate receptor	M6PR
-0.705806	-0.728216			3	5.6	69.263	25.0513	24.9737	0.139525	0.0664499	Q9BVJ6-2;Q9BVJ6-3;Q9BVJ6;Q5TAP6	Q9BVJ6-2;Q9BVJ6-3;Q9BVJ6	U3 small nucleolar RNA-associated protein 14 homolog A	UTP14A
-0.703032	-0.617432			6	5.8	94.131	29.5478	28.9052	0.075198	0.0588971	Q9ULF5;E7ENT5;E7EV45;Q9ULF5-2	Q9ULF5	Zinc transporter ZIP10	SLC39A10
-0.702867	-0.311632			5	13.5	54.392	28.2557	26.2744	0.053874	0.46142	Q96HE7;G3V2H0;G3V5B3;Q5TAE8;G3V3E6;Q86YB8	Q96HE7	ERO1-like protein alpha	ERO1L
-0.702539	-0.253567			8	21.3	41.531	30.1271	29.9208	0.0656623	0.460063	A0A087WU53;Q9H0U3;Q9H0U3-2	A0A087WU53;Q9H0U3;Q9H0U3-2	Magnesium transporter protein 1	MAGT1
-0.702351	-0.814083			9	51.7	22.836	31.4144	31.7095	0.0720215	0.0117144	P49721;A0A087WVV1	P49721	Proteasome subunit beta type-2	PSMB2
-0.702257	-0.955284		+	20	64.7	35.936	32.8274	32.9342	0.0720633	8.21679e-05	P08758;D6RBL5;D6RBE9;E9PHT9;D6RCN3	P08758;D6RBL5;D6RBE9	Annexin A5;Annexin	ANXA5
-0.699771	-0.326046			14	33.6	74.761	30.7449	30.3107	0.0668393	0.331964	O75746;O75746-2;F8W9J0;H0YFB2;B4DGK6	O75746;O75746-2	Calcium-binding mitochondrial carrier protein Aralar1	SLC25A12
-0.694998	2.27531		+	2	3.2	117.62	26.1022	26.7528	0.146409	3.27413e-12	Q8N0W3;Q8N0W3-2;I3L3J1;I3L106;I3L171;I3L1X0	Q8N0W3;Q8N0W3-2;I3L3J1;I3L106;I3L171;I3L1X0	L-fucose kinase	FUK
-0.692618	-0.371721			12	26.8	55.299	31.9794	31.8971	0.0764607	0.264995	Q9Y6M5	Q9Y6M5	Zinc transporter 1	SLC30A1
-0.691406	-0.480982			17	37.7	67.454	31.5134	31.3773	0.0770288	0.143761	O94826	O94826	Mitochondrial import receptor subunit TOM70	TOMM70A
-0.690777	-0.149729			19	33.7	72.039	31.2286	30.5445	0.077325	0.683866	Q6NUQ4-2;Q6NUQ4;H7C0H8;H7C085;H7C008;H7BZI0	Q6NUQ4-2;Q6NUQ4;H7C0H8	Transmembrane protein 214	TMEM214
-0.68866	-0.48344			15	63.3	30.241	31.0838	30.7072	0.078329	0.140827	O75489;E9PS48;O75489-2;G3V194;E9PKL8	O75489	NADH dehydrogenase [ubiquinone] iron-sulfur protein 3, mitochondrial	NDUFS3
-0.688218	-0.766897		+	12	53.9	17.718	32.4722	32.8235	0.0785397	0.00165667	P62269;A0A0G2JQH2;Q5GGW2;J3JS69	P62269	40S ribosomal protein S18	RPS18
-0.686731	-0.699958			10	41.6	35.206	29.7039	29.0571	0.0834633	0.0308014	Q08257;Q08257-3;C9JH92;A6NP24;Q08257-2	Q08257;Q08257-3;C9JH92;A6NP24;Q08257-2	Quinone oxidoreductase	CRYZ
-0.686615	-0.824443			2	4.8	48.605	28.1342	27.7894	0.0601906	0.016396	Q13433-2;Q13433;K7EQ91	Q13433-2;Q13433;K7EQ91	Zinc transporter ZIP6	SLC39A6
-0.685988	-0.579642			12	13.7	123.41	29.929	29.7676	0.0729619	0.0750949	Q9Y6M7-9;Q9Y6M7-6;Q9Y6M7-13;Q9Y6M7-7;C9JRP1;A0A0A0MST8;E9PFN4;Q9Y6M7-2;Q9Y6M7-12;Q9Y6M7;Q9Y6M7-8;Q9Y6M7-4;Q9Y6M7-3;Q9Y6M7-11;Q9Y6M7-14;Q9Y6M7-10;H7C3C4;Q9Y6M7-5	Q9Y6M7-9;Q9Y6M7-6;Q9Y6M7-13;Q9Y6M7-7;C9JRP1;A0A0A0MST8;E9PFN4;Q9Y6M7-2;Q9Y6M7-12;Q9Y6M7;Q9Y6M7-8;Q9Y6M7-4;Q9Y6M7-3;Q9Y6M7-11;Q9Y6M7-14;Q9Y6M7-10;H7C3C4;Q9Y6M7-5	Sodium bicarbonate cotransporter 3;Anion exchange protein	SLC4A7
-0.685918	-0.0135235			2	6.5	56.777	26.7674	26.9904	0.152391	0.954521	Q92575	Q92575	UBX domain-containing protein 4	UBXN4
-0.681654	-0.656695			6	49.3	17.259	30.9635	30.3129	0.0749792	0.0427739	Q04837;A0A0G2JLD8;E7EUY5;C9K0U8	Q04837;A0A0G2JLD8;E7EUY5;C9K0U8	Single-stranded DNA-binding protein, mitochondrial	SSBP1
-0.674521	-0.105582			11	49	32.818	29.8171	30.2689	0.0901241	0.790058	P09601;B1AHA8	P09601;B1AHA8	Heme oxygenase 1	HMOX1
-0.672198	-0.691593			9	12.4	114.54	30.1288	29.1846	0.0795396	0.0329912	P08648	P08648	Integrin alpha-5;Integrin alpha-5 heavy chain;Integrin alpha-5 light chain	ITGA5
-0.670842	-0.167539			7	30.9	31.821	28.9747	28.8537	0.0922133	0.679306	Q15024	Q15024	Exosome complex component RRP42	EXOSC7
-0.670842	-0.250131			5	18.4	42.883	27.5142	28.1959	0.0668961	0.458068	Q9UHR6;E9PQB8	Q9UHR6	Zinc finger HIT domain-containing protein 2	ZNHIT2
-0.669487	-1.04561			3	9.5	52.562	27.4289	26.2085	0.0674996	0.00752659	Q13867;K7ESE8;K7ES02;J3KS79;K7ENH5;J3KSD8	Q13867;K7ESE8;K7ES02	Bleomycin hydrolase	BLMH
-0.668731	-0.0284105			7	18.5	53.448	28.0261	28.3239	0.0678387	0.918789	E9PHG5;Q6UW02-2;Q6UW02;F8WBE2;C9J8K7;Q8WZ13	E9PHG5;Q6UW02-2;Q6UW02;F8WBE2;C9J8K7	Cytochrome P450 20A1	CYP20A1
-0.666851	0.105276			2	6.8	31.705	23.9588	24.9404	0.165555	0.6777	Q9H2W6;A0A087WT90	Q9H2W6;A0A087WT90	39S ribosomal protein L46, mitochondrial	MRPL46
-0.66621	0.217355			2	14.1	31.174	27.581	27.7908	0.0689783	0.478616	Q5BJH7-2;Q5BJH7-6;Q5BJH7-3;Q5BJH7;K7ERQ0;K7ERY2;K7EPQ7;Q5BJH7-4;Q5BJH7-5	Q5BJH7-2;Q5BJH7-6;Q5BJH7-3;Q5BJH7;K7ERQ0;K7ERY2;K7EPQ7;Q5BJH7-4;Q5BJH7-5	Protein YIF1B	YIF1B
-0.665752	-0.10118			6	27.5	28.97	28.8848	28.634	0.0951672	0.844793	O95721;C9JAF7	O95721;C9JAF7	Synaptosomal-associated protein 29;Synaptosomal-associated protein	SNAP29
-0.6655	-0.562644			50	48.7	113	36.1413	35.9265	0.00943585	0.0222093	P05023-4;P05023;P05023-3;P05023-2;M0R116;A0A2R8YEY8;A0A0A0MT26;P13637;P13637-2;P13637-3;Q5TC01;Q5TC02;Q5TC05	P05023-4;P05023;P05023-3;P05023-2	Sodium/potassium-transporting ATPase subunit alpha-1	ATP1A1
-0.662848	-0.498444			32	34.6	134.28	33.153	33.2015	0.00973684	0.0437187	P00533;E9PFD7;Q504U8;P00533-4;P00533-3;A0A1W2PRR9;P00533-2;C9JYS6;P04626-3;P04626-2;J3KTI5;H3BLT0;A0A0A0MSE1;Q15303-4;Q15303-3;Q15303-2;Q15303	P00533;E9PFD7;Q504U8;P00533-4;P00533-3	Epidermal growth factor receptor;Receptor protein-tyrosine kinase	EGFR
-0.658994	-0.30075			8	47.2	20.471	32.3396	32.6053	0.0935415	0.373952	Q03135;E9PCT5	Q03135;E9PCT5	Caveolin-1;Caveolin	CAV1
-0.658652	-0.349695			10	35.6	35.777	29.7464	30.2013	0.0994138	0.295711	Q13505-3;Q13505;Q13505-2;H0Y6Y5	Q13505-3;Q13505;Q13505-2	Metaxin-1	MTX1
-0.656808	-0.519301			1	7.5	11.992	28.9449	29.0448	0.100541	0.117089	Q99720-4;Q99720-3;Q99720	Q99720-4;Q99720-3;Q99720	Sigma non-opioid intracellular receptor 1	SIGMAR1
-0.656103	-0.366299			19	61.3	36.375	31.5985	31.5447	0.0951424	0.272454	P12429;D6RA82;D6RFG5;D6RCA8;D6RAZ8;D6RFJ9	P12429;D6RA82	Annexin A3;Annexin	ANXA3
-0.655172	-0.106762			7	16	61.32	28.3767	27.3586	0.0741555	0.7428	H0Y8P4;Q8TED0-3;Q8TED0;Q8TED0-2	H0Y8P4;Q8TED0-3;Q8TED0;Q8TED0-2	U3 small nucleolar RNA-associated protein 15 homolog	UTP15
-0.654513	-0.660703			5	12.2	57.548	28.9297	29.2113	0.101958	0.0422673	P49257	P49257	Protein ERGIC-53	LMAN1
-0.653514	-0.0787922			5	9.4	67.638	27.4717	27.6287	0.0749597	0.804596	P30825;Q5JR49;A0A1W2PR06;P52569;P52569-3	P30825	High affinity cationic amino acid transporter 1	SLC7A1
-0.651382	-0.183802			2	5.3	62.248	27.2002	25.4746	0.176849	0.689657	A0A3B3IRW2;A0A3B3IRK6;Q13724-2;Q13724;A0A3B3IS52	A0A3B3IRW2;A0A3B3IRK6;Q13724-2;Q13724;A0A3B3IS52	Mannosyl-oligosaccharide glucosidase	MOGS
-0.64801	-0.511382			20	29.8	88.885	31.6106	31.3706	0.0997422	0.119103	Q15459;Q15459-2;H7C1L2;F8WB66	Q15459;Q15459-2	Splicing factor 3A subunit 1	SF3A1
-0.64749	-0.456979			10	21.5	56.213	29.0121	29.3258	0.106394	0.172974	Q9BZI7-2;Q9BZI7;A0A087WYC8;A0A1B0GVA2	Q9BZI7-2;Q9BZI7	Regulator of nonsense transcripts 3B	UPF3B
-0.647287	-0.779521			5	29.6	13.742	31.6568	32.2732	0.100162	0.0159182	P62851	P62851	40S ribosomal protein S25	RPS25
-0.645864	-0.756502			4	12.6	47.099	31.6589	31.3556	0.100991	0.0194069	A0A087X0U3;P43003-2;P43003;A0A087WT87;E7EUS7;E7EUV6;M0QY32;M0R106;M0R063;P48664-2;P48664	A0A087X0U3;P43003-2;P43003;A0A087WT87	Amino acid transporter;Excitatory amino acid transporter 1	SLC1A3
-0.645503	-0.269095			10	12.2	93.673	29.9977	30.2668	0.0936398	0.430507	Q8TCJ2	Q8TCJ2	Dolichyl-diphosphooligosaccharide--protein glycosyltransferase subunit STT3B	STT3B
-0.642504	-0.619714			11	11.8	115.93	29.3824	28.9319	0.109635	0.0579014	Q02218;E9PDF2;E9PCR7;Q02218-2;E9PFG7;A0A0D9SFS3;Q02218-3;C9J4G7;Q9ULD0-3;Q9ULD0-2;Q9ULD0	Q02218;E9PDF2;E9PCR7;Q02218-2;E9PFG7;A0A0D9SFS3	2-oxoglutarate dehydrogenase, mitochondrial	OGDH
-0.642167	-0.15518			1	10.9	12.597	26.8999	26.5295	0.183845	0.746072	I3L0T6;Q9HC36	I3L0T6;Q9HC36	rRNA methyltransferase 3, mitochondrial	RNMTL1
-0.641199	-0.474332			6	15.5	40.684	28.7247	28.4797	0.110496	0.155717	H7C2Q8;Q99848	H7C2Q8;Q99848	Probable rRNA-processing protein EBP2	EBNA1BP2
-0.640164	-0.0707544			2	4.4	52.07	24.2397	23.6561	0.185392	0.919453	Q86UL3	Q86UL3	Glycerol-3-phosphate acyltransferase 4	AGPAT6
-0.637513	-0.431306			4	27.5	16.837	28.131	25.7989	0.0830942	0.292713	P0DP25;P0DP24;P0DP23;A0A590UK56;E7EMB3;A0A590UJC0;F8WBR5;G3V226;M0QZ52;G3V479;G3V361;A0A590UJI2;Q96HY3	P0DP25;P0DP24;P0DP23;A0A590UK56;E7EMB3;A0A590UJC0;F8WBR5;G3V226;M0QZ52;G3V479;G3V361;A0A590UJI2;Q96HY3		CALM2;CALM1;CALM3
-0.637042	-0.286885			5	10.2	52.025	28.1866	29.0258	0.0833442	0.420914	Q15904;A0A0C4DGX8;A6QRJ1	Q15904;A0A0C4DGX8	V-type proton ATPase subunit S1	ATP6AP1
-0.635024	0.00432164			5	8.7	71.988	28.6475	27.4667	0.114643	0.994042	Q13049;Q5JVY0	Q13049	E3 ubiquitin-protein ligase TRIM32	TRIM32
-0.634464	-0.196013			9	15.2	73.06	29.6156	29.6838	0.115025	0.612298	A0A499FI48;P13667	A0A499FI48;P13667	Protein disulfide-isomerase A4	PDIA4
-0.632137	-0.242226			7	7.5	110.51	29.1768	29.1538	0.116623	0.510304	Q99650;Q99650-2;H0Y8W9;H0YAD1	Q99650	Oncostatin-M-specific receptor subunit beta	OSMR
-0.630863	0.0618453			5	8.9	80.709	27.462	28.0005	0.0866791	0.853259	Q9BVQ7;Q9BVQ7-2;Q9BVQ7-3;H0YCA5	Q9BVQ7;Q9BVQ7-2;Q9BVQ7-3	Spermatogenesis-associated protein 5-like protein 1	SPATA5L1
-0.628385	-0.255477			38	62.7	80.852	33.9017	33.4078	0.0145018	0.319736	P43304;P43304-2;F5GYK7;E7EM56;E9PDK4	P43304;P43304-2	Glycerol-3-phosphate dehydrogenase, mitochondrial	GPD2
-0.627873	-0.619669			3	25	10.334	30.5069	31.1774	0.104005	0.0570766	K7EMV3;A0A590UJJ6;B4DEB1;K7EK07;K7ES00;Q71DI3;Q16695;P84243;P68431;K7EP01;Q5TEC6;Q6NXT2	K7EMV3;A0A590UJJ6;B4DEB1;K7EK07;K7ES00;Q71DI3;Q16695;P84243;P68431;K7EP01;Q5TEC6;Q6NXT2	Histone H3;Histone H3.2;Histone H3.1t;Histone H3.3;Histone H3.1;Histone H3.3C	H3F3B;H3F3A;HIST2H3A;HIST3H3;HIST1H3A;HIST2H3PS2;H3F3C
-0.627427	0.168			2	9.6	31.444	25.2005	25.6962	0.195457	0.545229	C9JSR1;Q8NCE2-3;Q8NCE2-2;Q8NCE2;C9JR61	C9JSR1;Q8NCE2-3;Q8NCE2-2;Q8NCE2;C9JR61	Myotubularin-related protein 14	MTMR14
-0.626758	-0.195352			2	27.9	10.135	29.0801	29.1868	0.120384	0.61382	Q9BWJ5	Q9BWJ5	Splicing factor 3B subunit 5	SF3B5
-0.626135	-0.101892			4	4.8	98.986	25.9694	26.731	0.1965	0.854595	Q9UL03-3;Q9UL03;C9JVX2;G5E9X1;B3KQH5;C9JXP6;C9J885;C9K0V7;F8WAV7;A0A1W2PPI5;Q9UL03-2;Q5JSJ4	Q9UL03-3;Q9UL03;C9JVX2;G5E9X1;B3KQH5	Integrator complex subunit 6	INTS6
-0.621178	-0.139093			2	14.3	21.72	28.8672	28.9393	0.124386	0.748884	E9PJ42;Q5BJD5-3;Q5BJD5-2;Q5BJD5	E9PJ42;Q5BJD5-3;Q5BJD5-2;Q5BJD5	Transmembrane protein 41B	TMEM41B
-0.619514	-0.178551			23	23.8	123.74	31.2136	29.7717	0.117363	0.617623	P42702;H0YAF2;D6RF33	P42702	Leukemia inhibitory factor receptor	LIFR
-0.61947	-0.753458			14	52.4	28.147	32.4964	32.265	0.117392	0.0199149	G3V5Z7;P60900;G3V295;G3V3I1;P60900-2;G3V3U4;P60900-3;G3V4S5;G3V2S7;H0YJC4	G3V5Z7;P60900;G3V295;G3V3I1;P60900-2;G3V3U4	Proteasome subunit alpha type;Proteasome subunit alpha type-6	PSMA6
-0.618672	-0.430081			7	35.5	17.546	31.3411	31.5438	0.117919	0.193549	J3QLE5;P14678-2;P63162;P14678;P63162-2;P14678-3;J3KRY3;S4R3P3	J3QLE5;P14678-2;P63162;P14678;P63162-2;P14678-3;J3KRY3;S4R3P3	Small nuclear ribonucleoprotein-associated proteins B and B;Small nuclear ribonucleoprotein-associated protein N	SNRPN;SNRPB
-0.616525	-0.560983			3	9.8	27.843	26.9129	26.384	0.204385	0.163242	P38117;P38117-2;M0QY67	P38117;P38117-2	Electron transfer flavoprotein subunit beta	ETFB
-0.615353	-0.375534			26	45.6	86.371	32.2552	32.0521	0.120129	0.259835	H0YFD6;P40939;A0A2R8Y4F5;A0A2R8YG21;A0A2R8Y688;P40939-2	H0YFD6;P40939;A0A2R8Y4F5;A0A2R8YG21	Trifunctional enzyme subunit alpha, mitochondrial;Long-chain enoyl-CoA hydratase;Long chain 3-hydroxyacyl-CoA dehydrogenase	HADHA
-0.614425	-0.866963			4	29.3	25.357	32.0752	32.3252	0.120753	0.00717304	P28072;A0A087X2I4;I3L3X7	P28072;A0A087X2I4	Proteasome subunit beta type-6;Proteasome subunit beta type	PSMB6
-0.611557	-0.628698			3	47.2	8.0061	30.1169	30.3569	0.11439	0.0528043	Q9UBI6	Q9UBI6	Guanine nucleotide-binding protein G(I)/G(S)/G(O) subunit gamma-12	GNG12
-0.609486	-0.38304			3	14.1	22.378	28.4965	28.3014	0.0990552	0.260285	A0A1W2PPS8;H0Y621;H0Y5K5;Q9Y282;Q9Y282-3;Q9Y282-2;H0Y802;H0Y6Z0	A0A1W2PPS8;H0Y621;H0Y5K5;Q9Y282;Q9Y282-3;Q9Y282-2	Endoplasmic reticulum-Golgi intermediate compartment protein 3	ERGIC3
-0.60788	-0.409451			4	18.4	28.235	27.4295	28.9844	0.100039	0.227499	Q5RKV6	Q5RKV6	Exosome complex component MTR3	EXOSC6
-0.606738	-0.333407			8	14.8	60.192	29.4487	28.7202	0.135224	0.338355	K7ELL7;P14314-2;P14314;K7EPW7;A0A0C4DGP4	K7ELL7;P14314-2;P14314	Glucosidase 2 subunit beta	PRKCSH
-0.606452	-0.140269			14	25.8	59.151	30.9239	31.2482	0.117802	0.704664	Q8NF37;A0A0G2JQ62;A0A0G2JRI7	Q8NF37;A0A0G2JQ62	Lysophosphatidylcholine acyltransferase 1	LPCAT1
-0.602066	-0.806417			10	9.5	175.85	29.1122	28.9756	0.138882	0.0121145	A0A087WTM1;Q9Y6N7-6;Q9Y6N7-5;Q9Y6N7-4;Q9Y6N7-3;Q9Y6N7;Q9Y6N7-2;A0A087WZ85;A0A0A0MSX4;F8WBR3;R4GMM8;F8W703;Q9HCK4-2;Q9HCK4;Q9HCK4-3;H7C4Y7	A0A087WTM1;Q9Y6N7-6;Q9Y6N7-5;Q9Y6N7-4;Q9Y6N7-3;Q9Y6N7;Q9Y6N7-2;A0A087WZ85;A0A0A0MSX4	Roundabout homolog 1	ROBO1
-0.601715	-0.727738			10	58.8	18.898	32.7935	32.8763	0.129554	0.00287254	P46783;Q9NQ39	P46783	40S ribosomal protein S10	RPS10
-0.600359	-0.997895		+	3	10.2	29.204	31.0916	31.5556	0.130522	0.00190376	P28070	P28070	Proteasome subunit beta type-4	PSMB4
-0.598632	0.0174944			7	5.1	199.07	27.4711	26.5271	0.105859	0.88025	Q7KZ85;Q7KZ85-3	Q7KZ85	Transcription elongation factor SPT6	SUPT6H
-0.596361	-0.244019			5	64.5	8.4518	31.4787	31.7697	0.133407	0.478459	E9PN17;A0A3B3ITX4;O75964;A0A3B3IRW3	E9PN17;A0A3B3ITX4;O75964	ATP synthase subunit g, mitochondrial	ATP5L
-0.595598	-0.349621			12	43.5	48.799	30.9705	30.8795	0.125321	0.295819	A0A0C4DGS1;P39656;P39656-3;P39656-2;U3KQ84	A0A0C4DGS1;P39656;P39656-3;P39656-2;U3KQ84	Dolichyl-diphosphooligosaccharide--protein glycosyltransferase 48 kDa subunit	DDOST
-0.593942	-0.333443			15	26.9	68.76	31.4056	31.2869	0.135177	0.320708	Q9H845;H0Y8Z9	Q9H845;H0Y8Z9	Acyl-CoA dehydrogenase family member 9, mitochondrial	ACAD9
-0.593529	-0.806216			8	45.7	25.898	30.0473	30.8834	0.126797	0.0123033	A0A024RA52;P25787;C9JCK5;H3BT36;H7C402	A0A024RA52;P25787	Proteasome subunit alpha type;Proteasome subunit alpha type-2	PSMA2
-0.592267	-0.335372			10	26.3	54.626	30.8703	30.4161	0.127703	0.317339	A0A0J9YYL3;A0A0J9YXJ8;A0A0J9YVP6;A0A0J9YXX5;Q9UHX1-4;Q9UHX1-6;Q9UHX1-3;Q9UHX1-5;Q9UHX1-2;Q9UHX1;A0A0J9YVR6;E9PQ56;A0A0J9YWM1;H0YEM1;E9PN18;H0YCP8;E9PMU7;E9PL19	A0A0J9YYL3;A0A0J9YXJ8;A0A0J9YVP6;A0A0J9YXX5;Q9UHX1-4;Q9UHX1-6;Q9UHX1-3;Q9UHX1-5;Q9UHX1-2;Q9UHX1;A0A0J9YVR6;E9PQ56;A0A0J9YWM1;H0YEM1	Poly(U)-binding-splicing factor PUF60	PUF60
-0.590897	0.854953			4	7.4	63.882	27.8508	26.9395	0.110929	0.00739831	Q96KC8	Q96KC8	DnaJ homolog subfamily C member 1	DNAJC1
-0.590093	-0.619426			7	45	37.567	30.213	30.2681	0.129275	0.0565318	Q9HAV0;C9JD14;H7C5J5	Q9HAV0;C9JD14	Guanine nucleotide-binding protein subunit beta-4	GNB4
-0.587013	-0.447092			2	4.9	115.51	31.358	31.6904	0.140347	0.175668	P54707;P54707-2;REV__Q15772-1;REV__Q15772	P54707;P54707-2	Potassium-transporting ATPase alpha chain 2	ATP12A
-0.586926	-0.816317			16	55.2	35.882	29.756	30.5944	0.151262	0.0112263	P09525;Q6P452;P09525-2;B4E1S2	P09525;Q6P452;P09525-2	Annexin A4;Annexin	ANXA4
-0.586904	-0.106576			3	6.5	63.836	27.6172	27.216	0.113621	0.743206	Q86UE4;H0YB56;E5RJU9	Q86UE4;H0YB56;E5RJU9	Protein LYRIC	MTDH
-0.586839	-0.430256			2	4.4	40.771	26.8779	27.2901	0.230193	0.20694	Q92466-4;Q92466	Q92466-4;Q92466	DNA damage-binding protein 2	DDB2
-0.586363	-0.347087			2	9.7	25.609	30.2654	30.1636	0.13201	0.299574	O95197-3;O95197-4;O95197-7;O95197-2;O95197;O95197-5	O95197-3;O95197-4;O95197-7;O95197-2;O95197;O95197-5	Reticulon-3	RTN3
-0.586038	-0.815478			1	9	18.512	29.9323	29.8301	0.13225	0.0113123	A0A3B3ITT5;P47914	A0A3B3ITT5;P47914	60S ribosomal protein L29	RPL29
-0.585864	0.264236			3	17.2	18.651	28.0117	29.2008	0.11433	0.262631	H0YNG3;P67812-4;P67812;P67812-3;H0YNX5;H0YNA5;P67812-2;H0YKT4	H0YNG3;P67812-4;P67812;P67812-3;H0YNX5;H0YNA5;P67812-2	Signal peptidase complex catalytic subunit SEC11;Signal peptidase complex catalytic subunit SEC11A;Signal peptidase I	SEC11A
-0.582923	-0.262365			41	58.8	69.842	34.5081	34.6689	0.0238642	0.305851	P12956;B1AHC9;P12956-2	P12956;B1AHC9;P12956-2	X-ray repair cross-complementing protein 6	XRCC6
-0.582858	-0.530781			1	11.9	13.757	26.8789	26.7	0.233823	0.18865	O75348	O75348	V-type proton ATPase subunit G 1	ATP6V1G1
-0.581842	-0.360064			46	53.3	92.468	35.4285	35.1978	0.0241392	0.151335	P14625;Q96GW1;A0A1W2PRR1;Q58FF3;H0YIV0;F8W026;F8VPC7	P14625	Endoplasmin	HSP90B1
-0.581281	-0.52168			6	15.1	39.641	29.0269	27.1703	0.156086	0.127022	O75695	O75695	Protein XRP2	RP2
-0.578219	-0.266975			2	8.1	25.49	24.7467	24.7535	0.238103	0.536104	B1AKV2;B1AKV6;B1AKV3;Q9NVA1-2;Q9NVA1;F8WCR2;H7BZM2;B1AKV4;F6UTR7;Q9NVA1-5;Q9NVA1-4	B1AKV2;B1AKV6;B1AKV3;Q9NVA1-2;Q9NVA1;F8WCR2;H7BZM2;B1AKV4;F6UTR7;Q9NVA1-5;Q9NVA1-4	Ubiquinol-cytochrome-c reductase complex assembly factor 1	UQCC1
-0.577057	-0.0295586			2	12.9	21.943	27.0696	27.7113	0.239185	0.916158	O14925;Q5SRD1;B4DDK6	O14925;Q5SRD1;B4DDK6	Mitochondrial import inner membrane translocase subunit Tim23;Putative mitochondrial import inner membrane translocase subunit Tim23B	TIMM23;TIMM23B
-0.575314	-0.318146			2	14.9	18.394	28.8974	28.7013	0.161313	0.364213	Q10589-2;Q10589	Q10589-2;Q10589	Bone marrow stromal antigen 2	BST2
-0.575013	-0.536419			2	26	9.9743	30.0475	29.823	0.140603	0.100615	P60468;S4R3B5	P60468;S4R3B5	Protein transport protein Sec61 subunit beta	SEC61B
-0.574111	-0.237337			10	5.7	271.69	26.7497	27.3702	0.24194	0.480751	Q5UIP0-2;Q5UIP0;H7C2B5;H7BZN3	Q5UIP0-2;Q5UIP0	Telomere-associated protein RIF1	RIF1
-0.573467	-0.183671			2	2.8	87.378	27.3947	27.4597	0.123057	0.582202	Q7Z3C6-2;Q7Z3C6;H7C1G6;H7C152	Q7Z3C6-2;Q7Z3C6;H7C1G6;H7C152	Autophagy-related protein 9A	ATG9A
-0.573381	-0.355313			30	35.2	135.58	32.9581	32.9601	0.02639	0.157112	Q15393;Q15393-3;Q15393-2;I3L4G7;H3BMB0;J3QRB2;J3QL37;J3QKV4	Q15393	Splicing factor 3B subunit 3	SF3B3
-0.569222	-0.300537			2	12.2	65.695	28.2632	27.9022	0.126162	0.374785	Q9UHD9	Q9UHD9	Ubiquilin-2	UBQLN2
-0.566976	-0.398513			3	16.2	29.587	26.6502	25.9327	0.248706	0.334202	H3BN64;H3BRM1;H3BRF9;Q96K21-3;Q96K21-2;Q96K21;Q96K21-4	H3BN64;H3BRM1;H3BRF9;Q96K21-3;Q96K21-2;Q96K21;Q96K21-4	Abscission/NoCut checkpoint regulator	ZFYVE19
-0.566335	-0.714823			6	31.2	22.949	30.2604	30.8944	0.14746	0.0270005	P49720;A0A087WXQ8;A0A087WY10;A0A087WUL2	P49720;A0A087WXQ8;A0A087WY10;A0A087WUL2	Proteasome subunit beta type-3	PSMB3
-0.565823	-0.463808			10	29.2	52.39	30.5648	30.2931	0.147873	0.15853	Q13228;Q13228-4;Q13228-3;Q13228-2;H0Y532;A6PVX1;F2Z2W8;F8WCR4;C9JVL0	Q13228;Q13228-4;Q13228-3;Q13228-2;H0Y532;A6PVX1	Selenium-binding protein 1	SELENBP1
-0.565631	0.0323829			12	32.8	52.743	31.6936	31.3432	0.15726	0.832323	O15269;A0A2R8Y4S0;A0A2R8Y6A2;O15269-2	O15269	Serine palmitoyltransferase 1	SPTLC1
-0.565054	-0.904791			5	10.6	53.847	30.1616	28.5368	0.148494	0.00463396	B7ZKQ9;Q8WTV0-4;Q8WTV0-2;F5H4X0;Q8WTV0-3;Q8WTV0-5;Q8WTV0;F5H5E8	B7ZKQ9;Q8WTV0-4;Q8WTV0-2;F5H4X0;Q8WTV0-3;Q8WTV0-5;Q8WTV0	Scavenger receptor class B member 1	SCARB1
-0.564627	-0.722563			18	69.3	42.644	32.9015	32.7466	0.0289072	0.0257639	P12277;H0YJG0;G3V4N7;G3V461;H0YJK0;G3V2I1;P06732	P12277;H0YJG0	Creatine kinase B-type	CKB
-0.564478	-0.180822			11	31.6	45.348	26.2663	29.0444	0.251107	0.647689	Q9H5Q4	Q9H5Q4	Dimethyladenosine transferase 2, mitochondrial	TFB2M
-0.562517	-1.56807		+	3	57.5	8.9138	24.8734	26.1773	0.253003	5.10564e-05	K7ENX8;K7ELV6;K7EJV5;K7ELT6;K7EJV1;K7EMY9;K7EPM4;K7ER40;K7EQR7;D6W5Y5;Q14011;Q14011-2;K7EQX4;K7ENN6;K7EIF7;K7EQL0	K7ENX8;K7ELV6;K7EJV5;K7ELT6;K7EJV1;K7EMY9;K7EPM4;K7ER40;K7EQR7;D6W5Y5;Q14011;Q14011-2	Cold-inducible RNA-binding protein	CIRBP
-0.560345	-0.61998			24	88.6	29.555	33.0723	33.4107	0.0302122	0.011475	P25786;P25786-2;F5GX11;B4DEV8;F5H112	P25786;P25786-2;F5GX11;B4DEV8	Proteasome subunit alpha type-1;Proteasome subunit alpha type	PSMA1
-0.558283	-0.767708			2	3.7	67.638	26.5751	25.7615	0.257129	0.0524346	Q9H2C0;A0A3B3ITY2;A0A0S2Z5G5	Q9H2C0;A0A3B3ITY2;A0A0S2Z5G5	Gigaxonin	GAN
-0.557603	-0.518577			14	11.2	154.79	29.7291	28.9793	0.177604	0.117645	C9J5X1;P08069;H0YNR0;H0YMJ5;H3BSZ8	C9J5X1;P08069	Tyrosine-protein kinase receptor;Insulin-like growth factor 1 receptor;Insulin-like growth factor 1 receptor alpha chain;Insulin-like growth factor 1 receptor beta chain	IGF1R
-0.556881	-0.411522			2	6.4	44.786	23.9786	25.1145	0.258505	0.317311	Q9BT25-3;Q9BT25;M0R1H1;M0R3B3;Q9BT25-2	Q9BT25-3;Q9BT25;M0R1H1;M0R3B3;Q9BT25-2	HAUS augmin-like complex subunit 8	HAUS8
-0.55599	-0.00398733			2	6.9	26.849	24.3378	24.5017	0.259382	0.931615	P13995-2;P13995;A0A0C4DG60;B9A062;F8W7P9;B8ZZU9;Q9H903-3;Q9H903-5	P13995-2;P13995;A0A0C4DG60;B9A062;F8W7P9;B8ZZU9;Q9H903-3;Q9H903-5	Bifunctional methylenetetrahydrofolate dehydrogenase/cyclohydrolase, mitochondrial;NAD-dependent methylenetetrahydrofolate dehydrogenase;Methenyltetrahydrofolate cyclohydrolase;Probable bifunctional methylenetetrahydrofolate dehydrogenase/cyclohydrolase 2;NAD-dependent methylenetetrahydrofolate dehydrogenase;Methenyltetrahydrofolate cyclohydrolase	MTHFD2;MTHFD2L
-0.554464	0.0122111			3	5.8	56.012	26.9933	26.9495	0.26089	0.892845	Q5TA45-2;Q5TA45-3;Q5TA45;Q5TA45-5;C9J979;C9IYS7;A0A087WYI0;Q5TA45-4;E9PMA2;H0YE15;E9PJG0;E9PKA4;E9PIL7;E9PQF0;E9PI75;E9PIG1;E9PNS4;A0A087WXT8;J3QRY6;Q96HV7	Q5TA45-2;Q5TA45-3;Q5TA45;Q5TA45-5;C9J979;C9IYS7;A0A087WYI0;Q5TA45-4	Integrator complex subunit 11	CPSF3L
-0.553214	-0.300715			9	18.5	56.195	32.1467	32.0457	0.167767	0.374013	F8VX04;Q9H2H9;F8VX12	F8VX04;Q9H2H9	Sodium-coupled neutral amino acid transporter 1	SLC38A1
-0.552876	-0.643067			7	27.1	30.18	29.5284	29.422	0.182152	0.0484912	Q16740;M0R208;A0A2R8YEF5;M0QYV5	Q16740;M0R208	ATP-dependent Clp protease proteolytic subunit, mitochondrial;ATP-dependent Clp protease proteolytic subunit	CLPP
-0.551712	-0.490051			2	18.2	12.405	27.8406	27.9168	0.13962	0.151389	E9PN51;F8W9K7;E9PKH6;E9PPW7;O00217	E9PN51;F8W9K7;E9PKH6;E9PPW7;O00217	NADH dehydrogenase [ubiquinone] iron-sulfur protein 8, mitochondrial	NDUFS8
-0.551374	-0.785104			3	10.8	33.921	25.8075	26.1326	0.263962	0.0470958	H0YMB3;H0YLV5;A0A087WWM4;F8WAN9;H0YNJ6;Q9P2T1-3;Q9P2T1;Q9P2T1-2;H0YN22;H0YK13;H0YMW6;H0YK71;P36959;A0A0B4J281;H0YMG3;H0YKK3;H0YN74;H0YMR9;H0YMV5;H0YNH0	H0YMB3;H0YLV5;A0A087WWM4;F8WAN9;H0YNJ6;Q9P2T1-3;Q9P2T1;Q9P2T1-2;H0YN22;H0YK13;H0YMW6;H0YK71;P36959	GMP reductase;GMP reductase 2;GMP reductase 1	GMPR2;GMPR
-0.551078	-0.382589			9	36.3	26.145	29.2913	29.8387	0.183905	0.249854	P36543;P36543-3;P36543-2;C9J8H1;Q96A05	P36543;P36543-3;P36543-2;C9J8H1	V-type proton ATPase subunit E 1	ATP6V1E1
-0.548565	-0.787842			8	7.4	121.69	28.1943	27.7199	0.142152	0.0217724	O14776-2;O14776;G3V220	O14776-2;O14776;G3V220	Transcription elongation regulator 1	TCERG1
-0.547088	-0.355941			8	24.7	44.561	30.3158	29.012	0.163576	0.302388	Q6UWP7-3;Q6UWP7;C9K0C3;Q6UWP7-2;C9J5S5;C9JA02;C9JMW2;C9JUV9;C9JXY8;C9J6F4	Q6UWP7-3;Q6UWP7	Lysocardiolipin acyltransferase 1	LCLAT1
-0.546477	-0.467214			6	15.7	58.502	28.5116	29.3591	0.14385	0.162631	Q9Y3I1;Q9Y3I1-3;Q9Y3I1-2;F8WBR0;F8WDR9	Q9Y3I1;Q9Y3I1-3;Q9Y3I1-2	F-box only protein 7	FBXO7
-0.546456	-0.465938			6	11.4	77.242	28.4213	26.6471	0.143868	0.252814	Q9UBB6-2;Q9UBB6;Q9UBB6-3;C9J5H8;H7C2R2	Q9UBB6-2;Q9UBB6;Q9UBB6-3;C9J5H8	Neurochondrin	NCDN
-0.543846	-0.367713			3	18.8	30.156	25.4536	26.4521	0.271548	0.376458	Q13084;A2IDC6;A2IDC7;Q4TT37	Q13084;A2IDC6	39S ribosomal protein L28, mitochondrial	MRPL28
-0.543488	-0.399464			5	7.3	74.543	27.1711	27.9442	0.271912	0.240743	A0A0A0MRM9;Q14978;Q14978-3;Q14978-2;S4R402;S4R341;S4R349	A0A0A0MRM9;Q14978;Q14978-3;Q14978-2	Nucleolar and coiled-body phosphoprotein 1	NOLC1
-0.542437	-0.00801477			9	20.2	73.584	28.5096	29.1743	0.147182	0.902377	Q15397	Q15397	Pumilio domain-containing protein KIAA0020	KIAA0020
-0.541807	0.180148			8	6.3	212.2	28.1318	28.0221	0.147707	0.559717	A0A087WY00;G3V394;F8WE88;F8W6H6;Q9Y4I1-2;Q9Y4I1;Q9Y4I1-3;E7ERV5;H0YM96;Q9UES5;O95317;H0YMK3;Q9NQX4-2	A0A087WY00;G3V394;F8WE88;F8W6H6;Q9Y4I1-2;Q9Y4I1;Q9Y4I1-3	Unconventional myosin-Va	MYO5A
-0.540317	-0.344319			12	42.5	30.601	30.2775	30.0911	0.169551	0.30371	P53701	P53701	Cytochrome c-type heme lyase	HCCS
-0.539708	-0.35912			8	36.5	35.407	28.9863	28.7106	0.195277	0.297526	Q9H2D1;A0A3B3IRK5;E5RGK5;E5RFL3;E5RGT9	Q9H2D1;A0A3B3IRK5	Mitochondrial folate transporter/carrier	SLC25A32
-0.537319	-0.0392363			5	8	74.89	28.4667	28.2783	0.151487	0.894026	Q15061;C9IZK7	Q15061	WD repeat-containing protein 43	WDR43
-0.536545	-0.725255			8	17.3	72.832	29.9272	30.303	0.172949	0.0247796	Q8N0X7	Q8N0X7	Spartin	SPG20
-0.536482	-0.547763			5	26.9	18.108	31.8163	31.0326	0.182748	0.0940949	J3KPG2;E9PJF7;Q5W0H4;A0A0B4J2C3;P13693;P13693-2;Q56UQ5;H0YCX0;Q9HAU6	J3KPG2;E9PJF7;Q5W0H4;A0A0B4J2C3;P13693;P13693-2	Translationally-controlled tumor protein	TPT1
-0.533326	-0.410141			26	12.3	267.29	30.6005	30.4727	0.17589	0.215466	P12270;P12270-2;Q5SWX9	P12270	Nucleoprotein TPR	TPR
-0.532115	-0.611866			8	22.3	48.804	30.1056	30.2721	0.177005	0.059731	P49321-2;P49321;P49321-3;Q5T624;P49321-4;H0YDS9;E9PI86;E9PRH9;H0YF33;E9PPQ8;E9PPR5	P49321-2;P49321;P49321-3;Q5T624;P49321-4;H0YDS9;E9PI86;E9PRH9;H0YF33	Nuclear autoantigenic sperm protein	NASP
-0.529989	-0.0433039			1	2.1	74.396	26.0122	25.6857	0.2859	0.977092	Q6UVJ0	Q6UVJ0	Spindle assembly abnormal protein 6 homolog	SASS6
-0.529656	-0.0661102			14	20.6	67.453	31.34	31.5425	0.189136	0.886028	Q9UNQ0-2;Q9UNQ0;F8S0F2	Q9UNQ0-2;Q9UNQ0	ATP-binding cassette sub-family G member 2	ABCG2
-0.529531	-0.807553			3	11.3	25.588	27.8815	27.5213	0.158221	0.0187119	K4DIA7;E9PMR4;P48509;E9PRJ3	K4DIA7;E9PMR4;P48509;E9PRJ3	Tetraspanin;CD151 antigen	CD151
-0.52901	-0.837352			8	42.7	26.489	31.4137	31.6509	0.189749	0.0094704	P20618	P20618	Proteasome subunit beta type-1	PSMB1
-0.528781	2.75734		+	3	5	98.363	25.3815	28.6101	0.287175	1.12371e-24	A0A0A0MTJ5;Q01973;Q01973-2	A0A0A0MTJ5;Q01973;Q01973-2	Tyrosine-protein kinase transmembrane receptor;Tyrosine-protein kinase transmembrane receptor ROR1	ROR1
-0.528407	0.944709			4	6	88.664	27.0277	26.1014	0.287571	0.00318523	Q9HBM0;F8W8C2;F2Z3A6;Q9HBM0-2;F8VS43;F8VUG0;F8VUB7;F8W088;F8W048;F8VVS3;F8VXA0;Q9HBM0-5;Q9HBM0-6	Q9HBM0;F8W8C2;F2Z3A6;Q9HBM0-2	Vezatin	VEZT
-0.528282	-0.430489			8	29.9	37.92	29.7183	30.0237	0.207217	0.192353	O15126;A0A087WXB0;A0A087WU14;O15126-2;A0A087WZA6;A0A087WTX8	O15126;A0A087WXB0;A0A087WU14;O15126-2	Secretory carrier-associated membrane protein 1	SCAMP1
-0.527991	0.0112093			2	6.9	54.388	27.6623	26.0079	0.159579	0.895236	A0A087WX97;Q9BXK5;A0A087WTL4;Q9BXK5-2;Q9BXK5-4	A0A087WX97;Q9BXK5;A0A087WTL4;Q9BXK5-2;Q9BXK5-4	Bcl-2-like protein 13	BCL2L13
-0.526348	-0.329033			3	5	77.053	27.4148	27.6805	0.161037	0.332142	F8VSC5;A0A0U1RQQ9;Q6P3W7;H0YI32;H0YIK6	F8VSC5;A0A0U1RQQ9;Q6P3W7	SCY1-like protein 2	SCYL2
-0.524977	-0.252845			5	22	33.12	28.0153	27.7795	0.162262	0.453336	Q8NFH5-2;Q8NFH5;Q8NFH5-3;C9JIY9;C9IYQ7;F8WCF5;F8WEL4;C9JWU7	Q8NFH5-2;Q8NFH5;Q8NFH5-3	Nucleoporin NUP53	NUP35
-0.523836	0.0380147			4	12.9	44.561	30.9517	28.9686	0.184775	0.770812	Q14318;Q14318-2;U3KQ64;A0A0A0MTJ1;Q14318-3;U3KQI1	Q14318;Q14318-2;U3KQ64;A0A0A0MTJ1;Q14318-3;U3KQI1	Peptidyl-prolyl cis-trans isomerase FKBP8	FKBP8
-0.52338	-0.108907			1	1.8	56.016	24.887	24.8458	0.292923	0.840102	Q9H8X2	Q9H8X2	Inositol-pentakisphosphate 2-kinase	IPPK
-0.519859	-0.03811			21	49.7	67.299	32.7725	32.7744	0.198591	0.956666	P31040-2;P31040;D6RFM5;A0A087X1I3;P31040-3;A0A494C1T6;H0Y8X1	P31040-2;P31040;D6RFM5;A0A087X1I3;P31040-3	Succinate dehydrogenase [ubiquinone] flavoprotein subunit, mitochondrial	SDHA
-0.518577	-0.649638			4	20.2	43.083	27.0355	27.4221	0.298098	0.0580466	Q70UQ0-4	Q70UQ0-4	Inhibitor of nuclear factor kappa-B kinase-interacting protein	IKBIP
-0.518308	0.129085			16	30.8	64.521	30.8359	30.6894	0.190101	0.495238	Q8NHH9-5;Q8NHH9;Q8NHH9-4;Q8NHH9-2;Q8NHH9-3;B5MCN0;H7C3A2;C9JQQ5;C9JC25;Q8WXF7-2;Q8WXF7	Q8NHH9-5;Q8NHH9;Q8NHH9-4;Q8NHH9-2;Q8NHH9-3;B5MCN0	Atlastin-2	ATL2
-0.518205	-0.386016			8	57.1	21.258	31.788	31.8839	0.20022	0.24601	P60953;A0A590UJK8;P60953-1;Q5JYX0;A0A494C1M1;A0A494BZX6;A0A3B3IRV0;F8WET9;B1AH79;G3V4H1;G3V476;Q9H4E5-2;P17081;Q9H4E5	P60953;A0A590UJK8;P60953-1;Q5JYX0	Cell division control protein 42 homolog	CDC42
-0.517379	-0.0903421			3	9.6	48.839	24.9686	25.1546	0.299399	0.878563	A0A075B7D9;Q92804-2;Q92804;A0A075B7E4;A0A075B7F2	A0A075B7D9;Q92804-2;Q92804	TATA-binding protein-associated factor 2N	TAF15
-0.516471	-0.395359			40	58	90.069	34.7237	34.5207	0.0467573	0.113361	P23921;E9PL69;E9PP77;H0YCY7	P23921;E9PL69	Ribonucleoside-diphosphate reductase large subunit	RRM1
-0.516285	0.0333701			13	34.2	67.497	28.7493	30.7906	0.220314	0.802191	Q9Y2R4;A0A087X1P7;A0A087WTD6;A0A087X069;A0A087X121	Q9Y2R4	Probable ATP-dependent RNA helicase DDX52	DDX52
-0.515625	0.0321009			6	33.3	31.28	27.9391	28.8337	0.170805	0.787434	Q9NVT9;E5RJ86;Q9NVT9-2	Q9NVT9;E5RJ86;Q9NVT9-2	Armadillo repeat-containing protein 1	ARMC1
-0.514491	-0.29596			18	55.1	44.418	32.0253	31.8472	0.203916	0.382189	A0A2R8YD58;E7EU96;P68400;A0A2R8Y5A0;A0A2R8YF43;A0A2R8YDP2;A0A2R8YFU2;Q8NEV1;P68400-2;A0A2R8Y4D6;A0A2R8Y4H0;V9GYA2;A0A2R8YEW1;A0A2R8YDY7;A0A2R8YCK2;A0A087WY74;A0A2R8Y3W6;A0A2R8Y797;A0A2R8YEL7;V9GY80;A0A2R8YF47;A0A2R8Y7T1;V9GYW6;A0A2R8YCC9	A0A2R8YD58;E7EU96;P68400;A0A2R8Y5A0;A0A2R8YF43;A0A2R8YDP2;A0A2R8YFU2;Q8NEV1;P68400-2;A0A2R8Y4D6;A0A2R8Y4H0	Casein kinase II subunit alpha;Casein kinase II subunit alpha 3	CSNK2A1;CSNK2A3
-0.513811	-0.329033			4	17	24.81	32.009	31.9115	0.204598	0.327587	O43760;O43760-2;K7ELD9;K7ENG9;K7ELS8;K7EJ35	O43760;O43760-2;K7ELD9;K7ENG9;K7ELS8	Synaptogyrin-2	SYNGR2
-0.513152	-0.445303			15	34.6	54.846	31.7479	31.5994	0.20526	0.177488	P12081-4;P12081;B4DDD8;B3KWE1;P12081-3;P12081-2;B4E1C5;E7ETE2;A0A2R8YFR1;D6RF05;A0A2R8YCI2	P12081-4;P12081;B4DDD8;B3KWE1;P12081-3;P12081-2;B4E1C5;E7ETE2	Histidine--tRNA ligase, cytoplasmic	HARS
-0.51239	-0.520025			3	1.3	262.63	26.1713	24.8959	0.304855	0.19837	Q8NG31-2;Q8NG31;H0YCZ2;E9PPJ1;Q8NG31-3;Q8NG31-4;H0YEY7	Q8NG31-2;Q8NG31;H0YCZ2;E9PPJ1;Q8NG31-3;Q8NG31-4	Protein CASC5	CASC5
-0.512082	0.181166			11	48.2	27.893	31.6091	31.5854	0.206339	0.422747	Q9P0L0;Q9P0L0-2;J3QKM9	Q9P0L0;Q9P0L0-2	Vesicle-associated membrane protein-associated protein A	VAPA
-0.511464	0.22885			3	2.9	100.01	27.5129	25.7866	0.174712	0.430353	Q9HCS7	Q9HCS7	Pre-mRNA-splicing factor SYF1	XAB2
-0.510971	-0.311954			2	87.9	33.8	27.9966	27.1212	0.17518	0.357309	F8VZX2;F8W0G4;F8VXH9;F8W1G6;J3QT27;P57721-2;P57721-3;H3BND9;F8VTZ0;H3BSP4	F8VZX2		PCBP2
-0.510272	-0.481626			20	66.1	30.54	35.7259	35.7185	0.0496194	0.0516484	Q13162;H7C3T4;A6NJJ0;A6NG45	Q13162;H7C3T4	Peroxiredoxin-4	PRDX4
-0.50707	-0.542311			5	23.2	32.177	26.8548	27.0869	0.310745	0.178626	Q9NPL8;C9JU35;G3XA94;C9JR82	Q9NPL8;C9JU35	Complex I assembly factor TIMMDC1, mitochondrial	TIMMDC1
-0.504366	-0.542521			5	7.7	123.05	26.6873	25.7568	0.313767	0.178447	G3V1A9;P42695;E9PLE0;E9PKK4	G3V1A9;P42695	Condensin-2 complex subunit D3	NCAPD3
-0.504141	-0.266316			5	13.5	37.461	26.6882	30.048	0.31402	0.435714	O14681-3;O14681;E9PM05;E9PS58;E9PK61;E9PLB8;E9PL33;B7ZB74;E9PQN7;A0A087WV44	O14681-3;O14681;E9PM05;E9PS58;E9PK61	Etoposide-induced protein 2.4 homolog	EI24
-0.501218	-0.272681			4	22.4	26.688	27.1185	26.5595	0.317311	0.526234	Q9UEU0;Q9UEU0-2;J3KMW2;G3V5I2;H0YJL5;H0YJJ5	Q9UEU0;Q9UEU0-2	Vesicle transport through interaction with t-SNAREs homolog 1B	VTI1B
-0.500463	-0.503405			5	53.4	13.459	29.678	28.3403	0.238481	0.140699	Q16718;F8WAS3;A0A087X1G1;H7BYD0;Q16718-2;C9IZN5;A0A087WXR5	Q16718;F8WAS3;A0A087X1G1;H7BYD0;Q16718-2;C9IZN5	NADH dehydrogenase [ubiquinone] 1 alpha subcomplex subunit 5	NDUFA5
-0.500299	-0.527367			7	35.8	31.758	29.203	29.3541	0.238674	0.111033	P04818-2;P04818;P04818-3	P04818-2;P04818;P04818-3	Thymidylate synthase	TYMS
-0.49824	-0.228706			7	28.2	33.904	28.739	28.7031	0.241115	0.5392	A0A1B0GTU8;A0A1B0GUT7;A0A1B0GVW0;O75787-2;O75787;A0A1B0GVC7;B7Z413;A0A1B0GTB0;A0A1B0GVB9;A0A1C7CYW4;A0A1B0GWJ8;H7C3E1;B7Z1I9;A0A1B0GU12;A0A1B0GWD6;A0A1B0GVI9;H7C240;A0A1B0GW13;A0A1B0GV60;A0A1B0GVZ1;A0A1B0GUV3;A0A1B0GV24	A0A1B0GTU8;A0A1B0GUT7;A0A1B0GVW0;O75787-2;O75787;A0A1B0GVC7;B7Z413;A0A1B0GTB0;A0A1B0GVB9;A0A1C7CYW4;A0A1B0GWJ8;H7C3E1;B7Z1I9;A0A1B0GU12;A0A1B0GWD6;A0A1B0GVI9	Renin receptor	ATP6AP2
-0.497669	-0.387619			11	21.4	64.668	32.1327	31.0785	0.221273	0.243941	R4GMZ0;P0CW18	R4GMZ0;P0CW18	Serine protease 56	PRSS56
-0.495044	-0.56888			12	26.8	56.598	32.8718	32.6666	0.0572797	0.0816313	Q15758;M0QXM4;Q15758-3;Q15758-2;M0QX44;M0R144	Q15758;M0QXM4;Q15758-3;Q15758-2;M0QX44	Neutral amino acid transporter B(0);Amino acid transporter	SLC1A5
-0.494881	-0.169469			21	36.4	75.406	31.7171	31.9784	0.224249	0.637042	Q9NVP1;H7C452	Q9NVP1	ATP-dependent RNA helicase DDX18	DDX18
-0.492992	-0.75251			17	27.3	553.12	28.1169	29.5325	0.192866	0.0197014	A0A075B730;P58107	A0A075B730;P58107	Epiplakin	EPPK1
-0.492464	-0.861579			3	15.3	26.973	25.5725	25.4992	0.3273	0.0287307	Q92506	Q92506	Estradiol 17-beta-dehydrogenase 8	HSD17B8
-0.490071	-0.501525			15	24.2	90.725	30.023	30.8321	0.21908	0.125903	P11387;E5RIC7;Q969P6-2;Q969P6;E5RJ95;E5RFS0	P11387	DNA topoisomerase 1	TOP1
-0.488694	-0.543152			3	5.6	60.033	27.1095	27.3141	0.331665	0.112301	P41440-2;P41440;H3BTQ3;P41440-3;H0Y4T2	P41440-2;P41440;H3BTQ3;P41440-3	Folate transporter 1	SLC19A1
-0.488208	-0.347619			6	23.6	32.233	31.0087	29.2074	0.221097	0.315363	Q14165;F5H1S8;H0YG07;F5GX14	Q14165;F5H1S8;H0YG07	Malectin	MLEC
-0.486631	-0.738746			3	5.7	68.332	25.9637	26.9693	0.33407	0.0624407	A0A5F9ZHU7;P49643;A0A5F9ZHR0;P49643-2	A0A5F9ZHU7;P49643	DNA primase large subunit	PRIM2
-0.486226	-0.344941			31	45	98.398	33.1055	32.6247	0.0621485	0.303222	P21399;F5H2R8;F5H143;F5H3Z7;E9PEF1;O00408-5;O00408-4;O00408-3;O00408	P21399	Cytoplasmic aconitate hydratase	ACO1
-0.486044	-0.774602			6	34.4	24.706	29.2289	29.8559	0.255934	0.0162887	I3L0U2;Q9Y6M0-3;Q9Y6M0-2;Q9Y6M0;I3L3C7	I3L0U2;Q9Y6M0-3;Q9Y6M0-2;Q9Y6M0;I3L3C7	Testisin	PRSS21
-0.485055	-0.0639369			52	22.2	337.08	32.6615	32.2284	0.234967	0.891486	P25391;A0A1W2PQN4	P25391	Laminin subunit alpha-1	LAMA1
-0.484409	-0.599921			14	64.1	27.887	33.1363	33.1852	0.0631935	0.0145442	O14818;O14818-2;H0Y586;O14818-4;Q8TAA3-2;Q8TAA3-5;Q8TAA3;A0A087WYS6;F5GY34	O14818;O14818-2;H0Y586	Proteasome subunit alpha type-7	PSMA7
-0.484045	-0.542416			30	56.1	57.116	33.0984	32.8471	0.0634041	0.0276864	P07237;H7BZ94;I3L398;H0Y3Z3;I3L312;I3L4M2;I3NI03;I3L3U6;I3L0S0;I3L514;I3L3P5;I3L1Y5	P07237;H7BZ94;I3L398;H0Y3Z3	Protein disulfide-isomerase	P4HB
-0.483702	-0.414749			14	26.1	55.873	30.8743	31.0695	0.226033	0.210782	Q96A33;Q96A33-2;A0A087WYW6;J3QR89	Q96A33;Q96A33-2;A0A087WYW6	Coiled-coil domain-containing protein 47	CCDC47
-0.481908	0.0930192			3	20.7	20.045	27.8518	26.0807	0.204405	0.704978	B4DQA8;K7EJC8;E9PCW1;O95249;F6RU00;G5E9T8;O95249-2	B4DQA8;K7EJC8;E9PCW1;O95249;F6RU00;G5E9T8	Golgi SNAP receptor complex member 1	GOSR1
-0.481707	-0.317409			7	26.5	42.85	29.6377	29.1892	0.261355	0.365493	Q5TH30;Q9UGV2-2;Q9UGV2;F8WBF9;Q9UGV2-3;Q5TH29	Q5TH30;Q9UGV2-2;Q9UGV2;F8WBF9;Q9UGV2-3	Protein NDRG3	NDRG3
-0.481183	0.731444			7	7.5	151.72	29.783	28.6642	0.262014	0.00462498	G3V599;Q96PC5-11;Q96PC5-5;Q96PC5-8;Q96PC5-10;Q96PC5-9;Q96PC5-14;Q96PC5-7;Q96PC5;Q96PC5-6;Q96PC5-13;Q96PC5-12;G3V5K6;Q86UF2;A4D2H0	G3V599;Q96PC5-11;Q96PC5-5;Q96PC5-8;Q96PC5-10;Q96PC5-9;Q96PC5-14;Q96PC5-7;Q96PC5;Q96PC5-6;Q96PC5-13;Q96PC5-12	Melanoma inhibitory activity protein 2	MIA2
-0.480659	-0.120059			8	23.4	37.499	27.3578	27.8377	0.205735	0.713966	Q5VT66;Q5VT66-2;H7BYZ9;A0A494C1P3;Q5VT66-3;X6RIL1;H0YDX4	Q5VT66;Q5VT66-2;H7BYZ9;A0A494C1P3;Q5VT66-3	Mitochondrial amidoxime-reducing component 1	MARC1
-0.480237	-0.299578			13	12.9	119.54	29.3322	27.4721	0.263209	0.376277	O60566;O60566-3;O60566-2	O60566;O60566-3;O60566-2	Mitotic checkpoint serine/threonine-protein kinase BUB1 beta	BUB1B
-0.480136	0.755229			14	8.2	213.7	29.0808	26.1181	0.263336	0.0174368	Q5JRA6;Q5JRA6-2;A0A0A0MRH6;Q5JRA6-4;Q5JRA6-3	Q5JRA6;Q5JRA6-2;A0A0A0MRH6;Q5JRA6-4	Melanoma inhibitory activity protein 3	MIA3
-0.477904	-0.469969			6	39	20.457	30.1806	30.5909	0.232499	0.152801	J3QRS3;P19105;O14950;P24844;J3KTJ1;P24844-2	J3QRS3;P19105;O14950;P24844;J3KTJ1	Myosin regulatory light chain 12A;Myosin regulatory light chain 12B;Myosin regulatory light polypeptide 9	MYL12A;MYL12B;MYL9
-0.472669	-0.157142			4	10.3	36.45	27.5894	26.1298	0.214399	0.742158	Q7Z7A3	Q7Z7A3	Cytoplasmic tRNA 2-thiolation protein 1	CTU1
-0.472489	-0.211231			2	7.3	34.684	26.1613	25.7629	0.350851	0.637161	H3BLU7;A0A499FJT0;Q8NHP1;O43488;H7C5H7;Q8NHP1-3	H3BLU7;A0A499FJT0;Q8NHP1;O43488;H7C5H7;Q8NHP1-3	Aflatoxin B1 aldehyde reductase member 4;Aflatoxin B1 aldehyde reductase member 2	AKR7A2;AKR7L
-0.471029	-0.372767			2	6.8	36.898	27.5013	27.7784	0.216211	0.273052	H7C0X4;Q92685;F8WF93;H7BZZ2;F8WE30;C9J7S5;Q92685-2	H7C0X4;Q92685;F8WF93;H7BZZ2;F8WE30;C9J7S5;Q92685-2	Dol-P-Man:Man(5)GlcNAc(2)-PP-Dol alpha-1,3-mannosyltransferase	ALG3
-0.470549	-0.294792			6	18.2	38.023	26.3388	27.8474	0.353195	0.383776	Q969Z3;Q969Z3-2;F6V6Z1;X1WI34	Q969Z3;Q969Z3-2	Mitochondrial amidoxime reducing component 2	MARC2
-0.470389	-0.158542			1	3.5	35.676	25.2044	24.953	0.353388	0.739368	H0Y353;Q3B7T1-3;Q3B7T1-5;Q3B7T1	H0Y353;Q3B7T1-3;Q3B7T1-5;Q3B7T1	Erythroid differentiation-related factor 1	EDRF1
-0.470389	-0.19861			14	39.8	59.42	30.1475	30.0981	0.241073	0.573253	Q13564-2;Q13564;Q13564-3;Q13564-4;H3BMR3;J3QRA5;J3KRK3;J3QLH4;J3KTE3;H3BQW6	Q13564-2;Q13564;Q13564-3;Q13564-4	NEDD8-activating enzyme E1 regulatory subunit	NAE1
-0.469909	-0.665134			6	27.4	35.816	29.1104	28.1173	0.276496	0.05237	Q13011;M0R248;M0QZW4	Q13011;M0R248	Delta(3,5)-Delta(2,4)-dienoyl-CoA isomerase, mitochondrial	ECH1
-0.469869	0.0157831			4	14.5	46.491	25.509	25.1504	0.354018	0.884327	Q9HD23-2;Q9HD23;A0A0A0MQX2;Q9HD23-4;H7BZ29	Q9HD23-2;Q9HD23;A0A0A0MQX2;Q9HD23-4;H7BZ29	Magnesium transporter MRS2 homolog, mitochondrial	MRS2
-0.46917	0.126312			3	3	134.55	25.2013	24.8088	0.354866	0.631869	Q92896;Q92896-3;Q92896-2;H3BM42	Q92896;Q92896-3;Q92896-2;H3BM42	Golgi apparatus protein 1	GLG1
-0.467713	-0.288822			9	20.1	48.141	29.6599	30.5533	0.279379	0.394596	P27797;K7EJB9;K7EL50	P27797;K7EJB9	Calreticulin	CALR
-0.466476	-0.147058			47	86.7	48.057	37.9973	37.8444	0.0743024	0.58985	P05783;F8VZY9;CON__H-INV:HIT000015463;CON__A2AB72	P05783;F8VZY9	Keratin, type I cytoskeletal 18	KRT18
-0.463748	0.455439			5	13.8	58.067	28.0093	27.0851	0.224381	0.140885	E7EPW5;G3XAH9;B7Z4U3;B7Z4L1;E7EPD9;H7BXS2;Q9NRC1-6;Q9NRC1-5;Q9NRC1-4;Q9NRC1-3;Q9NRC1-2;E9PCV1;Q9NRC1;E7ENZ9;C9JU30;Q9NRC1-7;C9JZV9;C9JRQ0;Q5TEH7;C9JRW1;H0Y7M0;Q8TDW4-8;Q8TDW4-2	E7EPW5;G3XAH9;B7Z4U3;B7Z4L1;E7EPD9;H7BXS2;Q9NRC1-6;Q9NRC1-5;Q9NRC1-4;Q9NRC1-3;Q9NRC1-2;E9PCV1;Q9NRC1;E7ENZ9;C9JU30	Suppressor of tumorigenicity 7 protein	ST7
-0.462117	0.00762616			3	10.4	54.022	28.1002	27.7854	0.22624	0.998072	Q9BTU6;E9PAM4	Q9BTU6;E9PAM4	Phosphatidylinositol 4-kinase type 2-alpha	PI4K2A
-0.461661	-0.293447			4	10.3	52.518	27.7014	27.8319	0.226764	0.385899	Q9BT22;K7EID2;Q9BT22-2;K7EPU3	Q9BT22;K7EID2;Q9BT22-2	Chitobiosyldiphosphodolichol beta-mannosyltransferase	ALG1
-0.461124	-0.267462			6	28.6	27.086	28.9817	28.4442	0.288152	0.428325	J3KNF4;O14618;E9PP76;E9PK03	J3KNF4;O14618;E9PP76	Copper chaperone for superoxide dismutase;Superoxide dismutase [Cu-Zn]	CCS
-0.461065	-0.676526			3	7.4	57.543	27.3757	27.0193	0.227447	0.0893136	Q2TAY7;Q2TAY7-2	Q2TAY7;Q2TAY7-2	WD40 repeat-containing protein SMU1;WD40 repeat-containing protein SMU1, N-terminally processed	SMU1
-0.460191	-0.146068			7	20	59.219	29.9902	30.1634	0.253061	0.69247	Q9UMX0-2;Q9UMX0;Q9UMX0-4	Q9UMX0-2;Q9UMX0	Ubiquilin-1	UBQLN1
-0.459477	-0.216535			8	26.4	34.012	30.0648	30.6512	0.253915	0.534927	P53007;B4DP62	P53007	Tricarboxylate transport protein, mitochondrial	SLC25A1
-0.459318	-0.4948			7	41.7	26.424	27.5797	28.0813	0.229459	0.147519	J3KQ34;Q9H9Q2;J3QT73;A0A087X1P5;Q9H9Q2-2;J3KQ41;Q9H9Q2-3;J3QT95	J3KQ34;Q9H9Q2;J3QT73;A0A087X1P5;Q9H9Q2-2;J3KQ41;Q9H9Q2-3	COP9 signalosome complex subunit 7b	COPS7B
-0.457772	-0.155229			11	31.2	40.968	30.0587	29.5609	0.255964	0.709123	P78406;E9PQ57;E9PPG9;B0QZ36	P78406;E9PQ57	mRNA export factor	RAE1
-0.45694	0.243547			10	5.8	205.11	29.0768	29.0111	0.293819	0.296305	Q8TEM1;Q8TEM1-2	Q8TEM1	Nuclear pore membrane glycoprotein 210	NUP210
-0.456326	-0.642009			11	45.2	24.831	32.7614	32.3063	0.268364	0.0484129	P62906	P62906	60S ribosomal protein L10a	RPL10A
-0.455554	0.339821			10	44.5	28.994	31.1709	30.815	0.269304	0.102677	P50402;Q5HY57;F8WEQ1	P50402;Q5HY57	Emerin	EMD
-0.455119	-0.913814			3	3.8	116.07	26.909	26.1336	0.372182	0.0200747	O60245;O60245-2;H0YAH0	O60245;O60245-2	Protocadherin-7	PCDH7
-0.454486	-0.325431			8	20.1	52.406	29.8633	29.4669	0.259945	0.351719	A0A0A0MSK5;Q5JTV8;H0YD16;H0Y4R4;H0YDU3	A0A0A0MSK5;Q5JTV8;H0YD16;H0Y4R4	Torsin-1A-interacting protein 1	TOR1AIP1
-0.453814	-0.127148			4	5.2	132.94	27.9354	27.5235	0.235881	0.698758	Q7Z5K2;Q7Z5K2-2;Q7Z5K2-3;Q8WVX6;F6QZY1	Q7Z5K2;Q7Z5K2-2;Q7Z5K2-3;Q8WVX6;F6QZY1	Wings apart-like protein homolog	WAPAL
-0.453755	-1.02471		+	2	1.2	210	30.1333	30.7772	0.260836	0.00136972	Q4AC94-2;Q4AC94-4;Q4AC94-1;Q4AC94-3;Q4AC94;H0YG44;F5H0U2;H7C288;H7BZB4	Q4AC94-2;Q4AC94-4;Q4AC94-1;Q4AC94-3;Q4AC94;H0YG44;F5H0U2;H7C288;H7BZB4	C2 domain-containing protein 3	C2CD3
-0.452234	-0.466915			5	38	36.297	29.1442	29.1735	0.30028	0.162926	P62873-2;P62873;F6UT28;B1AKQ8;F6X3N5;B3KVK2;F5H8J8;F5H100;F5H0S8;E9PCP0;P16520-2;P16520	P62873-2;P62873;F6UT28;B1AKQ8;F6X3N5	Guanine nucleotide-binding protein G(I)/G(S)/G(T) subunit beta-1	GNB1
-0.451859	-0.487905			5	16.9	42.129	28.2113	27.085	0.238192	0.229564	Q9BTY7;E9PIX0	Q9BTY7	Protein HGH1 homolog	HGH1
-0.45109	-0.0760674			4	14.1	52.082	27.3831	26.496	0.239106	0.908336	Q9BQC3;H0YCR5;Q9BQC3-2;E9PLL2;E9PMH7;Q9BQC3-3	Q9BQC3;H0YCR5;Q9BQC3-2	Diphthamide biosynthesis protein 2	DPH2
-0.450834	-0.0297353			3	24.8	17.027	28.2927	27.7487	0.239411	0.915754	E9PL01;A0A087WUC6;E9PI68;Q15005;E9PRB9;H0YE04	E9PL01;A0A087WUC6;E9PI68;Q15005	Signal peptidase complex subunit 2	SPCS2
-0.449572	-0.436529			7	24.3	30.381	29.3824	29.6814	0.303977	0.1951	Q9UBV8	Q9UBV8	Peflin	PEF1
-0.449021	-1.13236			8	6.1	175.43	28.7893	26.6566	0.304747	0.00371475	F5H7J9;O75581;H0YGW5	F5H7J9;O75581;H0YGW5	Low-density lipoprotein receptor-related protein 6	LRP6
-0.448351	-0.373421			3	24	16.648	29.2766	28.1068	0.305683	0.272227	Q9UHV9	Q9UHV9	Prefoldin subunit 2	PFDN2
-0.447151	0.0756011			13	28.2	68.903	31.2954	30.4681	0.279686	0.659291	E9PEB5;Q96AE4;Q96AE4-2;C9JSZ1	E9PEB5;Q96AE4;Q96AE4-2	Far upstream element-binding protein 1	FUBP1
-0.445735	-0.101412			5	9.6	72.91	27.2435	26.4131	0.245536	0.855588	Q6ZW31-2;Q6ZW31;M0QXZ8;M0R101	Q6ZW31-2;Q6ZW31;M0QXZ8	Rho GTPase-activating protein SYDE1	SYDE1
-0.445146	0.390338			4	21.8	35.42	26.3436	26.0153	0.384785	0.201953	D6RF48;Q9P2W9;D6RC71	D6RF48;Q9P2W9;D6RC71	Syntaxin-18	STX18
-0.442516	-0.872921			19	20.8	97.44	32.7795	32.4377	0.285526	0.00677632	Q14118	Q14118	Dystroglycan;Alpha-dystroglycan;Beta-dystroglycan	DAG1
-0.441909	-0.426781			11	51.3	17.695	33.2403	33.0403	0.0920611	0.0862712	P62750;H7BY10;K7EJV9;K7ERT8;A8MUS3;K7EMA7	P62750;H7BY10;K7EJV9;K7ERT8;A8MUS3;K7EMA7	60S ribosomal protein L23a	RPL23A
-0.440831	-0.316007			4	6	98.099	28.1098	26.9293	0.251531	0.454429	O95235-2;O95235;D6R9E4;D6RBN1	O95235-2;O95235	Kinesin-like protein KIF20A	KIF20A
-0.4404	-0.542248			6	15.1	54.981	28.2235	29.1083	0.252062	0.100513	H7C0V9;A0A0A0MRG2;E9PG40;P05067-10;P05067-3;P05067-4;P05067-5;P05067-6;P05067-7;P05067-11;P05067-8;P05067-9;P05067;H7C2L2;P05067-2;Q06481-5;Q06481-4;Q06481-2;Q06481-3;Q06481-6;Q06481	H7C0V9;A0A0A0MRG2;E9PG40;P05067-10;P05067-3;P05067-4;P05067-5;P05067-6;P05067-7;P05067-11;P05067-8;P05067-9;P05067	Amyloid beta A4 protein;N-APP;Soluble APP-alpha;Soluble APP-beta;C99;Beta-amyloid protein 42;Beta-amyloid protein 40;C83;P3(42);P3(40);C80;Gamma-secretase C-terminal fragment 59;Gamma-secretase C-terminal fragment 57;Gamma-secretase C-terminal fragment 50;C31	APP
-0.440146	-0.0934634			7	13.5	66.473	29.1072	29.0585	0.317311	0.864651	Q8IXW5-2;Q8IXW5	Q8IXW5-2;Q8IXW5	Putative RNA polymerase II subunit B1 CTD phosphatase RPAP2	RPAP2
-0.440029	0.0102069			6	0.2	3994.6	30.895	28.9695	0.277968	0.849761	A0A0A0MTS7;Q8WZ42-5;Q8WZ42-11;Q8WZ42-4;Q8WZ42-7;Q8WZ42-2;Q8WZ42;Q8WZ42-8;Q8WZ42-13;Q8WZ42-12;A0A0A0MRA3;Q8WZ42-3;Q8WZ42-10;Q8WZ42-9;H7C1P9	A0A0A0MTS7;Q8WZ42-5;Q8WZ42-11;Q8WZ42-4;Q8WZ42-7;Q8WZ42-2;Q8WZ42;Q8WZ42-8;Q8WZ42-13;Q8WZ42-12;A0A0A0MRA3;Q8WZ42-3;Q8WZ42-10;Q8WZ42-9	Titin	TTN
-0.4395	-0.554803			7	14.5	64.149	28.9861	29.1083	0.318238	0.0922686	P48163;P48163-2	P48163;P48163-2	NADP-dependent malic enzyme	ME1
-0.439148	-0.429226			4	6.9	96.275	27.835	26.6133	0.253611	0.295237	P40189-3;P40189;D6RH03;A0A494BZU0;P40189-2;Q5FC05	P40189-3;P40189;D6RH03;A0A494BZU0;P40189-2;Q5FC05	Interleukin-6 receptor subunit beta	IL6ST
-0.438737	-0.00205011			43	40.7	155.2	33.7901	33.8182	0.0945836	0.939853	O75694;O75694-2;E9PF10;D6RA13	O75694;O75694-2;E9PF10	Nuclear pore complex protein Nup155	NUP155
-0.43862	0.0507454			15	56.8	29.702	32.8789	32.6064	0.094678	0.776002	Q9Y5M8;H7C4H2;C9J5Z8	Q9Y5M8;H7C4H2	Signal recognition particle receptor subunit beta	SRPRB
-0.437877	-0.268261			1	4.4	27.354	25.5801	25.8096	0.394133	0.533872	Q9H3H3-1;Q9H3H3;Q9H3H3-3	Q9H3H3-1;Q9H3H3;Q9H3H3-3	UPF0696 protein C11orf68	C11orf68
-0.43774	-0.0356679			1	9.4	13.999	33.4284	33.1529	0.0953879	0.943709	K7EM02;K7EIJ8;Q8IYT4-2;Q8IYT4	K7EM02;K7EIJ8;Q8IYT4-2;Q8IYT4	Katanin p60 ATPase-containing subunit A-like 2	KATNAL2
-0.4353	-0.287977			16	65	32.935	30.5739	30.9631	0.284043	0.396097	Q8NBQ5;D6RCD0	Q8NBQ5;D6RCD0	Estradiol 17-beta-dehydrogenase 11	HSD17B11
-0.435046	-0.241441			8	26.2	43.159	31.1099	31.1872	0.295112	0.483559	Q9P035;H3BPZ1;H3BS72;Q9P035-2;H3BRL8;H3BMZ1	Q9P035;H3BPZ1;H3BS72;Q9P035-2	Very-long-chain (3R)-3-hydroxyacyl-CoA dehydratase 3	HACD3
-0.435046	-0.241833			6	26.2	31.554	29.9514	30.1866	0.284372	0.483129	P29966	P29966	Myristoylated alanine-rich C-kinase substrate	MARCKS
-0.434929	-0.012752			6	12.9	75.035	28.6064	28.9162	0.324852	0.916136	Q96PZ0;Q96PZ0-2;E7EUH7;H0Y863	Q96PZ0;Q96PZ0-2;E7EUH7	Pseudouridylate synthase 7 homolog	PUS7
-0.434715	-0.317714			7	30.6	66.213	29.0399	29.4625	0.325164	0.364962	P30154;P30154-2;P30154-4;P30154-3;P30154-5;H0YDG7	P30154;P30154-2;P30154-4;P30154-3;P30154-5	Serine/threonine-protein phosphatase 2A 65 kDa regulatory subunit A beta isoform	PPP2R1B
-0.433935	-0.12246			3	18.8	20.848	29.4299	29.2788	0.326302	0.790579	Q5BJF2;J3KT68;Q86XC5;J3KTD1	Q5BJF2;J3KT68	Transmembrane protein 97	TMEM97
-0.433799	-0.486509			12	27.7	62.788	30.7828	30.4914	0.285991	0.138203	Q9H6X2;Q9H6X2-5;Q9H6X2-3;Q9H6X2-4;Q9H6X2-6;Q9H6X2-2	Q9H6X2;Q9H6X2-5;Q9H6X2-3;Q9H6X2-4;Q9H6X2-6;Q9H6X2-2	Anthrax toxin receptor 1	ANTXR1
-0.433643	-0.310916			12	42.2	40.736	31.8948	31.7031	0.296937	0.35684	P55036;Q5VWC4;A6PVX3;P55036-2;H0Y3Y9;H0Y561	P55036;Q5VWC4;A6PVX3;P55036-2	26S proteasome non-ATPase regulatory subunit 4	PSMD4
-0.433117	0.237319			13	26.2	66.819	30.2327	30.3111	0.286879	0.242031	Q6NUM9;Q6NUM9-2;H7C3J0;H7BZ16;H7BZ81;H0YGU3	Q6NUM9;Q6NUM9-2;H7C3J0	All-trans-retinol 13,14-reductase	RETSAT
-0.432669	-0.233108			8	23.4	41.924	28.835	28.4731	0.328156	0.529702	P42765;A0A0B4J2A4;K7EME0;K7ER88;K7EJB1;K7EJ68	P42765;A0A0B4J2A4;K7EME0	3-ketoacyl-CoA thiolase, mitochondrial	ACAA2
-0.432552	-0.529822			16	79.3	26.923	32.3309	30.2977	0.298361	0.105058	Q99714;Q99714-2;Q5H928	Q99714;Q99714-2;Q5H928	3-hydroxyacyl-CoA dehydrogenase type-2	HSD17B10
-0.432396	-0.445558			6	13.8	63.681	27.9124	28.6838	0.262079	0.185088	H3BSW6;Q2VPK5-3;Q2VPK5;Q2VPK5-5;H3BPG4	H3BSW6;Q2VPK5-3;Q2VPK5;Q2VPK5-5	Cytoplasmic tRNA 2-thiolation protein 2	CTU2
-0.431306	-0.292281			11	47.1	28.415	30.8722	31.1808	0.289244	0.388591	P09661;H0YMA0;H0YKK0;H0YLR3	P09661;H0YMA0;H0YKK0	U2 small nuclear ribonucleoprotein A	SNRPA1
-0.429071	-0.119636			26	15.1	254.39	29.6366	30.3823	0.333459	0.755718	O60287	O60287	Nucleolar pre-ribosomal-associated protein 1	URB1
-0.428469	-0.576669			5	27.7	23.567	29.49	26.4331	0.334351	0.151109	P11233;H7C3P7;C9JPE8	P11233;H7C3P7	Ras-related protein Ral-A	RALA
-0.428411	-0.575185			14	16.9	113.86	29.5531	28.7262	0.334438	0.0800493	A0A0C4DGA6;Q14527;Q14527-2;H7C5K0	A0A0C4DGA6;Q14527;Q14527-2	Helicase-like transcription factor	HLTF
-0.428333	-0.216887			25	64.7	47.463	32.308	32.8683	0.30391	0.405007	O00231;O00231-2;J3QRY4;J3QS13;J3KSW3	O00231;O00231-2	26S proteasome non-ATPase regulatory subunit 11	PSMD11
-0.426955	-0.071588			7	18.5	50.151	28.6006	25.8026	0.336603	0.917707	P36551;H0YA22;P36551-2	P36551	Oxygen-dependent coproporphyrinogen-III oxidase, mitochondrial	CPOX
-0.426005	0.0144981			35	50.3	88.367	33.5884	33.5294	0.105273	0.881036	P50416;P50416-2;H3BMD2;H3BP22;H3BUV7;H3BUJ0;Q92523-4;Q92523-3;Q92523	P50416;P50416-2	Carnitine O-palmitoyltransferase 1, liver isoform	CPT1A
-0.425869	-0.38545			15	69.6	30.772	32.3258	32.5228	0.307181	0.246742	P21796;C9JI87	P21796;C9JI87	Voltage-dependent anion-selective channel protein 1	VDAC1
-0.425521	-0.141207			4	25	33.31	28.6043	28.1785	0.338746	0.668952	Q9BPW8;F8WCR5;H7C2U6;C9JDV8	Q9BPW8;F8WCR5;H7C2U6	Protein NipSnap homolog 1	NIPSNAP1
-0.425017	-0.228334			2	6.1	39.416	27.1291	27.0504	0.411005	0.605305	Q9BRP1	Q9BRP1	Programmed cell death protein 2-like	PDCD2L
-0.424804	-0.226223			7	12.6	83.573	29.5216	28.9208	0.339819	0.544595	B4DKB2;A0A3B3ISF9;P42892-3;P42892-2;P42892-4;P42892;E9PJG1;E9PHZ1	B4DKB2;A0A3B3ISF9;P42892-3;P42892-2;P42892-4;P42892	Endothelin-converting enzyme 1	ECE1
-0.424029	-0.168366			5	19.4	29.395	28.5235	28.3575	0.272839	0.612865	Q9Y676;A0A0G2JIC6	Q9Y676	28S ribosomal protein S18b, mitochondrial	MRPS18B
-0.423991	-0.159428			6	6.9	115.06	26.667	28.4186	0.412369	0.631095	Q9UIQ6-3;Q9UIQ6-2;Q9UIQ6	Q9UIQ6-3;Q9UIQ6-2;Q9UIQ6	Leucyl-cystinyl aminopeptidase;Leucyl-cystinyl aminopeptidase, pregnancy serum form	LNPEP
-0.423371	0.124328			6	11	64.84	29.2019	28.8199	0.341972	0.543475	O14545;F8VNX8;F8VVF3;O14545-2;S4R2Z9	O14545;F8VNX8;F8VVF3;O14545-2	TRAF-type zinc finger domain-containing protein 1	TRAFD1
-0.420878	0.222805			16	48.2	60.541	31.1104	31.141	0.313881	0.333662	Q6DD88;F5H6I7;F5GWF8	Q6DD88;F5H6I7	Atlastin-3	ATL3
-0.420569	-0.181002			3	13.3	18.812	24.659	24.6747	0.416939	0.695106	Q9P016-2;Q9P016	Q9P016-2;Q9P016	Thymocyte nuclear protein 1	THYN1
-0.419661	0.324465			8	19.5	68.262	29.8219	28.5943	0.347587	0.179961	P41743	P41743	Protein kinase C iota type	PRKCI
-0.419044	0.0353423			8	14	71.635	29.1114	29.225	0.348528	0.778311	Q8NBJ5;M0QX72;M0QYH0	Q8NBJ5	Procollagen galactosyltransferase 1	COLGALT1
-0.41835	-0.283984			25	54.8	64.735	32.4154	32.4198	0.317311	0.403265	P38606-2;P38606;C9JA17;C9JVW8	P38606-2;P38606	V-type proton ATPase catalytic subunit A	ATP6V1A
-0.418253	-0.311327			12	39.2	33.935	28.7418	28.9008	0.349734	0.376155	A0A1W2PPZ5;P23193;A0A1W2PRL9;P23193-2;E5RIS7;E5RJ93;B7Z4S1;A0A0A0MT58;Q15560-2;Q15560;E5RK46;A0A1W2PS15;E5RFI1;A0A1W2PPV7;Q5JRI7	A0A1W2PPZ5;P23193;A0A1W2PRL9;P23193-2;E5RIS7	Transcription elongation factor A protein 1	TCEA1
-0.417984	-0.985045			2	10.5	23.602	26.0221	24.9516	0.420411	0.0119763	F8W0M9;C9JID8;Q0VDG4-2;Q0VDG4	F8W0M9;C9JID8;Q0VDG4-2;Q0VDG4	Secernin-3	SCRN3
-0.417926	-0.500749			6	38.1	17.605	30.9192	30.8598	0.307133	0.126517	C9J0K6;P30626-3;P30626-2;P30626;B4DHQ6	C9J0K6;P30626-3;P30626-2;P30626	Sorcin	SRI
-0.416115	-0.455435			2	6.4	42.316	27.0606	26.3092	0.42293	0.264492	Q5T760;Q05519-2;Q05519;S4R3C4;B4DWT1	Q5T760;Q05519-2;Q05519;S4R3C4;B4DWT1	Serine/arginine-rich splicing factor 11	SRSF11
-0.41548	-0.0856038			2	4.4	72.999	23.9652	25.3545	0.423789	0.888428	A0A2R8Y595;A0A2R8YFL0;P49711;P49711-2	A0A2R8Y595;A0A2R8YFL0;P49711;P49711-2	Transcriptional repressor CTCF	CTCF
-0.414768	-0.409623			17	69.8	35.924	34.7545	34.4902	0.115484	0.100331	P67809;H0Y449;C9J5V9	P67809;H0Y449	Nuclease-sensitive element-binding protein 1	YBX1
-0.414461	-0.40993			5	41.5	14.716	30.6733	30.1645	0.311883	0.215715	P09382;F8WEI7	P09382	Galectin-1	LGALS1
-0.413672	-0.0407046			13	19.2	98.088	29.6125	29.9133	0.356776	0.952885	Q01780-2;Q01780;K7EJ37	Q01780-2;Q01780	Exosome component 10	EXOSC10
-0.413442	-0.221236			1	12.4	12.139	25.8034	26.1784	0.426551	0.618438	Q5RIB5;Q5JTY2;A0A087WTC0;Q6NVZ8;F8WEG4;A0A0B4J2E3;A0A087WZQ3;F8WEU0;E7EUZ7;A0A087WYD2;F2Z2T4;A0A087X140;A0A087WWG3;A0A0A6YYH9;Q5RIB0;H0Y5V3;C9J3G2;A0A0A0MRU4;Q9BRT8-4;Q5RIA9-3;Q5JTY5-2;Q9BRT8-3;Q9BRT8;Q8IUF1;Q5RIA9;Q5JTY5;Q4V339	Q5RIB5;Q5JTY2;A0A087WTC0;Q6NVZ8;F8WEG4;A0A0B4J2E3;A0A087WZQ3;F8WEU0;E7EUZ7;A0A087WYD2;F2Z2T4;A0A087X140;A0A087WWG3;A0A0A6YYH9;Q5RIB0;H0Y5V3;C9J3G2;A0A0A0MRU4;Q9BRT8-4;Q5RIA9-3;Q5JTY5-2;Q9BRT8-3;Q9BRT8;Q8IUF1;Q5RIA9;Q5JTY5;Q4V339	COBW domain-containing protein 1;COBW domain-containing protein 5;COBW domain-containing protein 3;COBW domain-containing protein 2;COBW domain-containing protein 6	CBWD5;CBWD3;CBWD1;CBWD2;CBWD7;CBWD6
-0.413134	-0.563177			10	29.8	43.171	30.4997	30.8233	0.313713	0.0841113	P54727;Q5W0S5;P54727-2;Q5W0S4;H0Y579	P54727;Q5W0S5;P54727-2	UV excision repair protein RAD23 homolog B	RAD23B
-0.411867	-0.403866			5	18.8	37.531	29.1567	27.3123	0.359575	0.235685	A0A0A0MQR2;Q9BY42;A2A2L5;A2A2L6	A0A0A0MQR2;Q9BY42;A2A2L5	Protein RTF2 homolog	RTFDC1
-0.411733	-0.155084			7	20.7	46.313	28.8401	28.8777	0.359784	0.709476	A0A3B3IUB5;Q8TCT9-5;Q8TCT9;Q8TCT9-2;A0A075B6F6;A0A0S2Z6F0;A0A3B3IT72;Q8TCT9-4;A0A0C4DGU3	A0A3B3IUB5;Q8TCT9-5;Q8TCT9;Q8TCT9-2;A0A075B6F6;A0A0S2Z6F0;A0A3B3IT72;Q8TCT9-4	Minor histocompatibility antigen H13	HM13
-0.410543	-0.708727			12	32.5	51.815	30.2658	30.2665	0.317311	0.0283762	E9PEX6;P09622;P09622-3;P09622-2;F8WDM5;A0A1W2PR83;F2Z2E3	E9PEX6;P09622;P09622-3;P09622-2	Dihydrolipoyl dehydrogenase;Dihydrolipoyl dehydrogenase, mitochondrial	DLD
-0.409662	-0.228655			4	6.6	81.544	26.1656	27.828	0.431702	0.496483	O00459;E9PFP1;A0A5F9ZHY3;V9GYJ4	O00459;E9PFP1	Phosphatidylinositol 3-kinase regulatory subunit beta	PIK3R2
-0.40924	-0.476418			13	52.5	35.554	29.3596	30.0663	0.363674	0.146976	P27695;G3V3M6;G3V5Q1;G3V3C7;A0A0C4DGK8;G3V5D9;H7C4A8;G3V5M0;G3V359;G3V2D9	P27695;G3V3M6;G3V5Q1;G3V3C7;A0A0C4DGK8	DNA-(apurinic or apyrimidinic site) lyase;DNA-(apurinic or apyrimidinic site) lyase, mitochondrial	APEX1
-0.408933	-0.0860326			20	32.4	78.839	31.681	31.3959	0.330301	0.836282	P52888;K7EP46;K7EL02;K7EKB6;K7EMU4;P52888-2;K7EIK4;K7EL32	P52888;K7EP46	Thimet oligopeptidase	THOP1
-0.408589	-0.0555763			5	10	61.097	28.3869	28.4802	0.293482	0.963154	O43292-2;O43292;E9PLG8;E9PLV6;E9PPZ9;E9PQ31	O43292-2;O43292	Glycosylphosphatidylinositol anchor attachment 1 protein	GPAA1
-0.40857	-0.191936			11	21	81.462	28.1949	29.4957	0.293508	0.621711	Q9NYY8;Q9NYY8-2	Q9NYY8;Q9NYY8-2	FAST kinase domain-containing protein 2	FASTKD2
-0.40811	-0.343916			3	21.2	18.681	28.5864	28.963	0.294138	0.321253	Q9H773;H3BSA6	Q9H773	dCTP pyrophosphatase 1	DCTPP1
-0.407919	-0.423604			9	36.5	37.998	28.4947	28.7848	0.294401	0.210117	Q6P4A7;Q6P4A7-2;Q6P4A7-3;B1AMV7;B1AMV8	Q6P4A7;Q6P4A7-2;Q6P4A7-3	Sideroflexin-4	SFXN4
-0.407612	0.0231843			14	39.7	52.545	31.5686	31.4793	0.33215	0.860884	O75306;O75306-2	O75306;O75306-2	NADH dehydrogenase [ubiquinone] iron-sulfur protein 2, mitochondrial	NDUFS2
-0.407134	-0.441536			4	13.9	38.124	27.6149	27.6798	0.295479	0.195462	Q8TBP6	Q8TBP6	Solute carrier family 25 member 40	SLC25A40
-0.406656	-0.636997			3	2.8	152.59	25.7753	24.6063	0.435822	0.110766	Q5VT52-2;Q5VT52-3;Q5VT52;Q5VT52-5	Q5VT52-2;Q5VT52-3;Q5VT52;Q5VT52-5	Regulation of nuclear pre-mRNA domain-containing protein 2	RPRD2
-0.406579	-0.174947			12	36.6	48.117	29.1968	29.4806	0.367854	0.6616	Q9BZE1;S4R369;A6NHR2;H0Y4J2	Q9BZE1;S4R369;A6NHR2	39S ribosomal protein L37, mitochondrial	MRPL37
-0.405719	-0.155598			10	14.8	73.953	29.247	29.5252	0.369212	0.708221	Q9UNN5;B1ANM7;Q9UNN5-2;B3KT28	Q9UNN5;B1ANM7;Q9UNN5-2;B3KT28	FAS-associated factor 1	FAF1
-0.404916	-0.403828			17	47.7	42.509	31.0068	31.0058	0.325214	0.223026	Q16795;A0A3B3ISG8;H3BRM9;F5H0J3;F5GY40	Q16795;A0A3B3ISG8	NADH dehydrogenase [ubiquinone] 1 alpha subcomplex subunit 9, mitochondrial	NDUFA9
-0.404324	1.06901		+	3	11.2	37.011	26.5876	25.3978	0.439034	0.000885879	F8WAB6;D3YTB5;P51617-4;P51617-2;P51617-3;P51617;H7C1F0;H7C224	F8WAB6;D3YTB5;P51617-4;P51617-2;P51617-3;P51617;H7C1F0	Interleukin-1 receptor-associated kinase 1	IRAK1
-0.403294	0.0304067			2	28.1	9.632	26.3435	28.2467	0.440458	0.936942	E5RFZ8;E5RGA7;E5RJ40;E5RJG5;E5RIP4;Q15043-2;Q15043-3;Q15043	E5RFZ8;E5RGA7;E5RJ40;E5RJG5;E5RIP4;Q15043-2;Q15043-3;Q15043	Zinc transporter ZIP14	SLC39A14
-0.402111	0.717561		+	11	30	37.092	29.3507	29.8994	0.374941	0.000853344	Q9BQE5;J3KQL8;E9PM95;B0QYK8	Q9BQE5;J3KQL8	Apolipoprotein L2	APOL2
-0.402092	-0.0786703			12	46.8	49.512	31.255	30.7202	0.339951	0.856911	O14929;O14929-2;F8W9G7;F8WEW1	O14929;O14929-2	Histone acetyltransferase type B catalytic subunit	HAT1
-0.400263	0.140124			6	18.7	41.859	28.0865	27.2454	0.305036	0.653785	Q9NXW2;Q9NXW2-2;J3KPS0;V9GYN7;V9GY70	Q9NXW2;Q9NXW2-2;J3KPS0;V9GYN7	DnaJ homolog subfamily B member 12	DNAJB12
-0.40013	-0.387374			11	65.2	23.489	32.9545	32.6694	0.129935	0.244257	P51149;C9J592;C9J8S3;C9IZZ0;C9J4V0;C9J7D1;C9J4S4	P51149;C9J592;C9J8S3;C9IZZ0;C9J4V0	Ras-related protein Rab-7a	RAB7A
-0.398189	-0.0987063			11	28.8	56.5	30.4201	30.2273	0.33483	0.807013	P21281;H0YC04;C9JL73;P15313;C9JNS9;H0YC45;H0YAT8;E5RGH6;C9JZ02	P21281	V-type proton ATPase subunit B, brain isoform	ATP6V1B2
-0.396992	-0.245472			2	3.4	67.664	26.4995	24.3427	0.449224	0.574121	A0A087WXK8;Q9H4H8-2;Q9H4H8	A0A087WXK8;Q9H4H8-2;Q9H4H8	Protein FAM83D	FAM83D
-0.395929	-0.0832483			7	32.9	29.669	29.249	29.6336	0.384886	0.891067	Q6DKI1;R4GMU7;Q6DKI1-2	Q6DKI1;R4GMU7	60S ribosomal protein L7-like 1	RPL7L1
-0.395777	-0.286586			30	56.5	66.294	33.0938	33.3215	0.134492	0.26024	O95831-3;O95831;O95831-2;E9PMA0;O95831-5;O95831-6;O95831-4	O95831-3;O95831;O95831-2;E9PMA0;O95831-5	Apoptosis-inducing factor 1, mitochondrial	AIFM1
-0.395189	0.00302647			4	1.7	418.43	29.0139	25.9773	0.386087	0.914802	A0A5F9ZI30;A0A5F9ZGY4;A0A5F9ZGZ5;A0A5F9ZI65;A0A5F9ZH19;A0A5F9ZHN5;A0A5F9ZI40;I6L894;A0A5F9ZGY3;A0A5F9ZHD2;A0A5F9ZHR8;D6RHE1;A0A5F9ZHE4;A0A5F9ZGX3;A0A5F9ZHS1;A0A5F9ZH30;Q01484;A0A5F9ZHF7;A0A5F9ZHT4;A0A5F9ZI46;A0A5F9ZHT8;B7Z651;A0A0U1RQN6;A0A5F9ZI45;A0A5F9ZH34;A0A5F9ZHM6;E9PHW9;A0A5F9ZH38;A0A5F9ZI53;A0A5F9ZH35;A0A5F9ZHY6;A0A5F9ZI15;A0A5F9ZH58;A0A5F9ZHR2;A0A5F9ZHL9;A0A5F9ZHJ4;A0A5F9ZI73;A0A5F9ZGS7;A…	A0A5F9ZI30;A0A5F9ZGY4;A0A5F9ZGZ5;A0A5F9ZI65;A0A5F9ZH19;A0A5F9ZHN5;A0A5F9ZI40;I6L894;A0A5F9ZGY3;A0A5F9ZHD2;A0A5F9ZHR8;D6RHE1;A0A5F9ZHE4;A0A5F9ZGX3;A0A5F9ZHS1;A0A5F9ZH30;Q01484;A0A5F9ZHF7;A0A5F9ZHT4;A0A5F9ZI46;A0A5F9ZHT8	Ankyrin-2	ANK2
-0.394487	-0.847804			7	23.8	40.029	27.6274	28.1319	0.313228	0.0136092	P78310;P78310-7;P78310-2;P78310-6;P78310-5;P78310-4;P78310-3	P78310;P78310-7;P78310-2;P78310-6;P78310-5	Coxsackievirus and adenovirus receptor	CXADR
-0.394126	-0.50865			4	15	42.906	26.9308	27.5184	0.453243	0.136663	A0A286YFD6;P31350;P31350-2;C9JXC1;A0A0C4DGZ6;Q7LG56-2	A0A286YFD6;P31350;P31350-2;C9JXC1	Ribonucleoside-diphosphate reductase subunit M2	RRM2
-0.394032	-0.30868			7	11.3	75.69	27.7872	27.93	0.313879	0.362267	Q8NEM2;I3L3Z1	Q8NEM2	SHC SH2 domain-binding protein 1	SHCBP1
-0.393899	-0.524853			17	46.5	37.331	32.4587	32.4	0.351744	0.109296	P62879;C9JIS1;C9JXA5;E7EP32;C9JZN1;P62879-2;Q9BRK4	P62879;C9JIS1;C9JXA5;E7EP32;C9JZN1	Guanine nucleotide-binding protein G(I)/G(S)/G(T) subunit beta-2	GNB2
-0.393008	-0.155004			4	13.8	23.773	28.9111	28.0804	0.389639	0.640203	O43402;O43402-2;M0R1B0	O43402;O43402-2	ER membrane protein complex subunit 8	EMC8
-0.392592	-1.29492		+	2	23.1	11.075	27.2707	27.5654	0.315947	0.000171169	K7ES20;K7ENC6;J3QRG6;P42771-2;P42771;P42771-4;P42772	K7ES20;K7ENC6;J3QRG6;P42771-2;P42771;P42771-4;P42772	Cyclin-dependent kinase inhibitor 2A;Cyclin-dependent kinase 4 inhibitor B	CDKN2A;CDKN2B
-0.39191	-0.14073			3	11.3	36.884	26.5437	26.564	0.456365	0.775104	A0A5F9ZI22;A0A5F9ZH29;O75419-2;O75419;O75419-3	A0A5F9ZI22;A0A5F9ZH29;O75419-2;O75419;O75419-3	Cell division control protein 45 homolog	CDC45
-0.391853	-0.284317			7	13	80.321	28.7962	29.3141	0.391528	0.42579	J3QQW9;Q15022	J3QQW9;Q15022	Polycomb protein SUZ12	SUZ12
-0.391815	-0.206762			13	34.4	59.356	30.9209	31.2718	0.344109	0.554944	Q8WVX9;E9PNW8;E9PPB8	Q8WVX9;E9PNW8	Fatty acyl-CoA reductase 1	FAR1
-0.391777	-0.139856			2	3.3	70.263	25.0236	25.0022	0.456552	0.776871	Q9UK73	Q9UK73	Protein fem-1 homolog B	FEM1B
-0.391645	-0.319406			4	17.6	28.697	27.848	27.3401	0.317311	0.346184	I3L1Q3;Q8TE02;Q8TE02-4;I3L1A8;I3L2T0;I3L3N8;I3L437;Q8TE02-3;Q8TE02-2;I3L2A9	I3L1Q3;Q8TE02;Q8TE02-4;I3L1A8;I3L2T0;I3L3N8;I3L437;Q8TE02-3;Q8TE02-2;I3L2A9	Elongator complex protein 5	ELP5
-0.390907	-0.148625			4	11	55.527	30.4967	30.5635	0.345444	0.686456	P48651;P48651-3;J3KNR6	P48651;P48651-3	Phosphatidylserine synthase 1	PTDSS1
-0.390661	-0.414326			2	6.9	41.386	25.5022	26.0582	0.458129	0.313744	Q8N2K0-3;Q8N2K0;Q8N2K0-2;A0A5F9ZHG5;A0A5F9ZHF0;A0A5F9ZGZ9;I3L294;A0A5F9ZH28;A0A5F9ZHM3;A0A5F9ZGW7;Q5T712;I3L1V0;A0A5F9ZHQ0;I3L206;A0A5F9ZHH2;A0A5F9ZH49;A0A5F9ZH71;A0A5F9ZGT4;A0A5F9ZHQ8	Q8N2K0-3;Q8N2K0;Q8N2K0-2;A0A5F9ZHG5;A0A5F9ZHF0;A0A5F9ZGZ9;I3L294;A0A5F9ZH28;A0A5F9ZHM3;A0A5F9ZGW7;Q5T712;I3L1V0;A0A5F9ZHQ0;I3L206;A0A5F9ZHH2;A0A5F9ZH49;A0A5F9ZH71;A0A5F9ZGT4;A0A5F9ZHQ8	Monoacylglycerol lipase ABHD12	ABHD12
-0.389735	-0.145717			7	8.6	122.87	28.8392	29.3063	0.395009	0.732473	Q92922;F8WE13	Q92922	SWI/SNF complex subunit SMARCC1	SMARCC1
-0.389621	-0.488815			3	22	19.344	28.6282	29.7248	0.395196	0.136256	E9PGT6;Q99627-2;Q99627;H7C3S9	E9PGT6;Q99627-2;Q99627;H7C3S9	COP9 signalosome complex subunit 8	COPS8
-0.388941	-0.277394			22	36.5	93.52	30.3053	30.5256	0.348346	0.415174	Q86Y56;Q86Y56-2;H0Y650;E9PGY2;Q86Y56-3;H7C3B1	Q86Y56;Q86Y56-2;H0Y650	Dynein assembly factor 5, axonemal	DNAAF5
-0.388072	-0.208044			21	54.9	47.036	33.5359	33.7528	0.142861	0.426308	P12532;P12532-2;F8WCN3;C9JSQ1;C9J8F6;C9JT96;C9J6W7;C9JJX8;C9J995	P12532;P12532-2;F8WCN3;C9JSQ1	Creatine kinase U-type, mitochondrial	CKMT1A;CKMT1B
-0.388053	-0.0741373			12	31.9	62.924	29.7387	28.9116	0.397784	0.914732	O15270;H0YJV2	O15270;H0YJV2	Serine palmitoyltransferase 2	SPTLC2
-0.387732	-0.646948			7	71	31.084	28.9353	28.8644	0.398315	0.0470594	Q8TDQ7;Q8TDQ7-3;Q8TDQ7-2;Q8TDQ7-5;Q8TDQ7-4;V9GYK3;V9GYW0	Q8TDQ7;Q8TDQ7-3;Q8TDQ7-2;Q8TDQ7-5;Q8TDQ7-4	Glucosamine-6-phosphate isomerase 2	GNPDA2
-0.387261	-0.381517			5	40.1	15.356	30.6893	30.7556	0.350839	0.251265	P61224-2;P61224-3;P62834;P61224;F5H004;A0A075B6Q0;F5GX62;E7ESV4;F5H7Y6;A6NIZ1;F5H4H0;F5GYH7;F5H077;F5GWU8;F5H491;F5H0B7;F5H500;F5H6R7;F5GYB5;P61224-4;F8WBC0;F5H823;B7ZB78;F5GZG1	P61224-2;P61224-3;P62834;P61224;F5H004;A0A075B6Q0;F5GX62;E7ESV4;F5H7Y6;A6NIZ1;F5H4H0;F5GYH7;F5H077;F5GWU8;F5H491;F5H0B7;F5H500;F5H6R7;F5GYB5;P61224-4	Ras-related protein Rap-1b;Ras-related protein Rap-1A;Ras-related protein Rap-1b-like protein	RAP1B;RAP1A
-0.387166	-0.131013			4	2.9	158.55	27.6764	27.3683	0.323815	0.690515	Q6PL18;A0A0B4J211;Q6PL18-2	Q6PL18;A0A0B4J211;Q6PL18-2	ATPase family AAA domain-containing protein 2	ATAD2
-0.384866	-0.44845			11	17.7	81.312	29.6647	29.7838	0.403077	0.173515	Q99661;Q99661-2;Q5JR91;Q5JR89;Q8N4N8	Q99661;Q99661-2	Kinesin-like protein KIF2C	KIF2C
-0.384584	-0.211899			12	19.8	85.126	29.2331	30.1119	0.403549	0.544714	Q8IZ83;Q8IZ83-3;F5H4B6;Q8IZ83-2	Q8IZ83;Q8IZ83-3;F5H4B6	Aldehyde dehydrogenase family 16 member A1	ALDH16A1
-0.383473	-0.377032			9	41.3	33.58	28.3716	29.1271	0.329244	0.271114	Q9GZS3;H0YN81;H0YL19;H0YMF9;H0YM76;H3BQA8;H0YLA1	Q9GZS3;H0YN81;H0YL19;H0YMF9	WD repeat-containing protein 61;WD repeat-containing protein 61, N-terminally processed	WDR61
-0.383379	-0.310987			1	3	40.822	24.1871	24.5302	0.468493	0.462455	Q8IVD9	Q8IVD9	NudC domain-containing protein 3	NUDCD3
-0.382363	-0.0830648			7	22.3	39.302	29.4497	28.4805	0.407264	0.891543	Q9NZL4;Q9NZL4-3;Q9NZL4-2;K7EL16;K7EN20;K7ERT9;K7EKM6;K7EMM7	Q9NZL4;Q9NZL4-3;Q9NZL4-2	Hsp70-binding protein 1	HSPBP1
-0.380709	-0.117459			7	20	56.919	26.7594	28.7543	0.472325	0.80324	A0AV96-2;A0AV96;D6RBS9;D6R9D6;B7Z8Z7;D6REZ6;D6R9M7;D6RBP6;D6RA49;D6RFL5;D6RCT1;Q5T0W7;F8W9F8;Q8TBY0-2;Q8TBY0-3;Q9NQ94-5;Q8TBY0;Q9NQ94-6;Q9NQ94-3;Q9NQ94-2;Q9NQ94-4;Q9NQ94	A0AV96-2;A0AV96;D6RBS9;D6R9D6;B7Z8Z7;D6REZ6;D6R9M7	RNA-binding protein 47	RBM47
-0.379977	0.0479571			14	25.1	69.359	30.7573	29.5779	0.361773	0.743107	A0A5F9ZHN7;Q9NTJ5;E9PGZ4;Q9NTJ5-2;F8WDN7;C9JV50;F8WCQ2	A0A5F9ZHN7;Q9NTJ5;E9PGZ4;Q9NTJ5-2	Phosphatidylinositide phosphatase SAC1	SACM1L
-0.379489	-0.333262			2	7.1	31.293	28.1745	27.2599	0.335167	0.326092	A0A0C4DGS9;Q9Y6K0	A0A0C4DGS9;Q9Y6K0	Choline/ethanolaminephosphotransferase 1	CEPT1
-0.379132	-0.178045			15	9.6	236.28	29.0028	28.6682	0.412706	0.65425	Q12789-3;Q12789;H3BU37;H3BU55;H3BRD0	Q12789-3;Q12789	General transcription factor 3C polypeptide 1	GTF3C1
-0.377632	-0.254978			2	4.1	77.256	26.3387	25.2606	0.476763	0.557158	Q9UQR0	Q9UQR0	Sex comb on midleg-like protein 2	SCML2
-0.376807	-0.13687			35	61	74.175	34.318	34.0929	0.155808	0.619748	Q9UJS0;Q9UJS0-2;R4GN64	Q9UJS0;Q9UJS0-2	Calcium-binding mitochondrial carrier protein Aralar2	SLC25A13
-0.37647	-0.387657			15	54	35.619	33.1225	33.1776	0.156209	0.120932	Q9H9B4;D6RFI0;D6RDG7;S4R2X2;D6RAE9;H0Y9J5	Q9H9B4	Sideroflexin-1	SFXN1
-0.375721	-0.513502			13	23.9	88.118	29.7115	29.3093	0.418498	0.1216	Q6PJG6;Q6PJG6-3;Q6PJG6-2;F8WDN5	Q6PJG6	BRCA1-associated ATM activator 1	BRAT1
-0.375216	-0.0191265			14	36.6	59.573	30.3307	30.7742	0.369034	0.988946	Q9NRG9;F8VZ44;Q9NRG9-2;H3BU82;F8VUB6	Q9NRG9;F8VZ44;Q9NRG9-2	Aladin	AAAS
-0.374655	0.290896			5	14.4	51.727	27.4819	26.3286	0.342444	0.329132	Q9HAD4;D6RE66;D6RH33;D6R9E7;D6RB94;B4DK73;B4DHS8;H0YAA3;Q9HAD4-2;H0YAI6;D6RA22;H0Y9Z3;D6RBY6;D6RIX6	Q9HAD4;D6RE66;D6RH33;D6R9E7;D6RB94;B4DK73;B4DHS8;H0YAA3;Q9HAD4-2	WD repeat-containing protein 41	WDR41
-0.374599	-0.0594047			1	4.5	52.186	25.7246	26.1723	0.48116	0.94325	Q92759	Q92759	General transcription factor IIH subunit 4	GTF2H4
-0.374168	-0.925221			1	6.3	20.459	24.7673	25.1292	0.481786	0.0185209	A0A087WZA9;A0A024R4K9;A0A087X266;Q9BXJ8-2;Q9BXJ8	A0A087WZA9;A0A024R4K9;A0A087X266;Q9BXJ8-2;Q9BXJ8	Transmembrane protein 120A	TMEM120A;TMPIT
-0.374094	-0.458703			2	5.2	51.388	26.2013	25.7664	0.481895	0.26082	E7EUN9;Q9NX74;J3QLD5	E7EUN9;Q9NX74;J3QLD5	tRNA-dihydrouridine(20) synthase [NAD(P)+]-like	DUS2
-0.373981	-0.132436			41	45.2	114.76	34.516	34.059	0.159192	0.632965	P16615;P16615-5;P16615-2;P16615-3;P16615-4;H7C5W9;O14983-2;O14983;O14983-3;Q93084-4;Q93084-2;Q93084-3;Q93084-7;Q93084;Q93084-6;Q93084-5;J3QSY6;H3BVB2;A0A0C4DH86;H3BTW4	P16615;P16615-5;P16615-2;P16615-3;P16615-4;H7C5W9	Sarcoplasmic/endoplasmic reticulum calcium ATPase 2	ATP2A2
-0.37329	-0.057737			2	4.3	52.569	26.4247	26.7631	0.483064	0.946752	Q9Y5X2;C9J8E6;C9J014;C9J271	Q9Y5X2;C9J8E6;C9J014;C9J271	Sorting nexin-8	SNX8
-0.373122	-0.20156			2	11	25.946	27.5653	28.2166	0.344773	0.547298	B3KY94;O14735-3;O14735	B3KY94;O14735-3;O14735	CDP-diacylglycerol--inositol 3-phosphatidyltransferase	CDIPT
-0.37215	-0.282544			19	39	36.034	33.153	33.3205	0.161414	0.267504	Q9NZ01;M0R2N5;M0R3C3;Q9NZ01-2;M0R329	Q9NZ01;M0R2N5	Very-long-chain enoyl-CoA reductase	TECR
-0.370825	0.0618453			7	9.1	122.56	28.1406	28.545	0.34828	0.704964	Q14139;Q14139-2;B7Z7P0	Q14139;Q14139-2;B7Z7P0	Ubiquitin conjugation factor E4 A	UBE4A
-0.370116	-0.475114			25	55.6	56.782	32.7532	32.3119	0.387421	0.148942	P30101	P30101	Protein disulfide-isomerase A3	PDIA3
-0.369147	-0.213404			5	33.5	20.847	29.9977	29.8763	0.37842	0.541528	P61019-2;P61019;H7C125;E9PKL7;A0A3B3ITL1;Q8WUD1;Q6PIK3;Q8WUD1-2	P61019-2;P61019;H7C125;E9PKL7	Ras-related protein Rab-2A	RAB2A
-0.368346	-0.422965			16	74.3	32.642	35.6181	35.9798	0.166105	0.0892516	Q32Q12;P22392-2;J3KPD9;P22392;E7ERL0;O60361;F6XY72;E5RHP0;C9K028	Q32Q12;P22392-2;J3KPD9;P22392;E7ERL0	Nucleoside diphosphate kinase;Nucleoside diphosphate kinase B	NME1-NME2;NME2;NME1
-0.367862	-0.266923			12	38	51.7	32.077	32.4582	0.390913	0.434461	P00390-2;P00390-3;P00390;P00390-5;P00390-4;A0A2R8YF59;H0YC68	P00390-2;P00390-3;P00390;P00390-5;P00390-4	Glutathione reductase, mitochondrial	GSR
-0.367266	0.126973			3	6.8	73.231	26.4898	25.6305	0.49188	0.630451	Q9C0I1-3;Q9C0I1-2;Q9C0I1	Q9C0I1-3;Q9C0I1-2;Q9C0I1	Myotubularin-related protein 12	MTMR12
-0.365667	-0.267219			4	17.1	25.102	28.2228	28.2402	0.356241	0.428734	A0A087WWW9;O95999	A0A087WWW9;O95999	B-cell lymphoma/leukemia 10	BCL10
-0.365258	-0.376395			2	88.2	34.917	28.9181	29.2049	0.43656	0.272025	Q15366-4;Q15366-7;F8VRH0	Q15366-4;Q15366-7
-0.364886	-0.262434			13	50.9	36.064	31.4898	31.8928	0.395553	0.442895	E7EM64;Q7L5N1;H7C3T0	E7EM64;Q7L5N1	COP9 signalosome complex subunit 6	COPS6
-0.364069	0.678162			10	14.1	93.609	28.6208	27.1097	0.438641	0.023823	B8ZZD4;Q86VP1-2;Q86VP1;Q86VP1-4;Q86VP1-3;C9J7J4;F8WBU9;C9JBZ7;H7C3L5	B8ZZD4;Q86VP1-2;Q86VP1;Q86VP1-4;Q86VP1-3	Tax1-binding protein 1	TAX1BP1
-0.362158	-0.197401			8	23.9	52.764	28.3827	29.7936	0.361721	0.575882	Q96N66;Q96N66-2;Q96N66-3;A9C4B8;M0R1Z5;H7C2M4;C9J4E9;A0A0G2JNX6	Q96N66;Q96N66-2;Q96N66-3	Lysophospholipid acyltransferase 7	MBOAT7
-0.360157	-0.413672			5	12.5	38.418	27.9973	27.149	0.36487	0.224691	Q8N335;C9K0P5;C9JFA7;C9JM46	Q8N335;C9K0P5;C9JFA7	Glycerol-3-phosphate dehydrogenase 1-like protein	GPD1L
-0.359675	-0.322253			35	34.8	144.73	33.6467	33.5251	0.177179	0.202019	O15067;H0YGH1;J3QSG0;J3QSH6;J3KTL4;J3KT98;J3KTQ5;J3QL39	O15067	Phosphoribosylformylglycinamidine synthase	PFAS
-0.359398	-0.239208			13	26	60.576	29.161	29.3101	0.44687	0.516682	Q6P1J9;A0A1B0GUB2;A0A3B3IRP5;A0A2R8YHB3;A0A2R8Y640;A0A3B3ISN2	Q6P1J9;A0A1B0GUB2;A0A3B3IRP5;A0A2R8YHB3	Parafibromin	CDC73
-0.359379	-0.14143			3	3.7	86.435	26.9273	26.0196	0.503552	0.77369	Q2TAL8	Q2TAL8	Glutamine-rich protein 1	QRICH1
-0.359287	-0.622243			4	9.8	65.572	26.892	26.433	0.50369	0.119746	Q9NVN8	Q9NVN8	Guanine nucleotide-binding protein-like 3-like protein	GNL3L
-0.358824	0.0515809			6	12.8	48.564	27.6179	27.5643	0.366977	0.880446	P42696;A2A2V2;P42696-2;Q5TCT4;H7C5M1	P42696;A2A2V2;P42696-2	RNA-binding protein 34	RBM34
-0.358694	-0.732572			6	23.6	36.622	28.7901	28.1942	0.448117	0.0327805	P53990-2;P53990;P53990-4;P53990-5;H3BQF7;H3BMU1;H3BUI0;P53990-3;J3KR23;F5GXM3;H3BPP6;H3BRE2;P53990-6	P53990-2;P53990;P53990-4;P53990-5;H3BQF7;H3BMU1;H3BUI0;P53990-3;J3KR23;F5GXM3	IST1 homolog	IST1
-0.358066	-0.252054			12	39	43.066	30.0765	29.9527	0.395934	0.463001	P13861-2;P13861;H7C1L0;H7C330;H7C4A9;C9J830;P31323	P13861-2;P13861	cAMP-dependent protein kinase type II-alpha regulatory subunit	PRKAR2A
-0.357511	0.728922			5	12.8	49.917	27.7246	27.1886	0.36906	0.0150626	Q15750-2;Q15750	Q15750-2;Q15750	TGF-beta-activated kinase 1 and MAP3K7-binding protein 1	TAB1
-0.356698	-0.202555			10	44.6	33.729	30.3045	29.3243	0.398129	0.597322	P11802;F8VYH9;F8VTV8;F8VWX7;F8VZZ0;F8VZ51;F8W1L8;F8VXD2;P11802-2;Q96BE9;F8VYY1;F8VZ13	P11802;F8VYH9;F8VTV8;F8VWX7;F8VZZ0;F8VZ51	Cyclin-dependent kinase 4	CDK4
-0.354778	-0.510231			14	56.5	27.647	32.5361	32.8051	0.411559	0.0387955	P25788-2;P25788;G3V4X5;G3V3W4;G3V5N4;H0YJ03	P25788-2;P25788;G3V4X5	Proteasome subunit alpha type-3	PSMA3
-0.351884	-0.130918			11	19.4	67.887	31.5584	31.2256	0.416211	0.726855	Q9HD45;Q5TB53	Q9HD45;Q5TB53	Transmembrane 9 superfamily member 3	TM9SF3
-0.351387	-0.326697			13	51.5	37.025	31.529	31.5312	0.417013	0.331269	P51665;H3BNT7;H3BTM8;H3BQV2	P51665;H3BNT7;H3BTM8	26S proteasome non-ATPase regulatory subunit 7	PSMD7
-0.350927	-0.507111			5	37.3	46.158	29.8391	29.7451	0.407471	0.121551	Q09028-3;Q09028;Q09028-2;Q09028-4;H0YF10;H0YCT5;H0YDK2;H0YEU5;E9PNS2;E9PIC4;E9PNS6;C9JAJ9	Q09028-3;Q09028;Q09028-2;Q09028-4;H0YF10	Histone-binding protein RBBP4	RBBP4
-0.350449	-0.175077			4	8.7	56.684	27.2807	23.651	0.380388	0.706689	P98170	P98170	E3 ubiquitin-protein ligase XIAP	XIAP
-0.350394	-0.207111			6	16.1	40.695	27.0496	27.1521	0.517026	0.536681	Q92989-2;Q92989;E9PJM4;E9PKV5;E9PL17	Q92989-2;Q92989;E9PJM4;E9PKV5;E9PL17	Polyribonucleotide 5-hydroxyl-kinase Clp1	CLP1
-0.350339	0.225398			4	10.5	42.906	25.0171	28.0927	0.517109	0.461968	Q9H0C8;H7C2I8;F8SNU7;E9PC05	Q9H0C8;H7C2I8;F8SNU7	Integrin-linked kinase-associated serine/threonine phosphatase 2C	ILKAP;ILKAP3
-0.350283	0.109561			10	7.5	200.54	27.7254	27.3804	0.380656	0.729635	Q8IWV8-4;Q8IWV8;Q8IWV8-2;Q8IWV8-3	Q8IWV8-4;Q8IWV8	E3 ubiquitin-protein ligase UBR2	UBR2
-0.34964	-0.921363			6	29.1	24.105	29.1905	30.4901	0.46434	0.00409197	F8VZQ9;P82979;F8VS12	F8VZQ9;P82979	SAP domain-containing ribonucleoprotein	SARNP
-0.349566	0.422664			10	46.8	17.965	37.2788	37.1177	0.190774	0.0477214	P62979;J3QS39;J3QTR3;F5H6Q2;F5GYU3;F5H2Z3;F5H265;B4DV12;F5H388;F5H747;F5GXK7;J3QKN0;Q5PY61;Q96C32;P62987;P0CG47;P0CG48;A0A2R8Y422;M0R1V7;M0R1M6;M0R2S1;J3QSA3;F5GZ39	P62979;J3QS39;J3QTR3;F5H6Q2;F5GYU3;F5H2Z3;F5H265;B4DV12;F5H388;F5H747;F5GXK7;J3QKN0;Q5PY61;Q96C32;P62987;P0CG47;P0CG48;A0A2R8Y422;M0R1V7;M0R1M6;M0R2S1;J3QSA3;F5GZ39	Ubiquitin-40S ribosomal protein S27a;Ubiquitin;40S ribosomal protein S27a;Ubiquitin-60S ribosomal protein L40;Ubiquitin;60S ribosomal protein L40;Polyubiquitin-B;Ubiquitin;Polyubiquitin-C;Ubiquitin	RPS27A;UBB;UBC;UBA52
-0.348886	-0.321243			8	37.5	28.823	28.4345	28.2542	0.382923	0.343476	O75431-2;O75431;C9JNK6;C9JAZ1	O75431-2;O75431;C9JNK6;C9JAZ1	Metaxin-2	MTX2
-0.348647	-0.299525			24	37.5	74.606	32.7274	32.5785	0.421452	0.376049	Q12906-5;Q12906-4;Q12906-2;Q12906-6;Q12906-3;Q12906;Q12906-7;K7EKJ9;K7EQR9;K7ER69;K7EJ09;K7EKY0;K7ERM6;K7ENK6;K7EM82;K7EQ75;K7EPG3	Q12906-5;Q12906-4;Q12906-2;Q12906-6;Q12906-3;Q12906;Q12906-7	Interleukin enhancer-binding factor 3	ILF3
-0.347913	-0.390075			3	11.4	43.113	26.2197	25.6833	0.520779	0.345462	Q9NQZ5;C9JTD3	Q9NQZ5;C9JTD3	StAR-related lipid transfer protein 7, mitochondrial	STARD7
-0.34683	0.0492126			3	4	83.102	25.1446	26.6882	0.522421	0.805383	Q9H7E2-3;Q9H7E2-2;Q9H7E2	Q9H7E2-3;Q9H7E2-2;Q9H7E2	Tudor domain-containing protein 3	TDRD3
-0.346701	-0.311059			14	35	35.511	29.9157	28.8383	0.414394	0.37663	Q9HC21;Q9HC21-2;J3KRY6;J3KTL0;J3QLV3;J3KS44;J3KSB1;J3KSI7;J3QL84	Q9HC21;Q9HC21-2	Mitochondrial thiamine pyrophosphate carrier	SLC25A19
-0.34661	0.134089			17	49.4	45.935	30.7326	31.072	0.414546	0.538555	E9PF19;Q9Y4P3;Q96E41;A0A087WXC6;F8WCR3;F8WDI9	E9PF19;Q9Y4P3;Q96E41	Transducin beta-like protein 2	TBL2
-0.344941	-0.143022			16	15	141.32	30.335	30.2994	0.417299	0.699659	Q8N3U4;Q8N3U4-2;B1AMT4;B1AMT3;B1AMT1;B1AMT2;C9JJQ0;D6W5U7;Q9UJ98-2;Q9UJ98-3;Q9UJ98	Q8N3U4;Q8N3U4-2	Cohesin subunit SA-2	STAG2
-0.344666	-0.566848			16	73.2	28.804	32.1852	32.4336	0.427949	0.082769	P18669;P15259;Q8N0Y7	P18669	Phosphoglycerate mutase 1	PGAM1
-0.343897	0.00992034			3	11.3	34.994	26.6733	25.3677	0.526882	0.898314	Q16698-2;Q16698;E5RJD2;E5RJG7;E5RFV2;E5RID6	Q16698-2;Q16698;E5RJD2;E5RJG7;E5RFV2	2,4-dienoyl-CoA reductase, mitochondrial	DECR1
-0.343549	0.13829			28	50	69.81	32.9861	32.8929	0.199222	0.480977	P08240;P08240-2	P08240;P08240-2	Signal recognition particle receptor subunit alpha	SRPR
-0.342689	0.412619			4	10.1	44.678	28.7825	28.4014	0.477013	0.171957	O95801	O95801	Tetratricopeptide repeat protein 4	TTC4
-0.341775	-0.218733			23	66.9	43.062	33.1624	32.9942	0.201765	0.400643	Q12905;B4DY09;X6R6Z1;A0A0A0MRL0	Q12905;B4DY09	Interleukin enhancer-binding factor 2	ILF2
-0.341665	0.182819			4	8.5	81.531	26.7365	26.1252	0.530291	0.515916	C9JS59;C9J266;Q5XPI4;Q5XPI4-2	C9JS59;C9J266;Q5XPI4;Q5XPI4-2	E3 ubiquitin-protein ligase RNF123	RNF123
-0.341537	-0.220093			28	25.5	143.7	31.2176	31.2316	0.433098	0.526904	Q5JTH9;Q5JTH9-2;Q5JTH9-3;A0A087X1U8;A0A087WYW2;H7C1M8;A0A087X0G0	Q5JTH9;Q5JTH9-2;Q5JTH9-3	RRP12-like protein	RRP12
-0.341409	-0.263369			8	31.1	21.768	32.3481	32.0221	0.433309	0.441131	P61586	P61586	Transforming protein RhoA	RHOA
-0.341391	0.0233263			1	2.3	57.773	23.8273	23.388	0.53071	0.866383	Q8NFH8-3;Q8NFH8-2;Q8NFH8-4;Q8NFH8	Q8NFH8-3;Q8NFH8-2;Q8NFH8-4;Q8NFH8	RalBP1-associated Eps domain-containing protein 2	REPS2
-0.340788	0.308827			1	14.6	10.281	26.8979	27.3231	0.531634	0.309393	H0YEL5;C9JQD4;O43447-2;O43447	H0YEL5;C9JQD4;O43447-2;O43447	Peptidyl-prolyl cis-trans isomerase;Peptidyl-prolyl cis-trans isomerase H	PPIH
-0.339473	0.0323829			8	17.8	51.57	29.6944	29.1567	0.48294	0.786639	Q5T9L3-3;Q5T9L3;Q5T9L3-2;E9PKJ0;E9PJW4;H0YCG9;E9PM62;E9PQK1;E9PM23;Q7Z430	Q5T9L3-3;Q5T9L3;Q5T9L3-2;E9PKJ0;E9PJW4;H0YCG9;E9PM62	Protein wntless homolog	WLS
-0.339309	-0.426393			2	9.1	23.865	24.2828	25.6572	0.533901	0.298699	Q8WUY1;H0YAR9	Q8WUY1;H0YAR9	Protein THEM6	THEM6
-0.338633	-0.150801			2	4.6	52.839	26.4804	26.4218	0.534938	0.754834	P56182;D6RE82	P56182;D6RE82	Ribosomal RNA processing protein 1 homolog A	RRP1
-0.338542	-0.205231			21	63.5	33.582	33.7306	34.2905	0.206458	0.433221	Q6FI81;Q6FI81-3;H3BV90;H3BT65;H3BUG4;H3BPG7;H3BQ23;Q6FI81-2;H3BTZ8;H3BTT4	Q6FI81;Q6FI81-3;H3BV90;H3BT65;H3BUG4;H3BPG7	Anamorsin	CIAPIN1
-0.337649	-0.774281			7	13	64.532	31.5535	32.2086	0.439545	0.0166599	H3BNC9;P08708;H0YN88;A0A075B716;H0YN73;A0A0J9YYC4	H3BNC9;P08708;H0YN88;A0A075B716;H0YN73	40S ribosomal protein S17	RPS17
-0.337248	-0.168252			13	41.4	40.572	29.8681	29.453	0.430132	0.677594	Q9UNZ2;Q9UNZ2-5;Q9UNZ2-4;F2Z2K0;Q9UNZ2-6;R4GNE6;G3V4V8;R4GMY2	Q9UNZ2;Q9UNZ2-5;Q9UNZ2-4;F2Z2K0;Q9UNZ2-6	NSFL1 cofactor p47	NSFL1C
-0.335863	0.0203421			13	26.5	70.702	31.8306	31.312	0.442523	0.869747	Q14739;A0A494C1L1;C9JXK0;C9JES9	Q14739;A0A494C1L1;C9JXK0	Lamin-B receptor	LBR
-0.335262	0.287118			8	14.7	93.956	29.9005	28.6223	0.433481	0.228577	Q8TEY7-3;Q8TEY7-2;Q8TEY7;H0YCV3;H0YD08	Q8TEY7-3;Q8TEY7-2;Q8TEY7;H0YCV3	Ubiquitin carboxyl-terminal hydrolase 33	USP33
-0.335117	0.160275			4	46.9	9.3697	30.9714	30.842	0.433727	0.410732	O00483	O00483	Cytochrome c oxidase subunit NDUFA4	NDUFA4
-0.334735	0.0809305			8	9.8	110.69	28.391	29.2109	0.406351	0.653751	F5H3Y4;Q8IY37	F5H3Y4;Q8IY37	Probable ATP-dependent RNA helicase DHX37	DHX37
-0.334152	-0.00238238			8	23.7	54.766	29.1004	29.1666	0.492833	0.886056	E7EVX8;Q8WWY3;Q8WWY3-4;Q8WWY3-2;E7EU94;E7ESX0;E7EN72;Q8WWY3-3	E7EVX8;Q8WWY3;Q8WWY3-4;Q8WWY3-2;E7EU94;E7ESX0;E7EN72;Q8WWY3-3	U4/U6 small nuclear ribonucleoprotein Prp31	PRPF31
-0.333934	0.00762616			2	10.7	21.396	25.9783	25.6091	0.542182	0.903797	Q6FIF0-2;Q6FIF0;H3BM82	Q6FIF0-2;Q6FIF0;H3BM82	AN1-type zinc finger protein 6	ZFAND6
-0.333934	-0.603029			6	54	21.664	30.4312	30.7954	0.435729	0.063659	O75340-2;O75340;A0A024QZ42;E7EPW6;H0Y9X3;A0A087WZ38;O75340-3;D6RA21;Q86W51	O75340-2;O75340;A0A024QZ42	Programmed cell death protein 6	PDCD6
-0.333716	-0.473991			14	73.2	29.483	32.9404	33.1514	0.213611	0.0556271	P25789;H0YMZ1;H0YN18;H0YL69;H0YMA1;P25789-2;H0YKT8;H0YMI6;H0YLC2;H0YKS0;H0YMV3;H0YLS6	P25789;H0YMZ1;H0YN18;H0YL69;H0YMA1;P25789-2;H0YKT8;H0YMI6;H0YLC2;H0YKS0	Proteasome subunit alpha type-4;Proteasome subunit alpha type;Proteasome subunit beta type	PSMA4
-0.332825	0.0153548			1	7.8	62.319	25.801	25.8379	0.543899	0.885347	P54646;A0A087WXX9	P54646;A0A087WXX9	5-AMP-activated protein kinase catalytic subunit alpha-2	PRKAA2
-0.331754	-0.403332			7	18.4	56.084	28.595	28.6034	0.497328	0.235323	Q9P258	Q9P258	Protein RCC2	RCC2
-0.331282	0.0437644			4	8.1	52.671	28.2171	27.2457	0.412194	0.901246	Q08209-3;Q08209-2;Q08209;E7ETC2;Q08209-5;E9PPC8;E9PK68;G3V111;Q5F2F8;Q08209-4;P48454-2;P48454;P16298-2;P16298-3;P48454-3;P16298;P16298-4;E5RJH4;H0YB02;H0YB04;H0YC26	Q08209-3;Q08209-2;Q08209;E7ETC2;Q08209-5;E9PPC8;E9PK68;G3V111;Q5F2F8;Q08209-4;P48454-2;P48454;P16298-2;P16298-3;P48454-3;P16298;P16298-4	Serine/threonine-protein phosphatase 2B catalytic subunit alpha isoform;Serine/threonine-protein phosphatase;Serine/threonine-protein phosphatase 2B catalytic subunit gamma isoform;Serine/threonine-protein phosphatase 2B catalytic subunit beta isoform	PPP3CA;PPP3CC;PPP3CB
-0.33081	-0.180839			4	18.6	27.236	27.7874	27.5581	0.412996	0.587822	E5RIZ4;Q9P015;E5RHF4	E5RIZ4;Q9P015;E5RHF4	39S ribosomal protein L15, mitochondrial	MRPL15
-0.330629	0.187134			9	34.3	41.522	32.0028	31.949	0.451322	0.409185	O00767	O00767	Acyl-CoA desaturase	SCD
-0.330592	-0.651178			2	18.3	21.556	26.5928	26.5088	0.547364	0.102644	H0YNN4;H0YNB7;H0YL22;Q9Y375	H0YNN4;H0YNB7;H0YL22;Q9Y375	Complex I intermediate-associated protein 30, mitochondrial	NDUFAF1
-0.330574	0.0388575			9	12.7	97.967	28.7289	27.616	0.499547	0.91434	Q05086-2;Q05086-3;Q05086;A0A0D9SG77;A0A1B0GVL3;A0A0D9SES7;A0A0D9SF91;A0A1B0GTB3;A0A0D9SG63	Q05086-2;Q05086-3;Q05086;A0A0D9SG77;A0A1B0GVL3	Ubiquitin-protein ligase E3A	UBE3A
-0.330556	-0.239123			2	16.8	16.58	28.7264	28.9449	0.499581	0.516862	J3KS45;Q9UM00-1;Q9UM00-2;Q9UM00;J3QQY2;J3KTQ7	J3KS45;Q9UM00-1;Q9UM00-2;Q9UM00;J3QQY2;J3KTQ7	Transmembrane and coiled-coil domain-containing protein 1	TMCO1
-0.330102	-0.105287			15	51.1	40.556	30.2658	30.3622	0.442254	0.790784	P40938;P40938-2;A0A087X270	P40938;P40938-2	Replication factor C subunit 3	RFC3
-0.328254	-0.320054			5	7.6	94.399	26.9931	27.7743	0.551004	0.345227	A8MYT4;A0A1W2PS05;Q8NEB9;K7ENH3;K7EIV6;K7EKH3;M0R308	A8MYT4;A0A1W2PS05;Q8NEB9	Phosphatidylinositol 3-kinase;Phosphatidylinositol 3-kinase catalytic subunit type 3	PIK3C3
-0.327729	-0.0607283			4	13.9	47.34	28.7204	27.4889	0.50492	0.845192	Q6GMV2;C9IYN9;E2QRN5;F8WEJ9	Q6GMV2;C9IYN9	SET and MYND domain-containing protein 5	SMYD5
-0.327511	-0.26946			22	60.4	50.212	33.404	33.2484	0.223068	0.291973	P07954-2;P07954	P07954-2;P07954	Fumarate hydratase, mitochondrial	FH
-0.327511	-0.344886			153	35.8	531.78	34.8774	34.4797	0.223068	0.170374	Q15149;Q15149-7;Q15149-8;Q15149-9;Q15149-5;Q15149-4;Q15149-6;Q15149-2;Q15149-3;H0YDN1;E9PMV1;E9PQ28;E9PIA2;E9PKG0	Q15149;Q15149-7;Q15149-8;Q15149-9;Q15149-5;Q15149-4;Q15149-6;Q15149-2;Q15149-3;H0YDN1	Plectin	PLEC
-0.327439	0.0404014			7	22.7	55.799	27.8031	28.1244	0.418755	0.910217	Q9UJA5;Q9UJA5-3;Q9UJA5-2;Q9UJA5-4	Q9UJA5;Q9UJA5-3;Q9UJA5-2;Q9UJA5-4	tRNA (adenine(58)-N(1))-methyltransferase non-catalytic subunit TRM6	TRMT6
-0.326896	0.0657101			8	6.2	164.13	25.4848	28.1437	0.553123	0.843066	Q9BXW9;Q9BXW9-1;Q9BXW9-3;H7BZJ7;Q9BXW9-4	Q9BXW9;Q9BXW9-1;Q9BXW9-3	Fanconi anemia group D2 protein	FANCD2
-0.326805	-0.233498			16	31.1	80.473	30.5736	30.3394	0.447913	0.499889	Q04446;E9PGM4	Q04446;E9PGM4	1,4-alpha-glucan-branching enzyme	GBE1
-0.326733	-0.502934			3	3.3	112.4	26.078	26.6574	0.553377	0.214558	A0A3F2YNY6;O75400-2;O75400-3;O75400	A0A3F2YNY6;O75400-2;O75400-3;O75400	Pre-mRNA-processing factor 40 homolog A	PRPF40A
-0.326552	-0.28648			2	18.5	7.032	27.7267	27.6861	0.420278	0.397014	I3L172;Q9BUT9-2;Q9BUT9	I3L172;Q9BUT9-2;Q9BUT9	Protein FAM195A	FAM195A
-0.326136	-0.727188			4	6.3	88.598	29.1244	28.415	0.50794	0.0340719	Q9NP58-4;Q9NP58	Q9NP58-4;Q9NP58	ATP-binding cassette sub-family B member 6, mitochondrial	ABCB6
-0.325811	-0.171807			4	45.1	14.121	31.7318	30.9779	0.459507	0.632872	P68036-2;P68036;P68036-3;A0A1B0GUS4	P68036-2;P68036;P68036-3;A0A1B0GUS4	Ubiquitin-conjugating enzyme E2 L3	UBE2L3
-0.325666	-0.484126			2	15	18.795	28.3105	28.0806	0.421803	0.156326	Q969H8;M0QXF7;M0QYN0	Q969H8;M0QXF7;M0QYN0	Myeloid-derived growth factor	MYDGF
-0.325395	0.0885487			4	19.2	38.579	27.4839	27.1792	0.422271	0.783419	C9JS50;Q687X5-2;Q687X5	C9JS50;Q687X5-2;Q687X5	Metalloreductase STEAP4	STEAP4
-0.325377	-0.294544			16	16.5	127.52	29.9028	29.9285	0.450378	0.384529	P40818;P40818-2;A0A075B720;H0YLH2;H0YM47;H0YNL5;H0YKV1;H0YLS3;H0YM17	P40818;P40818-2	Ubiquitin carboxyl-terminal hydrolase 8	USP8
-0.325268	-0.0984747			3	11.9	33.269	26.6357	26.6508	0.555669	0.861674	P49247	P49247	Ribose-5-phosphate isomerase	RPIA
-0.325033	0.0353423			12	73.9	18.012	34.1927	34.0744	0.226928	0.807912	P62937;F8WE65;C9J5S7;P62937-2;P0DN26;A0A0H2UH34;A0A0B4J2A2;A0A075B767;A0A075B759;Q9Y536;F5H284;P0DN37;E5RIZ5	P62937;F8WE65;C9J5S7;P62937-2	Peptidyl-prolyl cis-trans isomerase A;Peptidyl-prolyl cis-trans isomerase A, N-terminally processed;Peptidyl-prolyl cis-trans isomerase	PPIA
-0.324871	-0.33539			18	17.2	149.32	29.3985	30.0105	0.510347	0.317311	Q9NVI1;H3BP78;Q9NVI1-2;Q9NVI1-1;F8W7R3	Q9NVI1;H3BP78;Q9NVI1-2;Q9NVI1-1;F8W7R3	Fanconi anemia group I protein	FANCI
-0.324455	0.127237			6	6.7	142.17	28.6943	27.7058	0.511139	0.685388	O15118;K7EQ23;O15118-2	O15118;K7EQ23;O15118-2	Niemann-Pick C1 protein	NPC1
-0.324383	-0.121832			28	76.2	32.866	37.2733	37.4237	0.227948	0.66504	P12236	P12236	ADP/ATP translocase 3;ADP/ATP translocase 3, N-terminally processed	SLC25A6
-0.324347	-0.376901			6	7.3	104.76	29.7303	28.9432	0.511346	0.271301	Q01974;B1APY4;Q01973-3	Q01974;B1APY4	Tyrosine-protein kinase transmembrane receptor ROR2	ROR2
-0.323715	0.347325			8	5.8	177.6	28.0581	26.0927	0.425173	0.251719	P11047;R4GNC7	P11047	Laminin subunit gamma-1	LAMC1
-0.323281	0.0454429			3	10.2	46.886	26.7742	26.7009	0.558783	0.814202	J3KNN3;P15735-2;P15735;H3BTI9;H3BP07;H3BTW6	J3KNN3;P15735-2;P15735	Phosphorylase b kinase gamma catalytic chain, liver/testis isoform	PHKG2
-0.323209	-0.164771			4	18.3	29.408	28.1487	28.775	0.426048	0.685969	Q13868-3;Q13868;A3KFL5;A3KFL2;Q13868-2;A3KFL1	Q13868-3;Q13868;A3KFL5;A3KFL2;Q13868-2;A3KFL1	Exosome complex component RRP4	EXOSC2
-0.322866	-0.273779			2	66.4	34.95	28.502	28.8146	0.426643	0.446148	F8VYE8;P36873;P36873-2;F8VR82;F8W0W8;A0A087WYY5;H0Y3Y6;F8W1A0;F8W0V8;F8WE71	F8VYE8;P36873;P36873-2;F8VR82;F8W0W8;A0A087WYY5	Serine/threonine-protein phosphatase;Serine/threonine-protein phosphatase PP1-gamma catalytic subunit	PPP1CC
-0.322415	-0.227506			13	59.6	16.019	34.2368	34.2526	0.231057	0.380285	I3L397;I3L504;P63241;P63241-2;Q6IS14;F8WCJ1;C9J7B5;C9J4W5;Q9GZV4	I3L397;I3L504;P63241;P63241-2;Q6IS14;F8WCJ1;C9J7B5;C9J4W5;Q9GZV4	Eukaryotic translation initiation factor 5A;Eukaryotic translation initiation factor 5A-1;Eukaryotic translation initiation factor 5A-1-like;Eukaryotic translation initiation factor 5A-2	EIF5A;EIF5AL1;EIF5A2
-0.321964	0.205142			2	1.7	125.38	28.7206	28.6098	0.515898	0.366169	A0A087WVA8;Q8IWB9;Q8IWB9-2;J3KRZ8	A0A087WVA8;Q8IWB9;Q8IWB9-2;J3KRZ8	Testis-expressed sequence 2 protein	TEX2
-0.321441	-0.165111			10	31.2	39.933	29.8636	29.4466	0.457206	0.68515	Q96A49	Q96A49	Synapse-associated protein 1	SYAP1
-0.321369	-0.148769			14	14.9	130.85	30.7484	30.0541	0.457332	0.686118	P56199;A0A494C0F7	P56199	Integrin alpha-1	ITGA1
-0.321171	0.313014			38	45.3	122.85	33.8993	33.0874	0.233037	0.136704	Q9BSJ8;Q9BSJ8-2;F8VZB1	Q9BSJ8;Q9BSJ8-2	Extended synaptotagmin-1	ESYT1
-0.320991	0.111699			4	8.1	59.58	26.454	26.7429	0.562385	0.663569	Q9NUL7	Q9NUL7	Probable ATP-dependent RNA helicase DDX28	DDX28
-0.320504	-0.136664			11	42.9	33.331	32.1719	32.2886	0.468618	0.71319	Q9Y6C9	Q9Y6C9	Mitochondrial carrier homolog 2	MTCH2
-0.31964	0.0515809			40	64.3	73.62	33.8608	34.2555	0.235492	0.752054	P52272-2;P52272;A0A087X0X3;M0QZM1;M0R019;M0R2T0;M0R0N3;M0R2I7;M0QYQ7;M0R0Y6;M0QY96;M0QYL3	P52272-2;P52272;A0A087X0X3;M0QZM1	Heterogeneous nuclear ribonucleoprotein M	HNRNPM
-0.319478	-0.399521			68	70.6	84.659	38.9016	38.8875	0.235753	0.109429	P07900;P07900-2;G3V2J8;Q58FG0;Q14568;Q58FG1	P07900;P07900-2	Heat shock protein HSP 90-alpha	HSP90AA1
-0.319262	0.00690831			2	24.5	11.972	27.5477	27.3385	0.432921	1	F5GX77;Q9UI30;F5GYQ2;Q9UI30-2	F5GX77;Q9UI30;F5GYQ2;Q9UI30-2	Multifunctional methyltransferase subunit TRM112-like protein	TRMT112
-0.318074	-0.354667			2	4.1	87.399	25.9645	26.2394	0.566987	0.395309	A0A0U1RRM6;Q8N8S7-3;Q8N8S7-2;Q8N8S7	A0A0U1RRM6;Q8N8S7-3;Q8N8S7-2;Q8N8S7	Protein enabled homolog	ENAH
-0.317211	-0.330792			2	6	34.723	29.9864	29.8687	0.464611	0.324467	Q8N999-3;Q8N999	Q8N999-3;Q8N999	Uncharacterized protein C12orf29	C12orf29
-0.316923	-0.0173878			12	37.3	43.237	28.964	31.1652	0.525598	0.988529	U3KQC1;A0A0A0MQU0;Q9BV38;K7EIR0;K7EML4;A0A087X237;K7EKX5;U3KQK3	U3KQC1;A0A0A0MQU0;Q9BV38;K7EIR0	WD repeat-containing protein 18	WDR18
-0.316851	-0.346848			11	54.7	31.651	29.7309	29.9097	0.525737	0.299929	Q9H2P9;Q9H2P9-5;Q9H2P9-6;Q9H2P9-4;Q9H2P9-3;Q9H2P9-2	Q9H2P9;Q9H2P9-5;Q9H2P9-6;Q9H2P9-4;Q9H2P9-3;Q9H2P9-2	Diphthine synthase	DPH5
-0.316528	0.370945			9	9.8	166.53	28.4722	28.0941	0.437717	0.220335	Q86X10-3;Q86X10;A2A2F0;Q86X10-2;Q86X10-4;A0A0J9YW54	Q86X10-3;Q86X10;A2A2F0;Q86X10-2;Q86X10-4	Ral GTPase-activating protein subunit beta	RALGAPB
-0.316402	0.0666747			13	9.2	211.57	28.4075	28.7172	0.437938	0.691866	A0A0J9YXM6;Q562E7;Q562E7-4;Q562E7-3;E9PDG3;Q562E7-2;Q562E7-6;Q562E7-5;I3L3U7;I3L1G2;C9JD20	A0A0J9YXM6;Q562E7;Q562E7-4;Q562E7-3	WD repeat-containing protein 81	WDR81
-0.316259	0.0885487			1	1.2	138.41	25.941	25.3552	0.569861	0.715025	A0A1B0GTL5;Q9BXF6	A0A1B0GTL5;Q9BXF6	Rab11 family-interacting protein 5	RAB11FIP5
-0.315379	0.0606008			24	16.5	196.04	31.0873	29.9871	0.477512	0.708947	Q5SRE5;Q5SRE5-2;H7C4K7	Q5SRE5;Q5SRE5-2	Nucleoporin NUP188 homolog	NUP188
-0.315325	-0.0126646			16	28.2	87.996	30.8521	31.1823	0.467934	0.973591	Q9UGP8;A6PVC9	Q9UGP8	Translocation protein SEC63 homolog	SEC63
-0.314697	-0.203186			10	10.8	116.61	30.6778	29.1115	0.469044	0.595887	P26006;P26006-1;K7EMU3;H0YA32;D6R9X8;H0YA49	P26006;P26006-1	Integrin alpha-3;Integrin alpha-3 heavy chain;Integrin alpha-3 light chain	ITGA3
-0.314463	-0.111633			4	9.9	46.701	27.4028	28.1074	0.44136	0.732193	Q96M27;Q96M27-3;Q96M27-2;Q96M27-4;Q96M27-5	Q96M27;Q96M27-3;Q96M27-2;Q96M27-4;Q96M27-5	Protein PRRC1	PRRC1
-0.31362	0.000144286			4	11.1	49.062	28.1564	25.9579	0.442852	0.921707	A0A0R4J2G3;A0A0A0MTJ9;Q6PIU2;Q6PIU2-2;Q6PIU2-3;H7C046	A0A0R4J2G3;A0A0A0MTJ9;Q6PIU2;Q6PIU2-2;Q6PIU2-3;H7C046	Neutral cholesterol ester hydrolase 1	NCEH1
-0.312133	-0.00994548			61	78	89.321	37.9365	37.4404	0.247788	0.968051	P55072;C9IZA5;C9JUP7	P55072	Transitional endoplasmic reticulum ATPase	VCP
-0.311309	0.175429			7	12.4	72.189	29.0258	28.8386	0.536511	0.426729	Q9UGP4;C9JRJ5	Q9UGP4;C9JRJ5	LIM domain-containing protein 1	LIMD1
-0.310862	0.000432815			4	6.7	78.832	25.7584	27.6449	0.578444	0.985085	Q9NVV4-2;Q9NVV4;Q5T852	Q9NVV4-2;Q9NVV4	Poly(A) RNA polymerase, mitochondrial	MTPAP
-0.310826	0.188781			19	37.9	66.408	30.5431	31.364	0.475913	0.40549	P20700;E9PBF6;A0A0D9SFE5;A0A0D9SFY5	P20700;E9PBF6;A0A0D9SFE5	Lamin-B1	LMNB1
-0.310593	-0.223239			5	12.6	49.569	29.0415	29.1601	0.53791	0.551113	Q96S55-3;Q96S55-2;Q96S55;Q96S55-4	Q96S55-3;Q96S55-2;Q96S55;Q96S55-4	ATPase WRNIP1	WRNIP1
-0.310558	0.0501883			2	3	50.117	28.5625	28.5316	0.448299	0.736934	Q92504;A2AAT0	Q92504;A2AAT0	Zinc transporter SLC39A7	SLC39A7
-0.309645	-0.0522665			19	19.5	138.62	30.8208	31.1481	0.478019	0.920875	O00411;K7EMH3;K7ESD1	O00411	DNA-directed RNA polymerase, mitochondrial	POLRMT
-0.309324	-0.601978			8	31.7	36.573	27.8617	28.6912	0.450504	0.066022	P14550;Q5T621;V9GYG2;V9GYP9	P14550;Q5T621	Alcohol dehydrogenase [NADP(+)]	AKR1A1
-0.308537	-0.0244725			64	37.1	227.92	33.3122	33.5057	0.253835	0.98123	Q92621;U3KPX2;U3KQ97;U3KQ47	Q92621	Nuclear pore complex protein Nup205	NUP205
-0.308519	-0.780686		+	17	36.2	51.242	32.0338	32.8399	0.489558	0.00135661	P50995-2;P50995;H0Y6E1;E5RIN3;P27216;P27216-2	P50995-2;P50995	Annexin A11	ANXA11
-0.308305	0.0130691			12	13.9	121.82	28.9622	28.4229	0.542397	0.983451	O95155-3;O95155-2;O95155;O95155-4;K7EP75;K7ERA7	O95155-3;O95155-2;O95155;O95155-4	Ubiquitin conjugation factor E4 B	UBE4B
-0.307876	-0.118351			15	44.4	55.18	32.6326	32.8102	0.490695	0.675708	Q9UMS4;F5GY56;F5H2I0;H0YGF3;H0YGZ5	Q9UMS4;F5GY56	Pre-mRNA-processing factor 19	PRPF19
-0.307287	0.00647761			8	25.4	43.537	29.0653	28.7186	0.544398	0.860483	Q96IZ6;A0A087WW35	Q96IZ6;A0A087WW35	Methyltransferase-like protein 2A	METTL2A
-0.30718	-0.324202			15	29	70.389	30.2546	30.2064	0.482434	0.334906	P49748;P49748-3;P49748-2;G3V1M7;J3QRJ8;K7EQP4;K7EJW8;J3KSR4;J3QKU9;K7EMF8;J3KS89	P49748;P49748-3;P49748-2	Very long-chain specific acyl-CoA dehydrogenase, mitochondrial	ACADVL
-0.306984	-0.216921			3	16.9	26.131	26.6716	27.4339	0.584649	0.518177	O75934	O75934	Pre-mRNA-splicing factor SPF27	BCAS2
-0.30693	-0.0517132			33	52.8	74.267	34.4847	34.6356	0.25657	0.890173	Q12931-2;Q12931;I3L0K7;I3L239;I3L2D5;I3L253	Q12931-2;Q12931;I3L0K7	Heat shock protein 75 kDa, mitochondrial	TRAP1
-0.306448	0.105142			4	10.3	51.199	27.4293	27.3731	0.455665	0.740847	Q9UL15;Q9UL15-2;G3V274	Q9UL15;Q9UL15-2;G3V274	BAG family molecular chaperone regulator 5	BAG5
-0.306448	-0.04883			5	9.2	64.232	29.7128	29.5219	0.54605	0.980797	F5GZ78;P49023;A0A1B0GTU4;P49023-2;P49023-3;A0A1B0GU60;P49023-4;A0A1B0GV30;REV__D6RBA6;F5H836	F5GZ78;P49023;A0A1B0GTU4;P49023-2;P49023-3;A0A1B0GU60;P49023-4	Paxillin	PXN
-0.306341	-0.106296			3	13.8	35.867	28.3397	28.0034	0.455858	0.743817	Q9UET6-2;Q9UET6;B7Z4K4	Q9UET6-2;Q9UET6;B7Z4K4	Putative tRNA (cytidine(32)/guanosine(34)-2-O)-methyltransferase	FTSJ1
-0.305307	-0.0970697			9	15.8	64.734	30.387	30.9024	0.485803	0.811062	P35610;B1APM4;P35610-3;P35610-2	P35610;B1APM4;P35610-3;P35610-2	Sterol O-acyltransferase 1	SOAT1
-0.305307	-0.186639			3	3.5	107.99	27.0632	26.9037	0.587341	0.684151	Q6P9B9	Q6P9B9	Integrator complex subunit 5	INTS5
-0.304416	-0.536398			1	12.4	12.987	25.3857	25.8271	0.588775	0.183716	E9PLL0;E9PQA6;Q96EY5-2;Q96EY5-3;Q96EY5	E9PLL0;E9PQA6;Q96EY5-2;Q96EY5-3;Q96EY5	Multivesicular body subunit 12A	MVB12A
-0.30406	-0.224014			10	36.5	32.736	28.5072	29.0664	0.459979	0.549417	Q9Y619;Q5VZD9;F2Z354;Q9BXI2	Q9Y619	Mitochondrial ornithine transporter 1	SLC25A15
-0.303721	-0.754334			16	32.2	67.285	31.6875	31.263	0.49808	0.0197675	A0A2U3TZU2;P06744;P06744-2;A0A0J9YXP8;A0A0J9YYH3;A0A2R8Y6C7;K7EQ48;A0A0J9YX90;K7EPY4;K7ERC6;K7EP41;K7ENA0;K7ERK8;A0A2R8YF08;K7ELR7;A0A0J9YXM3;CON__Q3ZBD7;K7EIL4;A0A0J9YXH9;A0A0J9YYI8;Q8N196	A0A2U3TZU2;P06744;P06744-2;A0A0J9YXP8;A0A0J9YYH3;A0A2R8Y6C7;K7EQ48;A0A0J9YX90	Glucose-6-phosphate isomerase	GPI
-0.303347	-0.335645			10	33.2	23.181	30.2944	31.3558	0.489341	0.317311	P09497-2;P09497;D6RJD1;H0Y9Q6	P09497-2;P09497	Clathrin light chain B	CLTB
-0.302796	-0.592506			28	36.4	122.29	32.4476	32.3683	0.499733	0.0693107	Q14126;J3KSI6	Q14126	Desmoglein-2	DSG2
-0.302618	0.0230425			7	20.2	57.673	28.6587	27.3732	0.553627	0.95668	O60832;C9IYT0;O60832-2;H7C0M1;H7C2Q9;H7BZF2	O60832;C9IYT0;O60832-2;H7C0M1	H/ACA ribonucleoprotein complex subunit 4	DKC1
-0.302368	-0.174833			20	12.6	250.75	29.9425	29.9249	0.491113	0.62601	P50748;E7ES84;P50748-2;H0YFL5	P50748;E7ES84	Kinetochore-associated protein 1	KNTC1
-0.301195	-0.157641			44	40.6	145.83	33.4039	33.4977	0.266499	0.559519	O75533;H7C341;B4DGZ4;A0A494C1M2;O75533-2;F8WC19	O75533	Splicing factor 3B subunit 1	SF3B1
-0.300502	-0.45688			4	35.6	22.492	28.3217	27.8764	0.466446	0.180609	P52943;H0YFA4;P52943-2;H0YHD8	P52943;H0YFA4;P52943-2;H0YHD8	Cysteine-rich protein 2	CRIP2
-0.300484	-0.593746			10	45	32.118	30.1678	30.1738	0.494535	0.0680131	P00491;G3V5M2;G3V393;G3V2H3	P00491;G3V5M2	Purine nucleoside phosphorylase	PNP
-0.299578	-0.828896			3	30.1	20.811	27.2187	28.072	0.596583	0.0158291	Q13185;S4R2Y4;C9JMM0;B8ZZ43	Q13185;S4R2Y4	Chromobox protein homolog 3	CBX3
-0.29752	-0.136807			1	3.7	38.247	23.5855	23.9829	0.59992	0.783042	D6RIZ4;D6RA47;D6RE79;Q14728	D6RIZ4;D6RA47;D6RE79;Q14728	Major facilitator superfamily domain-containing protein 10	MFSD10
-0.297467	-0.127841			10	34.7	36.924	31.048	30.7673	0.50004	0.735885	P53611;Q5T4U8	P53611;Q5T4U8	Geranylgeranyl transferase type-2 subunit beta	RABGGTB
-0.297165	-0.137965			26	44.5	56.44	32.091	32.2655	0.509851	0.710109	Q99615;Q99615-2;K7EIH8;K7ESP1;K7EPP7;K7ER44;K7EJL5;K7EN19;K7EJV7;K7EK03;K7ELJ8;K7EJE9;K7EJ24	Q99615;Q99615-2;K7EIH8;K7ESP1;K7EPP7	DnaJ homolog subfamily C member 7	DNAJC7
-0.297006	-0.340916			12	57.8	40.089	31.4568	31.3927	0.510139	0.309271	P16989;P16989-3;P16989-2;Q9Y2T7;A0A0D9SEI8	P16989;P16989-3;P16989-2	Y-box-binding protein 3	YBX3
-0.296988	0.0506061			14	14.1	152.75	29.6951	28.9751	0.564854	0.73578	Q9BWH6;Q9BWH6-2;H3BRE8;Q9BWH6-3;H3BPM3;H3BPY8;H3BTJ6	Q9BWH6;Q9BWH6-2;H3BRE8	RNA polymerase II-associated protein 1	RPAP1
-0.296899	0.0404014			3	0.6	489.05	26.875	23.251	0.600928	0.826033	Q5THJ4-2;Q5THJ4;A0A2R8Y876;H3BLS7	Q5THJ4-2;Q5THJ4	Vacuolar protein sorting-associated protein 13D	VPS13D
-0.296509	-0.561303			4	15	26.575	26.7831	27.0327	0.601561	0.162988	A0A087WVS8;Q70IA6-2;Q70IA6;Q70IA6-3	A0A087WVS8;Q70IA6-2;Q70IA6;Q70IA6-3	MOB kinase activator 2	MOB2
-0.295606	-0.0454315			1	5.3	25.805	28.3575	28.6051	0.475426	0.989689	G3V3N5;C9JSX6;A2RRC6;Q9C0A1-2;Q9C0A1	G3V3N5;C9JSX6;A2RRC6;Q9C0A1-2;Q9C0A1	Zinc finger homeobox protein 2	ZFHX2
-0.295553	-0.162105			43	42.2	113.08	33.9226	33.8568	0.276521	0.546954	P09874;Q5VX84;Q5VX85	P09874	Poly [ADP-ribose] polymerase 1	PARP1
-0.295234	-1.11017		+	4	21.8	26.925	28.1651	27.3032	0.476111	0.00126051	Q5SRQ6;P67870;Q5SRQ3;N0E472;A0A0G2JM12;N0E644;A0A0G2JM58	Q5SRQ6;P67870;Q5SRQ3;N0E472;A0A0G2JM12	Casein kinase II subunit beta	CSNK2B;CSNK2B-LY6G5B-1181;CSNK2B-LY6G5B--991
-0.295004	-0.310844			9	18.6	53.944	33.2833	33.2292	0.277509	0.219506	P53985;Q5T8R5;P53985-2;Q5T8R3;Q5T8R4	P53985;Q5T8R5;P53985-2	Monocarboxylate transporter 1	SLC16A1
-0.293942	-0.0579022			9	57.4	17.668	31.4288	31.7404	0.51569	0.906667	H3BMH2;H3BSC1;P62491-2;Q15907-2;P62491;Q15907;B4DQU5;M0R377;M0R2D0;H3BN38;P57735	H3BMH2;H3BSC1;P62491-2;Q15907-2;P62491;Q15907	Ras-related protein Rab-11A;Ras-related protein Rab-11B	RAB11A;RAB11B
-0.290886	-0.252879			3	11.8	30.742	27.5319	26.5029	0.484173	0.560882	A0A0A0MTI6;Q9NYP7;Q9NYP7-2;Q9NYP7-3;Q9NXB9	A0A0A0MTI6;Q9NYP7;Q9NYP7-2	Elongation of very long chain fatty acids protein;Elongation of very long chain fatty acids protein 5	ELOVL5
-0.290586	-0.111929			1	5	20.55	25.9644	25.7765	0.611222	0.833876	Q5HY81;P11441	Q5HY81;P11441	Ubiquitin-like protein 4A	UBL4A
-0.290303	-0.595271			3	2.1	200.48	26.6409	26.7239	0.611684	0.137625	G3XAI2;P07942	G3XAI2;P07942	Laminin subunit beta-1	LAMB1
-0.289898	-0.0819955			20	19.3	150.83	30.6083	30.6126	0.513992	0.848585	Q29RF7;Q29RF7-3;H0Y9L6;H0Y9L9	Q29RF7	Sister chromatid cohesion protein PDS5 homolog A	PDS5A
-0.288893	-0.156322			24	36.7	105.06	31.4955	30.9469	0.524909	0.668473	P48200;P48200-2;H0YNL8;H0YMA8;H0YL48;H0YN46	P48200	Iron-responsive element-binding protein 2	IREB2
-0.288223	-0.291362			1	8.9	10.989	32.8303	32.7476	0.526137	0.390199	F8WF27;F8WBG6;P30408	F8WF27;F8WBG6;P30408	Transmembrane 4 L6 family member 1	TM4SF1
-0.2878	0.205142			5	22.5	39.202	29.3054	28.3652	0.583409	0.504509	Q6NTF9;Q6NTF9-2;Q6NTF9-3;Q9UDT1	Q6NTF9;Q6NTF9-2	Rhomboid domain-containing protein 2	RHBDD2
-0.287695	0.0291349			3	4.4	78.549	27.5851	26.9209	0.490136	0.852612	Q96EY7;B8ZZQ4;Q96EY7-2	Q96EY7	Pentatricopeptide repeat domain-containing protein 3, mitochondrial	PTCD3
-0.287202	-0.214592			1	6.6	33.479	26.1592	25.7326	0.616772	0.630845	Q8TB36-2;Q8TB36	Q8TB36-2;Q8TB36	Ganglioside-induced differentiation-associated protein 1	GDAP1
-0.286938	-0.295907			36	35.1	126.97	33.3169	32.6597	0.292315	0.382281	Q16531;F5GY55;Q16531-2;F5H2L3;F5GWI0;F5GZY8;F5GYG8;F5H198	Q16531;F5GY55	DNA damage-binding protein 1	DDB1
-0.286902	-0.155052			3	14	38.695	26.7098	27.525	0.617264	0.640104	U3KQ56;Q9UBQ7	U3KQ56;Q9UBQ7	Glyoxylate reductase/hydroxypyruvate reductase	GRHPR
-0.286621	-0.484873			24	63.1	41.581	33.3767	33.1211	0.292907	0.05003	B3KS98;O15372;A0A087WZK9;E5RJT0;E5RGU4;E5RFW7;E5RFH0;E5RHC7;E5RH59	B3KS98;O15372;A0A087WZK9;E5RJT0	Eukaryotic translation initiation factor 3 subunit H	EIF3H
-0.285284	-1.16298		+	2	51.8	11.514	30.4102	30.3438	0.522595	0.000270059	P05386	P05386	60S acidic ribosomal protein P1	RPLP1
-0.285091	-0.230245			32	22.8	183.16	31.2669	30.3586	0.531905	0.506512	P26358;P26358-2;P26358-3;K7ENW7;K7ENQ6;K7EJL0;K7EMU8;K7EIZ6;K7ERQ1	P26358;P26358-2;P26358-3	DNA (cytosine-5)-methyltransferase 1	DNMT1
-0.284107	-0.161234			14	51.8	34.856	29.2135	29.1288	0.590948	0.69452	Q9UNE7;Q9UNE7-2;H3BS86;H3BTA3;H3BUD0	Q9UNE7;Q9UNE7-2;H3BS86;H3BTA3	E3 ubiquitin-protein ligase CHIP	STUB1
-0.283931	0.063779			19	39.1	68.119	31.1516	30.9193	0.534048	0.698314	Q8TAT6;Q8TAT6-2;A0A0D9SFI9;I3L4U9;I3L283;I3L281;I3L3I1	Q8TAT6;Q8TAT6-2	Nuclear protein localization protein 4 homolog	NPLOC4
-0.283246	-0.0231818			16	16.2	131.05	30.7129	29.4938	0.526419	0.946513	A0A494C1K3;P78347-2;P78347-4;P78347-3;P78347;A0A494C0Q7;P78347-5;C9J6M0;A0A087WW90;A0A0D9SF80;A0A494C0I1;A0A494C1N8;Q86UP8-3;Q86UP8;Q6EKJ0	A0A494C1K3;P78347-2;P78347-4;P78347-3;P78347	General transcription factor II-I	GTF2I
-0.283	-0.164529			11	27.7	67.867	30.9128	31.143	0.526881	0.648291	A1L0T0;M0R026;E9PJS0;E9PL44;M0R1B5;E9PNL1;M0QZX5	A1L0T0;M0R026;E9PJS0	Acetolactate synthase-like protein	ILVBL
-0.282825	0.226262			4	2.5	300.95	28.575	27.7313	0.499311	0.4602	Q9P273;H0YCJ4	Q9P273	Teneurin-3	TENM3
-0.282491	-0.227979			2	60.7	33.222	30.4864	30.5958	0.527839	0.511153	J3KN67;A0A2R2Y2Q3;A0A494C0P6;H0YKP3;A0A494C034;H0YLS7;D6RGJ6;A0A087WTJ7;A0A2R8Y6A3	J3KN67;A0A2R2Y2Q3;A0A494C0P6		TPM3
-0.282123	-0.0697547			6	15.4	40.763	26.3872	28.6355	0.625143	0.926144	Q08752	Q08752	Peptidyl-prolyl cis-trans isomerase D	PPID
-0.281456	-0.113395			7	35.1	20.885	28.3836	28.8546	0.501905	0.813565	A0A096LNV3;A0A096LP02;Q9Y508-2;Q9Y508	A0A096LNV3;A0A096LP02;Q9Y508-2;Q9Y508	E3 ubiquitin-protein ligase RNF114	RNF114
-0.281264	-0.279739			2	7.3	54.787	27.2423	27.0916	0.502272	0.407951	Q9H0W8-2;Q9H0W8;M0QZH1;M0QX70;M0QYR7;M0R2N0;M0QZC7	Q9H0W8-2;Q9H0W8;M0QZH1;M0QX70;M0QYR7;M0R2N0;M0QZC7	Protein SMG9	SMG9
-0.280843	-0.242635			3	23	24.465	27.4635	27.1589	0.503071	0.471283	A0A3B3IRR6;A0A3B3IT54;A0A3B3ITA3;Q9H7E9;Q9H7E9-2	A0A3B3IRR6;A0A3B3IT54;A0A3B3ITA3;Q9H7E9;Q9H7E9-2	UPF0488 protein C8orf33	C8orf33
-0.28065	0.149129			5	13.9	49.228	28.9382	27.68	0.598043	0.632061	O95544;O95544-2;A0A0A0MR98;O95544-3;J3KTI3	O95544;O95544-2;A0A0A0MR98;O95544-3	NAD kinase	NADK
-0.280562	-0.0622489			8	11.5	103.91	28.7055	28.398	0.598223	0.841758	Q9NXF1-2;Q9NXF1;A0A0A0MSR3	Q9NXF1-2;Q9NXF1	Testis-expressed sequence 10 protein	TEX10
-0.280475	-0.471209			3	6.3	68.867	27.9393	27.708	0.503771	0.167511	E9PCB6;Q9BYT8;H0YAF7;H0YAK4	E9PCB6;Q9BYT8	Neurolysin, mitochondrial	NLN
-0.280107	-0.340441			10	37.1	34.063	29.5881	29.1949	0.599161	0.326845	O43765;K7EMD6;K7ERW5	O43765;K7EMD6	Small glutamine-rich tetratricopeptide repeat-containing protein alpha	SGTA
-0.279511	-0.376807			3	10.2	36.696	24.8715	25.4738	0.629466	0.363651	C9JK69;P17342-3;P17342-2;P17342;D6RDL8	C9JK69;P17342-3;P17342-2;P17342	Atrial natriuretic peptide receptor 3	NPR3
-0.278969	-0.353266			6	19.4	55.468	26.6068	26.9585	0.630366	0.397367	Q9NRY5;E7ESJ7;E5RGF9;E5RHI8;E5RFK2;E5RH43;E5RK42;E5RHP2	Q9NRY5;E7ESJ7;E5RGF9	Protein FAM114A2	FAM114A2
-0.278724	-0.0972858			17	24.7	71.428	31.2221	31.006	0.543726	0.810527	Q16643;Q16643-3;Q16643-2;D6R9W4;D6RFI1;D6R9Q9;D6RCR4	Q16643;Q16643-3;Q16643-2;D6R9W4	Drebrin	DBN1
-0.277954	-0.185163			6	14.5	39.919	26.1711	27.2445	0.63205	0.579252	Q9NZJ7-2;Q9NZJ7;H0Y8C3;Q9NZJ7-3;H7C196	Q9NZJ7-2;Q9NZJ7;H0Y8C3	Mitochondrial carrier homolog 1	MTCH1
-0.276625	-0.19631			22	52.4	61.277	33.2725	33.101	0.312002	0.45556	Q15942;H0Y2Y8;Q15942-2;C9IZ41;H7C3D3;C9JJK5;H7C3R3	Q15942;H0Y2Y8;Q15942-2	Zyxin	ZYX
-0.276607	-0.0919403			6	21.1	38.989	29.3049	28.7429	0.60639	0.868581	P49770;H0YJJ8;G3V5E5;H0YK01	P49770;H0YJJ8;G3V5E5	Translation initiation factor eIF-2B subunit beta	EIF2B2
-0.275315	-0.183376			32	60.9	72.683	34.4982	34.2027	0.314565	0.489073	O14744;O14744-5;O14744-2;O14744-3;O14744-4;G3V580;H0YJX6;G3V5L5;G3V2L6;G3V2X6;H7BZ44;C9JSX3;H0YJD3;H0YJ77;G3V5T6;G3V507;G3V2F5;H0YJY6	O14744;O14744-5;O14744-2;O14744-3;O14744-4	Protein arginine N-methyltransferase 5;Protein arginine N-methyltransferase 5, N-terminally processed	PRMT5
-0.275228	-0.27528			10	52.3	31.02	32.6848	32.9263	0.550272	0.280909	F8VY35;F5H4R6;H0YIV4;P55209-2;P55209;F8W118;F8VV59;H0YH88;F8W543;F8W0J6;F8VRJ2;H0YHC3;F8W020;B7Z9C2;F8VUX1;F8VVB5;F8VXI6;P55209-3;B7Z4K9	F8VY35;F5H4R6;H0YIV4;P55209-2;P55209;F8W118;F8VV59;H0YH88;F8W543;F8W0J6;F8VRJ2;H0YHC3;F8W020;B7Z9C2;F8VUX1;F8VVB5;F8VXI6;P55209-3	Nucleosome assembly protein 1-like 1	NAP1L1
-0.274913	-0.36602			7	54.8	21.474	30.5575	29.8451	0.5422	0.272291	O60232;H0YEB6;G3V1B8;E9PK41;H0YEK1	O60232;H0YEB6;G3V1B8	Sjoegren syndrome/scleroderma autoantigen 1	SSSCA1
-0.274896	-0.273814			9	41.4	24.553	29.6642	29.4044	0.609939	0.446079	J3KN29;O00233;F5H5V4;F5GX23;O00233-2;F5H169;F5H7X1;O00233-3	J3KN29;O00233;F5H5V4;F5GX23;O00233-2;F5H169	26S proteasome non-ATPase regulatory subunit 9	PSMD9
-0.274721	-0.0212626			36	14.9	318.38	31.0559	30.2193	0.542566	0.996629	O75691	O75691	Small subunit processome component 20 homolog	UTP20
-0.274425	-0.405069			9	46.2	25.572	31.0482	29.9781	0.543132	0.221525	E9PGT1;Q15631;H7C1D4;Q15631-2;A0A0J9YVW2	E9PGT1;Q15631;H7C1D4	Translin	TSN
-0.274355	-0.23226			24	86	29.804	35.0711	35.2605	0.316451	0.369525	P35232;C9JW96;C9JZ20;E7ESE2;E9PCW0;P35232-2;D6RBK0	P35232;C9JW96;C9JZ20;E7ESE2;E9PCW0	Prohibitin	PHB
-0.273936	0.161952			5	7.6	109.79	28.6829	28.3181	0.611934	0.60167	Q66K74-2;Q66K74;M0R1M7	Q66K74-2;Q66K74	Microtubule-associated protein 1S;MAP1S heavy chain;MAP1S light chain	MAP1S
-0.273919	-0.0749728			40	64.8	82.704	34.4534	34.9929	0.317311	0.813508	P13010;C9JZ81;H7C0H9	P13010	X-ray repair cross-complementing protein 5	XRCC5
-0.273919	-0.218615			11	63.5	19.891	31.08	31.3437	0.544099	0.529977	Q99497;K7ELW0;K7EN27	Q99497;K7ELW0;K7EN27	Protein deglycase DJ-1	PARK7
-0.273814	-0.332589			15	79.4	22.391	34.9295	34.9363	0.317517	0.187072	P37802;P37802-2;X6RJP6;C9J5W6;Q9UI15	P37802;P37802-2;X6RJP6	Transgelin-2	TAGLN2
-0.27364	-0.00281604			7	34.3	36.783	29.2304	28.4866	0.61255	0.887311	A0A087X1N3;O75818-2;O75818;X6RLL4;F8WC38	A0A087X1N3;O75818-2;O75818;X6RLL4	Ribonuclease P protein subunit p40	RPP40
-0.272541	-0.134129			13	56.6	35.978	31.3196	31.4837	0.555328	0.719209	A0A1P0AYU5;Q9BWM7;S4R3N9	A0A1P0AYU5;Q9BWM7;S4R3N9	Sideroflexin-3	SFXN3
-0.272053	-0.125054			12	8.9	202.01	29.4071	30.5607	0.615854	0.742604	A0A087WWA3;Q4R9M9;O60333-2;O60333;O60333-4;O60333-3;A0A0U1RQL3;A0A3B3IUA1;A0A3B3IU40;A0A3B3IT28;A0A3B3ITE5;A0A3B3ITF7;A0A3B3ITW6;Q12756;Q12756-3;H7C0K6;H7C3Y8	A0A087WWA3;Q4R9M9;O60333-2;O60333;O60333-4	Kinesin-like protein;Kinesin-like protein KIF1B	KIF1B;KIF1Bbeta
-0.271984	-0.375085			16	16.4	100.23	31.5211	30.9334	0.55638	0.25985	Q13435;E9PPJ0;H0YCG1;E9PJT3;E9PJ04;H0YEX5;E9PIL8	Q13435;E9PPJ0;H0YCG1;E9PJT3;E9PJ04	Splicing factor 3B subunit 2	SF3B2
-0.271914	0.0777899			6	10.9	55.065	29.0971	26.4604	0.616145	0.739404	C9J5N1;Q9BTE6;Q9BTE6-2;Q9BTE6-3;L7N2F4;K7EQ85;K7N799;H7C054	C9J5N1;Q9BTE6;Q9BTE6-2;Q9BTE6-3;L7N2F4	Alanyl-tRNA editing protein Aarsd1	PTGES3L-AARSD1;AARSD1
-0.271914	-0.2363			2	24.1	12.274	28.395	29.1023	0.520194	0.52287	P62877	P62877	E3 ubiquitin-protein ligase RBX1;E3 ubiquitin-protein ligase RBX1, N-terminally processed	RBX1
-0.271322	-0.101412			7	11.2	97.903	28.7102	28.4287	0.617381	0.754505	Q8NB90;Q8NB90-3;Q8NB90-2	Q8NB90;Q8NB90-3;Q8NB90-2	Spermatogenesis-associated protein 5	SPATA5
-0.271165	0.395831			10	9.6	155.68	29.728	29.508	0.617708	0.109076	Q08378-2;Q08378;Q08378-4;A0A087WV43	Q08378-2;Q08378;Q08378-4	Golgin subfamily A member 3	GOLGA3
-0.270678	-0.00702857			7	12.9	83.642	29.9434	29.8179	0.55031	0.945473	Q9BXB4	Q9BXB4	Oxysterol-binding protein-related protein 11	OSBPL11
-0.269721	-0.690777			2	8.9	26.888	25.7953	25.57	0.645785	0.082454	Q86V81;E9PB61	Q86V81;E9PB61	THO complex subunit 4	ALYREF
-0.269599	-0.0814611			6	32.2	27.125	28.2364	28.2152	0.524682	0.798639	Q96GX9;S4R3D6;Q96GX9-3	Q96GX9;S4R3D6;Q96GX9-3	Methylthioribulose-1-phosphate dehydratase	APIP
-0.269495	-0.118508			7	12	86.192	28.3928	29.0293	0.524885	0.80058	Q9NXE4-6;Q9NXE4-2;H7C1Q6;Q9NXE4-3;Q9NXE4;Q9NXE4-4;Q9NXE4-10;Q9NXE4-8;H7C2E2;H7C2J2;Q9NXE4-9;Q9NXE4-7;H7C235;H7C0W5;Q9NXE4-5;F8WEQ5	Q9NXE4-6;Q9NXE4-2;H7C1Q6;Q9NXE4-3;Q9NXE4;Q9NXE4-4;Q9NXE4-10;Q9NXE4-8;H7C2E2;H7C2J2;Q9NXE4-9;Q9NXE4-7	Sphingomyelin phosphodiesterase 4	SMPD4
-0.268921	-0.61094			18	54.2	69.335	31.4308	31.361	0.562177	0.0607957	A0A2R8Y5S7;P35241;P35241-5;A0A2R8Y7M3;P35241-4;P35241-2;P35241-3;E9PNV3;A0A2R8Y5P0;E9PQ82;A0A2R8Y4H6;E9PKN5;E9PNP4	A0A2R8Y5S7;P35241;P35241-5;A0A2R8Y7M3;P35241-4	Radixin	RDX
-0.268747	-0.152227			34	60.9	64.872	36.6334	36.6003	0.327617	0.57494	F5GZS6;J3KPF3;P08195-3;P08195;P08195-4;H0YFS2;F5GZI0;H0YFX4	F5GZS6;J3KPF3;P08195-3;P08195;P08195-4	4F2 cell-surface antigen heavy chain	SLC3A2
-0.268087	-0.192793			3	43.8	8.9811	28.0279	28.7189	0.527625	0.619726	E7EUI7;E7EMN6;P41236;Q6NXS1	E7EUI7;E7EMN6;P41236;Q6NXS1	Protein phosphatase inhibitor 2;Protein phosphatase inhibitor 2-like protein 3	PPP1R2;PPP1R2P3
-0.267983	0.0553346			3	4.5	164.31	28.7838	28.6022	0.624369	0.72276	I3L2W2;Q96JN8-2;Q96JN8;K7EPS7;I3L2Z9;I3L100	I3L2W2;Q96JN8-2;Q96JN8;K7EPS7;I3L2Z9;I3L100	Neuralized-like protein 4	NEURL4
-0.267792	-0.164884			12	46.2	32.854	30.8866	30.9088	0.555871	0.648689	O95456;O95456-2;F8WBH7	O95456;O95456-2	Proteasome assembly chaperone 1	PSMG1
-0.267653	-0.390869			4	7.8	74.999	27.951	27.6275	0.528471	0.250837	F5GZ90;Q9NZJ0;Q9NZJ0-2	F5GZ90;Q9NZJ0;Q9NZJ0-2	Denticleless protein homolog	DTL
-0.267097	-0.0433783			6	17.5	47.142	28.024	27.9891	0.529555	0.884577	J3QLD9;E7EMK3;Q14254;K7EKW9	J3QLD9;E7EMK3;Q14254	Flotillin-2	FLOT2
-0.266646	-0.221405			17	33.1	63.472	30.6817	31.1317	0.558087	0.524185	Q8N1G4	Q8N1G4	Leucine-rich repeat-containing protein 47	LRRC47
-0.266229	-0.155373			35	53.4	93.487	32.8856	33.3875	0.332714	0.565954	Q8N1F7;H3BVG0;Q8N1F7-2;H3BM93;H3BRI8;H3BPA9;H3BNN5;H3BV11;H3BP95;H3BMX0;H3BRD9;H3BVE2;H3BNG7	Q8N1F7;H3BVG0;Q8N1F7-2	Nuclear pore complex protein Nup93	NUP93
-0.266004	0.0739573			31	30.6	134.62	32.2152	32.2168	0.567727	0.706493	Q27J81-2;Q27J81;A0A0A0MQU1;Q27J81-3	Q27J81-2;Q27J81;A0A0A0MQU1	Inverted formin-2	INF2
-0.265345	-0.230347			32	36.2	130.62	32.9753	32.6942	0.334516	0.50584	P20020-6;P20020;P20020-4;P20020-1;P20020-5;P20020-2;E7ERY9;A0A2R8Y4R4;Q01814-6;Q01814-8;Q01814-5;Q01814;A0A2U3U055;A0A2U3TZI3;Q01814-4;Q01814-7;Q01814-3;Q01814-2;A0A0U1RQU3;H0YHH6;F8W1V5;H0YDG5	P20020-6;P20020;P20020-4;P20020-1;P20020-5;P20020-2;E7ERY9	Plasma membrane calcium-transporting ATPase 1;Calcium-transporting ATPase	ATP2B1
-0.265241	2.17824		+	1	70.4	17.149	33.5367	33.7284	0.334728	6.739e-23	P15531;P15531-2	P15531;P15531-2	Nucleoside diphosphate kinase A	NME1
-0.26505	-0.230702			15	50.2	24.261	33.9039	34.1401	0.335118	0.373031	P26373;P26373-2;J3QSB4;J3KS98;H3BTH3;H3BUK8	P26373;P26373-2	60S ribosomal protein L13	RPL13
-0.265032	-0.279301			6	36.5	21.45	31.9234	31.939	0.56958	0.41169	P63000;P63000-2;P15153;B1AH77;B1AH78;B1AH80;P60763;J3KSC4;J3QLK0	P63000;P63000-2;P15153	Ras-related C3 botulinum toxin substrate 1;Ras-related C3 botulinum toxin substrate 2	RAC1;RAC2
-0.264409	-0.28488			4	9.1	53.486	27.8037	26.6263	0.534817	0.505447	P11182;Q5VVL7	P11182;Q5VVL7	Lipoamide acyltransferase component of branched-chain alpha-keto acid dehydrogenase complex, mitochondrial	DBT
-0.263283	-0.222481			15	8.7	238.51	31.8083	31.7681	0.572926	0.521958	A0A0A0MQX1;Q9HD67;D6RGD1;E9PEW5;Q9HD67-3	A0A0A0MQX1;Q9HD67;D6RGD1	Unconventional myosin-X	MYO10
-0.262538	-0.46542			9	41.5	22.391	31.8288	32.4971	0.574352	0.157812	M0R0F0;M0R0R2;P46782;M0QZN2	M0R0F0;M0R0R2;P46782;M0QZN2	40S ribosomal protein S5;40S ribosomal protein S5, N-terminally processed	RPS5
-0.261967	-0.0150826			15	12.4	268.31	30.3652	32.3329	0.567176	0.981237	O15020-2;O15020;A4QPE4	O15020-2;O15020;A4QPE4	Spectrin beta chain, non-erythrocytic 2	SPTBN2
-0.261293	-0.372543			14	54.3	25.895	32.2173	32.2617	0.576742	0.263877	A6NFX8;Q9UKK9;A6NJU6;A6NCQ0;H0YEY4;C9JYY9	A6NFX8;Q9UKK9;A6NJU6;A6NCQ0	ADP-sugar pyrophosphatase	NUDT5
-0.26093	-0.210863			7	13.8	81.123	27.9731	28.2776	0.541664	0.529564	Q9H8H0;J3QR28;J3QLQ6;Q9H8H0-2	Q9H8H0	Nucleolar protein 11	NOL11
-0.260394	-0.260549			6	27.6	30.276	28.8089	29.0431	0.640376	0.472472	Q9UBW8;F5H7C6;F5GYF7;F5H248;F5H4U8;F5H4Z0;F5H3M6;G3XAP1;F5GXT7	Q9UBW8;F5H7C6;F5GYF7;F5H248;F5H4U8	COP9 signalosome complex subunit 7a	COPS7A
-0.26029	-0.271444			12	52	31.441	29.8249	29.6124	0.640596	0.450733	P19387;H3BRR2	P19387	DNA-directed RNA polymerase II subunit RPB3	POLR2C
-0.259996	-0.149505			12	46.4	34.47	30.4836	30.4409	0.571026	0.684392	Q9H936;E9PJH7;A0A0D9SEI9;A0A0D9SFE1;K4DIA8;K4DIB8;E9PS95;K4DIB6;K4DIB3;A0A0D9SFA8;K4DIB0;K4DIA2;A0A0D9SG84;E9PI74;E9PQ36;Q9H1K4;E9PJY0;A0A0A6YYN8;K4DIB4	Q9H936;E9PJH7;A0A0D9SEI9;A0A0D9SFE1;K4DIA8;K4DIB8;E9PS95	Mitochondrial glutamate carrier 1	SLC25A22
-0.25953	-0.126628			4	9	65.928	27.1317	28.3769	0.662955	0.699869	Q9UBD5-3;Q9UBD5;Q9UBD5-2;U3KQL3	Q9UBD5-3;Q9UBD5;Q9UBD5-2	Origin recognition complex subunit 3	ORC3
-0.259392	0.00201835			2	27.6	44.348	32.9348	32.8782	0.346808	0.925349	Q58FF8	Q58FF8	Putative heat shock protein HSP 90-beta 2	HSP90AB2P
-0.259116	-0.236215			4	9.4	84.304	29.0355	27.9169	0.643089	0.482769	G3V1D3;G3V180;Q9NY33-4;Q9NY33;E9PNX5;E9PKK8;E9PQ14;E9PPK9;Q9NY33-2	G3V1D3;G3V180;Q9NY33-4;Q9NY33	Dipeptidyl peptidase 3	DPP3
-0.258598	-0.225177			1	22.8	43.426	28.0821	28.0918	0.546279	0.502862	Q6P1Q9;Q6P1Q9-2;F8WAS9;Q96IZ6-2;H7C552	Q6P1Q9;Q6P1Q9-2	Methyltransferase-like protein 2B	METTL2B
-0.257752	-0.386544			14	59.4	31.54	30.3782	30.6353	0.575425	0.244695	P48739;P48739-3;A0A0A0MSW4;P48739-2;B3KYB6;B3KYB7;I3L4C0;I3L459;I3L3W1;I3L2X8	P48739;P48739-3;A0A0A0MSW4;P48739-2;B3KYB6;B3KYB7	Phosphatidylinositol transfer protein beta isoform	PITPNB
-0.257632	-0.146787			4	9.2	50.562	27.9209	26.7489	0.548196	0.762895	C9J0I9;Q86WB0-3;Q86WB0-2;Q86WB0	C9J0I9;Q86WB0-3;Q86WB0-2;Q86WB0	Nuclear-interacting partner of ALK	ZC3HC1
-0.257304	-0.290798			1	48	13.519	28.5044	27.6656	0.548847	0.390104	H7BZJ3	H7BZJ3		PDIA3
-0.256942	0.607863			3	11	46.86	26.767	26.0072	0.667344	0.0532895	Q9NW68-2;Q9NW68;Q9NW68-5;Q9NW68-8;Q9NW68-7;Q9NW68-3;F8W6C6;E9PNA9;E9PQA7;Q9NW68-9;Q9NW68-4	Q9NW68-2;Q9NW68;Q9NW68-5;Q9NW68-8;Q9NW68-7;Q9NW68-3	BSD domain-containing protein 1	BSDC1
-0.256683	-0.267531			13	35.7	49.601	28.8421	29.185	0.648265	0.458474	Q13895;H7BY94;F8WBL2	Q13895	Bystin	BYSL
-0.256046	0.140124			3	11.3	46.237	27.8226	27.5143	0.551351	0.653785	Q96GC9;K7EPE7;Q96GC9-2;K7EL46;K7EL93;K7EL74;K7ENU2;K7EK01;K7EMI0;K7ELS2	Q96GC9;K7EPE7;Q96GC9-2	Vacuole membrane protein 1	VMP1
-0.255512	-0.214826			26	32.7	98.972	32.2905	32.0734	0.587897	0.537895	E9PB90;P52789;P19367-4;P19367-2;P19367;P19367-3;P52790;B1AR62;Q2TB90-3;Q2TB90-2;Q2TB90	E9PB90;P52789	Hexokinase;Hexokinase-2	HK2
-0.255357	0.0454429			1	0.6	164.9	23.2831	23.1608	0.670038	0.814202	Q8IWU2	Q8IWU2	Serine/threonine-protein kinase LMTK2	LMTK2
-0.254255	0.17594			3	4.5	99.996	25.8306	25.5326	0.671913	0.529422	Q9Y2U8	Q9Y2U8	Inner nuclear membrane protein Man1	LEMD3
-0.253756	-0.73056			3	8.3	36.944	25.7632	24.9948	0.672763	0.0655396	Q6P087-2;Q6P087;H7C2C3;H7C0K7;C9JM75;H7C454;H7C1H7;Q6P087-3	Q6P087-2;Q6P087;H7C2C3	RNA pseudouridylate synthase domain-containing protein 3	RPUSD3
-0.253584	-0.609552			7	39.1	28.747	29.1831	28.2679	0.654885	0.0751376	H7BYY1;F5H7S3;B7Z596;P09493-2;P09493-5;H0YKJ4;H0YK48;A0A494BZZ2;H0YKX5;H0YL80;H0YL42;A0A494C0V8;H0YN06	H7BYY1;F5H7S3;B7Z596;P09493-2;P09493-5;H0YKJ4;H0YK48;A0A494BZZ2;H0YKX5		TPM1
-0.253326	-0.139967			4	9.9	53.192	27.8687	26.573	0.556781	0.776646	Q6DN12-3;Q6DN12-2;Q6DN12;Q6DN12-4	Q6DN12-3;Q6DN12-2;Q6DN12;Q6DN12-4	Multiple C2 and transmembrane domain-containing protein 2	MCTP2
-0.253154	-0.437662			6	11	77.673	29.5202	27.3698	0.655805	0.199351	Q9UBK8;Q9UBK8-1;H0Y8S9;D6RIS8;D6RAY3;A0A3P9MRF3;H0Y9Q0;D6RF21;D6RGC7;H0Y963;D6RAZ2;H0Y9D5	Q9UBK8;Q9UBK8-1;H0Y8S9	Methionine synthase reductase	MTRR
-0.252948	-0.174963			27	39	73.027	32.4069	32.4957	0.592876	0.624628	A0A087WTP3;Q92945;M0R0I5;M0QYH3;M0R3J3;M0QXW7;M0R251;M0QYG1;M0R263;M0R0C6	A0A087WTP3;Q92945;M0R0I5	Far upstream element-binding protein 2	KHSRP
-0.252879	-0.395606			30	61	44.965	34.6989	34.6711	0.360583	0.113125	Q8NC51;Q8NC51-2;Q8NC51-3;Q8NC51-4	Q8NC51;Q8NC51-2;Q8NC51-3;Q8NC51-4	Plasminogen activator inhibitor 1 RNA-binding protein	SERBP1
-0.252845	-0.070815			16	15.4	150.66	30.2315	29.4867	0.585101	0.923381	O94966-7;O94966-6;O94966-5;E7ESU0;O94966-4;O94966-3;O94966;O94966-2;A0A0A0MR08	O94966-7;O94966-6;O94966-5;E7ESU0;O94966-4;O94966-3;O94966	Ubiquitin carboxyl-terminal hydrolase 19;Ubiquitin carboxyl-terminal hydrolase	USP19
-0.25147	0.000865329			2	9.6	46.966	24.7986	24.3131	0.676661	0.919979	H0YAV1;Q7LG56;Q7LG56-6;Q7LG56-5	H0YAV1;Q7LG56;Q7LG56-6	Ribonucleoside-diphosphate reductase subunit M2 B	RRM2B
-0.251144	-0.226662			20	33.6	89.677	30.5308	30.8706	0.588472	0.513861	Q13616;A0A590UJ21;A0A0C4DGX4;A0A590UK34;A0A590UJ50;A0A590UJ56;A0A590UJR3;A0A590UJC4;A0A590UJA0;A0A590UJM8;A0A590UJ97;A0A590UJ59	Q13616;A0A590UJ21;A0A0C4DGX4;A0A590UK34;A0A590UJ50;A0A590UJ56;A0A590UJR3;A0A590UJC4	Cullin-1	CUL1
-0.250612	0.222557			8	32.1	35.386	29.3013	30.2379	0.661259	0.269862	Q8TC12;Q8TC12-2;Q8TC12-3;G3V2G6;H0YIZ8;G3V234;H0YJ46;Q96NR8	Q8TC12;Q8TC12-2;Q8TC12-3;G3V2G6	Retinol dehydrogenase 11	RDH11
-0.250491	-0.0164391			18	33.3	72.748	31.4439	31.5773	0.597664	0.985528	Q9BTE3-2;Q9BTE3;Q9BTE3-3	Q9BTE3-2;Q9BTE3;Q9BTE3-3	Mini-chromosome maintenance complex-binding protein	MCMBP
-0.25044	-0.261345			5	21.1	33.786	28.9776	28.4993	0.661628	0.470866	A0A0C4DGQ5;P04632;K7EM73;K7EIV0;A0A075B7C0;K7ELJ7;U3KQE2;K7EKD8;U3KPR7;K7ES78;K7EMQ1;Q96L46	A0A0C4DGQ5;P04632;K7EM73;K7EIV0;A0A075B7C0;K7ELJ7;U3KQE2;K7EKD8	Calpain small subunit 1	CAPNS1
-0.250011	-0.181542			4	17.8	33.81	27.2736	25.3707	0.563435	0.694054	Q9H4A6;D6REM1;Q5T5I6;Q9H4A5-2;Q9H4A5	Q9H4A6;D6REM1	Golgi phosphoprotein 3	GOLPH3
-0.249514	-0.0866758			7	20.5	54.099	27.9847	29.0783	0.564437	0.882189	O43237;O43237-2;J3KRI4;J3KRZ2;B4E2E0;H3BUM4	O43237;O43237-2;J3KRI4	Cytoplasmic dynein 1 light intermediate chain 2	DYNC1LI2
-0.249239	-0.395321			8	31.7	40.97	29.4004	29.3736	0.66421	0.245851	P49366;A0A087WZK0;Q5J8M5;P49366-2;P49366-3;M0R253;M0QX43;A0A3B3IU31;B4E3M2;M0R0V2;M0R264;M0R0J4;M0QYZ7	P49366;A0A087WZK0;Q5J8M5;P49366-2;P49366-3;M0R253;M0QX43;A0A3B3IU31;B4E3M2	Deoxyhypusine synthase	DHPS
-0.248845	0.158596			6	16.5	42.932	27.6999	26.5463	0.565785	0.564251	A4D1E9;C9J8R7;C9JNI1;C9JEQ8;A4D1E9-2;F8WBY0;F8WCN4;F8WBB5;A4D1E9-3	A4D1E9;C9J8R7;C9JNI1;C9JEQ8;A4D1E9-2	GTP-binding protein 10	GTPBP10
-0.248776	0.171335			10	19.1	104.11	30.0823	28.5183	0.593179	0.435508	Q86XL3;Q86XL3-2;Q86XL3-3;F5H1D4;F5H6J0	Q86XL3;Q86XL3-2	Ankyrin repeat and LEM domain-containing protein 2	ANKLE2
-0.248725	-0.247268			12	55.2	37.636	30.6762	31.0181	0.593281	0.472367	O00170;E9PMH2;V9GYQ3	O00170;E9PMH2	AH receptor-interacting protein	AIP
-0.248639	-0.210346			9	40.4	29.233	29.1032	29.4644	0.665502	0.579712	Q9BSF4;K7ENF5	Q9BSF4	Uncharacterized protein C19orf52	C19orf52
-0.248485	-0.189812			16	36.5	60.13	32.2125	32.0696	0.601589	0.591616	O75131;A0A087WYQ3;E5RHZ0;A0A087WXR6;A0A087WUS8;H0YB26;E5RFT7;E7ENV7;Q86YQ8-2;Q9HCH3-2;Q96FN4-2;Q96FN4;Q8IYJ1;Q96A23;O95741;Q9UBL6-2;Q86YQ8;Q96A23-2;Q9HCH3;O95741-2;Q9UBL6	O75131;A0A087WYQ3;E5RHZ0	Copine-3	CPNE3
-0.248313	-0.242157			1	12.8	11.203	24.7094	25.9038	0.682059	0.580092	M0R2X2;Q7Z3K3-4;Q7Z3K3-5;Q7Z3K3-7;Q7Z3K3-2;Q7Z3K3-3;Q7Z3K3-6;Q7Z3K3	M0R2X2;Q7Z3K3-4;Q7Z3K3-5;Q7Z3K3-7;Q7Z3K3-2;Q7Z3K3-3;Q7Z3K3-6;Q7Z3K3	Pogo transposable element with ZNF domain	POGZ
-0.247954	0.0775164			13	6.7	236.83	28.5954	28.3934	0.666979	0.812096	P42356;P42356-2;A4QPH2;Q8N8J0;A4QPH2-2;A4QPH2-4;A8MTF1	P42356	Phosphatidylinositol 4-kinase alpha	PI4KA
-0.24756	-0.201808			148	66	284.54	36.3044	36.2075	0.372084	0.441715	Q13813;A0A0D9SGF6;Q13813-2;Q13813-3;A0A0D9SF54;A0A0D9SFF6;A0A5F9ZHC3;A0A1B0GUH3;A0A0D9SFH4;A0A1B0GTB7;A0A1B0GV13;REV__C9J6B6;REV__C9JF13;REV__Q04637-6;REV__Q04637-7;REV__Q04637-5;REV__E7EX73;REV__Q04637-4;REV__E9PGM1;REV__Q04637-3;REV__E7EUU4;REV__Q04637;REV__Q04637-8;REV__Q04637-9	Q13813;A0A0D9SGF6;Q13813-2;Q13813-3;A0A0D9SF54	Spectrin alpha chain, non-erythrocytic 1	SPTAN1
-0.246173	-0.12323			11	38.4	26.753	31.6125	30.8202	0.606125	0.747011	C9JRZ6;Q9NX63;F8WAR4;A0A286YEX5	C9JRZ6;Q9NX63;F8WAR4	MICOS complex subunit MIC19	CHCHD3
-0.244412	-0.228013			11	26.8	53.371	31.4046	31.4271	0.609591	0.510595	C9JFE4;Q13098-5;Q13098;Q13098-7;A0A096LP07;A0A096LPJ3;A8K070;Q13098-6;J3KSA5;J3QQX0;J3QS84;J3QS88;J3KTB0;J3QLE8;J3QLT0;J3QL53;J3KRE8	C9JFE4;Q13098-5;Q13098;Q13098-7;A0A096LP07;A0A096LPJ3;A8K070;Q13098-6	COP9 signalosome complex subunit 1	GPS1
-0.243967	-0.116238			7	39.3	30.382	29.1475	28.8992	0.675596	0.806337	Q9Y478;F5H2X8;F5H610	Q9Y478	5-AMP-activated protein kinase subunit beta-1	PRKAB1
-0.243848	-0.0409124			9	28.2	43.215	29.3399	30.0798	0.675855	0.952356	P53582;H0Y955;H0Y9L0;D6RF24;H0Y903	P53582;H0Y955	Methionine aminopeptidase 1	METAP1
-0.243745	-0.133416			2	17.8	31.802	26.6824	26.1007	0.689899	0.789921	F5GWE5;Q00169;I3L4H1;I3L471;I3L4U7	F5GWE5;Q00169;I3L4H1;I3L471;I3L4U7	Phosphatidylinositol transfer protein alpha isoform	PITPNA
-0.243694	0.00201835			51	87.1	53.651	37.0446	37.3879	0.380583	0.925349	P08670;B0YJC4;B0YJC5;A0A1B0GTT5;A0A1B0GVG8;H7C5W5;P41219;P41219-2;F8W835	P08670;B0YJC4	Vimentin	VIM
-0.243199	-0.0610142			9	10.1	158.28	28.3424	29.304	0.577229	0.948946	Q9NTI5-2;Q9NTI5;Q9NTI5-3;A9IYQ1;Q9NTI5-4	Q9NTI5-2;Q9NTI5	Sister chromatid cohesion protein PDS5 homolog B	PDS5B
-0.243096	-0.0924171			14	69	27.764	33.7491	33.8001	0.381908	0.757121	P27348;E9PG15	P27348;E9PG15	14-3-3 protein theta	YWHAQ
-0.242908	-0.16942			1	11.4	20.687	25.719	25.8267	0.691339	0.717812	E9PJ95;Q9P000-2;Q9P000	E9PJ95;Q9P000-2;Q9P000	COMM domain-containing protein 9	COMMD9
-0.242618	-0.472189			10	71.4	15.054	34.3566	34.521	0.382969	0.0566028	P07737;K7EJ44;I3L3D5;CON__P02584	P07737;K7EJ44	Profilin-1	PFN1
-0.242209	0.112633			14	15.2	111.66	30.2811	29.1192	0.606325	0.572266	A0A2Q2TH77;Q08379;Q08379-2;B7ZC06;H0Y7B8;A0A087WYC0;A0A1W2PQY5	A0A2Q2TH77;Q08379;Q08379-2;B7ZC06	Golgin subfamily A member 2	GOLGA2
-0.242055	-0.193816			9	26.6	41.331	32.9759	32.8828	0.384222	0.46192	P50502;H7C3I1;Q3KNR6;Q8IZP2;Q8NFI4;F6VDH7	P50502;H7C3I1;Q3KNR6;Q8IZP2;Q8NFI4;F6VDH7	Hsc70-interacting protein;Putative protein FAM10A4;Putative protein FAM10A5	ST13;ST13P4;ST13P5
-0.241441	-0.413384			19	69.5	39.455	32.7258	32.473	0.615456	0.212368	P09972;A8MVZ9;J3KSV6;J3QKP5;C9J8F3;K7EKH5;J3QKK1	P09972;A8MVZ9	Fructose-bisphosphate aldolase C;Fructose-bisphosphate aldolase	ALDOC
-0.24127	0.0291349			6	22.7	45.285	27.7877	27.1881	0.581162	0.940348	O75600;O75600-2;H7BZ75;C9IZC9;F2Z340	O75600;O75600-2;H7BZ75	2-amino-3-ketobutyrate coenzyme A ligase, mitochondrial	GCAT
-0.24127	-0.188463			1	6.9	24.269	27.8969	28.1075	0.581162	0.57275	Q8NDC0	Q8NDC0	MAPK-interacting and spindle-stabilizing protein-like	MAPK1IP1L
-0.241185	0.0243196			3	23.5	28.306	27.1305	27.4305	0.694308	0.953255	P0DPD7;P0DPD8	P0DPD7;P0DPD8
-0.241134	0.00776951			17	46.3	60.125	31.8338	32.1547	0.616064	0.909136	C9JA08;Q96D46;C9J0B9;C9IZW9;C9K0C2;C9IY70	C9JA08;Q96D46	60S ribosomal export protein NMD3	NMD3
-0.240725	-0.138616			10	26.7	57.495	30.3392	30.4937	0.609313	0.710107	A0A087WTA5;E7ERK9;Q9UI10-3;Q9UI10;Q9UI10-2;A0A087WW69;H7C2L8;F8W8L6	A0A087WTA5;E7ERK9;Q9UI10-3;Q9UI10;Q9UI10-2	Translation initiation factor eIF-2B subunit delta	EIF2B4
-0.240162	-0.123481			4	17	36.864	26.9644	25.8516	0.696072	0.810171	Q9HBH5;C9J2C7	Q9HBH5	Retinol dehydrogenase 14	RDH14
-0.239208	-0.511752			3	11.4	35.609	26.8754	27.2295	0.697719	0.134318	P25963;G3V3I4;G3V2A2;G3V286	P25963;G3V3I4	NF-kappa-B inhibitor alpha	NFKBIA
-0.239038	-0.0395328			5	13.6	52.29	28.1135	28.2049	0.585731	0.893349	Q5T7U1;Q9Y5Q8-2;Q9Y5Q8;Q9Y5Q8-3;Q5T7U4;Q5T7U0;H7BY84	Q5T7U1;Q9Y5Q8-2;Q9Y5Q8;Q9Y5Q8-3;Q5T7U4	General transcription factor 3C polypeptide 5	GTF3C5
-0.238919	-0.245369			19	52.2	46.268	32.2278	32.0168	0.620455	0.4758	Q9BT78;D6RFN0;D6RAX7;Q9BT78-2;D6RD63	Q9BT78;D6RFN0;D6RAX7;Q9BT78-2;D6RD63	COP9 signalosome complex subunit 4	COPS4
-0.238391	-0.21922			9	22.8	61.835	30.123	30.1603	0.614026	0.5293	Q9BUK6;A0A3B3IUD2;Q9BUK6-3;Q9BUK6-2;Q9BUK6-7;Q9BUK6-5;Q9BUK6-4;Q9BUK6-6	Q9BUK6;A0A3B3IUD2;Q9BUK6-3;Q9BUK6-2;Q9BUK6-7	Protein misato homolog 1	MSTO1
-0.238068	-0.222869			23	63.3	34.362	34.3525	34.7519	0.393163	0.390966	P46777;A0A2R8Y6J3;Q5T7N0;A0A2R8Y4A2;R4GNJ2	P46777;A0A2R8Y6J3	60S ribosomal protein L5	RPL5
-0.238017	-0.139713			7	9.3	93.532	28.8905	27.3855	0.688536	0.672098	Q8TD16;Q8TD16-2	Q8TD16;Q8TD16-2	Protein bicaudal D homolog 2	BICD2
-0.237762	0.177854			8	24.7	41.293	29.0319	28.2021	0.689093	0.564927	Q16539;Q16539-2;B4E0K5;Q16539-5;Q16539-3;Q16539-4;B5TY33;E7EX54;H7C4E2	Q16539;Q16539-2;B4E0K5;Q16539-5;Q16539-3;Q16539-4;B5TY33	Mitogen-activated protein kinase 14	MAPK14
-0.237405	-0.154956			50	27.9	218.52	32.2362	32.0446	0.623466	0.670318	Q14008-2;Q14008;Q14008-3;E9PQH5;H0YDX5;H0YCF6;H0YEK7	Q14008-2;Q14008;Q14008-3	Cytoskeleton-associated protein 5	CKAP5
-0.237201	-0.171693			9	51.5	19.586	32.5719	33.1004	0.623872	0.520449	A0A087WXM6;J3QQT2;J3KRX5;A0A0A6YYL6;P18621;P18621-3;J3QLC8;A0A0A0MRF8;P18621-2;J3KRB3;A0A087WWH0;J3QS96;A0A087WY81;J3KSJ0	A0A087WXM6;J3QQT2;J3KRX5;A0A0A6YYL6;P18621;P18621-3;J3QLC8;A0A0A0MRF8;P18621-2;J3KRB3;A0A087WWH0;J3QS96	60S ribosomal protein L17	RPL17;RPL17-C18orf32
-0.237149	0.0650208			3	5.8	58.194	27.879	28.1361	0.589609	0.844882	Q96SK2-3;Q96SK2-2;Q96SK2	Q96SK2-3;Q96SK2-2;Q96SK2	Transmembrane protein 209	TMEM209
-0.237115	-0.0952654			2	5.4	46.443	27.6799	27.9646	0.589679	0.768025	U3KPU7;U3KQS2;O43826;O43826-2;U3KQL4	U3KPU7;U3KQS2;O43826;O43826-2;U3KQL4	Glucose-6-phosphate translocase	SLC37A4
-0.236232	-0.283861			7	12.9	58.634	28.6605	29.0494	0.692437	0.426661	F2Z2V0;B0QZ18;Q99829;E7ENH5;A6PVH9;Q5JX58;Q5JX59;Q5JX60;Q5JX44;Q5JX56;Q5JX45;Q5JX55;Q5JX61;Q5JX52;Q5JX54;H0Y524;Q5JX57;E7EV27	F2Z2V0;B0QZ18;Q99829;E7ENH5;A6PVH9;Q5JX58;Q5JX59;Q5JX60;Q5JX44;Q5JX56;Q5JX45	Copine-1	CPNE1
-0.235552	-0.342744			2	2.7	93.231	24.6512	25.7762	0.704045	0.413027	Q9Y2X9-2;Q9Y2X9	Q9Y2X9-2;Q9Y2X9	Zinc finger protein 281	ZNF281
-0.235484	0.00920381			10	19.9	82.564	29.112	29.8736	0.694073	0.88742	Q9BQ39;A0A087WVC1	Q9BQ39;A0A087WVC1	ATP-dependent RNA helicase DDX50	DDX50
-0.235416	-0.32054			5	14.3	100.41	28.5632	27.0662	0.593179	0.447249	O14787-2;O14787;A0A075B780;K7ENW1;K7ESC1;K7EMA3	O14787-2;O14787;A0A075B780	Transportin-2	TNPO2
-0.235297	-0.283088			3	11	28.18	27.5482	26.8633	0.593425	0.508473	P51580	P51580	Thiopurine S-methyltransferase	TPMT
-0.235212	0.0229004			38	20.7	242.37	31.3063	31.3539	0.627835	0.861768	Q9H583;Q5T3Q7;Q6P664	Q9H583;Q5T3Q7	HEAT repeat-containing protein 1;HEAT repeat-containing protein 1, N-terminally processed	HEATR1
-0.235008	-0.23686			35	78.2	29.032	34.4965	34.5555	0.400109	0.359295	P06753-2;A0A087WWU8;P06753-3;P06753-6;D6R904;A0A494C0G0;Q5VU61	P06753-2;A0A087WWU8;P06753-3;P06753-6		TPM3
-0.234771	-0.258805			13	34.5	47.752	31.6902	31.6677	0.628716	0.449782	Q6YP21-3;Q6YP21;A0A0A0MRN7;Q6YP21-2	Q6YP21-3;Q6YP21;A0A0A0MRN7	Kynurenine--oxoglutarate transaminase 3	CCBL2
-0.234584	0.118227			55	44.5	149.61	33.7316	33.5592	0.401079	0.538708	Q86UP2-2;Q86UP2-4;Q86UP2;Q86UP2-3;G3V4Y7;B7Z6P3;G3V5P0;G3V5G2;H0YJZ8;H0YJP2;H0YJV5;G8JLP4;Q9Y4F3-3;Q9Y4F3-4;Q9Y4F3-5;Q9Y4F3	Q86UP2-2;Q86UP2-4;Q86UP2;Q86UP2-3	Kinectin	KTN1
-0.234567	0.0067647			8	18	74.354	29.3865	30.1939	0.696081	0.896112	Q7L2J0;Q7L2J0-2	Q7L2J0;Q7L2J0-2	7SK snRNA methylphosphate capping enzyme	MEPCE
-0.234041	-0.192052			14	37.9	62.328	31.6522	32.1919	0.630174	0.586707	Q13057;Q13057-2;K7EN91;K7ES73;K7ESK6;K7EP09;K7EPT0;K7EQ60;K7EPC2	Q13057;Q13057-2	Bifunctional coenzyme A synthase;Phosphopantetheine adenylyltransferase;Dephospho-CoA kinase	COASY
-0.233702	0.254473			2	8.5	17.976	24.9504	22.6106	0.707253	0.38653	C9J031;C9IY57;Q9UHC7-4;Q9UHC7-3;Q9UHC7-2;Q9UHC7	C9J031;C9IY57;Q9UHC7-4;Q9UHC7-3;Q9UHC7-2;Q9UHC7	E3 ubiquitin-protein ligase makorin-1	MKRN1
-0.233278	-0.207428			2	12.1	24.576	25.6595	25.1891	0.70799	0.644339	B1AJQ6;Q86Y82	B1AJQ6;Q86Y82	Syntaxin-12	STX12
-0.232888	-0.0621735			3	11.5	39.911	28.1126	27.1051	0.598404	0.841928	B7Z385;A0A087X0J3;A0A087WZ15;E9PDI2;P40123-2;P40123;P40123-3	B7Z385;A0A087X0J3;A0A087WZ15;E9PDI2;P40123-2;P40123;P40123-3	Adenylyl cyclase-associated protein;Adenylyl cyclase-associated protein 2	CAP2
-0.232701	-0.101939			3	13	44.385	28.5457	28.2998	0.598791	0.753351	Q15427;Q5SZ64	Q15427;Q5SZ64	Splicing factor 3B subunit 4	SF3B4
-0.231786	-0.115597			15	39.7	39.646	31.2192	31.5365	0.634689	0.763706	Q3ZCQ8;Q3ZCQ8-2;Q3ZCQ8-3;M0R003;M0R2F8;M0R1Y4;M0R0C3;M0R2Q2;M0QXC3;M0R2Z3;M0R303;M0R2D2;M0R047	Q3ZCQ8;Q3ZCQ8-2;Q3ZCQ8-3;M0R003;M0R2F8;M0R1Y4	Mitochondrial import inner membrane translocase subunit TIM50	TIMM50
-0.23165	-0.127542			13	54	37.893	31.8075	31.3422	0.63496	0.734926	O96008;O96008-2;K7EKG4;K7EJ57	O96008;O96008-2	Mitochondrial import receptor subunit TOM40 homolog	TOMM40
-0.23138	-0.165434			7	6.5	134.32	27.9407	27.5962	0.601531	0.618818	Q96JH7	Q96JH7	Deubiquitinating protein VCIP135	VCPIP1
-0.231363	-0.23863			6	32.3	18.001	30.7212	30.0115	0.628317	0.489534	O75935-3;O75935;X6RA56;X6RCK5;A0A0A0MRV8;X6RLR1;O75935-2	O75935-3;O75935;X6RA56;X6RCK5;A0A0A0MRV8;X6RLR1;O75935-2	Dynactin subunit 3	DCTN3
-0.231329	0.0157831			36	54.1	82.624	33.6443	33.9147	0.40856	0.876492	Q16891-2;Q16891;B9A067;Q16891-4;Q16891-3;C9J406;H7C463;A0A087WYS0;D6RAW4	Q16891-2;Q16891;B9A067;Q16891-4;Q16891-3;C9J406;H7C463	MICOS complex subunit MIC60	IMMT
-0.231244	-0.308627			29	62.1	55.804	35.4503	35.5251	0.408756	0.223028	P12268;H0Y4R1;E7ETK5	P12268;H0Y4R1	Inosine-5-monophosphate dehydrogenase 2	IMPDH2
-0.230973	-0.197054			7	25.3	36.946	28.5629	29.0052	0.602375	0.609903	Q9Y673;Q9Y673-2	Q9Y673;Q9Y673-2	Dolichyl-phosphate beta-glucosyltransferase	ALG5
-0.230499	-0.32265			5	27	28.761	26.7385	27.6073	0.71282	0.341411	A0A087WUX8;A0A087WYF7;Q6UXV4	A0A087WUX8;A0A087WYF7;Q6UXV4	MICOS complex subunit MIC27	APOOL
-0.230482	0.414352			2	16.7	24.13	25.4986	25.6962	0.712849	0.1775	Q9BRR6-4;Q9BRR6-3;Q9BRR6-2;Q9BRR6	Q9BRR6-4;Q9BRR6-3;Q9BRR6-2;Q9BRR6	ADP-dependent glucokinase	ADPGK
-0.230347	-0.425617			17	56	38.324	31.9623	31.4204	0.637577	0.198456	Q00796;H0YLA4;H0YKB3;Q00796-2	Q00796;H0YLA4	Sorbitol dehydrogenase	SORD
-0.230313	-0.252123			3	14.1	28.956	26.9287	28.1166	0.713144	0.454592	Q5QPM7;Q92530;H0Y555;Q5QPM9;F5H4Z3	Q5QPM7;Q92530;H0Y555;Q5QPM9	Proteasome inhibitor PI31 subunit	PSMF1
-0.23011	-0.417964			1	1.9	111.83	24.8964	23.5938	0.713497	0.309156	A0A0A0MSU2;A0A1C7CYX1;Q6PJG2	A0A0A0MSU2;A0A1C7CYX1;Q6PJG2	ELM2 and SANT domain-containing protein 1	ELMSAN1
-0.228909	-0.292193			20	50.2	57.293	32.4237	32.5935	0.640469	0.388745	Q01581;D6RIW1;P54868-3;P54868-2;P54868	Q01581	Hydroxymethylglutaryl-CoA synthase, cytoplasmic	HMGCS1
-0.228875	-0.325359			5	6	91.127	28.9113	27.3937	0.708595	0.337457	Q5VY60;Q7Z4H7-3;Q7Z4H7;Q5SYF9;Q7Z4H7-2	Q5VY60;Q7Z4H7-3;Q7Z4H7;Q5SYF9;Q7Z4H7-2	HAUS augmin-like complex subunit 6	HAUS6
-0.228554	-0.245403			6	3.7	215.74	27.2459	26.443	0.607409	0.574244	A6NHR9-2;A6NHR9;J3KTL8;A6NHR9-3;A0A2R8YCU7	A6NHR9-2;A6NHR9;J3KTL8;A6NHR9-3	Structural maintenance of chromosomes flexible hinge domain-containing protein 1	SMCHD1
-0.228452	0.234133			8	13.2	95.796	28.0265	27.6209	0.60762	0.44426	P54278;A0A2R8Y6S3;C9J167;P54278-3;P54278-2;P54278-4;Q13401;Q13401-2;Q13670;A4D2B8-3;A4D2B8-2;A4D2B8	P54278;A0A2R8Y6S3;C9J167;P54278-3	Mismatch repair endonuclease PMS2	PMS2
-0.228148	-0.00694164			1	3.5	35.571	25.4173	25.2557	0.716916	0.938706	E7EMP6;Q96FZ2	E7EMP6;Q96FZ2	Embryonic stem cell-specific 5-hydroxymethylcytosine-binding protein	HMCES
-0.227793	-0.233295			43	69.1	83.263	38.1466	38.078	0.416779	0.367209	P08238;Q58FF7	P08238	Heat shock protein HSP 90-beta	HSP90AB1
-0.22776	0.111432			4	8.5	66.851	28.5699	25.8182	0.609065	0.664154	Q5TAQ9;V9GY54;Q5TAQ9-2	Q5TAQ9;V9GY54;Q5TAQ9-2	DDB1- and CUL4-associated factor 8	DCAF8
-0.227439	0.16633			1	3.5	37.404	22.1459	22.621	0.718153	0.548584	Q99704-3;Q99704	Q99704-3;Q99704	Docking protein 1	DOK1
-0.227152	0.0454429			7	34.2	30.065	28.6823	28.7888	0.7124	0.750083	O95478;A0A0A0MQZ6;H0YAI9	O95478;A0A0A0MQZ6	Ribosome biogenesis protein NSA2 homolog	NSA2
-0.227084	0.218347			3	8.2	36.957	25.8492	26.8435	0.718772	0.449117	Q86VN1-2;Q86VN1;A0A3B3ISW7	Q86VN1-2;Q86VN1;A0A3B3ISW7	Vacuolar protein-sorting-associated protein 36	VPS36
-0.226865	-0.215312			4	9.3	57.353	28.4552	26.6882	0.610935	0.629496	Q6PJ69;H0YGS7;H0YG27;K7EM44;K7EJ59	Q6PJ69;H0YGS7;H0YG27	Tripartite motif-containing protein 65	TRIM65
-0.226713	-0.105147			8	9.6	98.891	28.3106	28.128	0.611252	0.746327	H0Y612;Q9UPN9-2;Q9UPN9	H0Y612;Q9UPN9-2;Q9UPN9	E3 ubiquitin-protein ligase TRIM33	TRIM33
-0.226442	-0.150833			4	10.7	47.261	27.3073	26.6039	0.611817	0.75477	P12955-3;P12955-2;P12955;A0A494C194;K7ES25;A0A494C165;V9GYE4	P12955-3;P12955-2;P12955;A0A494C194;K7ES25;A0A494C165;V9GYE4	Xaa-Pro dipeptidase	PEPD
-0.226088	-0.63169			5	25.1	22.871	29.256	28.8716	0.714751	0.0529017	J3QRP6;O14745	J3QRP6;O14745	Na(+)/H(+) exchange regulatory cofactor NHE-RF1	SLC9A3R1
-0.226004	0.0558898			7	22.8	43.432	29.7506	29.4939	0.714938	0.721236	A0A087WU02;Q96RQ1;H0YI50;F8VPA6;F8W0R1;F8VR88;H0YI58;F8VUZ2;H0YHJ8	A0A087WU02;Q96RQ1;H0YI50;F8VPA6;F8W0R1	Endoplasmic reticulum-Golgi intermediate compartment protein 2	ERGIC2
-0.225363	0.0885487			5	41.7	18.265	27.2436	27.7779	0.614077	0.783419	O75638-2;O75638;A0A0A0MTT5;P78358-2;P78358	O75638-2;O75638	Cancer/testis antigen 2	CTAG2
-0.225143	-0.190717			1	29.3	21.523	28.7665	28.7754	0.716842	0.624538	Q5JR08;P08134;E9PQH6;Q5JR07;C9JNR4;C9JX21;Q5JR05;E9PLA2;C9JRM1;Q5JR06;E9PN11;U3KQA9;U3KQV3	Q5JR08;P08134;E9PQH6;Q5JR07;C9JNR4;C9JX21;Q5JR05	Rho-related GTP-binding protein RhoC	RHOC;RHOA
-0.224907	-0.133685			19	27.1	75.022	32.6211	32.2617	0.648544	0.720263	O94776;O94776-2;H7C3F3;H0YIT0;E9PF88	O94776;O94776-2	Metastasis-associated protein MTA2	MTA2
-0.224503	0.102053			2	2	128.12	24.8918	25.0964	0.723283	0.684833	Q14147	Q14147	Probable ATP-dependent RNA helicase DHX34	DHX34
-0.223306	-0.138473			4	22.7	27.295	27.4521	27.4435	0.618391	0.674709	A2IDA3;P29372-5;P29372-4;P29372-2;P29372	A2IDA3;P29372-5;P29372-4;P29372-2;P29372	DNA-3-methyladenine glycosylase	MPG
-0.223273	-0.230279			4	3.5	168.93	26.5174	27.4134	0.725436	0.493519	Q9Y4B6-2;Q9Y4B6;Q9Y4B6-3	Q9Y4B6-2;Q9Y4B6;Q9Y4B6-3	Protein VPRBP	VPRBP
-0.223239	0.0816123			6	22.4	23.803	28.6718	26.5733	0.721064	0.730711	J3KS22;J3QS36;Q7Z4W1;J3KRZ4;J3QS45;J3KSZ5;J3QL34	J3KS22;J3QS36;Q7Z4W1;J3KRZ4	L-xylulose reductase	DCXR
-0.222784	-0.455772			23	44.4	50.315	34.7133	34.8832	0.428589	0.066162	P20073-2;P20073	P20073-2;P20073	Annexin A7	ANXA7
-0.222313	-0.0438987			14	61.1	30.658	33.092	33.1479	0.42971	0.916199	Q9Y277;Q9Y277-2;E5RJN6;E5RHZ6;E5RFP6;E5RHE1;E5RK27;E5RFL1	Q9Y277;Q9Y277-2;E5RJN6;E5RHZ6	Voltage-dependent anion-selective channel protein 3	VDAC3
-0.222279	0.144568			3	5.4	66.997	26.265	26.2515	0.727176	0.593203	E9PR71;Q9P2Y5;E9PK00	E9PR71;Q9P2Y5;E9PK00	UV radiation resistance-associated gene protein	UVRAG
-0.222094	-0.250234			5	13.8	36.701	28.8468	29.1347	0.723606	0.493577	O75381-2;O75381;K7EK59	O75381-2;O75381;K7EK59	Peroxisomal membrane protein PEX14	PEX14
-0.222077	-0.313818			38	70.3	67.877	36.3796	36.2797	0.430271	0.214847	P29401;P29401-2;A0A0B4J1R6;E9PFF2;F8W888;F8WAX4	P29401;P29401-2;A0A0B4J1R6	Transketolase	TKT
-0.221354	-0.076615			18	53.9	45.786	31.005	31.0779	0.648907	0.859729	Q9Y679;Q9Y679-3	Q9Y679;Q9Y679-3	Ancient ubiquitous protein 1	AUP1
-0.221018	-0.133796			12	25.4	55.01	34.5736	34.5574	0.4328	0.628897	Q01650;A0A0C4DGL4;H0YJ95;G3V4Z6;Q9UM01	Q01650	Large neutral amino acids transporter small subunit 1	SLC7A5
-0.220967	-0.547257			7	49.5	23.207	29.9073	30.6196	0.649709	0.0936438	P52565;J3KRE2;J3KTF8;J3QQX2;J3KRY1;P52565-2;J3KS60	P52565;J3KRE2;J3KTF8;J3QQX2;J3KRY1;P52565-2	Rho GDP-dissociation inhibitor 1	ARHGDIA
-0.2209	-0.34639			9	7.9	126.55	28.8367	28.7089	0.726261	0.317311	Q9Y613;H3BVE7;J3KTH7	Q9Y613	FH1/FH2 domain-containing protein 1	FHOD1
-0.220665	0.0312541			12	26.3	68.187	28.7391	29.6552	0.726784	0.789822	A0A0C4DG80;Q9P2N7-2;Q9P2N7-3;Q9P2N7-4;Q9P2N7;Q9P2N7-5;Q9P2J3	A0A0C4DG80;Q9P2N7-2;Q9P2N7-3;Q9P2N7-4;Q9P2N7;Q9P2N7-5;Q9P2J3	Kelch-like protein 13;Kelch-like protein 9	KLHL13;KLHL9
-0.220009	-0.00914677			4	11.9	49.612	27.3894	28.5034	0.625336	0.905662	F8W8R3;A0A087WWF6;P49005;H7C1B3;C9JHC7;C9JLE1	F8W8R3;A0A087WWF6;P49005;H7C1B3;C9JHC7	DNA polymerase delta subunit 2	POLD2
-0.219774	0.0756011			7	27.7	41.625	31.3875	30.9922	0.658964	0.659291	Q8NEW0;H0Y362	Q8NEW0;H0Y362	Zinc transporter 7	SLC30A7
-0.219757	-0.556118			10	48.7	28.48	32.4759	32.5691	0.658998	0.0889928	P28074;P28074-3;P28074-2;H0YJM8;G8JLC2;G3V3K3	P28074;P28074-3;P28074-2;H0YJM8	Proteasome subunit beta type-5	PSMB5
-0.219203	-0.258926			44	56.9	113.8	34.6827	34.3484	0.437152	0.312734	P22314-2;P22314;Q5JRR6;Q5JRR9;Q5JRS0;Q5JRS2;Q5JRS1;Q5JRS3	P22314-2;P22314	Ubiquitin-like modifier-activating enzyme 1	UBA1
-0.219085	0.00590291			4	13.2	43.089	25.8131	26.4775	0.732781	0.907918	Q92604	Q92604	Acyl-CoA:lysophosphatidylglycerol acyltransferase 1	LPGAT1
-0.219068	-0.0876721			12	36.4	42.451	29.6858	30.4235	0.730339	0.83441	U3KPX3;A0A590UJ43;P48729;P48729-3;P48729-2;A0A5F9W493;D6REM4;E7ETM0;Q8N752;H0Y9X2;U3KQK7;A0A590UK94;A0A590UJQ7;E5RG27;D6RGE5;U3KQ83	U3KPX3;A0A590UJ43;P48729;P48729-3;P48729-2;A0A5F9W493;D6REM4;E7ETM0;Q8N752;H0Y9X2;U3KQK7	Casein kinase I isoform alpha;Casein kinase I isoform alpha-like	CSNK1A1;CSNK1A1L
-0.218363	-0.259185			6	52.5	13.133	30.7683	30.2317	0.655114	0.449241	Q15370;Q15370-2;B8ZZU8;I3L0M9;A0A0B4J296	Q15370;Q15370-2;B8ZZU8;I3L0M9;A0A0B4J296	Transcription elongation factor B polypeptide 2	TCEB2
-0.218279	-0.169355			8	31.1	34.643	28.1882	28.8066	0.628993	0.674949	D6RAD4;P50613;D6R9G1;D6REC6;D6RFL0;D6RGG9;D6RI01;D6R9Z2;D6RF14;D6RIG9	D6RAD4;P50613;D6R9G1	Cyclin-dependent kinase 7	CDK7
-0.217994	-0.333807			7	12.7	80.152	29.4328	29.7201	0.732735	0.319762	Q9UBT7-2;Q9UBT7;Q9UBT7-3;Q5JTQ9;Q5JTQ6	Q9UBT7-2;Q9UBT7;Q9UBT7-3	Alpha-catulin	CTNNAL1
-0.217944	-0.0595099			26	23	165.77	30.9273	31.3541	0.655986	0.902619	A0A087WU64;A6NMQ1;P09884	A0A087WU64;A6NMQ1;P09884	DNA polymerase;DNA polymerase alpha catalytic subunit	POLA1
-0.217809	-0.0197406			29	59.6	63.541	33.4194	33.4786	0.440509	0.997106	P46060;H0Y4Q3;B0QYT5;B0QYT4;B0QYT6	P46060	Ran GTPase-activating protein 1	RANGAP1
-0.217524	-0.134145			3	12	26.228	29.3231	30.1559	0.733783	0.720767	C9J384;Q9BQ75-2;Q9BQ75	C9J384;Q9BQ75-2;Q9BQ75	Protein CMSS1	CMSS1
-0.217524	-0.172132			17	23.3	97.34	31.0598	28.8884	0.656859	0.668306	Q92667;Q92667-2;I3L0W0;I3L2A2;I3L2N7;I3L0K6;I3NI36;I3L3K1;I3L364;I3L0V5;I3L3V6	Q92667;Q92667-2	A-kinase anchor protein 1, mitochondrial	AKAP1
-0.216418	0.265197			39	20.5	288.89	36.4204	35.0382	0.443878	0.202744	P42345;B1AKP8	P42345	Serine/threonine-protein kinase mTOR	MTOR
-0.2162	-0.0720581			6	21.9	52.238	27.717	27.1307	0.633402	0.819675	J3KMX2;B9EGA3;Q92925-3;Q92925-2;Q92925;J3QWB6;Q6STE5-2;Q6STE5	J3KMX2;B9EGA3;Q92925-3;Q92925-2;Q92925;J3QWB6	SWI/SNF-related matrix-associated actin-dependent regulator of chromatin subfamily D member 2	SMARCD2
-0.215345	-0.0418478			21	20.1	171.29	30.5802	30.8582	0.661401	0.949978	O60306;H0YH15	O60306	Intron-binding protein aquarius	AQR
-0.214776	-0.0687254			16	37.5	52.904	31.9278	32.1616	0.669173	0.879468	O00232;O00232-2	O00232;O00232-2	26S proteasome non-ATPase regulatory subunit 12	PSMD12
-0.214692	-0.182606			15	81.2	24.579	31.8818	30.9886	0.669344	0.608533	P00492	P00492	Hypoxanthine-guanine phosphoribosyltransferase	HPRT1
-0.214642	-0.353487			15	62.3	35.23	30.1119	30.1795	0.662869	0.290154	Q9Y315;E9PPM8;G3V158;E9PML7;E9PMH9;E9PPK3;E9PJ44;E9PJB9	Q9Y315;E9PPM8;G3V158;E9PML7	Deoxyribose-phosphate aldolase	DERA
-0.21414	0.062398			2	4.2	64.071	25.3321	26.036	0.741487	0.774737	O96013;M0R3G6;M0R2X4;M0R0L9;O96013-2;O96013-3;O96013-4	O96013;M0R3G6;M0R2X4;M0R0L9;O96013-2;O96013-3;O96013-4	Serine/threonine-protein kinase PAK 4	PAK4
-0.213621	-0.199272			3	4.3	117.15	27.7379	27.6169	0.638886	0.551703	Q9NWH9;H7C3F4;Q9NWH9-3;H0YLW7;H0YMW8;H0YKH2;H0YNF3;H0YMR6;H0YLE6;H0YL55;H7BXE3	Q9NWH9;H7C3F4;Q9NWH9-3	SAFB-like transcription modulator	SLTM
-0.213052	-0.13473			8	35	29.909	28.8811	28.5149	0.743788	0.759754	Q8WXX5	Q8WXX5	DnaJ homolog subfamily C member 9	DNAJC9
-0.212818	-0.0501887			4	16.7	27.443	27.4421	25.953	0.640597	0.962613	B3KVN2;P49354-2;P49354;E9PPM9;H0YCW1;E9PQP6	B3KVN2;P49354-2;P49354;E9PPM9;H0YCW1;E9PQP6	Protein farnesyltransferase/geranylgeranyltransferase type-1 subunit alpha	FNTA
-0.212802	-0.453024			5	26.9	30.518	27.5587	27.951	0.640633	0.18426	P27707;D6RFG8;D6RCP9	P27707;D6RFG8;D6RCP9	Deoxycytidine kinase	DCK
-0.212049	-0.110651			3	18	25.119	28.0611	24.5122	0.642238	0.836507	I3L4X3;G5E9C2;Q15653-2;Q15653;I3L1A4	I3L4X3;G5E9C2;Q15653-2;Q15653	NF-kappa-B inhibitor beta	NFKBIB
-0.211815	-0.0937713			10	35.4	41.673	30.2312	29.4913	0.668784	0.863857	P51398-3;P51398-2;P51398;V9GZ03;V9GYL9;V9GYJ9;V9GYA7;V9GZ61;V9GYC9;V9GYW1;V9GY11;V9GYF7;V9GYJ3	P51398-3;P51398-2;P51398;V9GZ03;V9GYL9;V9GYJ9	28S ribosomal protein S29, mitochondrial	DAP3
-0.211765	-0.209512			14	49.4	41.389	30.9394	30.7861	0.66889	0.549789	P28482;P28482-2;E9PJF0;E9PQW4;P27361-2;P27361-3;P27361;B3KR49;E9PBK7;H0YDH9;K7ELV1;K7EN18;P31152;Q16659	P28482;P28482-2	Mitogen-activated protein kinase 1	MAPK1
-0.211732	-0.189121			1	8.9	14.893	26.1167	25.709	0.745738	0.679349	Q8TDH9-3;Q8TDH9	Q8TDH9-3;Q8TDH9	Biogenesis of lysosome-related organelles complex 1 subunit 5	BLOC1S5
-0.210997	-0.664837			9	10.8	91.099	29.0425	28.2604	0.748401	0.0524744	A0A087WVR3;A0A087WTW0;Q96T88;Q96T88-2;A0A087WWG9	A0A087WVR3;A0A087WTW0;Q96T88;Q96T88-2	E3 ubiquitin-protein ligase UHRF1	UHRF1
-0.209795	-0.0835692			12	29.4	60.002	30.946	29.9066	0.673025	0.84465	Q9UJX3-2;Q9UJX3;H0YIW2;H0YIX7	Q9UJX3-2;Q9UJX3	Anaphase-promoting complex subunit 7	ANAPC7
-0.209745	-0.372375			17	39.2	49.222	31.4622	32.0537	0.679511	0.264106	P55010;H0YLZ1;H0YN40;H0YMJ8;H0YM54;H0YK11;H0YK29	P55010	Eukaryotic translation initiation factor 5	EIF5
-0.209495	-0.0730745			4	5.4	90.856	27.167	26.3327	0.749694	0.914596	A0A087WT45;Q4V328-4;Q4V328;A0A087WXA6;Q4V328-3;Q4V328-2	A0A087WT45;Q4V328-4;Q4V328;A0A087WXA6;Q4V328-3;Q4V328-2	GRIP1-associated protein 1	GRIPAP1
-0.209261	-0.0862776			3	4.7	68.449	27.83	26.3177	0.648204	0.887024	H7BXZ6;Q8IXI2-4;Q8IXI2;Q8IXI2-5;Q8IXI2-2;Q8IXI2-7;Q8IXI2-3;K7EIQ7;J3QLG2;K7EP86;Q8IXI2-6	H7BXZ6;Q8IXI2-4;Q8IXI2;Q8IXI2-5;Q8IXI2-2;Q8IXI2-7;Q8IXI2-3;K7EIQ7	Mitochondrial Rho GTPase;Mitochondrial Rho GTPase 1	RHOT1
-0.209045	-0.262071			4	22.2	28.147	27.464	27.141	0.648668	0.437454	Q15773;F5H0Y3;F5H7L5;F5H800	Q15773;F5H0Y3	Myeloid leukemia factor 2	MLF2
-0.208678	-0.178518			25	36.4	84.277	32.9642	32.7864	0.462877	0.501994	B4DKY1;P49589-2;P49589;P49589-3;E9PRS8;C9JLN0;E9PLP0	B4DKY1;P49589-2;P49589;P49589-3	Cysteine--tRNA ligase, cytoplasmic	CARS
-0.208311	-0.190553			43	82.8	57.488	35.4533	35.4361	0.463788	0.470316	P78371;F5GWF6;P78371-2;F8VQ14	P78371;F5GWF6;P78371-2;F8VQ14	T-complex protein 1 subunit beta	CCT2
-0.207928	-0.0644799			4	14.4	58.726	27.1684	27.3577	0.75247	0.836723	E7EQY4;E7EV10;Q9BTC8-2;Q9BTC8;F6RRE2;E9PCS8;E7ESY4;Q13330-2;Q13330-3;Q13330;H0Y4T7	E7EQY4;E7EV10;Q9BTC8-2;Q9BTC8;F6RRE2;E9PCS8	Metastasis-associated protein MTA3	MTA3
-0.207828	-0.0238417			2	10.8	34.891	26.1321	27.0769	0.752647	0.979348	P43360;P43356	P43360;P43356	Melanoma-associated antigen 6;Melanoma-associated antigen 2	MAGEA6;MAGEA2
-0.207794	-0.201012			36	22.7	217.24	31.5192	31.1825	0.683537	0.567258	A0A590UKB6;A0A590UJN4;P24928;P24928-2	A0A590UKB6;A0A590UJN4;P24928	DNA-directed RNA polymerase II subunit RPB1	POLR2A
-0.207494	-0.248176			2	17.6	14.585	26.8439	27.0271	0.753238	0.56927	Q9Y3B4	Q9Y3B4	Splicing factor 3B subunit 6	SF3B6
-0.206512	-0.0302361			6	20.5	32.062	28.0791	28.229	0.654108	0.914607	Q8N8R3;Q8N8R3-3;G3V5F4	Q8N8R3;Q8N8R3-3;G3V5F4	Mitochondrial basic amino acids transporter	SLC25A29
-0.206345	-0.353155			8	43.7	28.362	30.2779	30.6784	0.68029	0.290637	O60573;B9A044;B8ZZ50;O60573-2;C9JEL3;B8ZZL3;B4E1E4;B9A023	O60573;B9A044;B8ZZ50;O60573-2;C9JEL3;B8ZZL3	Eukaryotic translation initiation factor 4E type 2	EIF4E2
-0.206279	-0.170865			7	29.7	41.595	29.4135	28.4677	0.759024	0.671335	A0A087X1E4;P53365-3;P53365;P53365-2;E9PRV8;E9PPY7	A0A087X1E4;P53365-3;P53365;P53365-2	Arfaptin-2	ARFIP2
-0.205863	-0.297023			36	58.7	81.744	33.5608	33.4868	0.469897	0.242114	P14923;C9J826;C9JK18;C9JKY1;C9JTX4;C9JPI2;K7ERP3	P14923	Junction plakoglobin	JUP
-0.204931	0.028852			7	28.3	34.222	28.0196	29.0537	0.657513	0.796608	Q9BYG3;C9J808;C9J6C5;H7BZL0	Q9BYG3;C9J808;C9J6C5	MKI67 FHA domain-interacting nucleolar phosphoprotein	NIFK
-0.204433	-0.265032			2	4.8	36.797	28.4842	29.1771	0.658588	0.463457	E9PS74;Q8NBI5;Q8NBI5-2;H0YD64	E9PS74;Q8NBI5;Q8NBI5-2;H0YD64	Solute carrier family 43 member 3	SLC43A3
-0.204084	0.1595			18	29.9	80.926	30.9444	30.9184	0.68507	0.412722	Q9H8Y5;B8ZZS4;C9JS61;C9JQZ3;C9K022	Q9H8Y5;B8ZZS4	Ankyrin repeat and zinc finger domain-containing protein 1	ANKZF1
-0.203701	-0.118069			8	16.7	58.957	27.8522	28.1255	0.660167	0.718256	P13674-3;P13674-2;P13674	P13674-3;P13674-2;P13674	Prolyl 4-hydroxylase subunit alpha-1	P4HA1
-0.202705	-0.454743			9	39	34.87	29.3343	28.4284	0.767101	0.182626	O95749;C9J7M1;O95749-2;C9J6G3;A0A2R8YE82;A0A2R8Y4N4;A0A2R8Y551;A0A2R8Y7P7	O95749;C9J7M1;O95749-2;C9J6G3;A0A2R8YE82	Geranylgeranyl pyrophosphate synthase	GGPS1
-0.201709	-0.219841			3	10	43.992	26.5441	24.3502	0.763515	0.621035	Q9H871;D6RER3;D6RIF9;F5H6G4;Q9H871-2;Q96G75-2;Q96G75	Q9H871	Protein RMD5 homolog A	RMND5A
-0.201095	-0.160476			9	43.6	49.303	31.4519	30.7503	0.697428	0.658845	B1AMS2;Q14141-2;Q14141-4;Q14141;Q14141-3	B1AMS2;Q14141-2;Q14141-4;Q14141;Q14141-3	Septin-6	2006-09-01
-0.201079	-0.413077			1	2.6	51.514	30.9575	29.795	0.691439	0.212012	Q9UL41-2;Q9UL41	Q9UL41-2;Q9UL41	Paraneoplastic antigen Ma3	PNMA3
-0.201079	-0.444851			5	22.6	27.614	25.0867	28.147	0.764637	0.19218	Q9H2J4;C9JST4;H7BZP2	Q9H2J4	Phosducin-like protein 3	PDCL3
-0.200183	0.153805			6	19	44.667	30.0692	29.4757	0.693341	0.474256	Q8N6T3;F8W1U7;Q8N6T3-3;Q8N6T3-2;E5RHT6;E5RHC5;F8VWH9;Q8N6T3-4;Q8N6T3-5;F8VWB3;E5RHH7;E5RIU2;E5RGL6	Q8N6T3;F8W1U7;Q8N6T3-3;Q8N6T3-2;E5RHT6;E5RHC5;F8VWH9;Q8N6T3-4;Q8N6T3-5	ADP-ribosylation factor GTPase-activating protein 1	ARFGAP1
-0.200067	-0.361787			4	3.5	161.31	26.0138	26.5587	0.766439	0.384951	H0YNH8;Q9BZF9-2;Q9BZF9;H0YN48;F5H2B9	H0YNH8;Q9BZF9-2;Q9BZF9;H0YN48;F5H2B9	Uveal autoantigen with coiled-coil domains and ankyrin repeats	UACA
-0.199868	-0.0425014			8	26.7	33.535	27.9981	28.9119	0.668465	0.997357	P49406;S4R3W9;A0A0A0MRF4;S4R455;H7C2J0	P49406;S4R3W9;A0A0A0MRF4	39S ribosomal protein L19, mitochondrial	MRPL19
-0.199371	0.0683268			14	30	83.541	30.7552	30.4655	0.695068	0.683201	Q99567;J3KMX1;I3L245;I3L4K7	Q99567;J3KMX1	Nuclear pore complex protein Nup88	NUP88
-0.199355	-0.239481			21	44.4	81.673	32.9977	32.5046	0.486352	0.487456	C9JIF9;P13798;H7C1U0;H7C393;C9JLK2;H0YFE5;F8WEH5	C9JIF9;P13798	Acylamino-acid-releasing enzyme	APEH
-0.199057	0.128689			2	11.7	31.88	27.1892	26.2321	0.768241	0.626774	O43709;O43709-3;H7C0G4;H7C170	O43709;O43709-3;H7C0G4;H7C170	Probable 18S rRNA (guanine-N(7))-methyltransferase	WBSCR22
-0.198626	-0.197881			8	28.2	47.46	30.1787	30.1051	0.696654	0.574837	O96019;O96019-2;H7C5S0;O94805;C9JQT2	O96019;O96019-2;H7C5S0	Actin-like protein 6A	ACTL6A
-0.198593	-0.319442			11	31.1	40.422	30.0783	28.9892	0.696724	0.361971	Q9Y617;Q9Y617-2	Q9Y617;Q9Y617-2	Phosphoserine aminotransferase	PSAT1
-0.198444	-0.146579			22	60.2	46.637	32.9553	32.6011	0.488679	0.689828	P43034;I3L3N5;P43034-2;I3L495	P43034	Platelet-activating factor acetylhydrolase IB subunit alpha	PAFAH1B1
-0.19798	-0.157094			8	20.2	56.38	30.5082	30.9989	0.698029	0.66668	A0A1W2PP57;A0A1W2PPC3;A0A1W2PPS0;A0A1W2PNP0;Q969N2-5;Q969N2;A0A1W2PQN1;A0A1W2PPQ7;A0A1W2PPR6;Q969N2-4;A0A1W2PRZ8;A0A1W2PP53;A0A1W2PRH2;A0A1W2PQ52;A0A1W2PP13;A0A1W2PR92;Q969N2-2;Q969N2-6;A0A1W2PQY1;H7C2Y2;A0A1W2PQ29;A0A1W2PPI8;Q969N2-3;A0A1W2PSC5;A0A1W2PPK4;A0A1W2PRG1;A0A1W2PNW9;A0A1W2PRV7;A0A1W2PP91;A0A1W2PR22;B7Z7C5;A0A1W2PP03;A0A1W2PNZ5;A0A1W2PNS2;A0A1W2PP98;A0A1W2PQL3;A0A1W2PRH8;A0A1W2PPU8	A0A1W2PP57;A0A1W2PPC3;A0A1W2PPS0;A0A1W2PNP0;Q969N2-5;Q969N2;A0A1W2PQN1;A0A1W2PPQ7;A0A1W2PPR6;Q969N2-4;A0A1W2PRZ8;A0A1W2PP53;A0A1W2PRH2;A0A1W2PQ52;A0A1W2PP13;A0A1W2PR92;Q969N2-2;Q969N2-6;A0A1W2PQY1;H7C2Y2;A0A1W2PQ29;A0A1W2PPI8;Q969N2-3	GPI transamidase component PIG-T	PIGT
-0.197633	-0.334262			3	2.9	125.97	28.2342	28.8297	0.673323	0.336943	O75717;O75717-2;C9JYB3	O75717;O75717-2	WD repeat and HMG-box DNA-binding protein 1	WDHD1
-0.197616	-0.214408			12	8.3	219.6	28.7996	29.1869	0.778644	0.570627	Q6YHU6;Q6YHU6-3;H0Y3V5;Q6YHU6-2;Q6YHU6-6;Q6YHU6-5;B5MC89;B6ZDE5;F5H3M9;H7BYZ4;Q6YHU6-4	Q6YHU6;Q6YHU6-3;H0Y3V5;Q6YHU6-2;Q6YHU6-6;Q6YHU6-5	Thyroid adenoma-associated protein	THADA
-0.197352	-0.190306			22	62.8	42.945	32.614	32.2132	0.705235	0.590532	Q9UNM6;Q9UNM6-2;J3KNQ3;A0A087WUL9;H0YD73;E9PL38;E9PQG3;E9PPD2;F8W8J6	Q9UNM6;Q9UNM6-2;J3KNQ3;A0A087WUL9;H0YD73;E9PL38	26S proteasome non-ATPase regulatory subunit 13	PSMD13
-0.197253	-0.0138294			1	19.3	9.7085	25.9398	25.7497	0.77146	0.955257	D6RFM7;D6RAP6;Q9UJX5-2;Q9UJX5;Q9UJX5-3	D6RFM7;D6RAP6;Q9UJX5-2;Q9UJX5;Q9UJX5-3	Anaphase-promoting complex subunit 4	ANAPC4
-0.197186	-0.252003			14	46.4	42.823	32.8746	33.1271	0.491902	0.326895	Q99733;Q99733-2;C9JZI7;C9J6D1;E9PNW0;E9PJJ2;E9PS34;E9PNJ7;A8MXH2;E9PKT8;E9PP22;H0YCI4;E9PKI2;C9J1B1	Q99733;Q99733-2;C9JZI7;C9J6D1;E9PNW0;E9PJJ2;E9PS34;E9PNJ7;A8MXH2;E9PKT8	Nucleosome assembly protein 1-like 4	NAP1L4
-0.196905	-0.237524			28	53.8	65.308	33.8204	33.8748	0.492624	0.357835	P30153;B3KQV6;C9J9C1;E9PH38;E9PPI5;E9PNM7;E9PHZ6	P30153;B3KQV6;C9J9C1	Serine/threonine-protein phosphatase 2A 65 kDa regulatory subunit A alpha isoform	PPP2R1A
-0.196723	0.167101			3	45.7	9.0714	29.7803	28.916	0.780676	0.444696	Q15843;F8VSA6;E9PS38;S4R3E9;E9PL57	Q15843;F8VSA6;E9PS38;S4R3E9;E9PL57	NEDD8	NEDD8;NEDD8-MDP1
-0.196641	0.323082			12	18.5	96.955	30.1903	29.1588	0.700886	0.181613	Q9BZF1-3;Q9BZF1-2;Q9BZF1;F8VUA7;F8VQX7;Q9H0X9-3;Q9H0X9;F8VVD3;F8VVE7;F8VZ43;Q9H0X9-2	Q9BZF1-3;Q9BZF1-2;Q9BZF1;F8VUA7;F8VQX7	Oxysterol-binding protein-related protein 8;Oxysterol-binding protein	OSBPL8
-0.196541	0.254836			1	4	51.016	28.3544	27.9103	0.6757	0.403875	P23443-4;P23443-3;P23443-5;P23443-2;P23443	P23443-4;P23443-3;P23443-5;P23443-2;P23443	Ribosomal protein S6 kinase beta-1	RPS6KB1
-0.196376	-0.0594799			15	19.9	118.7	30.8063	30.4077	0.70145	0.905249	A0A024RCR6;A0A0G2JK23;P46379-2;P46379;P46379-3;A0A0G2JL47;P46379-5;P46379-4;F6S6P2;X6REW1;A0A0G2JJM1;F6UR09;F6U1F2;F6XTU0;A0A0G2JJR8;A0A1B0GX79;F6WML8;F6VEM6;F6X9W3;F6U341;F6TC96;H0Y710;H0Y4L1	A0A024RCR6;A0A0G2JK23;P46379-2;P46379;P46379-3;A0A0G2JL47;P46379-5;P46379-4	Large proline-rich protein BAG6	BAT3;BAG6
-0.196194	-0.436022			5	14.8	44.125	26.9358	28.4467	0.77335	0.201014	Q8NDH3-2;Q8NDH3-5;Q8NDH3-4;Q8NDH3;Q8NDH3-3;H0YEP3	Q8NDH3-2;Q8NDH3-5;Q8NDH3-4;Q8NDH3;Q8NDH3-3;H0YEP3	Probable aminopeptidase NPEPL1	NPEPL1
-0.196095	-0.434871			3	12.1	42.871	28.9601	27.0942	0.782105	0.202187	Q5VW32-2;Q5VW32;F5GXQ0;Q5VW33	Q5VW32-2;Q5VW32;F5GXQ0	BRO1 domain-containing protein BROX	BROX
-0.194955	-0.0895743			13	23.2	52.949	33.1718	33.4314	0.497649	0.766231	B4DR61;P61619;P61619-3	B4DR61;P61619;P61619-3	Protein transport protein Sec61 subunit alpha isoform 1	SEC61A1
-0.194807	-0.263767			11	59.3	28.521	31.4405	31.5933	0.71056	0.44038	P67936;A0A2R8Y5V9;A0A2R8YGX3;A0A2R8YH90;A0A2R8YE05;K7ENT6;P67936-2;A0A2R8YHD2;A0A2R8YEU4;A0A5F9UN72;K7EPB9;A0A590UJB9;A0A590UK79;A0A494BX66;A0A590UJT6;Q2TAC2-2;Q2TAC2	P67936;A0A2R8Y5V9;A0A2R8YGX3;A0A2R8YH90;A0A2R8YE05;K7ENT6;P67936-2;A0A2R8YHD2;A0A2R8YEU4;A0A5F9UN72	Tropomyosin alpha-4 chain	TPM4
-0.193668	-0.0614206			4	32.2	17.047	28.7011	25.2949	0.787636	0.939019	H3BPF6;Q99471;H3BMQ1;Q99471-2;Q99471-3	H3BPF6;Q99471;H3BMQ1;Q99471-2;Q99471-3	Prefoldin subunit 5	PFDN5
-0.193189	-0.245078			12	16.5	91.746	29.4479	29.164	0.788728	0.504312	Q9Y4R8;H3BRS3	Q9Y4R8;H3BRS3	Telomere length regulation protein TEL2 homolog	TELO2
-0.192991	-0.577939			5	35.1	24.484	31.0671	31.4316	0.708689	0.0767119	Q9UBQ5-2;Q9UBQ5;K7ES31;K7ERF1;K7EQM4;A0A087WVB9;B4DQ48;K7EK53	Q9UBQ5-2;Q9UBQ5;K7ES31;K7ERF1;K7EQM4;A0A087WVB9	Eukaryotic translation initiation factor 3 subunit K	EIF3K
-0.192744	-0.103085			5	20.1	31.381	26.4757	26.495	0.779522	0.852127	Q96FX7;H0Y2Q1	Q96FX7;H0Y2Q1	tRNA (adenine(58)-N(1))-methyltransferase catalytic subunit TRMT61A	TRMT61A
-0.192629	-0.0363631			5	8.7	79.663	29.355	29.0816	0.790008	0.985009	Q9UKG1;C9JAB0	Q9UKG1	DCC-interacting protein 13-alpha	APPL1
-0.191887	-0.226409			15	42.1	46.937	31.1509	31.5554	0.716688	0.513877	J3KQ32;Q9NTK5;Q9NTK5-3;Q9NTK5-2;C9JTK6;C9JCJ9	J3KQ32;Q9NTK5;Q9NTK5-3;Q9NTK5-2	Obg-like ATPase 1	OLA1
-0.191656	-0.0357862			3	35.3	13.714	32.0248	31.995	0.717172	0.962552	P61769;H0YLF3;F5H6I0	P61769;H0YLF3;F5H6I0	Beta-2-microglobulin;Beta-2-microglobulin form pI 5.3	B2M
-0.191294	0.557091			2	20.5	22.541	29.1506	29.0073	0.793056	0.0282913	P61026	P61026	Ras-related protein Rab-10	RAB10
-0.191178	0.592828			3	21.8	22.977	26.9931	28.077	0.782328	0.0485332	Q9NP72;Q9NP72-3;Q9NP72-2;Q5W0J0;A0A087X163;H0Y6T8	Q9NP72;Q9NP72-3;Q9NP72-2	Ras-related protein Rab-18	RAB18
-0.191112	-0.0221999			12	25.4	79.322	30.0182	29.8898	0.712718	1	Q5SY16	Q5SY16	Polynucleotide 5-hydroxyl-kinase NOL9	NOL9
-0.190503	0.0543624			23	15	190.48	31.0137	29.6231	0.714026	0.72543	A0A286YFF8;Q7Z3U7-2;Q7Z3U7-6;Q7Z3U7-5;Q7Z3U7;F8VZV1;Q7Z3U7-3;F8VQS2;F8VZV6	A0A286YFF8;Q7Z3U7-2;Q7Z3U7-6;Q7Z3U7-5;Q7Z3U7;F8VZV1	Protein MON2 homolog	MON2
-0.19024	-0.328073			41	84.8	41.792	39.5388	39.4964	0.509911	0.1935	P63261;I3L3I0;I3L1U9;I3L4N8;I3L3R2;J3KT65	P63261;I3L3I0;I3L1U9	Actin, cytoplasmic 2;Actin, cytoplasmic 2, N-terminally processed	ACTG1
-0.190207	-0.0773606			32	59.6	79.994	33.043	32.9669	0.509997	0.805725	P17655;P17655-2;C9JWY7	P17655;P17655-2	Calpain-2 catalytic subunit	CAPN2
-0.189977	-0.29267			12	70.7	21.892	35.7407	35.6148	0.5106	0.249563	P32119;A6NIW5;P32119-2	P32119;A6NIW5	Peroxiredoxin-2	PRDX2
-0.189927	0.201885			2	2.9	90.131	26.9455	25.9632	0.784572	0.479443	A0A0A0MRP0;Q8IWC1-2;Q8IWC1-3;Q8IWC1-4;Q8IWC1	A0A0A0MRP0;Q8IWC1-2;Q8IWC1-3;Q8IWC1-4;Q8IWC1	MAP7 domain-containing protein 3	MAP7D3
-0.189779	0.186754			3	7.2	56.399	25.8723	26.1077	0.784837	0.508272	A0A087X1B2;Q53GS9-2;Q53GS9;B9A018;Q53GS9-3	A0A087X1B2;Q53GS9-2;Q53GS9;B9A018	U4/U6.U5 tri-snRNP-associated protein 2	USP39
-0.18973	-0.595533			2	5.7	70.2	26.3739	25.6925	0.784926	0.137442	A0A0A0MRE1;B4DJ07;A0A0A0MSB8;Q9UPT5-2;Q9UPT5-5;Q9UPT5-1;Q9UPT5-6;Q9UPT5	A0A0A0MRE1;B4DJ07;A0A0A0MSB8;Q9UPT5-2;Q9UPT5-5;Q9UPT5-1;Q9UPT5-6;Q9UPT5	Exocyst complex component 7	EXOC7
-0.18968	-0.0611798			36	37.3	141.29	32.5673	31.7846	0.72133	0.898417	Q9C0C9;K7ES11;K7EQ12	Q9C0C9;K7ES11	E2/E3 hybrid ubiquitin-protein ligase UBE2O	UBE2O
-0.189664	-0.580806			14	44.1	46.247	30.1207	29.6906	0.71583	0.0769213	P17174;P17174-2	P17174;P17174-2	Aspartate aminotransferase, cytoplasmic	GOT1
-0.189549	-0.305646			10	29.6	50.072	29.856	27.1533	0.716078	0.366901	Q8TBC4-2;Q8TBC4;F8W8D4;F8WF86	Q8TBC4-2;Q8TBC4;F8W8D4	NEDD8-activating enzyme E1 catalytic subunit	UBA3
-0.189483	-0.0914022			34	34	131.7	33.4077	32.9815	0.511894	0.76037	O43847;O43847-2;G3V1R5;F5H7V1;H0Y5G9	O43847;O43847-2;G3V1R5;F5H7V1	Nardilysin	NRD1
-0.189269	-0.152035			14	55	33.149	30.9939	31.3746	0.716679	0.677096	P46736-2;P46736-3;P46736;A0A087WZR3;H9KVA9;A0A0D9SF50;X6RJS7;P46736-5;P46736-4;A0A0A0MS96	P46736-2;P46736-3;P46736;A0A087WZR3;H9KVA9;A0A0D9SF50;X6RJS7;P46736-5;P46736-4	Lys-63-specific deubiquitinase BRCC36	BRCC3
-0.189121	-0.0788075			5	18.1	36.615	28.4977	28.6631	0.691947	0.902591	A0A590UK73;B1AKN7;B1AKN5;A0A590UK09;B1AKN8;Q12857-2;Q12857-3;Q12857;Q12857-4;A0A590UJ82;B1AKN6;S4R3K4;U3KPY9;A0A087WXP2;Q5W0Y9;A0A1B0GW37;U3KQE8;A0A1B0GWJ4;A0A0A0MRX8;A0A1B0GU97;A0A1B0GWI9;Q5VW27;Q5VW30;A0A2R8Y7V8;Q5VW26;O00712-2;O00712;O00712-4;O00712-5;S4R308;A0A590UJA3;K7ESG9;K7EKH0;A0A1B0GTC1;K7EJB0;S4R3W2;A0A590UJU2;A0A590UK38;C9JWJ8;A0A1B0GVN4;K7EN08;Q14938-6;Q14938-5;Q14938-3;Q14938-2;Q149…	A0A590UK73;B1AKN7;B1AKN5;A0A590UK09;B1AKN8;Q12857-2;Q12857-3;Q12857;Q12857-4;A0A590UJ82;B1AKN6;S4R3K4	Nuclear factor 1;Nuclear factor 1 A-type	NFIA
-0.188891	-0.0815374			56	53.4	136.11	33.5272	33.6892	0.513448	0.792158	Q7L2E3-2;H7BXY3;Q7L2E3-3;Q7L2E3	Q7L2E3-2;H7BXY3;Q7L2E3-3;Q7L2E3	Putative ATP-dependent RNA helicase DHX30	DHX30
-0.188628	-0.261742			15	36.8	53.055	30.7727	30.9929	0.718059	0.444362	Q12933-4;Q12933-3;Q12933;Q12933-2;B1AMX8;B1AMX7;B1AMY1	Q12933-4;Q12933-3;Q12933;Q12933-2	TNF receptor-associated factor 2	TRAF2
-0.188595	0.368601			5	8.7	65.087	27.2971	26.7679	0.693104	0.226125	Q8ND04-3;Q8ND04;Q8ND04-2;J3KTD7;J3QKP6	Q8ND04-3;Q8ND04;Q8ND04-2	Protein SMG8	SMG8
-0.188463	-0.381536			4	8.7	70.055	27.987	27.3567	0.693394	0.262128	E7EV99;E7ENY0;P35611-2;P35611-6;P35611;P35611-3;H0Y9H2;P35611-4;A0A0A0MSR2;P35611-5;H0YG19	E7EV99;E7ENY0;P35611-2;P35611-6;P35611;P35611-3;H0Y9H2;P35611-4;A0A0A0MSR2;P35611-5	Alpha-adducin	ADD1
-0.188332	0.109294			22	31.1	111.08	32.4651	31.077	0.724173	0.605378	Q9Y6Y8;Q9Y6Y8-2;A0A0C4DH82;H7C0V8;H7C4C4	Q9Y6Y8;Q9Y6Y8-2	SEC23-interacting protein	SEC23IP
-0.187641	-0.121047			13	37.2	51.596	32.212	31.7479	0.725629	0.750531	P61201;P61201-2;B4DIH5;H0YKU5;H0YM03;H0YMC2	P61201;P61201-2;B4DIH5;H0YKU5	COP9 signalosome complex subunit 2	COPS2
-0.186623	0.0614305			2	4.3	47.716	23.7844	26.7389	0.790506	0.776974	A0A087WWA7;P54792-2;P54792;O14640-2;O14640	A0A087WWA7;P54792-2;P54792;O14640-2;O14640	Putative segment polarity protein dishevelled homolog DVL1P1;Segment polarity protein dishevelled homolog DVL-1	DVL1;DVL1P1
-0.186525	-0.0797372			7	18.5	54.854	28.9202	28.3987	0.803974	0.802485	Q96GA3;A0A075B6Q4	Q96GA3	Protein LTV1 homolog	LTV1
-0.186081	-0.140015			5	32.4	23.668	30.3687	30.5686	0.723547	0.706786	P61006;P61006-2;H0YMN7;H0YNE9;Q92930	P61006;P61006-2	Ras-related protein Rab-8A	RAB8A
-0.185917	-0.324166			9	16.4	86.573	28.8762	28.303	0.805367	0.339194	Q7L8L6	Q7L8L6	FAST kinase domain-containing protein 5	FASTKD5
-0.185507	-0.46895			6	8	99.268	28.932	28.8767	0.806309	0.160923	Q14CX7-2;Q14CX7	Q14CX7-2;Q14CX7	N-alpha-acetyltransferase 25, NatB auxiliary subunit	NAA25
-0.184802	-0.136173			10	23.1	57.796	30.0345	30.7255	0.72631	0.715926	Q5SWX3;A0A2Q3DQE3;Q13555-10;Q13555-3;Q13555-5;Q13555-4;Q13555-7;Q13555-11;Q13555-9;Q13555-2;Q13555-8;Q13555;Q13555-6;Q8WU40;H0Y6G2;Q13554-7;Q13554-4;Q13554-6;Q13554-3;Q13554-8;Q13554-5;Q13554-2;Q13554;H7BXS4;A0A5F9ZHY2;A0A5F9ZHM9;A0A5F9ZH21;A0A5F9ZHR5;D6RFJ0;A0A5F9ZH50;Q9UQM7;Q9UQM7-2;E9PBE8;E7EQE4;A0A5F9ZH90;E7ERS6;E7ETC9;H7C394;H0Y9C2	Q5SWX3;A0A2Q3DQE3;Q13555-10;Q13555-3;Q13555-5;Q13555-4;Q13555-7;Q13555-11;Q13555-9;Q13555-2;Q13555-8;Q13555;Q13555-6;Q8WU40;H0Y6G2	Calcium/calmodulin-dependent protein kinase type II subunit gamma	CAMK2G
-0.184375	-0.104853			11	45.1	37.106	29.6333	29.9107	0.808907	0.791852	O43852;O43852-3;O43852-5;O43852-2;O43852-4;O43852-6;O43852-9;O43852-15;H0Y875;O43852-10;O43852-13;O43852-14;O43852-11;O43852-8;O43852-12;O43852-7	O43852;O43852-3;O43852-5;O43852-2;O43852-4;O43852-6;O43852-9;O43852-15;H0Y875;O43852-10	Calumenin	CALU
-0.184211	-0.343916			18	49.9	49.005	32.4005	32.23	0.732881	0.304756	D6RGI3;D6RER5;Q9NVA2;Q9NVA2-2;D6RDU5;H0Y961;D6RDP1;D6R9Y6;H0Y9G8	D6RGI3;D6RER5;Q9NVA2;Q9NVA2-2;D6RDU5	Septin-11	2011-09-01
-0.183687	-0.184015			26	25.1	133.06	31.6076	31.7882	0.733992	0.604409	C9J2Y9;P30876;C9J4M6;A0A1W2PPT5	C9J2Y9;P30876;C9J4M6;A0A1W2PPT5	DNA-directed RNA polymerase;DNA-directed RNA polymerase II subunit RPB2	POLR2B
-0.183654	0.354903			7	33.2	23.548	32.1055	31.8942	0.734061	0.13608	P20340-2;P20340;F5H3K7;P20340-3;P20340-4;F5GX61;Q9NRW1;C9JU14;J3KR73;Q9NRW1-2;C9JB90;C9J0I2;Q53S08;Q14964	P20340-2;P20340;F5H3K7;P20340-3;P20340-4	Ras-related protein Rab-6A	RAB6A
-0.183621	-0.150994			11	41.3	41.36	30.7785	30.6645	0.728862	0.680902	Q9H568	Q9H568	Actin-like protein 8	ACTL8
-0.183015	-0.296031			13	61	26.411	33.165	32.35	0.528999	0.382066	P28066;P28066-2	P28066;P28066-2	Proteasome subunit alpha type-5	PSMA5
-0.182901	-0.410198			24	58.1	37.294	37.1427	37.265	0.529305	0.0998322	A0A5F9ZHM4;P07195;A0A3B3IS95;A8MW50;C9J7H8;F5H793	A0A5F9ZHM4;P07195;A0A3B3IS95;A8MW50;C9J7H8;F5H793	L-lactate dehydrogenase B chain;L-lactate dehydrogenase	LDHB
-0.182377	0.0575542			17	35.3	54.972	31.2472	31.4298	0.73677	0.755398	O76021;J3QSV6;I3L3U9;I3L3C4;O76021-2;I3L234;I3L1A3	O76021;J3QSV6;I3L3U9	Ribosomal L1 domain-containing protein 1	RSL1D1
-0.182328	0.124593			4	10.6	60.328	27.166	26.1899	0.798239	0.635566	E9PER6;O15530-2;O15530-3;O15530;Q6A1A2;O15530-4;O15530-5;H3BQ10	E9PER6;O15530-2;O15530-3;O15530;Q6A1A2;O15530-4;O15530-5;H3BQ10	3-phosphoinositide-dependent protein kinase 1;Putative 3-phosphoinositide-dependent protein kinase 2	PDPK1;PDPK2P
-0.182246	-0.156338			14	44.7	47.873	31.9111	31.9472	0.737047	0.66712	Q9UNS2;Q9UNS2-2;H7C3P9;C9JLV5;J3QKR0;K7ES36;J3KTQ1;J3QL22;J3QS85;K7ELN6	Q9UNS2;Q9UNS2-2;H7C3P9	COP9 signalosome complex subunit 3	COPS3
-0.182197	-0.539478			11	16.4	86.233	28.9072	29.094	0.813915	0.102409	Q13618-2;Q13618;Q13618-3;H7C1L6;A0A087X1R9;A0A087WTG3	Q13618-2;Q13618;Q13618-3	Cullin-3	CUL3
-0.181918	-0.00876934			4	24.5	24.422	30.129	30.9804	0.732549	0.951721	P33947;P33947-2;O43731;O43731-2	P33947;P33947-2	ER lumen protein-retaining receptor 2	KDELR2
-0.181918	-0.163753			13	9.8	226.66	29.6235	28.2072	0.814555	0.622245	Q14676;Q14676-2;Q14676-3;Q14676-4;A2AB05;H0Y6Z8	Q14676;Q14676-2;Q14676-3;Q14676-4	Mediator of DNA damage checkpoint protein 1	MDC1
-0.181788	-0.1922			10	17.3	90.036	29.9297	29.1082	0.732833	0.6211	G5E9D5;Q9BQ52-4;Q9BQ52;E7ES68;Q9BQ52-3;Q9BQ52-2;H7C2I4;V9GZ72;V9GYS7;J3QRS2;V9GYU5;J3QL08;J3QLK4	G5E9D5;Q9BQ52-4;Q9BQ52;E7ES68;Q9BQ52-3;Q9BQ52-2	Zinc phosphodiesterase ELAC protein 2	ELAC2
-0.181738	0.0896338			15	28.5	69.531	31.7575	31.193	0.738124	0.660858	Q96LD4;Q96LD4-2;A0A0M3HER3	Q96LD4;Q96LD4-2	Tripartite motif-containing protein 47	TRIM47
-0.181002	-0.0985982			12	19.3	66.077	30.8688	31.2748	0.734536	0.805226	B5MCF9;O00541-2;O00541;B3KXD6;H7C267;H7BYY8	B5MCF9;O00541-2;O00541;B3KXD6	Pescadillo homolog	PES1
-0.18097	-0.187001			6	45.3	18.742	30.6125	31.0032	0.734607	0.598748	P62633-2;P62633;P62633-7;P62633-3;P62633-8;P62633-5;P62633-4;P62633-6	P62633-2;P62633;P62633-7;P62633-3;P62633-8;P62633-5;P62633-4;P62633-6	Cellular nucleic acid-binding protein	CNBP
-0.180593	0.187388			8	21.8	57.278	29.8679	29.4626	0.735423	0.401683	A0A0C4DFL7;Q16850;Q16850-2;A0A3B3ITR4;C9IYR8	A0A0C4DFL7;Q16850;Q16850-2	Lanosterol 14-alpha demethylase	CYP51A1
-0.180364	-0.413423			15	40.9	55.277	32.0502	32.3238	0.741042	0.212323	C9J381;P20839-2;P20839-4;P20839;P20839-3;P20839-7;P20839-5;P20839-6;A0A3B3IRL5;C9K0R9;C9J029;H7C5T1;H7C511	C9J381;P20839-2;P20839-4;P20839;P20839-3;P20839-7;P20839-5;P20839-6;A0A3B3IRL5;C9K0R9	Inosine-5-monophosphate dehydrogenase;Inosine-5-monophosphate dehydrogenase 1	IMPDH1
-0.180119	0.0673633			8	32.6	38.608	29.0905	28.3541	0.818698	0.838713	Q96C86;A0A3B3ITF0	Q96C86;A0A3B3ITF0	m7GpppX diphosphatase	DCPS
-0.179449	0.241596			8	21.3	50.854	27.1417	27.6595	0.803432	0.429443	Q9NS86	Q9NS86	LanC-like protein 2	LANCL2
-0.178812	-0.171596			3	7.7	52.748	25.6935	25.7797	0.804582	0.713527	D6REA1;Q9H173	D6REA1;Q9H173	Nucleotide exchange factor SIL1	SIL1
-0.178469	0.0471196			13	24.1	74.605	30.4704	30.3574	0.740036	0.754664	O76094;O76094-2;D6RDY6;R4GNC1	O76094;O76094-2;D6RDY6	Signal recognition particle subunit SRP72	SRP72
-0.178437	-0.299578			38	91.2	39.42	36.8546	36.7586	0.541283	0.237816	P04075;J3KPS3;P04075-2;H3BQN4;H3BPS8;H3BUH7;H3BR04;H3BMQ8;H3BU78;H3BR68;A0A087WXX2;A0A3B3IS80;P05062	P04075;J3KPS3;P04075-2;H3BQN4;H3BPS8;H3BUH7	Fructose-bisphosphate aldolase A;Fructose-bisphosphate aldolase	ALDOA
-0.177637	0.104739			5	21.9	31.616	27.5088	25.8687	0.717369	0.678886	Q32MN6;P20226-2;P20226;H0Y6D8;Q6SJ96	Q32MN6;P20226-2;P20226;H0Y6D8	TATA-box-binding protein	TBP
-0.177474	-0.0619627			6	18.3	44.772	28.9984	29.3218	0.824798	0.946469	Q96K37;H7C1I0;Q96K37-2;C9JK45	Q96K37;H7C1I0	Solute carrier family 35 member E1	SLC35E1
-0.177457	0.343123			8	9.8	121.99	28.8422	31.8323	0.824835	0.148784	A0A590UK10;Q6ZSZ5-6;Q6ZSZ5-5;Q6ZSZ5;A0A3B3IPE9;A0A087WZG4;Q6ZSZ5-2;Q6ZSZ5-1;M0QZS0;A0A0A6YYC8;A0A5F9ZHI8	A0A590UK10;Q6ZSZ5-6;Q6ZSZ5-5;Q6ZSZ5;A0A3B3IPE9;A0A087WZG4;Q6ZSZ5-2;Q6ZSZ5-1;M0QZS0	Rho guanine nucleotide exchange factor 18	ARHGEF18
-0.177164	-0.425133			17	71.5	29.404	34.4273	34.3261	0.544723	0.0875481	C9J9K3;A0A0C4DG17;P08865;F8WD59	C9J9K3;A0A0C4DG17;P08865	40S ribosomal protein SA	RPSA
-0.176544	-0.0535236			10	53.9	28.825	30.9398	30.3423	0.744226	0.920332	Q9Y5Y2;H3BNF0;H3BNS4;H3BQR2;H3BRK5;B7Z6P0;H3BMW1;H3BRE1	Q9Y5Y2;H3BNF0;H3BNS4;H3BQR2	Cytosolic Fe-S cluster assembly factor NUBP2	NUBP2
-0.176479	0.108491			4	13.1	40.623	27.7769	27.7401	0.719951	0.732345	O94992;Q96MH2	O94992	Protein HEXIM1	HEXIM1
-0.176202	-0.0194482			5	4.3	185.25	28.0074	31.8472	0.720569	0.995047	A0A0C4DFM7;Q5TAX3;E9PKY2;Q5TAX3-2;E9PQS7;X6R5G7;E9PRG2;E9PJN7;E9PKX1;H0YDJ1;H0YEE8	A0A0C4DFM7;Q5TAX3;E9PKY2;Q5TAX3-2;E9PQS7;X6R5G7;E9PRG2	Terminal uridylyltransferase 4	ZCCHC11
-0.176185	-0.0429621			71	64	120.84	36.5442	36.0628	0.547374	0.919325	P53396;P53396-2;P53396-3;K7ESG8;K7EIE7	P53396;P53396-2;P53396-3	ATP-citrate synthase	ACLY
-0.175974	-0.040215			8	28.3	31.834	28.7214	28.2991	0.828262	0.891792	P78345;Q5VUC3;Q5VUC9	P78345	Ribonuclease P protein subunit p38	RPP38
-0.175859	0.302758			4	16.7	35.215	27.741	28.7441	0.721333	0.207187	Q15800;D6RDP9;D6R952;Q15800-2	Q15800;D6RDP9;D6R952;Q15800-2	Methylsterol monooxygenase 1	MSMO1
-0.174556	0.18409			10	23.3	64.706	27.9855	29.3028	0.724244	0.4085	P41214;P41214-2;Q5SY38;A0A087X1L6	P41214;P41214-2	Eukaryotic translation initiation factor 2D	EIF2D
-0.174279	-0.0255148			14	56.8	32.426	32.3012	32.3776	0.754012	0.988586	Q5QPK2;H0Y368;O60762;Q5QPJ9	Q5QPK2;H0Y368;O60762;Q5QPJ9	Dolichol-phosphate mannosyltransferase subunit 1	DPM1
-0.174263	-0.171011			134	63.8	274.61	36.0673	35.9642	0.552602	0.522313	Q01082;A0A087WUZ3;Q01082-3;Q01082-2;F8W6C1;P11277-3;P11277;P11277-2	Q01082;A0A087WUZ3;Q01082-3;Q01082-2	Spectrin beta chain, non-erythrocytic 1	SPTBN1
-0.174133	-0.18128			4	41.2	42.142	28.0334	27.2182	0.72519	0.586944	P50148;B1AM21	P50148	Guanine nucleotide-binding protein G(q) subunit alpha	GNAQ
-0.17371	-0.342616			12	41.4	38.983	30.6809	30.8333	0.750408	0.306273	Q9GZT8-2;Q9GZT8;E7EXA3;Q6X734;Q9GZT8-3;B8ZZI0;C9JN42;H7C1A8;E9PBZ7;Q9NX45-3;A6NNP5-5;A6NNP5-3;A6NNP5-6;A6NNP5;A6NNP5-4	Q9GZT8-2;Q9GZT8;E7EXA3;Q6X734;Q9GZT8-3	NIF3-like protein 1	NIF3L1
-0.173449	0.0709388			100	58.3	233.47	34.8958	34.7187	0.554822	0.687145	Q9NZM1-6;Q9NZM1;Q9NZM1-3;Q9NZM1-2;Q9NZM1-5;H0YD14;Q9NZM1-7;Q9NZM1-8;Q9NZM1-4;REV__H0YEL7;REV__A0A5F9ZHH9;REV__A0A5F9ZHD4;REV__A0A5F9ZHJ7;REV__A0A5F9ZI66;REV__A0A5F9ZHJ0;REV__P24752;REV__A0A5F9ZHL1	Q9NZM1-6;Q9NZM1;Q9NZM1-3;Q9NZM1-2;Q9NZM1-5;H0YD14	Myoferlin	MYOF
-0.172652	-0.00891452			10	8.3	145.17	28.3071	29.9731	0.728503	0.952242	Q96ST3;H3BNZ3;H3BP90	Q96ST3	Paired amphipathic helix protein Sin3a	SIN3A
-0.172604	0.013498			6	22.3	39.433	27.6586	27.9963	0.728613	0.982299	A0A1W2PP47;A0A1W2PNY5;A0A1W2PQZ6;A0A1W2PRF0;A0A1W2PRJ0;A0A1W2PPP6;A0A1X7SBS0;A0A1W2PS93;A0A1W2PR08;A0A1W2PRF5;G5E9D4;Q96EB1;Q96EB1-3;Q96EB1-2;A0A1W2PQA7;A0A1W2PQ05;E9PPJ9;A0A1W2PPR3;A0A1W2PP49;A0A1W2PNW2	A0A1W2PP47;A0A1W2PNY5;A0A1W2PQZ6;A0A1W2PRF0;A0A1W2PRJ0;A0A1W2PPP6;A0A1X7SBS0;A0A1W2PS93;A0A1W2PR08;A0A1W2PRF5;G5E9D4;Q96EB1;Q96EB1-3;Q96EB1-2;A0A1W2PQA7;A0A1W2PQ05;E9PPJ9	Elongator complex protein 4	ELP4
-0.172604	-0.195104			29	71.9	52.22	34.3527	34.2504	0.557135	0.45863	P60228;E5RGA2;H0YBR5;E5RHS5;E5RIT4;H0YAW4;E5RII3;H0YBP5;E5RIP5;E5RJ25	P60228;E5RGA2	Eukaryotic translation initiation factor 3 subunit E	EIF3E
-0.172474	0.170181			6	9.8	84.639	28.7147	28.596	0.836356	0.438	O15111	O15111	Inhibitor of nuclear factor kappa-B kinase subunit alpha	CHUK
-0.172327	0.232783			1	4.8	22.288	23.3181	23.8925	0.816318	0.423444	E9PQT1;E9PNX0;B7Z493;E9PJX4;F8VWL3;Q96M96-3;Q96M96	E9PQT1;E9PNX0;B7Z493;E9PJX4;F8VWL3;Q96M96-3;Q96M96	FYVE, RhoGEF and PH domain-containing protein 4	FGD4
-0.172181	-0.374075			40	55.8	62.639	33.8833	34.0101	0.558292	0.13524	P31948;P31948-2;P31948-3;F5H783;F5GXD8;H0YGI8	P31948;P31948-2;P31948-3	Stress-induced-phosphoprotein 1	STIP1
-0.171693	-0.20156			5	39.9	18.311	29.0232	29.8725	0.838163	0.566857	Q5T7C4;P09429;B2RPK0;P23497	Q5T7C4;P09429;B2RPK0	High mobility group protein B1;Putative high mobility group protein B1-like 1	HMGB1;HMGB1P1
-0.171661	-0.196839			17	66	35.594	32.6159	32.9168	0.759614	0.454218	P67775;P67775-2;E7ESG8;E5RHC1;E5RFI3;E5RHP4;H0YC23;H0YBN9;E5RI56	P67775;P67775-2	Serine/threonine-protein phosphatase 2A catalytic subunit alpha isoform	PPP2CA
-0.170686	-0.0256763			10	41.9	33.524	29.6802	30.1092	0.840496	0.991144	A0A0C4DGQ8;Q6IAN0;J3KRS1;J3QKT1;J3QLK1;J3QLJ8	A0A0C4DGQ8;Q6IAN0	Dehydrogenase/reductase SDR family member 7B	DHRS7B
-0.170443	-0.333316			1	8.1	14.599	23.0364	23.5034	0.819736	0.427365	E5RIQ8;Q9NWX6	E5RIQ8;Q9NWX6	Probable tRNA(His) guanylyltransferase	THG1L
-0.170394	0.0180643			7	23.1	43.395	28.1012	28.5589	0.733567	0.827263	Q9HC52;C9J6K3;C9JM54	Q9HC52;C9J6K3	Chromobox protein homolog 8	CBX8
-0.170183	-0.132926			2	21.7	10.199	25.5101	25.4402	0.820207	0.790917	F8WF70;H7C579;Q9NQR4	F8WF70;H7C579;Q9NQR4	Omega-amidase NIT2	NIT2
-0.169615	0.0713507			20	18.3	128.99	30.9523	30.0748	0.759367	0.673221	Q9NSV4-6;Q9NSV4-5;Q9NSV4-4;Q9NSV4;Q9NSV4-7;Q9NSV4-1;Q9NSV4-2	Q9NSV4-6;Q9NSV4-5;Q9NSV4-4;Q9NSV4;Q9NSV4-7;Q9NSV4-1;Q9NSV4-2	Protein diaphanous homolog 3	DIAPH3
-0.168739	0.0462816			3	15.7	20.217	30.4621	30.4159	0.761288	0.757536	B1AJY5;B1AJY7;O75832;B1AJY6;O75832-2	B1AJY5;B1AJY7;O75832;B1AJY6;O75832-2	26S proteasome non-ATPase regulatory subunit 10	PSMD10
-0.168706	-0.00181892			4	28.3	22.367	29.782	30.0213	0.845088	0.926795	Q9NR31;X1WI22;D6RAA2;Q5SQT8;D6RDB2;D6RD69;Q9NR31-2;Q9Y6B6;H0Y5E8	Q9NR31;X1WI22;D6RAA2;Q5SQT8;D6RDB2;D6RD69;Q9NR31-2;Q9Y6B6	GTP-binding protein SAR1a;GTP-binding protein SAR1b	SAR1A;SAR1B
-0.168107	0.0465608			13	46.7	40.313	31.2299	30.6055	0.767239	0.756578	Q9BWF3;E9PB51;Q9BQ04;Q9BWF3-4;E9PLB0;E9PM61;D6R9K7;U3KQD5;J3QRR5;Q9BWF3-3;Q9BWF3-2	Q9BWF3;E9PB51;Q9BQ04;Q9BWF3-4;E9PLB0;E9PM61;D6R9K7;U3KQD5;J3QRR5;Q9BWF3-3;Q9BWF3-2	RNA-binding protein 4;RNA-binding protein 4B	RBM4;RBM4B
-0.167993	-0.15133			18	64.9	47.82	33.2335	33.1405	0.569822	0.577516	Q16576;E9PC52;Q16576-2;Q5JP01;Q5JP02;C9J7L0;Q5JNZ6	Q16576;E9PC52;Q16576-2;Q5JP01	Histone-binding protein RBBP7	RBBP7
-0.167944	-0.0166434			22	39.3	71.639	31.9735	31.9582	0.767588	0.986174	A0MZ66;A0MZ66-3;A0MZ66-6;A0MZ66-4;A0MZ66-5;A0MZ66-2;A0MZ66-8;A0MZ66-7	A0MZ66;A0MZ66-3;A0MZ66-6;A0MZ66-4;A0MZ66-5;A0MZ66-2;A0MZ66-8	Shootin-1	KIAA1598
-0.167863	-0.0440326			2	12.3	33.419	26.0247	26.7326	0.82442	0.97556	H0YC35;P10909-3;P10909-4;P10909-6;P10909;P10909-5;P10909-2;H0YAS8;E7ERK6;H0YLK8	H0YC35;P10909-3;P10909-4;P10909-6;P10909;P10909-5;P10909-2;H0YAS8;E7ERK6;H0YLK8	Clusterin;Clusterin;Clusterin beta chain;Clusterin alpha chain	CLU
-0.167393	0.113167			6	19.7	40.423	29.8207	29.0734	0.848135	0.570937	Q5LJA5;Q5LJA9;Q9Y5K5-2;Q9Y5K5-4;Q9Y5K5-3;Q9Y5K5;Q5LJB0;H0Y6Y4;H0Y4E0;H0Y4K0;H0Y636	Q5LJA5;Q5LJA9;Q9Y5K5-2;Q9Y5K5-4;Q9Y5K5-3;Q9Y5K5;Q5LJB0;H0Y6Y4	Ubiquitin carboxyl-terminal hydrolase;Ubiquitin carboxyl-terminal hydrolase isozyme L5	UCHL5
-0.166486	0.335941			21	21.2	137.33	32.157	31.7162	0.770722	0.156963	Q9Y4H2	Q9Y4H2	Insulin receptor substrate 2	IRS2
-0.166308	-0.280159			27	39.1	106.87	31.9902	31.82	0.771106	0.410138	Q14697;Q14697-2;F5H6X6;E9PKU7;E9PNH1;Q14697-3	Q14697;Q14697-2;F5H6X6;E9PKU7	Neutral alpha-glucosidase AB	GANAB
-0.166033	-0.270956			38	53.7	69.697	35.246	34.9599	0.575258	0.289101	E7EX17;P23588;P23588-2;F8VX11;F8VP89;F8VSC7;F8W0K0;F8VYE9;F8VRU1;REV__F8VX11;REV__P23588-2;REV__P23588;REV__E7EX17	E7EX17;P23588;P23588-2;F8VX11	Eukaryotic translation initiation factor 4B	EIF4B
-0.165936	0.0629506			18	28.4	82.091	30.3156	30.6046	0.767444	0.70108	I3L0N3;P46459;P46459-2;I3L0L3;I3L2G1;K7EQD6;I3L338;I3L4Q9	I3L0N3;P46459;P46459-2	Vesicle-fusing ATPase	NSF
-0.16571	-0.029809			12	42.1	35.776	30.4204	30.4654	0.767943	0.980617	Q9NRN7;E9PLW6;E9PNF3;Q9NRN7-2	Q9NRN7;E9PLW6	L-aminoadipate-semialdehyde dehydrogenase-phosphopantetheinyl transferase	AASDHPPT
-0.16558	-0.221421			15	18.3	92.407	30.3683	28.7258	0.768227	0.555103	H7BXH2;E9PKF6;Q5H9R7-6;Q5H9R7-2;Q5H9R7;Q5H9R7-5;Q5H9R7-3;Q5H9R7-4;E9PQP7;E9PK08;E9PNN8;H0YEN2;H0YDW1;E9PKG4	H7BXH2;E9PKF6;Q5H9R7-6;Q5H9R7-2;Q5H9R7;Q5H9R7-5;Q5H9R7-3;Q5H9R7-4;E9PQP7;E9PK08	Serine/threonine-protein phosphatase 6 regulatory subunit 3	PPP6R3
-0.165402	-0.129844			20	20.3	136.31	31.6507	30.7923	0.773056	0.731069	Q9HAV4;E2QRM3;H0Y9I3;H0Y3W3	Q9HAV4	Exportin-5	XPO5
-0.165289	-0.0349139			20	21.7	112.53	31.7473	31.6691	0.7733	0.964761	Q9UI26;Q9UI26-2;F8WDV0;E7EMB7;D6RJB1;D6RCN7;H0Y8M5;F8WBN4	Q9UI26;Q9UI26-2;F8WDV0	Importin-11	IPO11
-0.165208	-0.235552			15	64	31.236	31.7953	31.9095	0.773474	0.495319	Q13126;B4DUC8;Q13126-4;Q13126-3;Q13126-2;J3QSB7;Q13126-7;Q13126-6;Q13126-5;F2Z2F3;F8WES2;A0A2R8Y4K0;J3KRN1	Q13126;B4DUC8;Q13126-4;Q13126-3;Q13126-2;J3QSB7;Q13126-7;Q13126-6;Q13126-5	S-methyl-5-thioadenosine phosphorylase;Purine nucleoside phosphorylase	MTAP
-0.165095	-0.271026			9	15.9	74.582	29.5795	29.0756	0.853477	0.451556	Q7Z4Q2;Q7Z4Q2-2;Q7Z4Q2-3	Q7Z4Q2;Q7Z4Q2-2	HEAT repeat-containing protein 3	HEATR3
-0.164868	-0.392838			7	21.6	42.426	27.0205	27.3026	0.829867	0.248499	B7Z9I1;Q5T4U5;P11310;P11310-2;H0YDT5;E9PRX4;E9PJM9	B7Z9I1;Q5T4U5;P11310;P11310-2	Medium-chain specific acyl-CoA dehydrogenase, mitochondrial	ACADM
-0.164755	-0.474472			4	66.2	7.4683	27.4723	27.4428	0.746262	0.16463	K7ESJ4;O14737;O14737-2;Q3HM38;X6R2P6;K7EQA1	K7ESJ4;O14737;O14737-2;Q3HM38;X6R2P6	Programmed cell death protein 5	PDCD5
-0.164658	0.0628125			19	33	85.718	31.1624	31.0235	0.774659	0.701541	E9PS17;E9PK59;Q96KG9-3;Q96KG9-4;Q96KG9-2;Q96KG9;Q96KG9-5;Q96KG9-6;E9PPN3;A0A0A0MQX4;H0YCI6;H0YDH0	E9PS17;E9PK59;Q96KG9-3;Q96KG9-4;Q96KG9-2;Q96KG9;Q96KG9-5;Q96KG9-6;E9PPN3	N-terminal kinase-like protein	SCYL1
-0.164593	-0.0485017			32	61.3	68.249	32.8042	33.3263	0.774799	0.900856	Q9H9A6	Q9H9A6	Leucine-rich repeat-containing protein 40	LRRC40
-0.164545	-0.263386			6	29.5	21.225	28.8402	29.7904	0.854756	0.441242	P02794;E9PRK8;E9PKY7;G3V192;E9PQR3;E9PKM5;E9PK45;G3V1D1;E9PPQ4	P02794;E9PRK8;E9PKY7;G3V192	Ferritin heavy chain;Ferritin heavy chain, N-terminally processed;Ferritin	FTH1
-0.164399	-0.21563			14	56.2	35.236	30.7074	30.5776	0.770826	0.53683	Q9UNQ2;A0A494C0G7;A0A0C4DGB1;D6RCL3	Q9UNQ2;A0A494C0G7;A0A0C4DGB1;D6RCL3	Probable dimethyladenosine transferase	DIMT1
-0.163914	0.621337			17	41.6	49.966	31.6229	30.7182	0.776262	0.00371854	P18031;B4DSN5	P18031;B4DSN5	Tyrosine-protein phosphatase non-receptor type 1;Tyrosine-protein phosphatase non-receptor type	PTPN1
-0.163284	-0.0255001			9	45.6	27.924	30.0648	30.3339	0.773283	0.991593	Q9NRX1;F8WBJ6	Q9NRX1;F8WBJ6	RNA-binding protein PNO1	PNO1
-0.163187	-0.553066			3	15.6	24.95	26.9229	27.7203	0.832928	0.105974	Q9H444	Q9H444	Charged multivesicular body protein 4b	CHMP4B
-0.162509	-0.59131			8	24.3	39.869	29.234	29.4036	0.859494	0.0713434	Q9Y376;A0A087X0K1;B7ZBJ4;Q5TAW7;Q9H9S4	Q9Y376;A0A087X0K1	Calcium-binding protein 39	CAB39
-0.161782	0.0760118			10	13.4	77.959	30.1621	29.5968	0.776594	0.666807	O95352;O95352-2;O95352-3;C9JFF4;H7C369;H7C2R3;H7BZ92;H7C2J8;H7C059;C9J415	O95352;O95352-2;O95352-3	Ubiquitin-like modifier-activating enzyme ATG7	ATG7
-0.161766	-0.141112			63	55	136.37	35.308	35.0008	0.587174	0.60722	Q86VP6;Q86VP6-2;A0A0C4DGH5;H0YH27;Q86VP6-3;O75155-2;O75155;F5H6I6;A0A3B3ISC4;F8WBB8	Q86VP6;Q86VP6-2;A0A0C4DGH5	Cullin-associated NEDD8-dissociated protein 1	CAND1
-0.161444	-0.717786			9	42.7	26.227	29.1964	27.249	0.861975	0.0364318	O43809;H3BND3;H3BV41	O43809;H3BND3	Cleavage and polyadenylation specificity factor subunit 5	NUDT21
-0.161363	-0.0328609			20	17.6	155.98	30.4145	30.7474	0.77752	0.972845	Q9H2M9;Q9H2M9-2	Q9H2M9	Rab3 GTPase-activating protein non-catalytic subunit	RAB3GAP2
-0.161266	-0.107011			8	36.5	34.324	28.5639	28.8419	0.754151	0.829854	Q53GQ0;A0A1B0GV93;A0A1B0GVY6;E9PI21;Q53GQ0-2;A0A1B0GW85;A0A1B0GU83	Q53GQ0;A0A1B0GV93;A0A1B0GVY6	Very-long-chain 3-oxoacyl-CoA reductase	HSD17B12
-0.161234	0.354001			12	31.2	42.331	29.5142	30.5107	0.862463	0.0898984	P38159;P38159-2;H3BT71;H0Y6E7;H3BUY5;H3BR27;P38159-3;H3BNC1;O75526;Q8N7X1	P38159;P38159-2;H3BT71;H0Y6E7;H3BUY5	RNA-binding motif protein, X chromosome;RNA-binding motif protein, X chromosome, N-terminally processed	RBMX
-0.160089	-0.0599009			1	1.3	103.64	26.0354	25.7465	0.838576	0.942209	Q07617	Q07617	Sperm-associated antigen 1	SPAG1
-0.159718	-0.223744			15	75.9	22.11	37.4818	37.443	0.592934	0.388935	Q06830;A0A0A0MSI0;A0A0A0MRQ5	Q06830;A0A0A0MSI0	Peroxiredoxin-1	PRDX1
-0.159605	-0.119651			8	3.6	300.44	28.9721	25.6881	0.866259	0.818011	P25054-2;P25054;P25054-3;E9PFT7;A0A2Q2SV78;D6RFL6;R4GMU6;E7EMH9	P25054-2;P25054;P25054-3;E9PFT7	Adenomatous polyposis coli protein	APC
-0.15917	-0.310934			1	9.4	17.418	26.2326	26.445	0.840252	0.462541	H3BV98;F8VW32;F8VSA1;F8VZ57;Q15633-2;Q15633	H3BV98;F8VW32;F8VSA1;F8VZ57;Q15633-2;Q15633	RISC-loading complex subunit TARBP2	TARBP2
-0.159057	-0.286463			1	11.5	8.9982	29.7306	29.232	0.867537	0.421713	V9GYY6	V9GYY6		MCAT
-0.158735	0.17031			2	4.2	46.51	28.2441	28.223	0.75989	0.582224	Q96I99;H0Y852;E9PDQ8;Q96I99-2	Q96I99;H0Y852;E9PDQ8;Q96I99-2	Succinyl-CoA ligase [GDP-forming] subunit beta, mitochondrial	SUCLG2
-0.158445	-0.0150535			25	31.2	114.71	31.6034	31.1965	0.788077	0.981145	Q99575;E5RK39	Q99575	Ribonucleases P/MRP protein subunit POP1	POP1
-0.158188	0.028852			8	12.4	101.27	28.3782	27.1316	0.761133	0.941106	Q9Y5Q9;A0A494C1S7;Q9Y5Q9-2;H7C0C0	Q9Y5Q9;A0A494C1S7	General transcription factor 3C polypeptide 3	GTF3C3
-0.157769	0.0585243			4	13.8	37.898	25.7304	27.1333	0.842809	0.862038	C9JP00;A0A0A0MQX8;Q9NR56;O95205;H7C4T5;Q86VM6;Q9NR56-3;Q9NR56-4;Q9NR56-7;Q9NR56-6;Q5VZF2-3;Q5VZF2-2;Q9NR56-2;Q5VZF2;Q9NR56-5;C9J4T8;C9JCX1;H7C4Y1;B1AKI6;Q9NUK0-4;Q9NUK0-3;Q9NUK0-2;Q9NUK0	C9JP00;A0A0A0MQX8;Q9NR56;O95205;H7C4T5;Q86VM6;Q9NR56-3;Q9NR56-4;Q9NR56-7;Q9NR56-6;Q5VZF2-3;Q5VZF2-2;Q9NR56-2;Q5VZF2;Q9NR56-5	Muscleblind-like protein 1;Muscleblind-like protein 2	MBNL1;MBLL;MBNL2
-0.157592	-0.274285			6	32.6	21.058	30.9702	30.5026	0.785856	0.42088	F8WCF6;P59998;F8WDD7;A0A0A6YYG9;P59998-3;P59998-2;H7C0A3;F8WE39;R4GN08;P59998-4;F8WDW3	F8WCF6;P59998;F8WDD7;A0A0A6YYG9;P59998-3;P59998-2;H7C0A3	Actin-related protein 2/3 complex subunit 4	ARPC4-TTLL3;ARPC4
-0.157431	0.532965			6	21.6	44.108	28.5833	27.7633	0.762851	0.0765399	A0A590UJB6;Q13303-4;Q13303-2;Q13303;A0A590UJJ4;A0A5F9UN28;Q13303-5;Q13303-3;Q5TG81;A0A590UJB8;Q5TG78;A0A590UJY1;A0A590UJU1;Q5TG84;A0A590UJV4;C9JBV8;A0A590UK89;A0A590UJU4;C9JQ60;K7EIR5;K7EKU4;A0A087X1P8;F8W6W4;B7Z8E5;Q14722-2;Q14722-3;Q14722	A0A590UJB6;Q13303-4;Q13303-2;Q13303;A0A590UJJ4;A0A5F9UN28;Q13303-5;Q13303-3;Q5TG81	Voltage-gated potassium channel subunit beta-2	KCNAB2
-0.157367	-0.300342			6	25.3	34.18	28.6255	28.283	0.871481	0.375089	Q12846;Q12846-2;C9JFM5;H3BMK2;A0A087WWW0	Q12846;Q12846-2	Syntaxin-4	STX4
-0.157045	-0.104884			19	55.4	46.029	31.2901	31.3881	0.79111	0.789804	Q5JVF3;Q5JVF3-3;Q5JVF3-2;Q5JVF3-4	Q5JVF3;Q5JVF3-3;Q5JVF3-2;Q5JVF3-4	PCI domain-containing protein 2	PCID2
-0.157029	-0.397695			30	72.5	44.934	33.9252	33.8629	0.600535	0.11114	P32754;A0A0B4J1R4;P32754-2	P32754;A0A0B4J1R4;P32754-2	4-hydroxyphenylpyruvate dioxygenase	HPD
-0.15682	-0.0510254			30	35.9	103.08	32.6799	32.4564	0.791598	0.924007	Q9H3U1;A0A1W2PNX8;Q9H3U1-3	Q9H3U1;A0A1W2PNX8	Protein unc-45 homolog A	UNC45A
-0.156595	-0.10132			2	6.2	50.364	27.617	27.9609	0.764753	0.754709	Q9NP92	Q9NP92	28S ribosomal protein S30, mitochondrial	MRPS30
-0.15637	-0.242106			8	17.2	71.45	29.4586	28.5298	0.873809	0.510555	Q9Y5K6	Q9Y5K6	CD2-associated protein	CD2AP
-0.156097	-0.0895283			8	34.1	37.119	30.5149	30.0439	0.789169	0.829786	A0A087WXS7;O43681;K7ERW9	A0A087WXS7;O43681	ATPase ASNA1	ASNA1
-0.156048	-0.0310319			10	31.8	33.526	30.8376	30.2507	0.789277	0.977502	Q99614;H0YB37;REV__Q9BYX2-6;REV__Q9BYX2-5;REV__Q9BYX2-4;REV__Q9BYX2-2;REV__Q9BYX2	Q99614;H0YB37	Tetratricopeptide repeat protein 1	TTC1
-0.155888	-0.633972			3	6.6	65.298	25.8311	24.9162	0.846247	0.112563	X6RHX1;Q8IZE3-2;Q8IZE3	X6RHX1;Q8IZE3-2;Q8IZE3	Protein-associating with the carboxyl-terminal domain of ezrin	SCYL3
-0.155823	-0.284722			9	38.7	28.993	30.6281	30.2672	0.789775	0.401908	P30040;F8VY02;F8W1G0;P30040-2	P30040;F8VY02	Endoplasmic reticulum resident protein 29	ERP29
-0.155823	-0.314141			30	36.7	102.36	32.1834	32.0264	0.79376	0.351516	P78344;D3DQV9;P78344-2;H0Y3P2;H0YCH5;H0YEC5;H0YD77;E9PKF8;H0YCF8;H0YEN8;H0YDC0;H0YE22;H0YD99;H0YE44;H0YEI7	P78344;D3DQV9;P78344-2;H0Y3P2	Eukaryotic translation initiation factor 4 gamma 2	EIF4G2
-0.155614	0.0563061			3	3.9	117.4	27.562	27.7596	0.766985	0.867911	Q9H4L7;Q9H4L7-2;Q9H4L7-3	Q9H4L7;Q9H4L7-2;Q9H4L7-3	SWI/SNF-related matrix-associated actin-dependent regulator of chromatin subfamily A containing DEAD/H box 1	SMARCAD1
-0.155422	0.0506061			17	17.9	124.59	30.0952	30.1453	0.790666	0.74275	A0A5F9ZI57;A0A2R8Y7E6;A0A5F9ZHX3;H0YH87;A0A2R8Y7P6;A0A2R8YDM9;F8VQP2;V9GY86;A0A2R8Y5A6;A0A5F9ZHW5;Q99700-2;Q99700-4;Q99700;A0A5F9ZHH4;F8WB06;Q99700-5;F8W0B5;A0A5F9ZH85;F8VRK6;F8WB05;S4R3J6	A0A5F9ZI57;A0A2R8Y7E6;A0A5F9ZHX3;H0YH87;A0A2R8Y7P6;A0A2R8YDM9;F8VQP2;V9GY86;A0A2R8Y5A6;A0A5F9ZHW5;Q99700-2;Q99700-4;Q99700;A0A5F9ZHH4;F8WB06;Q99700-5;F8W0B5	Ataxin-2	ATXN2
-0.155389	-0.16895			6	20.9	37.72	28.5605	29.5211	0.767497	0.675921	Q9NXR1;Q9NXR1-1;Q9GZM8-3;Q9GZM8;Q9GZM8-2;I3L2R9;I3L522;A6NIZ0;I3L2R3;I3L2T8;I3L533;J3QSD2;J3QRZ1;J3QL85;I3L3G9;I3L2S8;J3KRK9	Q9NXR1;Q9NXR1-1;Q9GZM8-3;Q9GZM8;Q9GZM8-2;I3L2R9;I3L522;A6NIZ0;I3L2R3;I3L2T8;I3L533;J3QSD2;J3QRZ1	Nuclear distribution protein nudE homolog 1;Nuclear distribution protein nudE-like 1	NDE1;NDEL1
-0.155245	-0.298797			58	47.1	174.76	33.2112	33.0726	0.605604	0.239124	P35573;P35573-2;P35573-3;A0A1C7CYW1	P35573;P35573-2;P35573-3	Glycogen debranching enzyme;4-alpha-glucanotransferase;Amylo-alpha-1,6-glucosidase	AGL
-0.155245	-0.487844			38	81.5	51.804	35.0625	35.152	0.605604	0.0485866	Q02790;F5H1U3;H0YFG2;F5H120	Q02790	Peptidyl-prolyl cis-trans isomerase FKBP4;Peptidyl-prolyl cis-trans isomerase FKBP4, N-terminally processed	FKBP4
-0.154956	-0.192398			6	27.1	27.978	31.5232	31.3896	0.795643	0.58595	P57088;D6RAA6;H0Y8N0	P57088;D6RAA6;H0Y8N0	Transmembrane protein 33	TMEM33
-0.154891	-0.174182			27	25.1	149.52	31.2601	30.8025	0.795782	0.627484	O15439;O15439-2;O15439-3;O15439-4;A0A2R8Y6V8;A0A2R8YDC1;O15438	O15439;O15439-2;O15439-3;O15439-4;A0A2R8Y6V8;A0A2R8YDC1	Multidrug resistance-associated protein 4	ABCC4
-0.154586	0.0794293			4	13.9	33.435	29.3873	28.8775	0.877977	0.657725	G3XAN4;Q15629-2;Q15629	G3XAN4;Q15629-2;Q15629	Translocating chain-associated membrane protein 1	TRAM1
-0.153607	-0.101242			10	7.4	204.7	26.9238	26.9449	0.850418	0.855941	A0A2R8Y549;Q8NI35-4;Q8NI35-3;Q8NI35-2;Q8NI35;A0A0X1KG69;A0A087WUZ6;Q8NI35-5;A0A0U1RR46;B4DE90;A0A0U1RQT2;A0A2R8Y5I3;A0A0U1RQR3;A0A0U1RQW4	A0A2R8Y549;Q8NI35-4;Q8NI35-3;Q8NI35-2;Q8NI35;A0A0X1KG69;A0A087WUZ6;Q8NI35-5	InaD-like protein	INADL
-0.153575	0.108223			6	3.7	243.87	27.3214	25.8984	0.771632	0.671201	Q9BTC0;Q9BTC0-1;Q9BTC0-2;Q9BTC0-3	Q9BTC0;Q9BTC0-1	Death-inducer obliterator 1	DIDO1
-0.152869	0.213005			4	10.1	45.801	28.274	28.9002	0.773242	0.351088	Q86WR7;D3DRR9;Q86WR7-2;X6RHS9	Q86WR7;D3DRR9;Q86WR7-2	Proline and serine-rich protein 2	PROSER2;C10orf47
-0.152853	-0.117052			25	34.3	113.29	31.8466	31.4862	0.80021	0.760183	Q96T76;Q96T76-8;Q96T76-9;Q96T76-5;Q5T454;H0Y746;H7C1W5;F8WCH8;H0Y7V3	Q96T76;Q96T76-8;Q96T76-9;Q96T76-5	MMS19 nucleotide excision repair protein homolog	MMS19
-0.152853	-0.147346			2	11.7	20.313	29.1379	29.9012	0.88203	0.689462	P61009	P61009	Signal peptidase complex subunit 3	SPCS3
-0.152612	-0.375703			11	42.5	37.578	30.4776	30.8016	0.796903	0.259017	Q92905;E5RHH5;E5RHF2;E5RFS1;E5RG35;E5RK55	Q92905;E5RHH5	COP9 signalosome complex subunit 5	COPS5
-0.152067	-0.0324034			11	37	36.805	28.7099	30.0073	0.883868	0.97401	G5E9W7;G5E9V5;P82650;H7C5L9;H7C5F2;H7C5H3;P82650-2	G5E9W7;G5E9V5;P82650;H7C5L9	28S ribosomal protein S22, mitochondrial	MRPS22
-0.151971	-0.341354			3	37.8	16.832	29.7165	29.3203	0.884093	0.325369	O60888-3;O60888;O60888-2;C9IZG4;C9IZQ5	O60888-3;O60888;O60888-2;C9IZG4	Protein CutA	CUTA
-0.151426	-0.236367			8	8.7	125	28.778	28.6792	0.885368	0.522725	A0A087X295;Q9NNW5;E9PDU5;E9PBK6;Q6PKC6;V9GZ65;C9JFP6;V9GYU1;C9K020	A0A087X295;Q9NNW5;E9PDU5;E9PBK6	WD repeat-containing protein 6	WDR6
-0.150401	-0.104186			8	33.5	29.506	29.3626	29.7486	0.887769	0.793494	P61289;P61289-3;P61289-2;B3KQ25;K7ESG5;K9J957;A0A087WTV2;K7ENH2;K7EMD0;K7EPX6;K7EKR3;B7Z8D3	P61289;P61289-3;P61289-2;B3KQ25;K7ESG5;K9J957;A0A087WTV2	Proteasome activator complex subunit 3	PSME3
-0.150385	0.0870554			4	1	847.96	32.7024	33.3631	0.80558	0.634788	F8W9J4;Q03001;E9PHM6;F6QMI7;Q03001-14;Q03001-8;E7ETB9;A0A494C1D7;Q5T0V7;Q03001-9;Q6P0N6;Q03001-13	F8W9J4;Q03001;E9PHM6;F6QMI7;Q03001-14;Q03001-8	Dystonin	DST
-0.149905	-0.005623			3	3.5	107.49	26.3727	27.2821	0.857197	0.971142	Q9P0V3;Q9P0V3-2	Q9P0V3	SH3 domain-binding protein 4	SH3BP4
-0.149841	-0.100097			13	40	37.251	30.03	30.2663	0.803069	0.803575	P48059;P48059-4;P48059-2;P48059-5;P48059-3;A0A0J9YXC7;A0A0M3HER1;Q7Z4I7-3;Q7Z4I7;Q7Z4I7-5;Q7Z4I7-2;Q7Z4I7-4;C9JF46;P0CW19-2;F8WB59;F8WE10;F8WC86;H0Y592	P48059;P48059-4;P48059-2;P48059-5;P48059-3;A0A0J9YXC7;A0A0M3HER1	LIM and senescent cell antigen-like-containing domain protein 1	LIMS1
-0.148801	-0.017972			12	4.7	331.07	27.9869	28.4146	0.782542	0.942741	O43149;O43149-3;I3L141;O43149-2	O43149	Zinc finger ZZ-type and EF-hand domain-containing protein 1	ZZEF1
-0.148769	-0.195616			47	53.8	123.63	34.2334	33.8374	0.624158	0.457325	O00410;O00410-3;H0Y8C6;E7ETV3;E7EV12;E7EQT5;E7EWK4;E7EX05;C9JQT6;C9JZD8;E7ETV8;E7ESZ1;C9J875;C9JXE0;O60518	O00410;O00410-3;H0Y8C6	Importin-5	IPO5
-0.148337	-0.0905111			45	41.2	141.54	32.6209	32.8613	0.810044	0.763226	Q9UQE7	Q9UQE7	Structural maintenance of chromosomes protein 3	SMC3
-0.147969	-0.298353			6	6.6	118.38	28.1678	26.671	0.784447	0.483001	H0Y8E4;E9PH70;A0A1W2PPB7;Q9ULH0-2;Q9ULH0-4;Q9ULH0;Q9ULH0-3;Q9ULH0-5	H0Y8E4;E9PH70;A0A1W2PPB7;Q9ULH0-2;Q9ULH0-4;Q9ULH0;Q9ULH0-3	Kinase D-interacting substrate of 220 kDa	KIDINS220
-0.147905	0.0142124			41	35.9	148.85	32.8242	32.6422	0.810985	0.888917	Q9BQG0;Q9BQG0-2;I3L1L3;I3L2H8	Q9BQG0;Q9BQG0-2;I3L1L3	Myb-binding protein 1A	MYBBP1A
-0.147729	0.0788831			4	44.1	14.056	28.1043	28.4043	0.784996	0.808529	K7EKI4;K7ELF1;K7ELQ0;K7ES61;X6RAY8;Q9BYD3-2;Q9BYD3	K7EKI4;K7ELF1;K7ELQ0;K7ES61;X6RAY8;Q9BYD3-2;Q9BYD3	39S ribosomal protein L4, mitochondrial	MRPL4
-0.147554	0.158596			2	13.2	25.977	26.5604	26.6362	0.861507	0.564251	Q8IYL3	Q8IYL3	UPF0688 protein C1orf174	C1orf174
-0.147538	-0.0774825			6	26.2	40.47	28.5533	28.9214	0.785436	0.906034	H0Y9G6;E7ETU7;P09001;D6RC14;E9PF06;D6RBQ5	H0Y9G6;E7ETU7;P09001;D6RC14;E9PF06	39S ribosomal protein L3, mitochondrial	MRPL3
-0.147058	0.425244			6	17.7	52.253	28.4502	28.3993	0.786535	0.158998	Q13137;Q13137-3;Q13137-4;Q13137-2;D6REB0;Q13137-5;D6RJE7;D6RF70;I3L4E1;I3L493;D6RBI4	Q13137;Q13137-3;Q13137-4;Q13137-2;D6REB0;Q13137-5;D6RJE7;D6RF70	Calcium-binding and coiled-coil domain-containing protein 2	CALCOCO2
-0.147042	0.0807941			3	2.6	120.01	26.4717	26.6167	0.862445	0.732569	Q9NQW6-2;Q9NQW6;H7C167;H7C1K5	Q9NQW6-2;Q9NQW6	Actin-binding protein anillin	ANLN
-0.146931	-0.0123299			7	30.7	42.835	30.2919	30.0517	0.809557	0.96451	Q92597;Q92597-3;Q92597-2;E5RIR1;E5RGM5;E5RIV1;E5RIM2;E5RJY1;E5RI76;E7ESM1;E5RH82;E5RK17;E5RJ98;E5RG99	Q92597;Q92597-3;Q92597-2	Protein NDRG1	NDRG1
-0.146467	-0.391702			19	39.8	69.284	31.4021	31.8087	0.814123	0.23873	P09960;P09960-2;P09960-4;P09960-3;B4DEH5	P09960;P09960-2;P09960-4;P09960-3	Leukotriene A-4 hydrolase	LTA4H
-0.146276	-0.677772			6	30	25.835	27.1905	27.8862	0.863852	0.0480911	Q96CT7;M0R2F5	Q96CT7	Coiled-coil domain-containing protein 124	CCDC124
-0.145829	-0.423623			5	8.7	73.912	26.8441	27.0929	0.864672	0.213914	O14777;I3L4G3	O14777	Kinetochore protein NDC80 homolog	NDC80
-0.145813	-0.205197			11	31.4	45.034	29.965	28.9242	0.812052	0.591323	A2A2Q9;Q9Y312	A2A2Q9;Q9Y312	Protein AAR2 homolog	AAR2
-0.145334	-0.327185			3	13.9	28.668	26.4436	27.418	0.865581	0.334808	Q9BXI9-1;Q9BXI9;Q9BXI9-3	Q9BXI9-1;Q9BXI9;Q9BXI9-3	Complement C1q tumor necrosis factor-related protein 6	C1QTNF6
-0.144489	0.0938305			7	40.1	33.178	28.9172	29.1153	0.90163	0.620019	P25325;P25325-2;B1AH49	P25325;P25325-2;B1AH49	3-mercaptopyruvate sulfurtransferase;Sulfurtransferase	MPST
-0.144281	-0.273395			9	41.7	29.793	29.3691	29.4321	0.902116	0.446899	Q0PNE2;C9IYN7;Q0PNE2-2;C9J9N8;C9JEX8;C9JLH5;C9JA82;C9J2D6;F8WE64;H7BZM9	Q0PNE2;C9IYN7;Q0PNE2-2;C9J9N8;C9JEX8	Elongator complex protein 6	ELP6
-0.144202	-0.32916			6	8.4	97.805	29.3394	27.3485	0.902303	0.33196	Q86UK7-2;Q86UK7-3;Q86UK7;H3BQQ2;H3BPG6	Q86UK7-2;Q86UK7-3;Q86UK7;H3BQQ2;H3BPG6	Zinc finger protein 598	ZNF598
-0.143612	0.0274371			33	28.4	170.45	31.8499	30.3004	0.820364	0.822939	Q9UIG0-2;Q9UIG0	Q9UIG0-2;Q9UIG0	Tyrosine-protein kinase BAZ1B	BAZ1B
-0.143341	-0.305646			11	42.7	27.385	31.5237	31.5047	0.820957	0.365649	Q15056;Q15056-2	Q15056;Q15056-2	Eukaryotic translation initiation factor 4H	EIF4H
-0.143245	-0.346885			1	6.8	24.133	26.259	25.7764	0.869417	0.406821	A0A0J9YVR0;Q8IZ21-3;Q8IZ21;Q8IZ21-2	A0A0J9YVR0;Q8IZ21-3;Q8IZ21;Q8IZ21-2	Phosphatase and actin regulator 4	PHACTR4
-0.14299	-0.110885			3	7.7	42.072	25.5337	26.9111	0.869886	0.836026	Q9NUQ2;E5RH21	Q9NUQ2	1-acyl-sn-glycerol-3-phosphate acyltransferase epsilon	AGPAT5
-0.142847	-0.250732			37	58.5	94.511	33.0755	32.5972	0.641335	0.465317	O95757;E9PDE8;D6RJ96	O95757;E9PDE8;D6RJ96	Heat shock 70 kDa protein 4L	HSPA4L
-0.142656	-0.0249128			5	11.8	50.41	28.2917	27.7998	0.796647	0.926807	Q96P11-2;Q96P11;Q96P11-4;Q96P11-5	Q96P11-2;Q96P11;Q96P11-4;Q96P11-5	Probable 28S rRNA (cytosine-C(5))-methyltransferase	NSUN5
-0.14264	-0.260843			32	82.5	36.688	37.5388	37.5452	0.641939	0.308884	P00338;P00338-3;P00338-4;P00338-5;P00338-2;F5GYU2;F5GXY2;F5GXH2;F5H5J4;F5H6W8;F5GZQ4;F5H8H6;F5GXC7;F5GWW2;F5GXU1;F5H5G7;F5H155;G3XAP5;F5H245;P07864	P00338;P00338-3;P00338-4;P00338-5;P00338-2;F5GYU2;F5GXY2	L-lactate dehydrogenase A chain	LDHA
-0.142162	-0.0861397			8	26.7	26.696	30.921	30.8806	0.820214	0.838231	K7ENR6;Q969U7-2;Q969U7;V9GZ55;K7ER45	K7ENR6;Q969U7-2;Q969U7;V9GZ55	Proteasome assembly chaperone 2	PSMG2
-0.141844	-0.075292			1	6.9	14.963	24.0874	24.29	0.871993	0.909957	F8VVY2;F8VNZ6;F8VSP7;F8VSB6;Q9H4P4-2;Q9H4P4	F8VVY2;F8VNZ6;F8VSP7;F8VSB6;Q9H4P4-2;Q9H4P4	E3 ubiquitin-protein ligase NRDP1	RNF41
-0.141717	-0.239992			25	62.5	50.679	33.7974	33.6086	0.644637	0.352434	Q16181;E7ES33;E7EPK1;Q16181-2;G3V1Q4;A0A0U1RRM2;A0A0U1RRE1;Q5JXL7;A0A5F9ZGZ7;A0A0U1RRH9;A0A0U1RRD1;Q6ZU15	Q16181;E7ES33;E7EPK1;Q16181-2;G3V1Q4	Septin-7	2007-09-01
-0.141446	-0.0238124			63	44.4	204.29	33.5734	33.5805	0.645428	0.983444	Q5VYK3;J3KN16;R4GMY1;F6XAQ5;R4GMY3	Q5VYK3;J3KN16	Proteasome-associated protein ECM29 homolog	ECM29;KIAA0368
-0.140857	-0.249411			9	18.1	84.098	29.0313	29.5308	0.910158	0.495283	Q13671;E9PNR2;Q13671-2	Q13671;E9PNR2;Q13671-2	Ras and Rab interactor 1	RIN1
-0.140841	-0.10431			17	39.4	44.468	33.0098	32.7279	0.647197	0.791208	Q16543;K7EQA9;K7EKQ2;K7EL68;K7EIU0	Q16543;K7EQA9;K7EKQ2;K7EL68	Hsp90 co-chaperone Cdc37;Hsp90 co-chaperone Cdc37, N-terminally processed	CDC37
-0.140237	-0.2659			20	59.4	42.502	32.7677	33.0015	0.827754	0.298883	Q7L2H7;Q7L2H7-2;H0YCQ8;J3KNJ2;E9PN86;E9PRY0;E7ESM3;E9PRI2	Q7L2H7;Q7L2H7-2;H0YCQ8;J3KNJ2	Eukaryotic translation initiation factor 3 subunit M	EIF3M
-0.140221	-0.125227			6	9.5	70.539	28.318	27.8535	0.802255	0.702867	Q9NZQ3-4;Q9NZQ3-3;Q9NZQ3-2;Q9NZQ3;Q9NZQ3-5;H7C2K2;C9JSC3;H7C0T9	Q9NZQ3-4;Q9NZQ3-3;Q9NZQ3-2;Q9NZQ3;Q9NZQ3-5;H7C2K2;C9JSC3	NCK-interacting protein with SH3 domain	NCKIPSD
-0.139951	-0.0515486			16	80	18.506	33.2636	33.4223	0.649807	0.890719	P60981;P60981-2;F6RFD5	P60981;P60981-2;F6RFD5	Destrin	DSTN
-0.139872	0.028852			6	51.7	19.325	31.6256	31.5289	0.828556	0.843262	J3KQ48;Q9Y3E5	J3KQ48;Q9Y3E5	Peptidyl-tRNA hydrolase 2, mitochondrial	PTRH2
-0.139522	-0.169436			66	28.9	358.69	32.775	32.0103	0.829323	0.637115	P46013;P46013-2	P46013;P46013-2	Antigen KI-67	MKI67
-0.139093	-0.198858			36	40.6	108.91	33.3388	32.994	0.652326	0.449115	Q9HC35;B5MBZ0;Q9HC35-2	Q9HC35;B5MBZ0;Q9HC35-2	Echinoderm microtubule-associated protein-like 4	EML4
-0.138727	-0.11973			20	90.7	22.782	34.7845	34.7121	0.6534	0.671475	P04792;F8WE04;C9J3N8	P04792	Heat shock protein beta-1	HSPB1
-0.13841	0.102188			20	36.4	70.729	32.3429	31.6384	0.831762	0.625191	Q9UHB9;Q9UHB9-4;Q9UHB9-2;Q9UHB9-3;K7EN53;K7EQC2	Q9UHB9;Q9UHB9-4;Q9UHB9-2	Signal recognition particle subunit SRP68	SRP68
-0.138108	-0.10827			3	2.2	175.38	25.2061	33.5092	0.878866	0.706969	Q9NRL2-2;Q9NRL2	Q9NRL2-2;Q9NRL2	Bromodomain adjacent to zinc finger domain protein 1A	BAZ1A
-0.138029	-0.232159			2	8.4	34.412	25.2022	24.9691	0.879012	0.59828	Q9HA64;I3L407;I3L3W5;I3L378;I3L139	Q9HA64;I3L407;I3L3W5;I3L378;I3L139	Ketosamine-3-kinase	FN3KRP
-0.137727	-0.0442408			19	62.6	29.464	35.4976	35.7483	0.656343	0.915058	P06748-2;P06748;P06748-3;E5RI98;E5RGW4	P06748-2;P06748;P06748-3	Nucleophosmin	NPM1
-0.137584	0.0254541			6	14	56.262	28.0446	26.8701	0.80834	0.861334	A0A5F9ZI63;O75530-3;O75530;O75530-2;E9PJK2;H0YEL4;E9PMU3	A0A5F9ZI63;O75530-3;O75530;O75530-2;E9PJK2	Polycomb protein EED	EED
-0.137378	0.265077			1	12.2	11.412	26.7081	27.0049	0.88021	0.369222	C9JWG1;Q6Y1H2	C9JWG1;Q6Y1H2	Very-long-chain (3R)-3-hydroxyacyl-CoA dehydratase 2	HACD2
-0.137156	-0.305985			10	16.5	80.699	29.5258	29.8622	0.918862	0.364877	P48147;A0A499FJL1	P48147;A0A499FJL1	Prolyl endopeptidase	PREP
-0.136585	-0.221825			7	25.5	51.263	29.1286	29.7782	0.920206	0.523868	Q8NFQ8	Q8NFQ8	Torsin-1A-interacting protein 2	TOR1AIP2
-0.136442	-0.0356679			4	15.7	36.521	27.551	27.5585	0.810979	0.902178	O00273;O00273-2;K7ERT1	O00273;O00273-2	DNA fragmentation factor subunit alpha	DFFA
-0.136363	-0.206845			23	42.1	79.473	32.4905	31.987	0.836258	0.554767	Q13263-2;Q13263;M0R0K9;M0R3C0;M0R2I3	Q13263-2;Q13263	Transcription intermediary factor 1-beta	TRIM28
-0.136188	-0.0218043			3	16.9	18.416	31.2347	30.5379	0.836641	0.998577	Q5VV89;O14880;Q5VV87	Q5VV89;O14880	Microsomal glutathione S-transferase 3	MGST3
-0.136188	-0.120247			22	53.1	57.861	33.5205	33.5598	0.660881	0.669889	P52292;J3QLL0;J3KS65;J3QL07	P52292	Importin subunit alpha-1	KPNA2
-0.135935	0.137897			16	15.7	133.63	31.2779	30.581	0.837198	0.470463	O95487-2;O95487;O95487-3	O95487-2;O95487;O95487-3	Protein transport protein Sec24B	SEC24B
-0.13576	-0.0978107			5	19	37.535	27.9485	28.271	0.812555	0.762418	Q9H9J2	Q9H9J2	39S ribosomal protein L44, mitochondrial	MRPL44
-0.135681	0.0107799			6	11.9	67.585	26.5868	28.9885	0.883336	0.848116	P10398;Q96II5;P10398-2	P10398;Q96II5	Serine/threonine-protein kinase A-Raf	ARAF
-0.135111	0.0639171			68	34.1	273.6	32.6681	32.6742	0.83901	0.736298	Q6P2Q9;I3L0J9;I3L3Z8;I3L1T8	Q6P2Q9	Pre-mRNA-processing-splicing factor 8	PRPF8
-0.135047	-0.226122			11	33.6	36.177	31.6428	31.0111	0.839149	0.514974	Q8NBS9-2;Q8NBS9	Q8NBS9-2;Q8NBS9	Thioredoxin domain-containing protein 5	TXNDC5
-0.134984	-0.250268			7	56.8	14.515	33.324	33.2731	0.664443	0.330506	P25398	P25398	40S ribosomal protein S12	RPS12
-0.134762	-0.348519			13	40.7	42.449	30.8378	30.4438	0.83682	0.297449	Q9HB07;F8VR84;F8VQQ3;H3BPH3	Q9HB07;F8VR84;F8VQQ3	UPF0160 protein MYG1, mitochondrial	C12orf10
-0.134651	0.403486			4	18.2	38.087	26.3181	27.5891	0.885233	0.181813	Q8IZV5;E5RK48	Q8IZV5	Retinol dehydrogenase 10	RDH10
-0.13435	-0.0258379			17	7	350.68	28.0848	29.3739	0.815818	0.954263	Q13315;E9PIN0;E9PIQ5;E9PRG7;Q6P7P1;M0QXY8;A0A087X0E9;H0YEC6;H0YDU7	Q13315;E9PIN0	Serine-protein kinase ATM	ATM
-0.133132	-0.0202819			7	13.2	71.689	28.5739	28.252	0.818641	0.937435	O60216;E5RJW1;E5RJK5;E5RFV8;E5RIN7;E5RG18;E5RI01;E5RFZ5;Q9H4I0	O60216;E5RJW1;E5RJK5;E5RFV8;E5RIN7	Double-strand-break repair protein rad21 homolog	RAD21
-0.132831	-0.109966			25	40.8	88.505	30.8881	31.0758	0.841166	0.777392	A0A0A0MTN0;Q13617;Q13617-2;Q5T2B5;Q5T2B7	A0A0A0MTN0;Q13617;Q13617-2;Q5T2B5	Cullin-2	CUL2
-0.132768	-0.209078			12	38.7	52.145	31.4823	31.1781	0.844165	0.550021	E7EW69;B5ME97;Q9P0V9;Q9P0V9-2;E7EX04;Q9P0V9-3;C9JEW2;C9JNR7;F5GYV2;F5H1W3;F8WC85;C9JEQ7;F5H1F2	E7EW69;B5ME97;Q9P0V9;Q9P0V9-2;E7EX04;Q9P0V9-3	Septin-10	2010-09-01
-0.132689	-0.147266			16	13.5	139.88	29.6378	29.3178	0.92938	0.728653	O95239;O95239-2;Q2VIQ3	O95239;O95239-2;Q2VIQ3	Chromosome-associated kinesin KIF4A;Chromosome-associated kinesin KIF4B	KIF4A;KIF4B
-0.132246	-0.225683			65	63	116.72	35.2884	34.6172	0.672566	0.384462	P18206-2;P18206;P18206-3	P18206-2;P18206	Vinculin	VCL
-0.131914	-0.0701635			12	61.2	25.63	31.3469	31.2606	0.846045	0.875864	F8W1A4;P54819-2;P54819;P54819-3;F8VZG5;A0A5F9ZHP2;P54819-5;P54819-6;G3V213;F8VY04;P54819-4;F8VPP1	F8W1A4;P54819-2;P54819;P54819-3;F8VZG5;A0A5F9ZHP2;P54819-5;P54819-6;G3V213;F8VY04;P54819-4	Adenylate kinase 2, mitochondrial;Adenylate kinase 2, mitochondrial;Adenylate kinase 2, mitochondrial, N-terminally processed	AK2
-0.131598	-0.130192			14	53.5	28.048	32.2117	32.0358	0.846742	0.728589	Q96DG6	Q96DG6	Carboxymethylenebutenolidase homolog	CMBL
-0.131408	0.22231			3	2.8	129.27	26.8242	23.8079	0.891215	0.441983	A0A2R8YFV7;A0A2R8Y5N2;A0A2R8Y5S3;Q92574;A0A2R8Y6S1;Q92574-2;A0A2R8Y5U8;A0A2R8Y6S8;A0A2R8Y5J1;A0A2R8Y5Q4;A0A2R8Y6N1;A0A2R8YEH9;A0A2R8YGL0;A0A2R8Y5F8;Q86WV8;A0A2R8Y7E9;A0A2R8Y6W1;Q59IT9	A0A2R8YFV7;A0A2R8Y5N2;A0A2R8Y5S3;Q92574;A0A2R8Y6S1;Q92574-2	Hamartin	TSC1
-0.131408	-0.16351			21	40.3	75.491	31.8753	31.6481	0.84716	0.65062	P42166;P42167-3	P42166	Lamina-associated polypeptide 2, isoform alpha;Thymopoietin;Thymopentin	TMPO
-0.130665	0.437121			4	9.5	102.7	27.2794	26.4635	0.82436	0.15642	B9ZVT1;Q8IXT5;E5RJW8;E5RHG1;E5RJ83;E5RJV8	B9ZVT1;Q8IXT5	RNA-binding protein 12B	RBM12B
-0.130587	0.406863			7	16	54.843	29.019	26.9757	0.934334	0.184877	O43148;O43148-2;K7EP06;K7ERH6	O43148;O43148-2;K7EP06	mRNA cap guanine-N7 methyltransferase	RNMT
-0.13005	-0.105147			9	20.1	51.61	29.4302	30.503	0.935599	0.791127	P29353-2;P29353-7;P29353;P29353-6;Q5T182;Q5T181;P29353-3;X6R6D0;P29353-5;Q5T187;Q5T188;P98077	P29353-2;P29353-7;P29353;P29353-6;Q5T182;Q5T181;P29353-3	SHC-transforming protein 1	SHC1
-0.129829	0.106616			30	49.3	87.156	32.5622	32.2481	0.850641	0.61281	Q9Y263;E5RIM3;H0YBW4;H0YAU9;H0YC16	Q9Y263;E5RIM3	Phospholipase A-2-activating protein	PLAA
-0.12956	-0.325304			12	27.7	58.946	30.2705	30.3936	0.848537	0.333145	Q3LXA3;H0YCY6;Q3LXA3-2;E9PJG8;I3L252;E9PQR1	Q3LXA3;H0YCY6;Q3LXA3-2	Bifunctional ATP-dependent dihydroxyacetone kinase/FAD-AMP lyase (cyclizing);ATP-dependent dihydroxyacetone kinase;FAD-AMP lyase (cyclizing)	DAK;TKFC
-0.129544	-0.166308			46	61.7	83.434	36.0959	36.0545	0.680618	0.535253	P26639;P26639-2;D6R9F8;D6RCA5;D6RDJ6;A2RTX5-2;A2RTX5;D6RBR8;B7ZLP8;D6RJ97;D6RHV7;D6RCS6	P26639;P26639-2	Threonine--tRNA ligase, cytoplasmic	TARS
-0.129466	-0.094911			13	9.2	171.49	27.9427	29.5165	0.827146	0.860919	Q9P265;A0A494C143;Q14689-3;Q14689-2;Q14689-4;Q14689-5;Q14689-6;Q14689;H0Y7Q3;E7EPU2;A0A0U1RQW6;Q9Y2E4	Q9P265	Disco-interacting protein 2 homolog B	DIP2B
-0.129118	0.024887			10	28.8	47.091	29.0128	29.4812	0.937795	0.807841	Q9H553;Q9H553-2;A0A0A0MTE0	Q9H553;Q9H553-2	Alpha-1,3/1,6-mannosyltransferase ALG2	ALG2
-0.128409	-0.287624			14	25.5	70.525	30.0832	29.4572	0.851136	0.419515	S4R347;Q5T0N5-3;Q5T0N5-4;Q5T0N5-2;Q5T0N5-5;Q5T0N5;A0A075B6Q2	S4R347;Q5T0N5-3;Q5T0N5-4;Q5T0N5-2;Q5T0N5-5;Q5T0N5;A0A075B6Q2	Formin-binding protein 1-like	FNBP1L
-0.128393	-0.107073			11	26.9	34.342	30.6772	30.4922	0.851171	0.786395	P43355;P43361;P43358;A0A075B7A9;Q3SYA6;Q8TD91-2;A0A0A0MSA3;O60732-2;P43362;A2A368;A8MXT2;Q96M61;O15480;P43363;O60732	P43355	Melanoma-associated antigen 1	MAGEA1
-0.128251	-0.0289256			2	4.2	69.683	24.1231	24.8627	0.897043	0.991589	A0A0A0MTT2;Q9BR84;K7EN17;K7ERK9;S4R3A1;S4R342;A0A0A0MTS4;K7EKU6;K7EQI4;Q9BR84-2	A0A0A0MTT2;Q9BR84;K7EN17;K7ERK9;S4R3A1;S4R342;A0A0A0MTS4;K7EKU6;K7EQI4;Q9BR84-2	Zinc finger protein 559	ZNF559;ZNF559-ZNF177
-0.127857	0.393306			4	14.2	34.833	26.7975	26.8284	0.897771	0.198803	Q00403;B1APE1;B1APE2	Q00403;B1APE1;B1APE2	Transcription initiation factor IIB	GTF2B
-0.12762	-0.388903			9	37.1	33.62	29.6872	29.3765	0.941328	0.254522	A6NDU8;A0A0C4DGW6	A6NDU8;A0A0C4DGW6	UPF0600 protein C5orf51	C5orf51
-0.127542	0.0483758			3	32.6	10.112	27.9576	27.8911	0.831617	0.888966	P49458;Q6P2S0;Q659G3;E9PE20;P49458-2	P49458	Signal recognition particle 9 kDa protein	SRP9
-0.127494	-0.040126			17	23.2	88.583	30.4351	30.5982	0.8532	0.954356	Q9Y4W6;K7EP56	Q9Y4W6	AFG3-like protein 2	AFG3L2
-0.127368	-0.251934			22	46.4	67.314	32.0863	32.1763	0.856071	0.462986	P61221;D6R9I9;D6RGF4;H0Y990	P61221;D6R9I9	ATP-binding cassette sub-family E member 1	ABCE1
-0.127321	-0.118382			13	32.7	68.426	32.4258	32.2641	0.856175	0.756964	Q13409-3;Q13409-7;Q13409-2;Q13409;Q13409-6;Q13409-5;E7EQL5;E7EV09;E7EQU2;E7ESD3;E7EMU4;E7ET01;E7ETL8;E9PGG1;E7EUM4;E7ERR6;E7ERH4;E7EU01	Q13409-3;Q13409-7;Q13409-2;Q13409;Q13409-6;Q13409-5;E7EQL5;E7EV09	Cytoplasmic dynein 1 intermediate chain 2	DYNC1I2
-0.126549	-0.00685463			2	38.8	34.426	29.3516	29.9104	0.943855	0.944849	A0A140T8W8;A0A1W2PR61;A0A1W2PPF8;A0A140T8Y4;A0A0G2JPD3;A0A0G2JI36;A0A1W2PQD0;A0A1W2PSE7;A0A0G2JIF2;A0A0G2JL56;A0A1W2PP29;A0A1W2PQZ3;A0A1W2PQE2;A0A140T9X6;A0A140T9W7;A0A140T9W3;A0A140T9D9;A0A140T9C2;A0A140T939;A0A140T9V0;A0A140T8X0;D0EV57;A0A0G2JPA3;A0A140T9B7;A0A0G2JH66;P30511;P30511-3;A0A0D9SFW8;A0A140T9J8;Q31611;A0A0G2JNX1;A0A0G2JNV5;P17693-6;P17693-2;P30511-2	A0A140T8W8;A0A1W2PR61;A0A1W2PPF8;A0A140T8Y4;A0A0G2JPD3;A0A0G2JI36;A0A1W2PQD0;A0A1W2PSE7;A0A0G2JIF2;A0A0G2JL56
-0.126502	-0.00778262			1	84.8	41.736	30.8143	31.7896	0.855442	0.95816	P60709;A0A2R8Y793;G5E9R0;E7EVS6;A0A2R8YGF8;C9JUM1;C9JZR7;A0A2R8YEA7;C9JTX5;A0A2R8YFE2	P60709;A0A2R8Y793	Actin, cytoplasmic 1;Actin, cytoplasmic 1, N-terminally processed	ACTB
-0.126486	-0.0211161			5	23.3	33.412	28.9195	29.5722	0.944003	0.940489	P53384-2;P53384;I3L531;I3L3A0;REV__H0YBE5;REV__Q8N7X0	P53384-2;P53384	Cytosolic Fe-S cluster assembly factor NUBP1	NUBP1
-0.126455	0.00719549			26	53.7	61.594	32.8768	32.4293	0.689873	0.91094	O95817;C9JFK9	O95817;C9JFK9	BAG family molecular chaperone regulator 3	BAG3
-0.126014	-0.276083			3	18.5	20.546	28.6467	28.4326	0.945118	0.413956	O15145;F8VR50;C9JZD1	O15145	Actin-related protein 2/3 complex subunit 3	ARPC3
-0.12584	-0.234737			6	14.3	48.519	29.3911	29.2946	0.945527	0.526209	A0A087X0L7;J3KNA0;Q15070-2;Q15070;E7EVY0;C9JC63;Q15070-3	A0A087X0L7;J3KNA0;Q15070-2;Q15070;E7EVY0;C9JC63;Q15070-3	Mitochondrial inner membrane protein OXA1L	OXA1L
-0.125321	-0.0291463			7	21.1	95.18	29.4723	29.052	0.946752	0.963922	Q15424-2;Q15424;Q15424-4;Q15424-3;K7ES42;K7EII0	Q15424-2;Q15424;Q15424-4;Q15424-3	Scaffold attachment factor B1	SAFB
-0.125164	-0.0555763			9	24.2	39.829	29.2363	28.987	0.947124	0.963154	P50552;K7EM16;K7EQD0;K7EIG8;K7ENR7;K7ENL7	P50552	Vasodilator-stimulated phosphoprotein	VASP
-0.124707	0.12075			7	5.4	181.67	28.461	26.9862	0.838214	0.64386	Q13395	Q13395	Probable methyltransferase TARBP1	TARBP1
-0.12444	0.0747794			8	23.1	56.961	29.4121	28.9864	0.948831	0.670094	B7Z524;H0YDX7;J3QT46;Q9Y450-4;Q9Y450;H0YES5;E9PHZ9;E9PS53	B7Z524;H0YDX7;J3QT46;Q9Y450-4;Q9Y450;H0YES5	HBS1-like protein	HBS1L
-0.124361	0.465504			2	1.3	161.22	25.0633	25.264	0.90423	0.132869	Q8N2Y8	Q8N2Y8	Iporin	RUSC2
-0.124078	0.0514416			2	6.5	42.668	25.972	25.9091	0.904754	0.800179	B5MDU6;Q9H6V9;Q9H6V9-2;C9JHU6;B5MCE2;C9JUM0;B4DRG3;B5MCU4;A0A0A0MSH6;Q9H6V9-4;Q9H6V9-3	B5MDU6;Q9H6V9;Q9H6V9-2;C9JHU6;B5MCE2;C9JUM0;B4DRG3;B5MCU4;A0A0A0MSH6;Q9H6V9-4;Q9H6V9-3	UPF0554 protein C2orf43	LDAH;C2orf43;FLJ21820
-0.123182	-0.0112535			157	70.1	273.42	39.09	38.8862	0.699724	0.972727	P49327;A0A0U1RQF0;A0A0U1RRG3;A0A1B0GTR5;J3KTF0	P49327;A0A0U1RQF0	Fatty acid synthase;[Acyl-carrier-protein] S-acetyltransferase;[Acyl-carrier-protein] S-malonyltransferase;3-oxoacyl-[acyl-carrier-protein] synthase;3-oxoacyl-[acyl-carrier-protein] reductase;3-hydroxyacyl-[acyl-carrier-protein] dehydratase;Enoyl-[acyl-carrier-protein] reductase;Oleoyl-[acyl-carrier-protein] hydrolase	FASN
-0.12312	-0.389886			2	38.8	7.3713	28.2076	28.2098	0.841915	0.25201	F2Z2Y6;O95777;C9JIZ0;C9JNV3	F2Z2Y6;O95777;C9JIZ0;C9JNV3	U6 snRNA-associated Sm-like protein LSm8	LSM8
-0.122837	-0.227709			3	10	31.192	26.2444	27.4771	0.90705	0.498214	Q13643	Q13643	Four and a half LIM domains protein 3	FHL3
-0.12235	0.15549			8	13.8	105.71	29.1811	26.7538	0.953766	0.570601	A0A590UKC9;P20585;A0A590UJN8;A0A590UJW0	A0A590UKC9;P20585;A0A590UJN8;A0A590UJW0	DNA mismatch repair protein Msh3	MSH3
-0.122209	-0.211648			37	47.9	97.169	35.3768	34.9926	0.702667	0.417549	Q14974;J3KTM9;Q14974-2;J3QR48;J3QKQ5;J3QRG4;J3KS06	Q14974;J3KTM9;Q14974-2	Importin subunit beta-1	KPNB1
-0.122177	-0.216585			18	18.7	121.74	30.9772	29.8725	0.865224	0.534821	Q9Y3P9;Q9Y3P9-2;Q9Y3P9-3;B5MCD9;Q9Y3P9-4	Q9Y3P9	Rab GTPase-activating protein 1	RABGAP1
-0.121628	-0.498729			8	23.9	49.027	29.7496	29.6259	0.955471	0.133708	P34896-2;P34896;P34896-4;P34896-3;J3KRK5;J3KRZ5	P34896-2;P34896;P34896-4;P34896-3	Serine hydroxymethyltransferase, cytosolic	SHMT1
-0.120812	-0.285741			35	56.6	59.75	35.6585	35.5571	0.706894	0.261746	P25705;P25705-2;P25705-3;K7EK77;K7ENJ4;K7ERX7;K7EJP1;K7EQH4;K7ESA0	P25705;P25705-2;P25705-3;K7EK77	ATP synthase subunit alpha, mitochondrial	ATP5A1
-0.120702	-0.110417			3	2.9	76.391	25.7837	24.2621	0.911	0.836989	O75157-2;O75157	O75157-2;O75157	TSC22 domain family protein 2	TSC22D2
-0.120608	-0.265293			8	42.1	32.363	29.3588	29.4482	0.957879	0.462937	Q9NWS0;M0QYA2;M0QYF4;M0R3A4;M0QXD5;M0R028;M0QZM3;M0R2P8;M0R3A8;M0QZ61;M0QZZ1;M0R0J2;Q9NWS0-3;M0R1R3	Q9NWS0;M0QYA2;M0QYF4;M0R3A4;M0QXD5;M0R028;M0QZM3	PIH1 domain-containing protein 1	PIH1D1
-0.119981	-0.0649779			7	22	45.179	28.1501	28.8329	0.849241	0.938599	P48735-2;P48735;H0YL11	P48735-2;P48735;H0YL11	Isocitrate dehydrogenase [NADP], mitochondrial	IDH2
-0.119965	-1.07254			2	24.2	10.32	24.6631	27.048	0.912365	0.00607612	A0A087X2D0;P84103-2;P84103;A0A0B4J1Z1;C9JAB2;Q16629-3;Q16629-2;Q16629-4;Q16629	A0A087X2D0;P84103-2;P84103;A0A0B4J1Z1;C9JAB2;Q16629-3;Q16629-2;Q16629-4;Q16629	Serine/arginine-rich splicing factor 3;Serine/arginine-rich splicing factor 7	SRSF3;SRSF7
-0.119761	-0.0555463			35	44.1	104.78	33.1084	33.3767	0.71008	0.877448	A0A087X054;A0A494C039;Q9Y4L1;E9PJ21;A0A087WWI4;K7EQK2;Q9Y4L1-2;J3KTF1;J3QL06;Q9BST8;J3QQH7;J3QLE9;A0A087X214;A0A087WW13;A0A2R8Y358;A0A1W2PS94;Q9BXT5	A0A087X054;A0A494C039;Q9Y4L1;E9PJ21;A0A087WWI4;K7EQK2;Q9Y4L1-2	Hypoxia up-regulated protein 1	HYOU1
-0.119275	0.0405417			16	47.7	28.916	32.3292	32.5257	0.873976	0.807174	G3V4W0;B4DY08;B2R5W2;G3V4C1;G3V2Q1;P07910-2;P07910;G3V576;P07910-4;G3V555;G3V575;P07910-3;G3V5X6;G3V3K6;G3V251;B4DSU6;G3V5V7;G3V2D6;A0A0G2JPF8;A0A0G2JNQ3;P0DMR1;O60812;B7ZW38;B2RXH8;G3V4M8;G3V2H6;B3KT61;Q86SE5;Q86SE5-3;E5RG71;E5RJ39;Q86SE5-2	G3V4W0;B4DY08;B2R5W2;G3V4C1;G3V2Q1;P07910-2;P07910;G3V576;P07910-4;G3V555;G3V575;P07910-3;G3V5X6;G3V3K6;G3V251;B4DSU6;G3V5V7;G3V2D6;A0A0G2JPF8;A0A0G2JNQ3;P0DMR1;O60812;B7ZW38;B2RXH8	Heterogeneous nuclear ribonucleoproteins C1/C2;Heterogeneous nuclear ribonucleoprotein C-like 4;Heterogeneous nuclear ribonucleoprotein C-like 1;Heterogeneous nuclear ribonucleoprotein C-like 3;Heterogeneous nuclear ribonucleoprotein C-like 2	HNRNPC;HNRNPCL4;HNRNPCL1;HNRNPCL3;HNRNPCL2
-0.118429	0.0647449			46	68.3	79.441	33.9845	33.8604	0.714125	0.707691	O00429-3;O00429;O00429-5;O00429-2;O00429-6;O00429-8;O00429-7;F8VZ52;F8W1W3;B4DDQ3;B4DPZ9;F8VUJ9;F8VR28;F8VYL3;H0YHY4;H0YI79	O00429-3;O00429;O00429-5;O00429-2;O00429-6;O00429-8;O00429-7	Dynamin-1-like protein	DNM1L
-0.118304	0.0529723			6	5.7	141.91	27.7518	27.8592	0.85316	0.876752	A0A5F9ZHG7;E9PCH4;Q8TEU7-5;Q8TEU7-3;Q8TEU7;Q8TEU7-4;D6RE77;B7Z7Y1;Q8TEU7-2;Q8TEU7-6	A0A5F9ZHG7;E9PCH4;Q8TEU7-5;Q8TEU7-3;Q8TEU7;Q8TEU7-4;D6RE77;B7Z7Y1;Q8TEU7-2;Q8TEU7-6	Rap guanine nucleotide exchange factor 6	RAPGEF6
-0.118194	0.00963388			5	27.9	27.408	30.5419	30.7612	0.874252	0.885889	A0A2R8Y653;Q9BZX2;Q9BZX2-2	A0A2R8Y653;Q9BZX2	Uridine-cytidine kinase 2	UCK2
-0.118069	0.0553346			15	13.1	174.97	29.7651	28.8003	0.963877	0.72276	Q9NYU2-2;Q9NYU2;Q9NYU1	Q9NYU2-2;Q9NYU2	UDP-glucose:glycoprotein glucosyltransferase 1	UGGT1
-0.118069	-0.0167455			60	52	147.18	33.8349	33.6559	0.71522	0.992371	Q9NTJ3;E9PD53;Q9NTJ3-2;C9JR83;C9J578;C9J9E4;C9JVD8;C9JWF0;C9IYK2;C9JJ64;F8WCB7	Q9NTJ3;E9PD53;Q9NTJ3-2	Structural maintenance of chromosomes protein 4;Structural maintenance of chromosomes protein	SMC4
-0.118022	-0.141446			16	19.4	107.47	30.6103	30.3075	0.874643	0.703391	Q14151;K7EQU4;K7ERX3	Q14151	Scaffold attachment factor B2	SAFB2
-0.117725	-0.27296			27	80	29.174	35.1763	35.5062	0.716269	0.285286	P62258;P62258-2;B4DJF2;I3L3T1;K7EIT4;K7EM20;I3L0W5	P62258;P62258-2	14-3-3 protein epsilon	YWHAE
-0.117255	-0.353174			11	30.4	48.486	30.004	30.2738	0.876383	0.29061	Q9UKS6;A0A0C4DGG1;E9PIY1;E9PJ75;E9PNM9;E9PJ33;H0YDM6	Q9UKS6;A0A0C4DGG1;E9PIY1	Protein kinase C and casein kinase substrate in neurons protein 3	PACSIN3
-0.117114	-0.0404524			6	17.9	59.844	30.3451	30.4537	0.876703	0.953526	Q9UHY1;F8W6G1;C9JHZ6	Q9UHY1;F8W6G1	Nuclear receptor-binding protein	NRBP1
-0.117083	0.0274371			11	64.2	20.567	34.1803	34.0266	0.718223	0.835484	P21291;E9PS42;E9PND2;E9PP21	P21291;E9PS42;E9PND2;E9PP21	Cysteine and glycine-rich protein 1	CSRP1
-0.116739	-0.158526			11	59.1	32.852	35.1973	35.1575	0.719272	0.557016	P05141;Q9H0C2	P05141	ADP/ATP translocase 2;ADP/ATP translocase 2, N-terminally processed	SLC25A5
-0.116739	-0.171563			9	37.3	33.232	29.5443	28.8017	0.96702	0.669665	P54920;M0R0Y2;M0R2M1;M0R213;M0R058;M0R0I4;M0R027	P54920;M0R0Y2;M0R2M1	Alpha-soluble NSF attachment protein	NAPA
-0.116457	-0.0303098			4	8.8	59.711	28.4219	26.9578	0.85748	0.994922	Q15637-4;Q15637-6;Q15637-7;Q15637-3;Q15637-2;Q15637;Q15637-5;C9J792	Q15637-4;Q15637-6;Q15637-7;Q15637-3;Q15637-2;Q15637;Q15637-5	Splicing factor 1	SF1
-0.116317	0.0441843			9	10.1	104.56	30.2691	29.8864	0.878514	0.764739	J3KMZ9;P01130-2;P01130-3;P01130-4;P01130-5;P01130;H0YMD1;P01130-6;H0YM92;H0YMQ3	J3KMZ9;P01130-2;P01130-3;P01130-4;P01130-5;P01130;H0YMD1;P01130-6;H0YM92	Low-density lipoprotein receptor	LDLR
-0.115894	-0.115754			26	21.9	184.71	30.9043	30.1143	0.879472	0.765159	A0A1B0GV47;Q7Z4S6-5;Q7Z4S6-2;Q7Z4S6;Q7Z4S6-4;Q7Z4S6-3;Q7Z4S6-6;H0YHT2;H0YIM7;H0YIM6;H0YI78;O75037-3;O75037-4;O75037-2;O75037;H0YHG9;Q86VH2-3;Q86VH2-2;Q2M1P5;Q86VH2	A0A1B0GV47;Q7Z4S6-5;Q7Z4S6-2;Q7Z4S6;Q7Z4S6-4;Q7Z4S6-3;Q7Z4S6-6	Kinesin-like protein KIF21A	KIF21A
-0.11566	-0.00495696			56	26	289.63	32.9543	31.923	0.722563	0.949236	A0A087X2H1;Q9ULT8;H0YJP0;G3V4V5;H0YJD4;A0A087WVU6;H0YJ72	A0A087X2H1;Q9ULT8;H0YJP0	E3 ubiquitin-protein ligase HECTD1	HECTD1
-0.115535	0.129876			14	23.3	83.969	30.8791	30.7551	0.880289	0.492985	Q9BXB5;Q9BXB5-2;H7C487;A0A5F9ZH75	Q9BXB5;Q9BXB5-2;H7C487	Oxysterol-binding protein-related protein 10;Oxysterol-binding protein	OSBPL10
-0.115254	-0.163009			45	44.8	138.35	32.861	32.9286	0.723804	0.544426	P29144;Q5VZU9;A0A494C1B8;A0A494C0U1;A0A494C0A3;A0A494C1S6;A0A494C1S4;A0A494C1L2;A0A494C0X4;A0A494C159	P29144;Q5VZU9;A0A494C1B8;A0A494C0U1	Tripeptidyl-peptidase 2	TPP2
-0.115019	-0.0572565			23	29.3	111.69	31.0469	31.1472	0.88146	0.908293	Q8N766-3;Q8N766-2;Q8N766;Q8N766-4;Q5TG59;A0A286YEW0;H7C4E3	Q8N766-3;Q8N766-2;Q8N766;Q8N766-4	ER membrane protein complex subunit 1	EMC1
-0.11466	-0.282649			13	59.8	31.355	30.5916	30.3358	0.882277	0.405633	K7ER96;O43396;K7EML9;K7EME7;K7EPB7	K7ER96;O43396	Thioredoxin-like protein 1	TXNL1
-0.114269	0.0124972			14	21.8	93.884	29.71	28.4857	0.972856	0.843189	Q96CW5-2;Q96CW5;A0A3B3ITE3;A0A087WU06;Q96CW5-3;A0A087WZV5;A0A0J9YX56;A0A0J9YX63	Q96CW5-2;Q96CW5;A0A3B3ITE3;A0A087WU06;Q96CW5-3	Gamma-tubulin complex component 3	TUBGCP3
-0.114238	0.180657			4	20.4	24.915	27.1769	25.0285	0.922974	0.520141	Q96A35;X6RJ73	Q96A35;X6RJ73	39S ribosomal protein L24, mitochondrial	MRPL24
-0.113957	-0.0372215			30	37.4	93.133	32.6608	31.7478	0.885778	0.958916	P06737-2;P06737;E9PK47;P11217-2	P06737-2;P06737;E9PK47	Glycogen phosphorylase, liver form;Alpha-1,4 glucan phosphorylase	PYGL
-0.113489	0.222805			11	21.6	59.271	30.1984	29.9113	0.884938	0.269379	O15355	O15355	Protein phosphatase 1G	PPM1G
-0.113114	-0.223306			7	16	69.116	28.6043	28.3919	0.975587	0.506311	E9PFR3;Q14738-2;Q14738;Q14738-3;Q96B13;H0Y8C4;H0YJ75;Q13362-2;Q13362-3;Q13362;Q13362-4;Q13362-5;H7C5Q9;H0YJ35;H0YN84;H0YJU0;G3V2U3;Q16537-3	E9PFR3;Q14738-2;Q14738;Q14738-3;Q96B13;H0Y8C4;H0YJ75;Q13362-2;Q13362-3;Q13362;Q13362-4;Q13362-5	Serine/threonine-protein phosphatase 2A 56 kDa regulatory subunit delta isoform;Serine/threonine-protein phosphatase 2A 56 kDa regulatory subunit gamma isoform	PPP2R5D;PPP2R5C
-0.112568	0.146786			6	14.3	54.704	27.3947	29.0553	0.866593	0.490288	Q5T8C6;A0A3B3ISD2;Q13042-4;Q13042-3;Q13042-2;Q13042	Q5T8C6;A0A3B3ISD2;Q13042-4;Q13042-3;Q13042-2;Q13042	Cell division cycle protein 16 homolog	CDC16
-0.112475	-0.287695			8	32	36.426	29.8976	29.6527	0.887244	0.419382	P40925;P40925-3;B9A041;P40925-2;B8ZZ51;C9JF79;C9JRL4;C9JLV6	P40925;P40925-3;B9A041;P40925-2;B8ZZ51;C9JF79	Malate dehydrogenase, cytoplasmic;Malate dehydrogenase	MDH1
-0.112023	-0.0740917			18	20.5	124.07	30.9094	30.8709	0.888273	0.868403	E7ESC6;Q9UIA9;E5RIW1;H0YBE1;Q9H2T7	E7ESC6;Q9UIA9	Exportin-7	XPO7
-0.11196	-0.152244			22	59.5	38.242	33.2672	33.5622	0.733889	0.574894	Q9Y266;A0A0A0MSU9;A0A0A0MSS4	Q9Y266;A0A0A0MSU9	Nuclear migration protein nudC	NUDC
-0.111882	-0.107757			11	19.7	70.698	27.7627	30.6378	0.868202	0.784716	Q16822;Q16822-3;H0YML5;H0YM31;Q16822-2;H0YMA5;H0YNG4;P35558;H0YMU6;P35558-2	Q16822;Q16822-3;H0YML5;H0YM31	Phosphoenolpyruvate carboxykinase [GTP], mitochondrial	PCK2
-0.111711	-0.11157			25	62.2	47.352	32.8337	32.7571	0.890771	0.773486	R4GNH3;P17980;E9PM69;E9PKD5;E9PMD8;E9PN50;E9PLG2	R4GNH3;P17980;E9PM69;E9PKD5;E9PMD8;E9PN50	26S protease regulatory subunit 6A	PSMC3
-0.111243	-0.219606			10	27.9	40.917	30.2035	29.6635	0.890046	0.559101	F5H442;Q99816;Q99816-2;J3QRU6;J3QKS4	F5H442;Q99816;Q99816-2	Tumor susceptibility gene 101 protein	TSG101
-0.111196	-0.136601			38	67.6	60.977	34.4847	34.8566	0.736234	0.620548	O43242;O43242-2;H0YGV8	O43242;O43242-2	26S proteasome non-ATPase regulatory subunit 3	PSMD3
-0.11115	-0.16104			22	46	53.248	33.3641	33.2389	0.736378	0.549938	Q9ULV4;Q9ULV4-2;Q9ULV4-3;B4E3S0;H0YHL7;F8W1H8;F8VUX3;F8VSA4;F8VRE9;F8VTT6;F8VVB7;F8VV53;J3QLV6;J3KSS5;Q6QEF8-4;Q6QEF8-3;Q6QEF8-2;Q6QEF8-5;Q6QEF8	Q9ULV4;Q9ULV4-2;Q9ULV4-3;B4E3S0;H0YHL7	Coronin-1C;Coronin	CORO1C
-0.110791	0.0576928			26	9.7	398.84	28.8979	29.3204	0.981079	0.716296	J3KRA9;Q96Q15-2;Q96Q15;Q96Q15-3;Q96Q15-4;H3BQN7;I3L144;I3L400;I3L0W2	J3KRA9;Q96Q15-2;Q96Q15;Q96Q15-3;Q96Q15-4	Serine/threonine-protein kinase SMG1	SMG1
-0.110698	-0.321387			2	17.6	71.027	34.9234	34.3449	0.737767	0.203309	P17066;P48741	P17066	Heat shock 70 kDa protein 6	HSPA6
-0.110433	-0.0565812			11	47.4	40.307	30.5281	30.2038	0.89189	0.912585	Q9NR45;Q5TBR1;Q5TBR0	Q9NR45	Sialic acid synthase	NANS
-0.110028	-0.107788			4	63.8	33.064	30.2561	30.408	0.892811	0.78464	P12235;V9GYG0	P12235;V9GYG0	ADP/ATP translocase 1	SLC25A4
-0.109795	0.0440444			17	11.2	219.65	29.5928	29.1736	0.983436	0.753973	Q9HCD6;Q9HCD6-2;J3KRP9;Q9HCD6-3;Q9HCD6-4;J3QQY7;J3KTM5	Q9HCD6;Q9HCD6-2;J3KRP9;Q9HCD6-3;Q9HCD6-4	Protein TANC2	TANC2
-0.109608	-0.449277			4	10.2	39.686	26.7119	29.3925	0.931562	0.181077	Q00587-2;Q00587;B0QYC6;B0QYC7;B0QYC8	Q00587-2;Q00587;B0QYC6;B0QYC7;B0QYC8	Cdc42 effector protein 1	CDC42EP1
-0.109141	-0.0464889			25	51	65.401	33.4931	33.2392	0.742558	0.907561	Q9UHD8;Q9UHD8-7;Q9UHD8-2;Q9UHD8-5;Q9UHD8-3;Q9UHD8-4;Q9UHD8-9;Q9UHD8-8;K7EK18;K7EL40;K7ER52;K7ENL0;K7EIE4;K7EQD7;K7ELJ9;K7ER14;K7EJV0;K7EJZ2;K7EPY1;K7EIR4;K7EKN4;K7EN52;K7ENQ5;K7EJ51;K7EJL9;K7ER34;K7ERG1;K7EQ08	Q9UHD8;Q9UHD8-7;Q9UHD8-2;Q9UHD8-5;Q9UHD8-3	Septin-9	2009-09-01
-0.109079	0.230572			10	8.7	145.01	27.9691	29.2426	0.874784	0.318839	A0A0A0MRM8;A0A1Y0BRN3;A0A590UJ40;E7EW20;Q9UM54-5;Q9UM54-2;Q9UM54-6;Q9UM54-4;Q9UM54-1;Q9UM54;A0A590UKB0;A0A590UJ75;A0A0D9SGC1;A0A590UK22;A0A590UK71;A0A5F9ZI03;A0A590UJY4;A0A590UK86;Q5JVM0;A0A590UJW9	A0A0A0MRM8;A0A1Y0BRN3;A0A590UJ40;E7EW20;Q9UM54-5;Q9UM54-2;Q9UM54-6;Q9UM54-4;Q9UM54-1;Q9UM54;A0A590UKB0;A0A590UJ75;A0A0D9SGC1;A0A590UK22	Unconventional myosin-VI	MYO6
-0.109063	0.0676387			24	39.8	77.394	33.2412	32.3275	0.742798	0.725201	Q8TC07-2;Q8TC07;Q8TC07-3;C9JA93;F8WCB5;F8WDJ1;F8WF35;F8VV61;F8WAX5	Q8TC07-2;Q8TC07;Q8TC07-3;C9JA93	TBC1 domain family member 15	TBC1D15
-0.108892	0.185359			5	50	8.2178	31.6583	31.9525	0.897042	0.413192	P63173;J3KT73;J3QL01;J3KSP2	P63173;J3KT73;J3QL01	60S ribosomal protein L38	RPL38
-0.108814	-0.208378			9	13.9	88.946	29.0016	26.4062	0.985754	0.642543	Q6GQQ9-2;Q6GQQ9;Q5SZ59;Q8TE49;Q8TE49-2;H0YN66;H0YMI7	Q6GQQ9-2;Q6GQQ9	OTU domain-containing protein 7B	OTUD7B
-0.108674	0.0170667			6	20.1	53.254	28.5166	28.4245	0.875735	0.972717	P37198;M0QXN5;M0QX10;M0QYY0;M0QX13;M0QZL5;M0R1S1;M0QX64;M0R302	P37198;M0QXN5	Nuclear pore glycoprotein p62	NUP62
-0.108348	-0.136109			58	63.3	96.771	36.0742	35.8893	0.745004	0.622008	Q8WUM4-2	Q8WUM4-2	Programmed cell death 6-interacting protein	PDCD6IP
-0.108332	-0.155839			22	42.1	84.733	31.8636	31.5994	0.898289	0.668273	F5H039;Q9NQX3;Q9NQX3-2;G3V582;H0YJ30;H0YJR5;G3V4R0;G3V355;G3V4D2	F5H039;Q9NQX3;Q9NQX3-2;G3V582	Gephyrin;Molybdopterin adenylyltransferase;Molybdopterin molybdenumtransferase	GPHN
-0.108301	-0.281632			8	18.5	48.602	29.8389	29.2268	0.896745	0.430926	Q8WU90;Q8WU90-2;F8WB26	Q8WU90	Zinc finger CCCH domain-containing protein 15	ZC3H15
-0.108239	-0.0222145			11	22.3	76.482	29.7526	30.4279	0.987115	0.999963	P13807-2;P13807;M0QYU1	P13807-2;P13807	Glycogen [starch] synthase, muscle	GYS1
-0.108145	-0.0737273			38	39.6	139.09	32.9292	33.3286	0.745627	0.817576	E7EX90;Q14203-3;Q14203-4;Q14203-6;Q14203;Q14203-5;Q14203-2;Q6AWB1;E7EWF7;C9JZA4;C9JTE5;C9JJN7;C9JJD0;C9JKG6;E9PCY0;C9J1B7	E7EX90;Q14203-3;Q14203-4;Q14203-6;Q14203;Q14203-5;Q14203-2;Q6AWB1	Dynactin subunit 1	DCTN1;DKFZp686E0752
-0.107632	-0.129134			5	10.8	52.541	29.8406	30.3334	0.898268	0.732775	J3QRS9;X6R4W8;O43670-2;O43670;O43670-4;O43670-3;J3KS31;J3QS27;J3KTL1;J3KRB6;J3KRW6;H0Y3M2	J3QRS9;X6R4W8;O43670-2;O43670;O43670-4;O43670-3;J3KS31	BUB3-interacting and GLEBS motif-containing protein ZNF207	ZNF207
-0.107586	0.327112			32	21.8	212.48	31.6821	31.1594	0.89995	0.167477	A0A494C1F2;P35658-2;P35658-4;P35658;P35658-3;P35658-5;A0A0A0MSW3;A0A494BZU9;H0Y837;B7ZAV2;E9PKD2;H0YF36;H0YDS4;A0A494C104;A0A494C0Y1	A0A494C1F2;P35658-2;P35658-4;P35658;P35658-3;P35658-5;A0A0A0MSW3	Nuclear pore complex protein Nup214	NUP214
-0.107461	0.157561			9	38.4	34.5	30.9166	30.3351	0.898658	0.417726	Q92890;Q92890-1;Q92890-3;C9JNP9;C9IZG3;C9J6N9	Q92890;Q92890-1;Q92890-3	Ubiquitin fusion degradation protein 1 homolog	UFD1L
-0.107446	0.187514			18	30	89.42	32.0627	30.5163	0.900262	0.344453	P22059;H0YCV6;A0A0A0MSB4;Q6ZN50;Q969R2-6;Q969R2-3;Q969R2-2;Q969R2	P22059	Oxysterol-binding protein 1	OSBP
-0.107259	-0.0302804			19	18.6	153.1	30.7517	30.9711	0.899118	0.979416	Q99570;D6RJ98;D6RAC3;D6RBB7	Q99570	Phosphoinositide 3-kinase regulatory subunit 4	PIK3R4
-0.107057	0.0659859			14	19.5	110.52	30.1279	28.9925	0.899579	0.693729	Q15042;Q15042-3;Q15042-4	Q15042;Q15042-3;Q15042-4	Rab3 GTPase-activating protein catalytic subunit	RAB3GAP1
-0.106995	0.0486547			40	50.3	90.583	34.6321	34.7511	0.749179	0.762033	Q00839;Q00839-2;A0A1W2PPS1;A0A1X7SBS1;A0A1W2PP35;Q5RI18;A0A1W2PPL4;A0A1W2PPH7;A0A1W2PQL0;A0A1W2PP34;A0A1W2PQ74;A0A1W2PRZ7;A0A1W2PQD4;A0A1W2PRI6;A0A1W2PPE9;A0A1W2PNG3;A0A1W2PP22	Q00839;Q00839-2;A0A1W2PPS1;A0A1X7SBS1;A0A1W2PP35;Q5RI18;A0A1W2PPL4;A0A1W2PPH7;A0A1W2PQL0;A0A1W2PP34;A0A1W2PQ74;A0A1W2PRZ7	Heterogeneous nuclear ribonucleoprotein U	HNRNPU
-0.10698	-0.110308			18	19.3	136.55	30.5943	29.0686	0.899756	0.821431	J3KR97;Q9BTW9;Q9BTW9-4;Q9BTW9-5;I3L439;I3L163;I3L0V3;A0A0J9YWI5;A0A0J9YVR1;A0A0J9YVU1;I3L4D2;I3L3H4;I3L131;I3L143;I3L500;A0A0J9YYG2;I3L1S3;Q9BTW9-3;A0A0J9YY08;I3L120;A0A0J9YXU4	J3KR97;Q9BTW9;Q9BTW9-4;Q9BTW9-5	Tubulin-specific chaperone D	TBCD
-0.106669	-0.619537			1	9	19.343	28.47	28.3798	0.880449	0.0705371	O75607	O75607	Nucleoplasmin-3	NPM3
-0.106653	-0.0329347			7	20.9	51.844	29.7274	28.7252	0.990864	0.974989	Q5TFE4;Q5TFE4-2;Q5QPD0;H0YDA5	Q5TFE4;Q5TFE4-2	5-nucleotidase domain-containing protein 1	NT5DC1
-0.106389	-0.220295			10	64.7	27.335	31.6334	31.2995	0.902615	0.526485	Q9UKY7;Q9UKY7-2;H0Y8K3;D6R9V8;D6RFH2;Q9UKY7-3;D6RAV0;D6RDN0	Q9UKY7;Q9UKY7-2;H0Y8K3	Protein CDV3 homolog	CDV3
-0.106218	-0.0347662			12	34.7	39.681	28.904	29.3823	0.991893	0.980341	P35249;C9JZI1;P35249-2;C9J8M3;C9JTT7;C9JXZ7;C9JGY5;F8WE44;C9JW34;H7C1P0	P35249;C9JZI1;P35249-2;C9J8M3;C9JTT7;C9JXZ7	Replication factor C subunit 4	RFC4
-0.105954	-0.0432296			16	18.8	107.17	31.4142	31.5116	0.903584	0.943709	Q8TD19;G3V459;G3V5V0;G3V2Z5;REV__Q5SQT3;REV__Q9P0M6	Q8TD19	Serine/threonine-protein kinase Nek9	NEK9
-0.105768	-0.338104			13	9.6	170.54	28.6242	29.1494	0.992958	0.33064	Q14146	Q14146	Unhealthy ribosome biogenesis protein 2 homolog	URB2
-0.105659	-0.126974			33	77.1	48.633	33.8734	33.9841	0.753309	0.649404	P35998;P35998-2;C9JLS9	P35998;P35998-2	26S protease regulatory subunit 7	PSMC2
-0.105271	-0.212685			3	12.7	34.747	26.5144	27.353	0.939611	0.526127	P43357;E7EMU0;B9A060;E7ENJ0;A0A087WZT8;E7EP80;E7EQY6;E7ER35;E9PC03;E7EUF2;E7ETG4	P43357;E7EMU0	Melanoma-associated antigen 3	MAGEA3
-0.105039	-0.229129			15	53	28.723	31.6805	31.8967	0.905625	0.508319	Q06323;Q06323-3;Q06323-2;H0YKK6;H0YLU2	Q06323;Q06323-3;Q06323-2	Proteasome activator complex subunit 1	PSME1
-0.10493	-0.307109			1	19	6.6856	27.0621	27.1031	0.940245	0.364662	C9J5J3;A0A0D9SF32;A0A087WWJ2;B0AZT5;C9J5D1;E7EQ69;Q9GZZ1-2;Q9GZZ1	C9J5J3;A0A0D9SF32;A0A087WWJ2;B0AZT5;C9J5D1;E7EQ69;Q9GZZ1-2;Q9GZZ1	N-alpha-acetyltransferase 50	NAA50
-0.104868	0.365133			12	30.5	72.379	29.8876	29.853	0.90457	0.0807906	Q8WVM8;Q8WVM8-2;Q8WVM8-3;J3KNG4;G3V2M8;G3V3K9;G3V4I1;G3V5F3;H0YJY1	Q8WVM8;Q8WVM8-2;Q8WVM8-3	Sec1 family domain-containing protein 1	SCFD1
-0.104806	0.195474			5	15.7	28.129	27.3538	25.8522	0.884832	0.491548	A0A2R8Y544;Q9BR61	A0A2R8Y544;Q9BR61	Acyl-CoA-binding domain-containing protein 6	ACBD6
-0.10448	0.0612924			3	22.8	18.236	28.4266	27.2448	0.885599	0.85472	H7C3B3;A0A0A0MRS4;Q9NVV0;H7C4C1	H7C3B3;A0A0A0MRS4;Q9NVV0;H7C4C1	Trimeric intracellular cation channel type B	TMEM38B
-0.103937	-0.171352			15	57.5	35.98	31.1429	31.1484	0.90808	0.632775	P32322-3;P32322;E2QRB3;P32322-2;J3KQ22;J3QKT4;J3QL24;J3QLK9;J3QL23;J3QL32;J3QR88;J3KTA8;J3QKT3;J3QRZ0;J3KSA9	P32322-3;P32322;E2QRB3;P32322-2;J3KQ22	Pyrroline-5-carboxylate reductase 1, mitochondrial;Pyrroline-5-carboxylate reductase	PYCR1
-0.103937	-0.237524			5	7.6	100.68	28.2242	27.9755	0.886877	0.480415	Q8WUA4;H0Y4Q6;H7C3X9;A0A087WZD8;Q8WUA4-2	Q8WUA4;H0Y4Q6	General transcription factor 3C polypeptide 2	GTF3C2
-0.103782	0.526169			4	9	43.967	26.2454	24.8773	0.942377	0.0917978	Q8WV60;B7Z8R2;D6RIZ0;Q8WV60-3;E5RHU2;F6S289;D6RGK0;Q8WV60-2	Q8WV60;B7Z8R2;D6RIZ0;Q8WV60-3	Pentatricopeptide repeat-containing protein 2, mitochondrial	PTCD2
-0.103178	0.247442			25	60.9	37.429	34.6242	34.6754	0.761001	0.232416	P22626;P22626-2;A0A087WUI2	P22626;P22626-2;A0A087WUI2	Heterogeneous nuclear ribonucleoproteins A2/B1	HNRNPA2B1
-0.102791	-0.228267			7	14.1	76.837	28.6147	28.0082	1	0.497194	A0A2R8YD50;P51659;E7ER27;E7EWE5;P51659-3;P51659-2;A0A2R8YDT8;A0A2R8YF45;A0A2R8Y7L2;G5E9S2;E7ET17;A0A2R8YEG2;E7EPL9;A0A2R8Y7W2	A0A2R8YD50;P51659;E7ER27;E7EWE5;P51659-3;P51659-2;A0A2R8YDT8;A0A2R8YF45	Peroxisomal multifunctional enzyme type 2;(3R)-hydroxyacyl-CoA dehydrogenase;Enoyl-CoA hydratase 2	HSD17B4
-0.10276	0.2929			17	8.7	254.81	28.9371	28.5637	0.999909	0.220493	A2RRP1-2;A2RRP1;H0Y5G7;H7C007;C9JCM7;H7C1U4	A2RRP1-2;A2RRP1;H0Y5G7	Neuroblastoma-amplified sequence	NBAS
-0.10276	-0.412117			110	41.3	629.09	33.6908	33.3801	0.7623	0.0981811	Q09666;E9PQE3;E9PJZ0;E9PKR9;E9PJC6;E9PLK4;Q09666-2	Q09666	Neuroblast differentiation-associated protein AHNAK	AHNAK
-0.102543	0.0641931			26	46.8	66.217	32.5332	32.7572	0.911191	0.735473	Q9NVI7-2;Q9NVI7;Q9NVI7-3;Q5SV16	Q9NVI7-2;Q9NVI7;Q9NVI7-3	ATPase family AAA domain-containing protein 3A	ATAD3A
-0.102264	-0.256132			4	7	62.032	29.9119	29.5069	0.910512	0.481449	E7EMB1;Q9UH65;E9PJK8	E7EMB1;Q9UH65	Switch-associated protein 70	SWAP70
-0.102186	0.0551957			32	35.9	115.73	31.7417	32.2524	0.911986	0.762516	Q9H0A0;Q9H0A0-2;A0A087WV29;E9PMU0;E9PJN6	Q9H0A0;Q9H0A0-2;A0A087WV29	N-acetyltransferase 10	NAT10
-0.102078	0.0427844			46	40.9	121.9	33.1483	32.6111	0.764418	0.800295	O60264;A0A0A0MRP6;B7ZLQ5;P28370-2;P28370	O60264	SWI/SNF-related matrix-associated actin-dependent regulator of chromatin subfamily A member 5	SMARCA5
-0.101985	-0.0723463			27	61.3	47.716	34.9009	34.7712	0.764707	0.822091	P23526;P23526-2	P23526;P23526-2	Adenosylhomocysteinase	AHCY
-0.101892	-0.0348253			7	36.6	32.726	28.8428	28.8364	0.997371	0.980514	K7ERC8;Q06136;Q06136-2;K7EQS7	K7ERC8;Q06136;Q06136-2;K7EQS7	3-ketodihydrosphingosine reductase	KDSR
-0.101614	-0.0894822			10	25.6	57.274	28.9961	29.6103	0.996555	0.87493	Q9NY93-2;Q9NY93;G3V0G3;H7C3E9;F8WDT8;F8WEI3;H7BZN7	Q9NY93-2;Q9NY93;G3V0G3;H7C3E9;F8WDT8	Probable ATP-dependent RNA helicase DDX56	DDX56
-0.101567	-0.0604725			30	29.6	139.55	31.9945	31.6751	0.913367	0.900197	O60343-2;O60343-3;O60343;A0A3B3IRT3;O60343-5;O60343-4;Q5JU47;C9JIE2;Q86TI0	O60343-2;O60343-3;O60343;A0A3B3IRT3	TBC1 domain family member 4	TBC1D4
-0.10118	0.0326651			9	34.4	31.858	27.7596	27.8782	0.893373	0.930896	Q86X76-2;Q86X76-4;Q86X76;Q86X76-3;Q86X76-5	Q86X76-2;Q86X76-4;Q86X76;Q86X76-3;Q86X76-5	Nitrilase homolog 1	NIT1
-0.101087	-0.15851			25	65.1	50.227	34.1989	34.1785	0.7675	0.557062	Q9Y265;Q9Y265-2;E7ETR0;H7C4G5;H7C4I3;J3QLR1	Q9Y265;Q9Y265-2;E7ETR0	RuvB-like 1	RUVBL1
-0.100902	-0.230973			11	62	27.547	29.8457	30.0005	0.913622	0.505026	O95336;M0R261;M0R1L2;M0R0U3	O95336;M0R261	6-phosphogluconolactonase	PGLS
-0.100793	0.00460933			25	17.3	197.4	30.6879	30.4656	0.91387	0.903804	A0A0A0MRJ3;Q8NEY1-7;Q8NEY1-4;Q8NEY1-2;Q8NEY1-3;Q8NEY1;Q8NEY1-5;Q8NEY1-6;H0Y6F6	A0A0A0MRJ3;Q8NEY1-7;Q8NEY1-4;Q8NEY1-2;Q8NEY1-3;Q8NEY1;Q8NEY1-5;Q8NEY1-6	Neuron navigator 1	NAV1
-0.10067	-0.112381			14	26.2	81.572	31.7061	31.2933	0.915371	0.771513	E9PHA2;Q15003;C9J470;Q15003-2;C9JZP1;H7C415	E9PHA2;Q15003;C9J470;Q15003-2	Condensin complex subunit 2	NCAPH
-0.100453	0.00129789			15	24.7	80.551	30.7564	29.9283	0.914647	0.915638	Q92615;H0Y4V9;H0Y641;A0A087X183;X6RCG6;V9GYI5;B5MCU2	Q92615;H0Y4V9	La-related protein 4B	LARP4B
-0.100407	-0.126943			11	44.3	32.616	31.11	31.3519	0.915957	0.73636	B4DDF4;B4DUT8;Q99439;A0A087X271;H3BVI6;Q99439-2;A0A087X1X5;K7ES69;H3BQH0;A0A087WV51;U3KPS3;Q15417-3;Q15417	B4DDF4;B4DUT8;Q99439;A0A087X271;H3BVI6;Q99439-2;A0A087X1X5;K7ES69	Calponin;Calponin-2	CNN2
-0.100329	-0.316834			2	11.8	121.36	32.7894	32.5438	0.91613	0.347109	Q6S8J3;P0CG38;A5A3E0;Q9BYX7	Q6S8J3;P0CG38;A5A3E0	POTE ankyrin domain family member E;POTE ankyrin domain family member I;POTE ankyrin domain family member F	POTEE;POTEI;POTEF
-0.100252	0.118493			4	1.9	335.8	25.8479	23.289	0.948937	0.648753	Q96L91-3;Q96L91-5;Q96L91-2;Q96L91;Q96L91-4;A0A0A0MR72;A0A0A0MR80	Q96L91-3;Q96L91-5;Q96L91-2;Q96L91;Q96L91-4	E1A-binding protein p400	EP400
-0.0999428	-0.152067			5	14.1	32.472	27.0257	27.216	0.949512	0.646279	A0A087WUR6;Q8IU85;Q8IU85-2;H7C071;Q14012	A0A087WUR6;Q8IU85;Q8IU85-2	Calcium/calmodulin-dependent protein kinase type 1D	CAMK1D
-0.0998346	0.411969			8	8.9	180.5	27.908	27.1914	0.896547	0.172645	A0A0A0MSA7;A0A0U1RQK7;O43432-4;O43432;O43432-3	A0A0A0MSA7;A0A0U1RQK7;O43432-4;O43432;O43432-3	Eukaryotic translation initiation factor 4 gamma 3	EIF4G3
-0.0998036	0.0335111			6	19.4	29.172	27.9213	27.4113	0.89662	0.928632	Q14331;E9PRR7;E9PLY7	Q14331;E9PRR7	Protein FRG1	FRG1
-0.099108	-0.194542			30	47.8	70.901	35.6195	35.7088	0.773668	0.460063	B0QY89;Q9Y262;Q9Y262-2;B0QY90;C9JHP4;C9K0Q7;H7C3A0;H0Y7E6	B0QY89;Q9Y262;Q9Y262-2;B0QY90	Eukaryotic translation initiation factor 3 subunit L	EIF3L
-0.0990772	-0.217172			43	79.7	59.62	35.4365	35.5366	0.773765	0.404331	P50990;P50990-2;P50990-3;H7C4C8;H7C2U0	P50990;P50990-2;P50990-3	T-complex protein 1 subunit theta	CCT8
-0.0987836	0.0779266			6	21.1	50.282	27.3716	27.86	0.899026	0.811025	O43913;O43913-2	O43913;O43913-2	Origin recognition complex subunit 5	ORC5
-0.0987218	0.145091			24	57.5	50.976	35.4966	35.6368	0.774874	0.462203	P61978;P61978-2;P61978-3;Q5T6W2;S4R457	P61978;P61978-2;P61978-3;Q5T6W2	Heterogeneous nuclear ribonucleoprotein K	HNRNPK
-0.0986137	-0.190075			15	31.2	49.469	33.811	33.9145	0.775211	0.471551	O15427;J3QQV2;J3QSC3;J3QQS9;J3KTI8;J3KT83;J3QRA0;J3KTM6;J3QLE3;J3QRU2;J3QRP8	O15427;J3QQV2;J3QSC3;J3QQS9;J3KTI8	Monocarboxylate transporter 4	SLC16A3
-0.098521	-0.00615901			8	33.8	31.904	30.5674	31.2766	0.919062	0.953031	F6WQW2;P43487-2;P43487;C9JXG8;C9JGV6;C9JJ34;C9JDM3;C9JIC6	F6WQW2;P43487-2;P43487;C9JXG8;C9JGV6;C9JJ34	Ran-specific GTPase-activating protein	RANBP1
-0.0981967	-0.289475			5	49.5	11.74	32.8214	32.7983	0.920892	0.255131	P31949	P31949	Protein S100-A11;Protein S100-A11, N-terminally processed	S100A11
-0.0979032	0.0292761			4	69.1	7.624	29.8582	30.008	0.920474	0.816494	C9J4Z3;P61513;M0R0A1;Q6P4E4;E9PEL3;M0R2L6;G5E9R3	C9J4Z3;P61513;M0R0A1;Q6P4E4;E9PEL3;M0R2L6;G5E9R3	60S ribosomal protein L37a	RPL37A
-0.0974864	1.14372		+	6	17.1	49.96	26.8269	27.1658	0.954079	0.000129499	Q9Y6N5;H3BMS6;H3BNX3;H3BNP9;A0A1B0GXB4;H3BV36	Q9Y6N5;H3BMS6;H3BNX3	Sulfide:quinone oxidoreductase, mitochondrial	SQRDL
-0.0970389	-0.25367			34	77.1	50.663	34.5369	34.2723	0.780132	0.323446	P50395;P50395-2;Q5SX87;Q5SX86;V9GYF8;Q5SX90;V9GYJ7;Q5SX91;G5E9U5	P50395;P50395-2;Q5SX87	Rab GDP dissociation inhibitor beta	GDI2
-0.0969308	0.0434844			22	72.3	32.004	32.9916	33.2318	0.78047	0.779762	Q96HS1;Q96HS1-2;F5GXG4	Q96HS1;Q96HS1-2	Serine/threonine-protein phosphatase PGAM5, mitochondrial	PGAM5
-0.0969155	-0.657718			3	6.4	66.626	26.8708	26.3508	0.95514	0.099062	Q8NI60-3;Q8NI60;Q8NI60-2;Q8NI60-4	Q8NI60-3;Q8NI60;Q8NI60-2;Q8NI60-4	Atypical kinase ADCK3, mitochondrial	ADCK3
-0.0968846	-0.235331			4	5.4	75.935	27.5826	26.8955	0.903509	0.592481	Q7RTS9;Q7RTS9-2;J3QR81;J3QQT7;J3KSU8;J3KSF9;J3QSE7;J3QRF2;J3KRG4	Q7RTS9;Q7RTS9-2	Dymeclin	DYM
-0.0961287	0.0593554			19	36	73.964	32.2346	31.8806	0.925513	0.749976	Q9BZE4;Q9BZE4-2;Q9BZE4-3;Q5T3R7	Q9BZE4;Q9BZE4-2;Q9BZE4-3	Nucleolar GTP-binding protein 1	GTPBP4
-0.0959746	-0.307662			21	81.2	36.071	32.4573	31.9759	0.925857	0.362263	O00151	O00151	PDZ and LIM domain protein 1	PDLIM1
-0.0956354	0.0439044			8	22.3	42.153	28.8662	28.9163	0.979059	0.754362	A0A0D9SF70;G5E9L0;Q8N6H7;E9PQP3;E9PIY6;Q8N6H7-2;E9PMU9;H0YDN9;Q8N6H7-3;E9PMR9;E9PM63;E9PJT7;E9PK28;E9PN48;E9PNY8;H0YDX1;E9PM18;H0YF45	A0A0D9SF70;G5E9L0;Q8N6H7;E9PQP3;E9PIY6;Q8N6H7-2;E9PMU9;H0YDN9;Q8N6H7-3	ADP-ribosylation factor GTPase-activating protein 2	ARFGAP2
-0.0954967	0.0545011			9	35.8	37.001	29.6317	29.9051	0.978653	0.729514	Q3SXM5;Q3SXM5-2;H3BQI7;H3BT52;H3BNH5	Q3SXM5;Q3SXM5-2	Inactive hydroxysteroid dehydrogenase-like protein 1	HSDL1
-0.0954967	-0.0109337			1	30.9	70.403	28.9138	29.2597	0.978653	0.910852	Q53FA3;P34931	Q53FA3;P34931	Heat shock 70 kDa protein 1-like	HSPA1L
-0.0954967	-0.0739399			8	13.7	72.063	28.1195	28.3198	0.906787	0.815454	Q6P1M0;Q6P1M0-2	Q6P1M0	Long-chain fatty acid transport protein 4	SLC27A4
-0.0954196	0.000865329			8	16	60.908	28.0311	28.7761	0.906969	0.876667	O00400;A0A2R8YF57;A0A2R8Y5I5;H7C577;A0A2R8Y359;H7C562;H7C532;A0A2R8Y6H1	O00400;A0A2R8YF57;A0A2R8Y5I5	Acetyl-coenzyme A transporter 1	SLC33A1
-0.0952347	0.105812			8	23.7	34.519	29.6603	30.1301	0.977886	0.563882	Q99961-3;Q99961;Q99961-2;M0R0I3;M0QYE0;M0R2K6	Q99961-3;Q99961;Q99961-2;M0R0I3	Endophilin-A2	SH3GL1
-0.0952192	0.188401			10	9.9	127.32	30.2091	28.399	0.926611	0.541168	Q9H6R4-4;Q9H6R4;A0A0A0MRW6;Q9H6R4-2;Q9H6R4-3;A0A0C4DFX0	Q9H6R4-4;Q9H6R4;A0A0A0MRW6;Q9H6R4-2;Q9H6R4-3	Nucleolar protein 6	NOL6
-0.0951422	-0.00109689			48	21.1	317.79	31.65	31.6413	0.927718	0.937055	A0A494C1L5;P50851-2;P50851;E9PEM5;A0A494BZW2;H0YAC6;A0A494C0R9;A0A3B3IS13;H0Y9N9;A0A3B3ISK3;A0A3B3IU76;H0YA17;Q8NFP9-3	A0A494C1L5;P50851-2;P50851;E9PEM5;A0A494BZW2;H0YAC6;A0A494C0R9	Lipopolysaccharide-responsive and beige-like anchor protein	LRBA
-0.0946491	-0.0944643			15	41.6	57.002	31.4137	31.512	0.92882	0.815412	Q9BV44;H7C3J3;H7C0R6;C9J9V2;C9JP31	Q9BV44;H7C3J3	THUMP domain-containing protein 3	THUMPD3
-0.0946183	-0.38711			4	5.5	122.07	28.0668	28.0377	0.908862	0.255343	O43156	O43156	TELO2-interacting protein 1 homolog	TTI1
-0.0943872	-0.00631836			6	6.6	103.14	28.9112	28.9826	0.975407	0.897457	Q8N163-2;Q8N163;G3V119;H0YB24;A0A087X2B6;H0YC69;E5RGU7;E5RFJ3;H0YC58;E5RHJ4	Q8N163-2;Q8N163;G3V119;H0YB24	Cell cycle and apoptosis regulator protein 2	CCAR2
-0.0943718	0.0843364			4	19.7	25.265	26.9866	28.5148	0.959871	0.644773	S4R469;F8VR27;F8VZY7;B0QYV1;B0QYY4;A0A087X2B1;A0A0G2JRA5;J3KNW3;B7Z1U7;F8VZG9;A0A286YEU2;O43251-9;Q9NWB1-3;O43251-4;O43251-5;O43251-10;O43251-2;O43251;Q9NWB1-4;Q9NWB1-5;Q9NWB1;O43251-7;Q9NWB1-2;O43251-6;O43251-8;A0A0G2JSB3;I3L1D4;B0QYY7;A0A3B3ITL7;J3QRF4;A6NFN3;A6NFN3-2;B0QYY6;A0A0G2JRD1;S4R3K7;J3QQZ2;F8VRS4;O43251-3;F5H0M1	S4R469;F8VR27;F8VZY7;B0QYV1;B0QYY4;A0A087X2B1;A0A0G2JRA5;J3KNW3;B7Z1U7;F8VZG9;A0A286YEU2;O43251-9;Q9NWB1-3;O43251-4;O43251-5;O43251-10;O43251-2;O43251;Q9NWB1-4;Q9NWB1-5;Q9NWB1;O43251-7;Q9NWB1-2;O43251-6;O43251-8;A0A0G2JSB3;I3L1D4;B0QYY7;A0A3B3ITL7;J3QRF4;A6NFN3;A6NFN3-2;B0QYY6;A0A0G2JRD1;S4R3K7;J3QQZ2;F8VRS4;O43251-3	RNA binding protein fox-1 homolog;RNA binding protein fox-1 homolog 2;RNA binding protein fox-1 homolog 1;RNA binding protein fox-1 homolog 3	RBFOX2;RBFOX1;RBFOX3
-0.0937558	-0.0695427			1	52.5	20.124	26.6466	26.8328	0.961017	0.92199	P62913-2	P62913-2	60S ribosomal protein L11	RPL11
-0.0934172	-0.0642687			15	15.6	155.26	29.9151	29.8616	0.930734	0.893147	Q68CZ2;Q68CZ2-2;E9PCX8;C9JHU5;Q68CZ2-4;Q68CZ2-3;C9JWN9;C9JTD0;H0Y4U1;F8VV64;A0A087WWW7;E9PGF5;E9PF55;A0A494C067;A0A2R8Y4T1;Q63HR2-5;Q63HR2-2;Q63HR2-6;Q63HR2;Q63HR2-4;Q9HBL0	Q68CZ2;Q68CZ2-2;E9PCX8	Tensin-3	TNS3
-0.0930017	0.0159258			9	20	54.489	32.916	33.1504	0.792786	0.875987	Q9UBM7;E9PM00;E9PJ54;E9PRL8;E9PQ71;E9PIP9;H0YE57;E9PLZ2	Q9UBM7;E9PM00;E9PJ54	7-dehydrocholesterol reductase	DHCR7
-0.092894	0.234869			2	7.2	29.469	25.4953	25.0301	0.96262	0.419807	Q86T03;Q86T03-2;H0YJ90	Q86T03;Q86T03-2;H0YJ90	Type 1 phosphatidylinositol 4,5-bisphosphate 4-phosphatase	TMEM55B
-0.092894	-0.437799			12	27.7	62.591	30.9246	29.8128	0.931932	0.184513	Q15642-2;Q15642;W4VSQ9;Q15642-4;Q15642-3;M0R0F9;M0R2H7;Q15642-5;M0R070	Q15642-2;Q15642;W4VSQ9;Q15642-4;Q15642-3;M0R0F9;M0R2H7;Q15642-5	Cdc42-interacting protein 4	TRIP10
-0.0927248	-0.0989536			26	64.2	53.974	32.2786	32.8796	0.933124	0.736304	Q9NUU7;I3L0H8;I3L352;Q9NUU7-2;Q9UMR2-3;H3BTB3;J3QRH0;H3BSL8;H3BP36;H3BP50;H0YD26;A0A1B0GV69;E9PR46;J3QL17;Q9UHL0-2;Q9UHL0	Q9NUU7;I3L0H8;I3L352;Q9NUU7-2;Q9UMR2-3	ATP-dependent RNA helicase DDX19A;ATP-dependent RNA helicase DDX19B	DDX19A;DDX19B
-0.0926632	0.0192037			247	60.2	469.08	37.18	37.1574	0.79385	0.864416	P78527;P78527-2;F5GX40;H0YG84	P78527;P78527-2	DNA-dependent protein kinase catalytic subunit	PRKDC
-0.0925248	-0.0410609			19	47.8	49.03	33.4452	33.6246	0.794285	0.925675	P62495;B7Z7P8;P62495-2;I3L492;D6RJE8;D6RCB3	P62495;B7Z7P8;P62495-2	Eukaryotic peptide chain release factor subunit 1	ETF1
-0.0923094	0.0299829			51	67.9	102	35.1408	34.737	0.794962	0.826581	Q7KZF4;H7C597	Q7KZF4	Staphylococcal nuclease domain-containing protein 1	SND1
-0.0921864	0.150949			30	36.2	107.89	32.8125	32.5789	0.934328	0.495333	O60763;O60763-2;REV__R4GMN2;REV__Q5VZ89-5;REV__Q5VZ89-3;REV__Q5VZ89;REV__Q5VZ89-7	O60763;O60763-2	General vesicular transport factor p115	USO1
-0.0921249	0.102053			5	7.2	99.172	27.7428	28.1656	0.914757	0.748715	Q5JY65;Q9BZJ0-2;Q9BZJ0-3;Q9BZJ0	Q5JY65;Q9BZJ0-2;Q9BZJ0-3;Q9BZJ0	Crooked neck-like protein 1	CRNKL1
-0.0920326	0.090447			36	61.3	76.715	33.1252	33.0911	0.795832	0.623988	P49915;P49915-2	P49915;P49915-2	GMP synthase [glutamine-hydrolyzing]	GMPS
-0.0918173	-0.19808			13	42.2	52.337	31.3749	31.032	0.935154	0.573589	Q9UJW0;Q9UJW0-3;Q9UJW0-2;E5RGG1;H9KVE0;E5RI97;E5RK21	Q9UJW0;Q9UJW0-3;Q9UJW0-2	Dynactin subunit 4	DCTN4
-0.0915406	-0.135158			11	33	57.107	29.7263	29.7943	0.96708	0.718346	Q9H6T3-3;Q9H6T3;Q9H6T3-2	Q9H6T3-3;Q9H6T3;Q9H6T3-2	RNA polymerase II-associated protein 3	RPAP3
-0.0913715	-0.15133			27	43.2	93.307	32.3804	32.0707	0.936151	0.678737	P45974-2;P45974;H7C5J3;Q92995-2;Q92995;F5H571	P45974-2;P45974	Ubiquitin carboxyl-terminal hydrolase 5	USP5
-0.0910949	-0.0379915			17	47.5	43.02	34.6898	34.4996	0.798782	0.935935	Q92734-2;Q92734;Q92734-4;Q92734-3;C9JJP5;C9JUE0;C9JTY3	Q92734-2;Q92734;Q92734-4;Q92734-3;C9JJP5;C9JUE0;C9JTY3	Protein TFG	TFG
-0.0905111	0.19497			12	33.2	70.942	31.6012	31.5332	0.938076	0.391779	O43390;O43390-3;B4DT28;A0A286YEZ8	O43390;O43390-3;B4DT28	Heterogeneous nuclear ribonucleoprotein R	HNRNPR
-0.0903267	0.0514416			48	33.5	206.01	32.5175	32.157	0.938489	0.773888	Q92538-3;Q92538-2;Q92538	Q92538-3;Q92538-2;Q92538	Golgi-specific brefeldin A-resistance guanine nucleotide exchange factor 1	GBF1
-0.090296	0.172616			6	7.8	94.404	28.1871	27.732	0.919084	0.576911	Q5VIR6-4;I3L184;Q5VIR6-2;Q5VIR6-3;Q5VIR6;F6VX93	Q5VIR6-4;I3L184;Q5VIR6-2;Q5VIR6-3;Q5VIR6;F6VX93	Vacuolar protein sorting-associated protein 53 homolog	VPS53
-0.0902653	-0.0640274			20	18.6	160.25	29.881	31.0651	0.937951	0.891259	Q9H6S0;D6RA70;D6RF50;D6R9T8	Q9H6S0;D6RA70	Probable ATP-dependent RNA helicase YTHDC2	YTHDC2
-0.0900964	0.0112093			14	46.5	34.288	32.9044	32.7947	0.801927	0.892683	A0A140T955;A0A140T933;A0A1W2PPQ2;A0A1W2PRT9;A0A140T9I0;A0A140T9X5;A0A140T913;A0A140T975;A0A140T941;A0A1W2PQS8;Q9GJ45;A0A1W2PS39;A0A140T9Z6;B0UXQ0;Q5SRN7;A0A1W2PS24;Q5SRN5;P04439;P04439-2	A0A140T955;A0A140T933;A0A1W2PPQ2;A0A1W2PRT9;A0A140T9I0;A0A140T9X5;A0A140T913;A0A140T975;A0A140T941;A0A1W2PQS8;Q9GJ45;A0A1W2PS39;A0A140T9Z6;B0UXQ0;Q5SRN7;A0A1W2PS24;Q5SRN5;P04439;P04439-2	HLA class I histocompatibility antigen, A-3 alpha chain	HLA-A
-0.0899428	0.0654344			3	3.8	104.69	26.5185	27.4261	0.968111	0.843792	H0Y8X6;P46934-4;P46934-3;P46934-2;P46934;K7ERN1;A0A1B0GVY1;Q96PU5-9;Q96PU5-4;Q96PU5-3;Q96PU5-2;Q96PU5-6;Q96PU5-5;Q96PU5-7;Q96PU5;K7EKL1	H0Y8X6;P46934-4;P46934-3;P46934-2;P46934;K7ERN1;A0A1B0GVY1;Q96PU5-9;Q96PU5-4;Q96PU5-3;Q96PU5-2;Q96PU5-6;Q96PU5-5;Q96PU5-7;Q96PU5	E3 ubiquitin-protein ligase NEDD4;E3 ubiquitin-protein ligase NEDD4-like	NEDD4;NEDD4L
-0.08982	-0.238647			10	55.1	12.63	33.6569	33.9595	0.802798	0.355371	J3QRI7;J3QQQ9;J3QQV1;J3QRC4;P61254;J3KSS0;J3KS10	J3QRI7;J3QQQ9;J3QQV1;J3QRC4;P61254;J3KSS0	60S ribosomal protein L26	RPL26
-0.0896972	0.553066			18	19.9	149.92	30.9946	30.7421	0.939252	0.00950516	A0A384DVU0;Q8IY17-2;Q8IY17-3;Q8IY17;Q8IY17-5;M0QYT1;M0R2C2;M0R2K2;M0QYF5;M0QZK5;M0R2H4;A0A2R8Y7E1;Q6ZV29-2;Q6ZV29-3;Q6ZV29-4;Q6ZV29;Q6ZV29-5	A0A384DVU0;Q8IY17-2;Q8IY17-3;Q8IY17;Q8IY17-5	Neuropathy target esterase	PNPLA6
-0.089559	-0.115457			40	75.7	57.924	35.9895	36.3236	0.803621	0.684629	P50991;P50991-2	P50991;P50991-2	T-complex protein 1 subunit delta	CCT4
-0.0891446	0.0894982			19	55.3	45.199	33.636	33.5965	0.804928	0.627002	P24752;A0A5F9ZHL1;A0A5F9ZHJ7;A0A5F9ZHJ0;A0A5F9ZHD4;A0A5F9ZI66;A0A5F9ZHH9;H0YEL7;P24752-2;A0A5F9ZHL7;E9PRQ6	P24752;A0A5F9ZHL1;A0A5F9ZHJ7;A0A5F9ZHJ0;A0A5F9ZHD4;A0A5F9ZI66	Acetyl-CoA acetyltransferase, mitochondrial	ACAT1
-0.0884081	-0.0369106			44	59.7	87.679	34.0836	34.2445	0.807251	0.939551	Q13619;A0A0A0MR50;Q13619-2;A0A087WWN2	Q13619;A0A0A0MR50;Q13619-2	Cullin-4A	CUL4A
-0.0875494	-0.119025			24	19.8	148.63	31.6024	30.878	0.944707	0.757202	Q6Y7W6-4;Q6Y7W6-5;Q6Y7W6;I1E4Y6;Q6Y7W6-3;E7ESB6;C9JHW1;C9JH18;F8WCD5;C9JPV7;C9JXQ0;C9J0V6;C9JHT0;C9JRZ2;REV__A0A087WZL0;REV__Q86UU1-2;REV__Q86UU1;C9JW88	Q6Y7W6-4;Q6Y7W6-5;Q6Y7W6;I1E4Y6;Q6Y7W6-3;E7ESB6	PERQ amino acid-rich with GYF domain-containing protein 2	GIGYF2
-0.0874267	-0.196575			7	14.5	80.76	27.7781	26.1168	0.925877	0.665006	O43815-2;O43815	O43815-2;O43815	Striatin	STRN
-0.0874115	-0.280755			19	62.2	27.566	32.5293	32.6341	0.945015	0.409063	P78417;Q5TA02;P78417-3;P78417-2;Q5TA01	P78417;Q5TA02;P78417-3;P78417-2;Q5TA01	Glutathione S-transferase omega-1	GSTO1
-0.0871509	-0.264201			12	39.3	44.76	31.5697	31.9306	0.945599	0.439565	P61160;P61160-2;F5H6T1;A0A1B0GWD0;A0A1B0GWH0	P61160;P61160-2;F5H6T1	Actin-related protein 2	ACTR2
-0.0871049	0.00863037			2	8.3	58.203	25.6193	26.105	0.973393	0.901397	A0A286YEX4;P08651-4;P08651-5;P08651-3;P08651-6;P08651-2;P08651	A0A286YEX4;P08651-4;P08651-5;P08651-3;P08651-6;P08651-2;P08651	Nuclear factor 1 C-type	NFIC
-0.0870129	0.438612			21	34.4	63.843	33.1802	32.2377	0.811658	0.0683846	Q14134-2;Q14134;E9PRL4;E9PI31;E9PLI4;E9PJ94;H0YD78;E9PIQ2;H0YF27;E9PPX1;E9PM74;E9PJD4	Q14134-2;Q14134	Tripartite motif-containing protein 29	TRIM29
-0.0866912	-0.0525358			10	37.8	35.079	29.3732	28.9068	0.952903	0.971104	P13804;H0YL12;H0YKF0;H0YLU7;P13804-2;H0YK49;H0YNX6	P13804;H0YL12;H0YKF0;H0YLU7;P13804-2;H0YK49;H0YNX6	Electron transfer flavoprotein subunit alpha, mitochondrial	ETFA
-0.0866299	-0.0789599			6	21.2	38.963	26.9596	28.4532	0.974278	0.804221	Q8NBM4;X6R5E5;Q8NBM4-4;Q8NBM4-3;Q8NBM4-2;Q5JUH4;Q8NBM4-5	Q8NBM4;X6R5E5;Q8NBM4-4;Q8NBM4-3;Q8NBM4-2	Ubiquitin-associated domain-containing protein 2	UBAC2
-0.0865686	0.0173518			18	67.2	32.182	32.3657	32.6675	0.946903	0.87909	I3L1P8;Q02978;Q02978-2	I3L1P8;Q02978;Q02978-2	Mitochondrial 2-oxoglutarate/malate carrier protein	SLC25A11
-0.0864767	-0.207478			7	49.7	16.29	33.1642	33.1544	0.813353	0.427695	F8W1R7;J3KND3;G8JLA2;G3V1V0;B7Z6Z4;P60660-2;P60660;F8VPF3;G3V1Y7;F8VZU9;F8W180;H0YI43;F8W1I5;P14649;F8VXL3	F8W1R7;J3KND3;G8JLA2;G3V1V0;B7Z6Z4;P60660-2;P60660;F8VPF3;G3V1Y7;F8VZU9;F8W180	Myosin light polypeptide 6	MYL6
-0.0864461	0.0790197			14	63.3	29.044	30.5586	30.8119	0.946702	0.648172	Q9BZG1;Q9BZG1-4;Q9BZG1-2;C9JBG0;C9JY26;Q96PJ7;E7ES60;K7EIF2;H7C0Y7;J3QLC6;V9GY61;K7EJW7	Q9BZG1;Q9BZG1-4;Q9BZG1-2;C9JBG0;C9JY26;Q96PJ7;E7ES60;K7EIF2;H7C0Y7	Ras-related protein Rab-34	RAB34
-0.0862929	0.016639			17	58.5	43.404	30.3563	30.2082	0.947053	0.861011	P53602;H3BP35;H3BQ47;H3BRZ1;H3BVC4	P53602;H3BP35	Diphosphomevalonate decarboxylase	MVD
-0.0861551	-0.150865			2	14.3	15.303	24.6056	24.2914	0.975161	0.754706	J3QTB2;J3QTA6;Q9BRQ6;H0Y922	J3QTB2;J3QTA6;Q9BRQ6;H0Y922	MICOS complex subunit MIC25	CHCHD6
-0.0860479	-0.04497			50	57.2	107.78	34.6961	34.6434	0.81471	0.912625	P55060-3;P55060;P55060-4;P55060-2	P55060-3;P55060;P55060-4	Exportin-2	CSE1L
-0.0858642	-0.107477			3	10.8	48.392	27.3566	26.8127	0.929579	0.843053	Q6DKJ4;Q6DKJ4-2;Q6DKJ4-3;A0A0G2JQK5;I3L4V6	Q6DKJ4;Q6DKJ4-2;Q6DKJ4-3	Nucleoredoxin	NXN
-0.085757	0.0353423			5	24.2	35.02	29.8799	29.712	0.948281	0.778311	K7EQ02;K7EQ55;K7EK33;Q96EP5-2;Q96EP5	K7EQ02;K7EQ55;K7EK33;Q96EP5-2;Q96EP5	DAZ-associated protein 1	DAZAP1
-0.0857416	-0.0848692			14	48.3	39.594	30.8561	30.5204	0.948316	0.841402	Q9NYL9;H0YKU1;H0YNJ8;H0YNU8;G5EA42;P28289-2;Q9NZR1;P28289	Q9NYL9;H0YKU1;H0YNJ8	Tropomodulin-3	TMOD3
-0.0856498	-0.140889			16	52.1	45.283	32.2292	32.4283	0.948961	0.703201	O43813;E9PHS0;F8WDS9;H7C2E3	O43813;E9PHS0	LanC-like protein 1	LANCL1
-0.0853743	0.0360461			3	21.2	17.033	28.4832	28.0019	0.93074	0.921852	B4E1G1;Q9BUN8-2;Q9BUN8;E5RGY0	B4E1G1;Q9BUN8-2;Q9BUN8	Derlin-1	DERL1
-0.0852824	-0.357566			4	8.3	50.052	27.7191	28.559	0.930957	0.299896	K7EIU8;Q13485;K7EL18;K7EIJ2;K7ENG8;K7ES96;K7EL15;A0A087WUF3	K7EIU8;Q13485;K7EL18;K7EIJ2;K7ENG8;K7ES96	Mothers against decapentaplegic homolog;Mothers against decapentaplegic homolog 4	SMAD4
-0.0850834	-0.301586			20	44.3	60.585	30.9538	31.8173	0.949825	0.372527	Q9NUQ3;Q9NUQ3-2;Q9BZA5;Q8N3L3	Q9NUQ3;Q9NUQ3-2	Gamma-taxilin	TXLNG
-0.0850529	-0.168074			28	51.8	62.656	35.0148	34.9868	0.817859	0.530375	O60506-3;O60506-4;B7Z645;O60506-5;H0YAA0	O60506-3;O60506-4;B7Z645;O60506-5	Heterogeneous nuclear ribonucleoprotein Q	SYNCRIP
-0.084961	0.68428			3	32.4	11.799	26.7148	26.7993	0.977384	0.0305244	F5H6P7;P61326-2;P61326;Q96A72	F5H6P7;P61326-2;P61326;Q96A72	Protein mago nashi homolog;Protein mago nashi homolog 2	MAGOHB;MAGOH
-0.0847315	0.159242			3	24	16.645	30.5266	30.6228	0.950632	0.413386	B8ZZN6;P63165;B8ZZJ0;B9A032;G2XKQ0;B8ZZ67;P63165-2	B8ZZN6;P63165;B8ZZJ0;B9A032;G2XKQ0	Small ubiquitin-related modifier 1;Small ubiquitin-related modifier	SUMO1
-0.0847315	-0.096468			24	54.7	51.109	34.6517	34.6867	0.818877	0.744198	P41091;Q2VIR3;Q2VIR3-2;H7BZU1	P41091;Q2VIR3;Q2VIR3-2	Eukaryotic translation initiation factor 2 subunit 3;Putative eukaryotic translation initiation factor 2 subunit 3-like protein	EIF2S3;EIF2S3L
-0.0847315	-0.290215			23	53.3	56.578	31.9983	32.4863	0.951018	0.392213	Q9Y6G9;E9PHI6;C9JGM7;C9JLW1	Q9Y6G9;E9PHI6	Cytoplasmic dynein 1 light intermediate chain 1	DYNC1LI1
-0.0845632	0.0465608			9	31.8	51.998	29.9021	29.952	0.951018	0.756578	E5RIA4;E7ETB3;Q9ULA0;E7EMB6;F8WAN0;C9JBE1;B9ZVU2;E7EPX3;C9J1E2;E5RJ35;C9JRG3	E5RIA4;E7ETB3;Q9ULA0;E7EMB6;F8WAN0;C9JBE1;B9ZVU2	Aspartyl aminopeptidase	DNPEP
-0.0845632	-0.268365			3	6.1	57.949	28.8029	27.252	0.946687	0.426806	Q13425;H7BY41;H0YCS0;A0A140TA73;Q13425-2	Q13425	Beta-2-syntrophin	SNTB2
-0.0840891	-0.0849152			28	36.5	101.31	33.87	33.3966	0.820912	0.781232	Q92973-2;Q92973;Q92973-3;E7EW37;S4R398	Q92973-2;Q92973;Q92973-3	Transportin-1	TNPO1
-0.0838445	0.194339			8	52.6	23.897	32.4183	32.304	0.953006	0.393162	P61106;X6RFL8	P61106;X6RFL8	Ras-related protein Rab-14	RAB14
-0.0835845	-0.171125			4	15.6	50.316	26.6154	27.0522	0.979947	0.714454	P04062-4;P04062-5;P04062-2;P04062;A0A0G2JNZ5;A0A0G2JNZ0;A0A0G2JLB3;P04062-3	P04062-4;P04062-5;P04062-2;P04062;A0A0G2JNZ5;A0A0G2JNZ0;A0A0G2JLB3;P04062-3	Glucosylceramidase	GBA
-0.0835692	0.0524158			5	40.5	9.461	33.1539	33.2777	0.82256	0.749214	P42677	P42677	40S ribosomal protein S27	RPS27
-0.0834775	-0.253051			5	38.1	17.77	28.5863	28.7516	0.935236	0.487764	F8VVL1;O43583	F8VVL1;O43583	Density-regulated protein	DENR
-0.0832635	0.143785			12	78.7	24.449	30.5041	29.3314	0.953999	0.497228	P21964-2;P21964;E7EMS6;E7EUU8;F8WBW9;H7BZ45	P21964-2;P21964;E7EMS6;E7EUU8	Catechol O-methyltransferase	COMT
-0.0832635	-0.189203			7	17.6	50.414	28.0058	28.7654	0.935743	0.628057	O14757-3;O14757;E7EPP6;O14757-2;E9PJI4;E9PKQ3;E9PQW7;E9PPA5;A0A087WT52	O14757-3;O14757;E7EPP6;O14757-2	Serine/threonine-protein kinase Chk1	CHEK1
-0.0832483	-0.256666			31	61	51.83	34.7217	34.8368	0.823578	0.317311	Q01518-2;Q01518;Q5T0R1;Q5T0R9;Q5T0R7;Q5T0R6;Q5T0R5;Q5T0R4;Q5T0R3;Q5T0R2;Q5T0S3;Q5T0R8	Q01518-2;Q01518	Adenylyl cyclase-associated protein 1	CAP1
-0.0826981	-0.205347			17	81.7	32.668	32.835	33.1432	0.955575	0.432933	P46926;D6R9P4;D6RAY7;D6RFF8;P46926-2;D6RB13;D6R917;D6RFK5	P46926;D6R9P4;D6RAY7;D6RFF8;P46926-2;D6RB13	Glucosamine-6-phosphate isomerase 1;Glucosamine-6-phosphate isomerase	GNPDA1
-0.0825759	-0.122193			12	48.7	35.102	31.1216	31.1377	0.955849	0.74777	O00764;O00764-2;F2Z2Y4;O00764-3;A8MV33	O00764;O00764-2;F2Z2Y4;O00764-3	Pyridoxal kinase	PDXK
-0.0825147	0.0870554			27	32	126.27	31.9071	31.3124	0.955986	0.668284	Q93009-3;Q93009;H3BND8;F5H2X1;I3L2D8;H3BUV0;H3BTM1;H3BRA2;H3BQD1	Q93009-3;Q93009;H3BND8	Ubiquitin carboxyl-terminal hydrolase 7;Ubiquitin carboxyl-terminal hydrolase	USP7
-0.0821787	-0.199106			14	58.2	33.631	31.1901	31.2314	0.956739	0.571369	Q92600;Q92600-2;Q92600-3;H7C0W0;F8WBZ6	Q92600;Q92600-2;Q92600-3	Cell differentiation protein RCD1 homolog	RQCD1
-0.0818123	-0.0904803			12	30.5	43.476	32.4785	33.007	0.95756	0.763324	Q6NZI2;Q6NZI2-2;Q6NZI2-3	Q6NZI2;Q6NZI2-2;Q6NZI2-3	Polymerase I and transcript release factor	PTRF
-0.0817512	-0.112444			21	14.4	216.5	29.8976	29.6517	0.957468	0.815988	Q9H1A4;H0Y564;F8WAS1;A0A2R8YF63	Q9H1A4;H0Y564	Anaphase-promoting complex subunit 1	ANAPC1
-0.0816138	-0.0578571			10	16.5	76.749	29.8955	29.8121	0.957783	0.909355	P17252;J3KRN5;P05771;P05771-2;P05129-2;P05129	P17252	Protein kinase C alpha type	PRKCA
-0.0815832	-0.393501			5	35.9	16.06	29.519	29.987	0.937987	0.235802	P39019;M0R2L9;M0QYF7;M0R140;A0A075B6E2	P39019;M0R2L9;M0QYF7;M0R140	40S ribosomal protein S19	RPS19
-0.0814153	0.0418037			6	18	41.395	27.4983	27.9469	0.940126	0.906475	I3L1R7;Q99447;Q99447-3;I3L1L9;Q99447-2;Q99447-4;I3L2Q1;I3L3V9;I3L1C4;I3L102	I3L1R7;Q99447;Q99447-3;I3L1L9;Q99447-2;Q99447-4;I3L2Q1;I3L3V9	Ethanolamine-phosphate cytidylyltransferase	PCYT2
-0.0810643	-0.169404			14	30.6	60.647	30.1218	30.7784	0.959044	0.638344	Q9H9T3-2;Q9H9T3;B4DKA4;Q9H9T3-4;Q9H9T3-5;E5RHR2;E5RHY2;E5RIC0;E5RIZ7;H0YAP7;E5RG26	Q9H9T3-2;Q9H9T3;B4DKA4;Q9H9T3-4;Q9H9T3-5	Elongator complex protein 3	ELP3
-0.0799811	-0.120686			15	58.1	35.54	32.4639	32.7688	0.961665	0.751401	P55735;P55735-2;P55735-4;P55735-3;A8MXL6;E7ERC8	P55735;P55735-2;P55735-4;P55735-3;A8MXL6	Protein SEC13 homolog	SEC13
-0.0798744	-0.368086			1	4	31.17	24.2288	24.4808	0.986856	0.375928	H0YC42;P55327-2;P55327-4;P55327;P55327-7;P55327-5;P55327-6;P55327-3	H0YC42;P55327-2;P55327-4;P55327;P55327-7;P55327-5;P55327-6;P55327-3	Tumor protein D52	TPD52
-0.0797372	0.232047			2	6.3	29.232	28.3619	26.3687	0.944107	0.424733	P18846;E9PAR2;Q03060-23;Q03060-9;Q03060-24;Q03060-8;F8VS03;F8VYN3;Q03060-32;Q03060-26;G5E998;Q03060-21;Q03060-31;Q03060-6;P18846-2;P16220-3;P16220-2;P16220	P18846;E9PAR2;Q03060-23;Q03060-9;Q03060-24;Q03060-8;F8VS03;F8VYN3;Q03060-32;Q03060-26;G5E998;Q03060-21;Q03060-31;Q03060-6;P18846-2;P16220-3;P16220-2;P16220	Cyclic AMP-dependent transcription factor ATF-1;Cyclic AMP-responsive element-binding protein 1	ATF1;CREM;CREB1
-0.0793408	0.120617			6	17.3	39.436	29.055	27.7952	0.931445	0.701842	Q9NWY4;A8MVJ9	Q9NWY4;A8MVJ9	UPF0609 protein C4orf27;Putative UPF0609 protein C4orf27-like	C4orf27
-0.0789903	-0.091141			7	25.4	36.504	28.9343	27.8882	0.930423	0.777137	Q7L5D6;Q7L5D6-2;C9JPA8;C9JY46;C9JHN8	Q7L5D6;Q7L5D6-2;C9JPA8	Golgi to ER traffic protein 4 homolog	GET4
-0.0787465	0.0567222			5	31	51.998	29.6676	30.0718	0.929712	0.722001	Q92769-3;Q92769;E5RFI6;E5RJ04;E5RGV4;E5RHE7;E5RH52;E5RG37;E5RFP9;H3BM24;E5RK19	Q92769-3;Q92769	Histone deacetylase 2	HDAC2
-0.0781219	-0.17184			29	32.3	113.37	33.6699	33.5092	0.839875	0.52005	Q8WWM7;Q8WWM7-6;Q8WWM7-8;Q8WWM7-5;Q8WWM7-4;Q8WWM7-9;Q8WWM7-2;Q8WWM7-3;H3BUF6;Q8WWM7-7;H3BSK9;H3BSQ5;H3BUE3;H3BRB0;A0A0C4DGL7	Q8WWM7;Q8WWM7-6;Q8WWM7-8;Q8WWM7-5;Q8WWM7-4;Q8WWM7-9;Q8WWM7-2;Q8WWM7-3;H3BUF6;Q8WWM7-7	Ataxin-2-like protein	ATXN2L
-0.0778174	-0.204084			5	17.3	34.779	26.6577	25.8103	0.990686	0.650679	A0A0A6YYL2;P0DMN0;P0DMM9;P0DMM9-3;P50225-2;H3BPL6;E9PKW4;P0DMM9-2;H3BRT0	A0A0A6YYL2;P0DMN0;P0DMM9;P0DMM9-3;P50225-2	Sulfotransferase;Sulfotransferase 1A4;Sulfotransferase 1A3;Sulfotransferase 1A1	SULT1A4;SULT1A3;SULT1A1
-0.077589	-0.264149			57	71.7	94.33	34.9299	34.7268	0.841573	0.302322	P34932;A0A087WYC1;A0A087WTS8;P34932-2	P34932;A0A087WYC1	Heat shock 70 kDa protein 4	HSPA4
-0.0771171	-0.175778			4	18	44.287	27.0457	27.391	0.991991	0.597926	P45985;P45985-2	P45985;P45985-2	Dual specificity mitogen-activated protein kinase kinase 4	MAP2K4
-0.0771019	-0.158397			4	18.8	30.039	27.4113	27.509	0.950362	0.633212	Q96B26	Q96B26	Exosome complex component RRP43	EXOSC8
-0.0770715	-0.580073			2	14.1	14.665	24.9675	24.079	0.992075	0.148569	C9J8R4;C9JVE2;Q96GG9;C9JRU6;C9JRE2;C9J0B2;C9JAV2;H7C216;Q6PH85-2;Q6PH85	C9J8R4;C9JVE2;Q96GG9;C9JRU6;C9JRE2;C9J0B2;C9JAV2;H7C216;Q6PH85-2;Q6PH85	DCN1-like protein;DCN1-like protein 1;DCN1-like protein 2	DCUN1D1;DCUN1D2
-0.0769041	-0.111196			3	44.6	42.051	34.9894	34.504	0.843757	0.69784	P68133;P68032;P63267;P62736;A6NL76;P63267-2;F8WB63;B8ZZJ2;C9JFL5;F6UVQ4;F6QUT6	P68133;P68032;P63267;P62736;A6NL76;P63267-2	Actin, alpha skeletal muscle;Actin, alpha cardiac muscle 1;Actin, gamma-enteric smooth muscle;Actin, aortic smooth muscle	ACTA1;ACTC1;ACTG2;ACTA2
-0.0768889	0.00360232			5	24.9	40.086	29.6408	27.0505	0.924298	0.913424	P09471-2;P09471;H3BTM2;A0A1W2PRJ7;A0A1W2PS82;A0A1W2PRE1;A0A1W2PQK2;A0A087WTB6;A0A1W2PP38;A2A2R6;A0A1W2PP87;Q5JWD1;H0Y7E8;A0A087WZE5	P09471-2;P09471;H3BTM2	Guanine nucleotide-binding protein G(o) subunit alpha	GNAO1
-0.0768737	-0.224874			4	47.6	40.949	28.2591	29.3154	0.950904	0.547538	O15143;C9JEY1;C9K057;F8VXW2;C9JBJ7;C9JTT6;C9JM51;F8WEB3	O15143;C9JEY1;C9K057	Actin-related protein 2/3 complex subunit 1B	ARPC1B
-0.076691	0.365692			5	6.4	99.278	28.8398	27.9116	0.923721	0.227066	Q8IYB7;H7C440;Q8IYB7-2;Q8IYB7-3;C9JGP4;H7C036;Q8IYB7-4;Q8IYB7-5	Q8IYB7;H7C440;Q8IYB7-2;Q8IYB7-3	DIS3-like exonuclease 2	DIS3L2
-0.076402	-0.0227567			30	38.4	94.622	32.5127	32.6907	0.969692	0.99558	A0A0R4J2E8;A8MXP9;P43243;D6REM6;D6R991;B3KM87;P43243-2;H0Y8T4;Q68E03;D6RBI2;D6RBK5;D6RE02;D6RIA2;D6RAM9;D6RAY2;D6R8Z5;D6RB45;A0A1B0GX04;D6R9F3;D6RBS2;D6RCM3;D6REK4	A0A0R4J2E8;A8MXP9;P43243;D6REM6;D6R991	Matrin-3	MATR3
-0.0760826	0.0546401			12	40.7	40.744	29.3951	30.2521	0.921949	0.729043	Q8NBU5;Q8NBU5-2	Q8NBU5;Q8NBU5-2	ATPase family AAA domain-containing protein 1	ATAD1
-0.0760066	-0.165499			105	65.8	166.57	36.1616	36.0868	0.84662	0.537496	Q14152;Q14152-2	Q14152;Q14152-2	Eukaryotic translation initiation factor 3 subunit A	EIF3A
-0.0759914	-0.208278			4	29.1	17.241	27.453	27.043	0.952999	0.642732	C9K0F7;H7C3I5;A6NND8;A6NHJ8;O95825-2;O95825;H7C3S0;C9JQD0;C9JAL0;F8WF64;A6NMA8;C9JZK8;H7C338;A0A0C4DG14	C9K0F7;H7C3I5;A6NND8;A6NHJ8;O95825-2;O95825;H7C3S0;C9JQD0;C9JAL0;F8WF64;A6NMA8;C9JZK8	Quinone oxidoreductase-like protein 1	CRYZL1
-0.0759153	0.531569			27	41	80.419	33.3793	33.2851	0.846911	0.0135808	O95573;F5H062;F5GWH2;C9JC11	O95573	Long-chain-fatty-acid--CoA ligase 3	ACSL3
-0.0759001	-0.0021079			7	13	85.076	28.1749	27.963	0.953216	0.979235	Q9UJX4;F5H0F9;F5GY68;H0YFB5;Q9UJX4-3;Q9UJX4-2;F5H3S5;F5GZ05;F5H0N1	Q9UJX4;F5H0F9;F5GY68;H0YFB5;Q9UJX4-3;Q9UJX4-2	Anaphase-promoting complex subunit 5	ANAPC5
-0.0753832	-0.0571515			34	30.1	157.18	31.9234	32.3491	0.971977	0.908558	Q15021;E7EN77;F5GZK7;F5H431;REV__Q02790	Q15021;E7EN77	Condensin complex subunit 1	NCAPD2
-0.0751096	-0.0686649			41	39.2	136.22	35.1434	34.9134	0.849484	0.834156	D6REX3;O94979-3;O94979-9;O94979-2;O94979;O94979-8;O94979-6;O94979-10;O94979-4;D6RHZ5;H7BXG7;O94979-7;O94979-5;H0YAB3;H0Y8V7;H0Y9K1;H0Y9T9;H0Y8W8;D6RE64;D6RCQ9;H0YAF5;D6RBT0;D6RHE8;H0Y9V3	D6REX3;O94979-3;O94979-9;O94979-2;O94979;O94979-8;O94979-6;O94979-10;O94979-4;D6RHZ5;H7BXG7;O94979-7;O94979-5	Protein transport protein Sec31A	SEC31A
-0.0747905	0.0867838			101	71.9	164.94	37.8571	37.6986	0.850503	0.635657	P31327;P31327-3;P31327-2;Q5R211;E7EWJ3;C9JTA4	P31327;P31327-3;P31327-2	Carbamoyl-phosphate synthase [ammonia], mitochondrial	CPS1
-0.074593	-0.0623543			25	28.9	117.94	31.8229	31.1081	0.97375	0.895464	A0A3B3ISG5;P14735;P14735-2;Q5T5N3	A0A3B3ISG5;P14735	Insulin-degrading enzyme	IDE
-0.0740917	-0.0273221			13	65.9	34.482	32.5398	32.741	0.974875	0.984003	O14579;M0QXB4;O14579-3;O14579-2;M0R061	O14579;M0QXB4;O14579-3;O14579-2	Coatomer subunit epsilon	COPE
-0.0737576	-0.208111			5	13.9	54.508	29.4287	28.7067	0.915179	0.584739	Q9BVS4-2;Q9BVS4	Q9BVS4-2;Q9BVS4	Serine/threonine-protein kinase RIO2	RIOK2
-0.0734236	-0.218414			5	2.8	211.33	26.2578	26.6996	0.998869	0.623696	Q14997;Q14997-3;Q14997-2;F8WBH5	Q14997;Q14997-3;Q14997-2	Proteasome activator complex subunit 4	PSME4
-0.0730745	0.0344974			4	2.6	218.24	27.7998	27.05	0.959927	0.839938	Q14966-3;Q14966;Q14966-4;Q14966-5;A0A096LPI0;A0A096LPB4;Q14966-2;Q14966-6	Q14966-3;Q14966;Q14966-4;Q14966-5	Zinc finger protein 638	ZNF638
-0.0728166	-0.212668			1	5.4	46.816	24.9835	25.0403	1	0.634457	Q9Y5X3;A0A087WUY5;Q5QPE4;Q5QPE5	Q9Y5X3;A0A087WUY5;Q5QPE4;Q5QPE5	Sorting nexin-5	SNX5
-0.0726193	-0.0659743			3	3.5	95.043	27.0281	25.5984	0.999578	0.929468	Q96P47;Q96P47-2;Q96P47-4;C9J975;E7ESL9;Q96P47-3;Q96P47-6;Q96P47-5;H7C5G0;H7C4U6;H7C4F1;A0A087X044;H0Y873;A0A087X1U1;F5GXM9;Q9UPQ3-3;Q9UPQ3-2;Q9UPQ3	Q96P47;Q96P47-2;Q96P47-4;C9J975;E7ESL9;Q96P47-3;Q96P47-6;Q96P47-5	Arf-GAP with GTPase, ANK repeat and PH domain-containing protein 3	AGAP3
-0.0724979	-0.0816595			33	51.2	105.38	32.116	32.2541	0.978451	0.847153	Q15029-2;Q15029;Q15029-3;K7EP67;K7EJ74;K7EIT3	Q15029-2;Q15029;Q15029-3	116 kDa U5 small nuclear ribonucleoprotein component	EFTUD2
-0.0722704	0.00748262			7	29.7	38.287	31.7876	31.8736	0.978961	0.910038	O14828;O14828-2	O14828;O14828-2	Secretory carrier-associated membrane protein 3	SCAMP3
-0.0714213	-0.13649			20	46.7	66.16	31.5678	31.9505	0.980867	0.713604	A0A0D9SG72;P61764;A0A1B0GWF2;A0A1B0GVQ5;A0A2R8Y5D4;A0A1B0GTP9;P61764-2;A0A1B0GW76;A0A0D9SFQ7;A0A0D9SFW6;A0A0D9SEP9;A0A0D9SEH5;A0A096LP33;A0A1B0GTD8;A0A1B0GVV9;A0A096LP52	A0A0D9SG72;P61764;A0A1B0GWF2;A0A1B0GVQ5;A0A2R8Y5D4;A0A1B0GTP9;P61764-2;A0A1B0GW76	Syntaxin-binding protein 1	STXBP1
-0.0712999	0.0433446			5	3.9	214.83	26.6344	26.9724	0.996758	0.819121	A0A0U1RR27;Q7Z401;Q7Z401-2;H3BTW5	A0A0U1RR27;Q7Z401;Q7Z401-2;H3BTW5	C-myc promoter-binding protein	DENND4A
-0.0712545	-0.263508			3	5.6	58.394	26.992	27.2913	0.996661	0.43501	E9PFK9;Q9UJ41;Q9UJ41-4;Q9UJ41-3;A0A0A0MSJ3;Q3HKR1	E9PFK9;Q9UJ41;Q9UJ41-4;Q9UJ41-3;A0A0A0MSJ3;Q3HKR1	Rab5 GDP/GTP exchange factor	RABGEF1
-0.0711332	0.0054719			19	31.8	91.838	31.5589	31.6487	0.981513	0.916361	Q09161;X6R941	Q09161	Nuclear cap-binding protein subunit 1	NCBP1
-0.070618	-0.0969308			38	64	60.533	34.9509	35.2471	0.863852	0.742726	P49368;P49368-2;B4DUR8;E9PRC8;Q5SZX6;E9PM09;Q5SZW8;Q5SZX9;E9PQ35	P49368;P49368-2;B4DUR8	T-complex protein 1 subunit gamma	CCT3
-0.0703453	-0.160089			14	24.2	83.27	30.4432	30.6058	0.983651	0.65974	A0A5F9ZA98;O75027;O75027-2;A0A590UJS8;B4DGL8;A0A087WW65;O75027-3;A0A2R8Y473;E9PJR8;A0A2R8YF35;E9PNQ5;A0A2R8Y3N2	A0A5F9ZA98;O75027;O75027-2;A0A590UJS8;B4DGL8;A0A087WW65;O75027-3;A0A2R8Y473	ATP-binding cassette sub-family B member 7, mitochondrial	ABCB7
-0.0702998	-0.160701			4	4.4	134.42	27.3723	27.808	0.96652	0.628483	Q96R06;K7ELG0	Q96R06	Sperm-associated antigen 5	SPAG5
-0.0702848	0.067088			2	13.3	13.654	26.6566	26.8598	0.994588	0.763917	A0A087WYR0;P09132	A0A087WYR0;P09132	Signal recognition particle 19 kDa protein	SRP19
-0.0701787	0.263756			13	28.3	70.236	30.3105	30.739	0.984034	0.197362	Q96SU4-3;Q96SU4-7;Q96SU4-2;Q96SU4;Q96SU4-6;Q96SU4-5;Q96SU4-4;A0A096LPC8;H0YE19;E9PK98	Q96SU4-3;Q96SU4-7;Q96SU4-2;Q96SU4;Q96SU4-6;Q96SU4-5;Q96SU4-4	Oxysterol-binding protein-related protein 9	OSBPL9
-0.0696942	-0.221472			52	59.3	106.81	35.0355	34.7158	0.866814	0.394218	P49588;P49588-2;H3BPK7	P49588;P49588-2	Alanine--tRNA ligase, cytoplasmic	AARS
-0.0696638	0.146655			11	7.8	161.91	28.3871	28.398	0.968032	0.637999	E9PMR6;Q9NZN5-2;Q9NZN5	E9PMR6;Q9NZN5-2;Q9NZN5	Rho guanine nucleotide exchange factor 12	ARHGEF12
-0.0694367	0.054779			10	57.6	22.16	31.1904	31.2848	0.98532	0.763776	Q969X5-2;Q969X5;F2Z3Q5;F2Z2U2;Q969X5-3	Q969X5-2;Q969X5	Endoplasmic reticulum-Golgi intermediate compartment protein 1	ERGIC1
-0.0693913	-0.0937251			14	23.5	88.105	30.4563	29.3112	0.985842	0.863976	Q05209;Q05209-2;Q05209-3;H0YC15;C9J1X8;F8WB51;H3BM04;C9JJC1	Q05209;Q05209-2;Q05209-3	Tyrosine-protein phosphatase non-receptor type 12	PTPN12
-0.0693913	-0.101954			5	21.8	34.76	24.9243	27.5891	0.992678	0.753317	Q96GD4-4;Q96GD4-2;Q96GD4;Q96GD4-5;J3QLN8;J3KT86;J3QR41;J3KTD6;J3KRJ2;J3KRF8;Q96GD4-3	Q96GD4-4;Q96GD4-2;Q96GD4;Q96GD4-5;J3QLN8;J3KT86;J3QR41;J3KTD6	Aurora kinase B	AURKB
-0.0693459	-0.0375176			10	41.7	32.532	30.9354	30.755	0.985947	0.960992	O00743-2;O00743;O00743-3;Q5T1S7	O00743-2;O00743;O00743-3	Serine/threonine-protein phosphatase 6 catalytic subunit;Serine/threonine-protein phosphatase 6 catalytic subunit, N-terminally processed	PPP6C
-0.0691642	-0.248845			10	30.7	36.085	30.0866	28.597	0.986364	0.496458	Q96KB5;Q96KB5-2;E5RFX4;E5RIE1	Q96KB5;Q96KB5-2;E5RFX4	Lymphokine-activated killer T-cell-originated protein kinase	PBK
-0.0689826	0.0443242			10	39.6	26.697	29.6551	29.7324	0.901295	0.764258	Q96C19;H0Y4Y4;A0A087X1Z2;Q9BUP0-2;Q9BUP0;C9JTV4;Q8WYH2	Q96C19;H0Y4Y4	EF-hand domain-containing protein D2	EFHD2
-0.0689221	0.161694			14	40	52.623	31.4267	31.2397	0.986475	0.468786	Q96CS3;D6RBG6	Q96CS3	FAS-associated factor 2	FAF2
-0.0687406	0.0342158			11	17.6	86.041	28.9372	29.1979	0.900592	0.781478	Q9UID3;Q9UID3-2;E9PJ36;E9PKX7;E9PRV0;E9PMB6;H0YEE1;H0YDX9;H0YCB7;E9PQN6	Q9UID3;Q9UID3-2	Vacuolar protein sorting-associated protein 51 homolog	VPS51
-0.0683624	0.218967			4	7.3	71.707	26.8673	25.4394	0.990478	0.447997	A0A3B3ISK9;Q4G176;F5GX20;F5H5A1;F5H2G6;F5H362;F5H755	A0A3B3ISK9;Q4G176;F5GX20;F5H5A1;F5H2G6	Acyl-CoA synthetase family member 3, mitochondrial	ACSF3
-0.0677574	-0.0283369			4	11.9	45.361	27.4728	27.8497	0.972564	0.918957	P57081-2;P57081;P57081-3	P57081-2;P57081;P57081-3	tRNA (guanine-N(7)-)-methyltransferase non-catalytic subunit WDR4	WDR4
-0.0676969	-0.184244			19	76.5	41.487	34.0136	33.7955	0.873222	0.486783	Q15019;Q15019-2;Q15019-3;B5MCX3;C9J2Q4;C9JB25;C9J938;H7C2Y0;C9IY94;C9IZU3;H7C310;C9JQJ4;C9JZI2;B5MD47;A0A1B0GXJ2;C9JFT1;F8WB65;C9JT15;C9JSE7;H7C1T1	Q15019;Q15019-2;Q15019-3;B5MCX3;C9J2Q4;C9JB25	Septin-2	2002-09-01
-0.0674398	-0.0619024			10	23.2	47.804	29.2452	28.5833	0.896815	0.946626	A0A0A0MRI2;Q9UNH7;Q9UNH7-2;H0YJF8;G3V4Z5;G3V5X9;G3V2U1;G3V5U2	A0A0A0MRI2;Q9UNH7;Q9UNH7-2	Sorting nexin-6;Sorting nexin-6, N-terminally processed	SNX6
-0.0672887	-0.0792189			34	71.5	47.079	36.3886	36.13	0.874532	0.799682	P22234;E9PBS1;P22234-2;D6RF62	P22234;E9PBS1;P22234-2;D6RF62	Multifunctional protein ADE2;Phosphoribosylaminoimidazole-succinocarboxamide synthase;Phosphoribosylaminoimidazole carboxylase	PAICS
-0.0672283	-0.090035			19	61.5	37.432	32.2596	31.6634	0.990277	0.82636	O76003	O76003	Glutaredoxin-3	GLRX3
-0.067062	-0.138172			10	21.3	71.996	30.1599	30.0409	0.991193	0.711165	Q99543;Q99543-2;C9IZ83;H7C3L7;F2Z3H0;F2Z3N9	Q99543;Q99543-2	DnaJ homolog subfamily C member 2;DnaJ homolog subfamily C member 2, N-terminally processed	DNAJC2
-0.0668958	0.0750534			38	49.6	92.888	33.01	33.247	0.875795	0.673622	Q14566	Q14566	DNA replication licensing factor MCM6	MCM6
-0.0665482	-0.561516			1	9.8	14.619	26.1039	25.483	0.9866	0.162819	H3BPL5;Q96ES7	H3BPL5;Q96ES7	SAGA-associated factor 29 homolog	CCDC101
-0.0661404	-0.0813237			50	44.4	135.65	33.6522	33.7038	0.878222	0.792851	O95347;O95347-2;Q5T821;A0A0C4DGE5	O95347;O95347-2	Structural maintenance of chromosomes protein 2	SMC2
-0.0659743	0.228726			15	15.1	128.98	30.6924	29.6568	0.993692	0.322133	Q8WUM0	Q8WUM0	Nuclear pore complex protein Nup133	NUP133
-0.0658384	-0.186968			16	49.4	37.551	30.6561	30.3076	0.994004	0.598821	Q9NZL9;Q9NZL9-4;Q9NZL9-2;Q9NZL9-3;H7C0X7;E5RJR3;Q9NZL9-5	Q9NZL9;Q9NZL9-4;Q9NZL9-2;Q9NZL9-3;H7C0X7	Methionine adenosyltransferase 2 subunit beta	MAT2B
-0.0656722	-0.0968229			39	43	119.52	35.0314	34.5853	0.879726	0.743069	O95373;E9PLB2;E9PLJ0	O95373	Importin-7	IPO7
-0.0655967	-0.56077			2	1.4	149.34	25.3369	24.1815	0.984567	0.163412	G3V1S3;Q6ZUT9;Q6ZUT9-2;Q6ZUT9-4	G3V1S3;Q6ZUT9;Q6ZUT9-2;Q6ZUT9-4	DENN domain-containing protein 5B	DENND5B
-0.0654608	-0.0669562			14	70.5	29.321	30.3119	30.5199	0.994871	0.886365	P78346;P78346-2;Q5VU10;Q5VU11	P78346;P78346-2;Q5VU10;Q5VU11	Ribonuclease P protein subunit p30	RPP30
-0.0650986	0.00834347			47	10.5	632.81	30.0961	28.7436	0.995703	0.855115	Q9NU22;Q5T795	Q9NU22	Midasin	MDN1
-0.0650684	-0.0407046			14	53.5	29.126	31.964	32.141	0.995125	0.950098	A0A087X1Z3;Q9UL46;H0YM70;H0YKU2;H0YLG1;H0YLD2	A0A087X1Z3;Q9UL46;H0YM70	Proteasome activator complex subunit 2	PSME2
-0.0646459	-0.018235			12	14.3	119.75	30.491	28.664	0.996743	0.932093	O95486;O95486-2	O95486	Protein transport protein Sec24A	SEC24A
-0.0644799	0.251689			3	2.3	121.14	29.6647	28.8777	0.88823	0.282724	A0A3B3IRJ9;Q9Y2H2;A0A3B3ISJ5;A0A3B3ISI3;A0A3B3ITL0;A0A3B3IU10;A0A3B3ISG0;A0A3B3IS29;A0A3B3IRT4;A0A3B3IS98;A0A3B3ISK0;A0A3B3ITR9;Q9Y2H2-3;Q9Y2H2-2;Q9Y2H2-4	A0A3B3IRJ9;Q9Y2H2;A0A3B3ISJ5;A0A3B3ISI3;A0A3B3ITL0	Phosphatidylinositide phosphatase SAC2	INPP5F
-0.0642838	0.167872			44	28.9	208.83	31.4396	32.0458	0.996886	0.453887	A0A3B3IUD7;Q14690	A0A3B3IUD7;Q14690	Protein RRP5 homolog	PDCD11
-0.0638464	-0.269564			9	30.3	41.21	29.4275	27.0222	0.886394	0.531614	O43427-2;O43427;H0YCE7;E9PJW6	O43427-2;O43427;H0YCE7	Acidic fibroblast growth factor intracellular-binding protein	FIBP
-0.0637408	-0.0673945			15	37.9	62.463	33.7625	33.8462	0.885939	0.838328	A0A0U1RRM4;P26599;P26599-2;P26599-3;A6NLN1;A0A0D9SF20;K7EKJ7;K7EK45;K7ELW5;K7ES59;A0A087WU68;A0A087WUW5	A0A0U1RRM4;P26599;P26599-2;P26599-3;A6NLN1	Polypyrimidine tract-binding protein 1	PTBP1
-0.0636654	-0.141335			19	46.8	53.29	32.2892	32.5723	0.998274	0.70215	Q16204	Q16204	Coiled-coil domain-containing protein 6	CCDC6
-0.0633037	-0.123465			7	23.9	42.592	28.5907	29.758	0.983154	0.746441	P39748;P39748-2;I3L3E9;F5H1Y3	P39748;P39748-2;I3L3E9	Flap endonuclease 1	FEN1
-0.0632434	-0.109763			18	49.2	38.388	32.453	32.5109	0.999222	0.777885	P20042	P20042	Eukaryotic translation initiation factor 2 subunit 2	EIF2S2
-0.0632283	0.0881415			10	18.2	77.528	30.0157	30.2976	1	0.618889	O43395;O43395-3	O43395	U4/U6 small nuclear ribonucleoprotein Prp3	PRPF3
-0.0628967	-0.05291			51	44.8	143.23	32.8538	33.4129	0.888656	0.886196	Q14683;G8JLG1;H0Y7K8;V9GY57;V9GYN9	Q14683;G8JLG1	Structural maintenance of chromosomes protein 1A;Structural maintenance of chromosomes protein	SMC1A
-0.0628967	-0.0569864			14	38.2	51.976	31.1953	31.1213	1	0.908974	Q9Y512	Q9Y512	Sorting and assembly machinery component 50 homolog	SAMM50
-0.0627611	-0.100964			60	73.4	70.897	38.7183	38.5504	0.889093	0.72994	P11142;E9PKE3;E9PNE6;P11142-2;A8K7Q2;E9PN89;E9PS65;E9PLF4;E9PM13;E9PQQ4;E9PQK7;E9PK54;P54652;E9PPY6;E9PN25;E9PI65	P11142;E9PKE3;E9PNE6;P11142-2;A8K7Q2	Heat shock cognate 71 kDa protein	HSPA8
-0.0623844	-0.067198			50	30.7	236.51	31.5287	31.9897	0.998476	0.883299	Q14980-2;A0A087WY61;Q14980;Q14980-4;Q14980-3;H0YFY6;Q14980-5;F5H4J1;F5H6Y5;K4DIE0;F5H2F3;F5H3L6;F5H0Z7;F5H763;F5GZW1;F5H1L0;F8W6T3;F5GWK2;F5H073;F5H068;F5H7R5;F5H4Y4;F5GWA2	Q14980-2;A0A087WY61;Q14980;Q14980-4;Q14980-3	Nuclear mitotic apparatus protein 1	NUMA1
-0.061782	-0.742482			5	7.2	89.333	27.1334	26.5221	0.976414	0.0610671	Q96SB3	Q96SB3	Neurabin-2	PPP1R9B
-0.0617067	-0.138918			6	15	55.722	28.3145	27.5619	0.986952	0.673772	P43007;P43007-2	P43007	Neutral amino acid transporter A	SLC1A4
-0.0614357	-0.00763764			20	52.3	48.55	34.7339	34.5551	0.893363	0.959803	Q15645;H0YAL2;Q15645-2	Q15645	Pachytene checkpoint protein 2 homolog	TRIP13
-0.0611647	-0.187231			17	81.9	18.502	35.6916	35.9329	0.894236	0.478948	P23528;G3V1A4;E9PP50;E9PK25;E9PQB7;E9PLJ3;E9PS23;Q9Y281-3;Q9Y281	P23528;G3V1A4;E9PP50;E9PK25;E9PQB7;E9PLJ3;E9PS23	Cofilin-1	CFL1
-0.0608487	-0.215714			44	54.6	85.746	34.9862	34.5154	0.895255	0.407796	O75534-2;O75534;O75534-3;O75534-4;E9PLT0;E9PNG3;E9PLD4;E9PJK7;E9PKN4	O75534-2;O75534;O75534-3;O75534-4;E9PLT0	Cold shock domain-containing protein E1	CSDE1
-0.0606681	-0.115488			18	5.6	426.09	32.0649	32.0678	0.993369	0.763971	A0A087WV90;A0A5H1ZRP8;A0A087WTU7;A0A075B6G3;P11532-4;P11532-11;P11532	A0A087WV90;A0A5H1ZRP8;A0A087WTU7;A0A075B6G3;P11532-4;P11532-11;P11532	Dystrophin	DMD
-0.0605627	-0.134572			7	11.6	78.375	29.2578	29.1877	0.876888	0.760149	I3L2N2;O14641;I3L2W9;I3L0M7;I3L0Z8;A0A3B3ITC6;Q92997-2;Q92997	I3L2N2;O14641;I3L2W9	Segment polarity protein dishevelled homolog DVL-2	DVL2
-0.0603522	-0.0900964			11	66.7	14.419	33.4187	33.7325	0.896855	0.764556	M0R210;P62249;M0R3H0;M0R1M5;M0QX76;Q6IPX4	M0R210;P62249;M0R3H0;M0R1M5	40S ribosomal protein S16	RPS16
-0.0600213	-0.147106			13	19.3	80.529	31.427	32.0728	0.991445	0.688594	P46977;P46977-2;A0A0C4DH80;E9PN73;E9PI32;H0YET6	P46977;P46977-2	Dolichyl-diphosphooligosaccharide--protein glycosyltransferase subunit STT3A	STT3A
-0.0599761	0.265077			14	6.3	347.67	27.8986	28.4896	0.991068	0.261321	Q96RL7-4;Q96RL7-2;Q96RL7-3;Q96RL7;H0Y7P8	Q96RL7-4;Q96RL7-2;Q96RL7-3;Q96RL7	Vacuolar protein sorting-associated protein 13A	VPS13A
-0.0599461	-0.426916			5	5.8	128.78	26.414	25.736	0.972491	0.298057	Q6AI08;A0A087WXZ7;K7EIX2;K7ELR8;K7ELA5;K7EK31	Q6AI08;A0A087WXZ7;K7EIX2	HEAT repeat-containing protein 6	HEATR6
-0.0599159	-0.391021			4	5.6	96.337	27.212	25.2962	0.972427	0.344188	J3KPS2;A0A494C1T9;Q6ZRV2	J3KPS2;A0A494C1T9;Q6ZRV2	Protein FAM83H	FAM83H
-0.0596302	-0.222633			14	13.7	110.24	30.58	29.7775	0.988155	0.52219	Q5M775-4;Q5M775;Q5M775-5;Q5M775-3;Q5M775-2;J3KSG2;J3KRN9;J3QQM0	Q5M775-4;Q5M775;Q5M775-5;Q5M775-3;Q5M775-2	Cytospin-B	SPECC1
-0.0596002	-0.0790665			20	27.1	102.91	30.6466	30.9348	0.988056	0.855918	O60502;O60502-4;O60502-2;O60502-3;H7C3X0	O60502;O60502-4;O60502-2;O60502-3	Protein O-GlcNAcase	MGEA5
-0.0596002	-0.11288			11	44.7	36.724	32.8479	32.8762	0.899281	0.692607	Q9BQA1;Q9BQA1-2;H0Y711	Q9BQA1;Q9BQA1-2;H0Y711	Methylosome protein 50	WDR77
-0.0593897	-0.298389			8	52.7	22.704	28.4608	28.6181	0.992463	0.39947	Q9BRP8-2;Q9BRP8	Q9BRP8-2;Q9BRP8	Partner of Y14 and mago	WIBG
-0.0592995	0.107018			15	7.6	287.37	28.8115	28.6122	0.873236	0.586343	O75962-5;O75962;E7EPJ7;O75962-4;O75962-2;E7EWP2;F5H228;A0A087X139;A0A1W2PRD7	O75962-5;O75962;E7EPJ7;O75962-4;O75962-2;E7EWP2	Triple functional domain protein	TRIO
-0.0591191	0.173128			5	26.6	28.228	28.8578	28.8565	0.872715	0.431651	Q9UIV1-2;Q9UIV1;E5RGH2;H0YAV9;E5RJE0;E5RHV9;E5RGA8;H0YBT3	Q9UIV1-2;Q9UIV1	CCR4-NOT transcription complex subunit 7	CNOT7
-0.0589689	-0.239907			3	6.4	79.104	26.4593	26.57	0.970404	0.584163	A0A499FJS7;O14920-2;O14920;O14920-4;E5RGW5;G3V105;O14920-3;J3KNS5	A0A499FJS7;O14920-2;O14920;O14920-4;E5RGW5;G3V105;O14920-3	Inhibitor of nuclear factor kappa-B kinase subunit beta	IKBKB
-0.057752	-0.346536			2	1.1	149.06	30.8567	30.9589	0.981973	0.300393	B1AKD8;Q5TZA2-2;Q5TZA2;A0A087WW81	B1AKD8;Q5TZA2-2;Q5TZA2;A0A087WW81	Rootletin	CROCC
-0.0571665	0.0597706			44	47.6	123.38	34.5002	34.1513	0.907136	0.724347	O14980;C9JKM9;C9J673;C9IZS4;C9JQ02;C9JV99;F8WF71;C9JF49;C9IYM2;H7BZC5	O14980	Exportin-1	XPO1
-0.0570764	-0.186016			15	9.3	213.47	30.308	28.2199	0.979749	0.577568	A6NEM2;P51610-4;P51610-2;P51610;P51610-3;H7C1C4	A6NEM2;P51610-4;P51610-2;P51610;P51610-3	Host cell factor 1;HCF N-terminal chain 1;HCF N-terminal chain 2;HCF N-terminal chain 3;HCF N-terminal chain 4;HCF N-terminal chain 5;HCF N-terminal chain 6;HCF C-terminal chain 1;HCF C-terminal chain 2;HCF C-terminal chain 3;HCF C-terminal chain 4;HCF C-terminal chain 5;HCF C-terminal chain 6	HCFC1
-0.0570164	-0.186246			26	71.1	36.112	33.1258	33.6291	0.907621	0.481525	P05198;G3V4T5;H0YJS4	P05198;G3V4T5;H0YJS4	Eukaryotic translation initiation factor 2 subunit 1	EIF2S1
-0.0568063	-0.0328757			29	74	46.53	35.662	35.6757	0.908299	0.953059	P00966;Q5T6L6;Q5T6L5	P00966;Q5T6L6	Argininosuccinate synthase	ASS1
-0.0567913	-0.0415062			22	24.8	137.75	30.4919	30.9658	0.978811	0.950846	Q15477;H7C5N0;B4E0B4;F8WDE8;H7C4L3	Q15477	Helicase SKI2W	SKIV2L
-0.0566262	0.25084			7	37.4	25.868	27.7306	25.8983	0.999036	0.392572	A0A087WTV6;Q96C36;A0A087WZR9;J3KR12	A0A087WTV6;Q96C36;A0A087WZR9;J3KR12	Pyrroline-5-carboxylate reductase 2;Pyrroline-5-carboxylate reductase	PYCR2
-0.0565212	-0.102775			18	45	57.196	30.7295	31.4079	0.977922	0.794969	Q9NVH1-3;Q9NVH1;Q9NVH1-2;B1AK20;Q5TH61	Q9NVH1-3;Q9NVH1;Q9NVH1-2	DnaJ homolog subfamily C member 11	DNAJC11
-0.0564312	0.215741			15	11.8	178.85	28.7613	28.5433	0.864954	0.345934	S4R3H3;S4R393;S4R410;A7E2V4-5;A7E2V4;A7E2V4-3;A7E2V4-4;A7E2V4-2;S4R3B3;H7C453;H7BZ52;S4R3U7;H0YCW2	S4R3H3;S4R393;S4R410;A7E2V4-5;A7E2V4;A7E2V4-3;A7E2V4-4;A7E2V4-2;S4R3B3;H7C453;H7BZ52	Zinc finger SWIM domain-containing protein 8	ZSWIM8
-0.0563112	0.164529			20	57.8	48.442	34.4078	34.4153	0.909899	0.410859	P22695;H3BRG4;H3BSJ9;H3BP04;H3BUE4;H3BUI9;A0A087WVZ4	P22695;H3BRG4;H3BSJ9	Cytochrome b-c1 complex subunit 2, mitochondrial	UQCRC2
-0.0562962	0.017922			9	23.9	46.9	30.7597	30.5833	0.977181	0.856468	Q15018	Q15018	BRISC complex subunit Abro1	FAM175B
-0.0562811	0.0750534			6	12.4	62.027	28.0453	27.5483	0.999857	0.818534	Q5F1R6;Q5F1R6-3;Q5F1R6-2;A0A2R8Y534;A0A2R8Y4Q0;A0A2R8Y4N5	Q5F1R6;Q5F1R6-3;Q5F1R6-2;A0A2R8Y534;A0A2R8Y4Q0	DnaJ homolog subfamily C member 21	DNAJC21
-0.0562211	0.514703			4	24.8	18.673	27.6184	27.3372	1	0.0873326	Q17RY6;H0YB07;E5RGJ8;Q17RY6-2	Q17RY6;H0YB07;E5RGJ8;Q17RY6-2	Lymphocyte antigen 6K	LY6K
-0.0561762	-0.150417			32	71.3	51.156	34.2081	34.0625	0.910335	0.580142	Q9Y230;Q9Y230-2;M0R0Y3;X6R2L4;M0QXI6;M0R0Z0;M0QXZ7;A0A1W2PS48	Q9Y230;Q9Y230-2;M0R0Y3	RuvB-like 2	RUVBL2
-0.0560412	0.154713			6	8.5	110.54	27.258	27.6449	0.99954	0.618747	A0A2R8Y7M0;P82094;P82094-2;F8WF45	A0A2R8Y7M0;P82094;P82094-2;F8WF45	TATA element modulatory factor	TMF1
-0.0558312	0.827006			5	10.2	70.193	26.8806	27.9736	0.963702	0.00576072	Q9NYH9	Q9NYH9	U3 small nucleolar RNA-associated protein 6 homolog	UTP6
-0.0557562	0.11023			19	63.1	45.671	34.4004	34.0046	0.911692	0.562651	P52597;A0A1B0GW42	P52597	Heterogeneous nuclear ribonucleoprotein F;Heterogeneous nuclear ribonucleoprotein F, N-terminally processed	HNRNPF
-0.0555613	0.0103502			34	77.8	49.83	37.7868	37.8664	0.912322	0.89573	P68371;M0R2D3;M0QY85;M0R0X0;M0QY37;M0QX14;M0QZL7;M0R2T4;A0A075B724	P68371	Tubulin beta-4B chain	TUBB4B
-0.0555313	0.231432			2	36.1	13.394	29.3133	29.1905	0.862358	0.317311	F2Z328;A6NGJ0;P51808	F2Z328;A6NGJ0;P51808	Dynein light chain Tctex-type 3	DYNLT3
-0.0555163	0.10916			10	20.3	49.611	30.3925	29.7228	0.974615	0.553731	Q96EY1-2;Q96EY1;I3L1T6;Q96EY1-3;I3L3D3;I3L1T9;I3L1I6	Q96EY1-2;Q96EY1	DnaJ homolog subfamily A member 3, mitochondrial	DNAJA3
-0.0554414	0.06226			6	6.7	103.93	26.8817	25.4785	0.962869	0.775056	Q6P1N0-2;Q6P1N0;K7EJY5;K7EMP1	Q6P1N0-2;Q6P1N0;K7EJY5	Coiled-coil and C2 domain-containing protein 1A	CC2D1A
-0.0553214	0.0297002			46	56.7	87.343	35.2641	35.111	0.913097	0.827568	Q9NR30;Q9NR30-2	Q9NR30;Q9NR30-2	Nucleolar RNA helicase 2	DDX21
-0.0552465	-0.278409			9	20	50.925	29.8861	29.17	0.973727	0.437137	O75312;H7C0E5;H7BZM7	O75312;H7C0E5;H7BZM7	Zinc finger protein ZPR1	ZPR1
-0.0549167	0.31313			8	40.3	26.422	29.3549	28.0152	0.860587	0.302548	Q5HYI8;C9JXM3;F8WF50;F8WDC7;H7C533;F8WAX9	Q5HYI8;C9JXM3	Rab-like protein 3	RABL3
-0.0545571	0.068602			15	24.4	88.828	30.6335	30.7178	0.971459	0.68229	O43264;O43264-2;F5H3C1	O43264;O43264-2	Centromere/kinetochore protein zw10 homolog	ZW10
-0.0542875	0.0508847			16	33.7	76.12	31.5133	31.327	0.974389	0.775579	Q7Z417;Q7Z417-2	Q7Z417	Nuclear fragile X mental retardation-interacting protein 2	NUFIP2
-0.0541227	-0.00339428			11	32.6	35.277	31.9274	31.7112	0.973899	0.944303	O15479;O15481;Q96LZ2;P43366;Q9UBF1	O15479	Melanoma-associated antigen B2	MAGEB2
-0.053883	-0.134762			6	16.8	51.212	26.269	28.2871	0.959542	0.682554	Q13451;Q13451-2	Q13451	Peptidyl-prolyl cis-trans isomerase FKBP5;Peptidyl-prolyl cis-trans isomerase FKBP5, N-terminally processed	FKBP5
-0.0538681	-0.294951			15	12.5	162.46	29.7906	29.402	0.857565	0.405808	Q15075	Q15075	Early endosome antigen 1	EEA1
-0.0538531	-0.046042			27	43.7	71.289	33.5267	32.745	0.917845	0.936597	Q9UG63;Q9UG63-2;C9JHK9;C9JZV3	Q9UG63;Q9UG63-2	ATP-binding cassette sub-family F member 2	ABCF2
-0.0537633	-0.0200186			20	56.3	50.646	32.7107	32.7896	0.97283	0.996173	Q9H0S4;Q9H0S4-2;F5H1N9	Q9H0S4;Q9H0S4-2	Probable ATP-dependent RNA helicase DDX47	DDX47
-0.0535536	0.0220482			12	30.7	48.207	29.8744	29.4779	0.968158	0.815908	Q9UJU6;Q9UJU6-2;B4DDD6;Q9UJU6-6;Q9UJU6-3;H0Y5J4;Q9UJU6-5;Q9UJU6-4;F8WBG8;F8WC20;F8WBB2;F8WFE1;F2Z2V3;F8WB73;F8WCK3;F2Z3E3	Q9UJU6;Q9UJU6-2;B4DDD6;Q9UJU6-6;Q9UJU6-3;H0Y5J4;Q9UJU6-5;Q9UJU6-4	Drebrin-like protein	DBNL
-0.05285	0.0652966			12	43.8	39.157	30.1789	30.3367	0.965843	0.693257	P35250;P35250-2;A0A087WVY3;H7C5P4;H7C5P1;H7C5Q7;F8WC37;H7C5A0;H7C5G4;H7C5S7	P35250;P35250-2;A0A087WVY3	Replication factor C subunit 2	RFC2
-0.0528051	0.0801119			25	46.2	68.6	33.5758	32.9648	0.921235	0.657141	P15170-2;P15170-3;P15170;H3BR35;Q8IYD1;H3BSV8	P15170-2;P15170-3;P15170;H3BR35;Q8IYD1	Eukaryotic peptide chain release factor GTP-binding subunit ERF3A;Eukaryotic peptide chain release factor GTP-binding subunit ERF3B	GSPT1;GSPT2
-0.0527453	-0.0464591			11	13	101.58	29.3391	29.7117	0.854332	0.987001	A1X283;G3V144;A0A1B0GUF2	A1X283;G3V144;A0A1B0GUF2	SH3 and PX domain-containing protein 2B	SH3PXD2B
-0.0527303	0.0721745			42	54.5	112.03	32.8838	32.689	0.921477	0.711755	Q16513;Q16513-2;Q16513-3;Q16513-4;Q16513-5;B1AL79;H0Y5V5;H0Y429;K7EL10;Q6P5Z2;Q16512;Q16512-2	Q16513;Q16513-2;Q16513-3;Q16513-4;Q16513-5;B1AL79	Serine/threonine-protein kinase N2	PKN2
-0.0526555	-0.118054			17	67.8	29.717	33.2598	33.2338	0.92172	0.676623	Q14847;Q14847-2;C9J9W2;Q14847-3;F6S2S5;K7ESD6;J3KSN1;O76041-2	Q14847;Q14847-2;C9J9W2;Q14847-3	LIM and SH3 domain protein 1	LASP1
-0.0526106	-0.00937905			26	49.5	60.54	32.2651	32.6743	0.969403	0.963205	Q9BVP2-2;Q9BVP2;C9JZT7;B4DMU5;C9JYH9	Q9BVP2-2;Q9BVP2	Guanine nucleotide-binding protein-like 3	GNL3
-0.0522516	-0.0473682			54	48.3	141.36	33.9784	34.0368	0.923027	0.904631	A0A0G2JH68;O60610;A0A140T8Z0;O60610-2;O60610-3;H9KV28;A0A2R8Y5N1;H7C2W8;B4E2I7;A0A2R8YEF8	A0A0G2JH68;O60610;A0A140T8Z0;O60610-2;O60610-3;H9KV28;A0A2R8Y5N1	Protein diaphanous homolog 1	DIAPH1
-0.0521319	-0.196145			12	17.7	91.809	30.3175	30.03	0.963481	0.578623	Q2NL82;I3L1Q5;I3L4E8	Q2NL82;I3L1Q5	Pre-rRNA-processing protein TSR1 homolog	TSR1
-0.0518178	0.148999			3	19.4	17.598	30.5984	30.6609	0.962448	0.440247	P10620;F5H7F6;F5H6X2;P10620-2;F5H760	P10620;F5H7F6;F5H6X2;P10620-2	Microsomal glutathione S-transferase 1	MGST1
-0.0508162	0.0633648			8	23.7	42.697	30.07	30.3987	0.959155	0.699696	Q9NXR7-4;Q9NXR7-3;Q9NXR7;Q9NXR7-1;F8W733;C9J2G0;A0A075B7D2	Q9NXR7-4;Q9NXR7-3;Q9NXR7;Q9NXR7-1;F8W733;C9J2G0	BRCA1-A complex subunit BRE	BRE
-0.0501439	-0.0427837			23	76.5	38.221	35.5432	35.7333	0.929851	0.919921	Q15366-3;E9PFP8;P57721-5;P57721-4;P57721	Q15366-3
-0.050129	-0.0566862			3	6.2	54.226	28.642	27.7846	0.846809	0.854337	Q9Y6V7;Q9Y6V7-2	Q9Y6V7	Probable ATP-dependent RNA helicase DDX49	DDX49
-0.0498751	0.218471			5	13.2	52.894	28.5182	28.7847	0.983792	0.340839	B7Z7F3;Q9H6Z4-3;Q9H6Z4-2;Q9H6Z4;K7EIJ4;K7ENJ2;K7EID7;K7ENB9;K7EPW1;K7ESQ0;K7EN31	B7Z7F3;Q9H6Z4-3;Q9H6Z4-2;Q9H6Z4	Ran-binding protein 3	RANBP3
-0.0496959	-0.249702			16	39.8	66.193	30.8195	31.6164	0.955472	0.46732	O75083;O75083-3;D6RD66	O75083;O75083-3;D6RD66	WD repeat-containing protein 1	WDR1
-0.0496361	-0.0612851			30	32.4	114.33	32.0298	31.6968	0.960561	0.898152	Q9BPX3;D6RA93;H0Y9Z8	Q9BPX3	Condensin complex subunit 3	NCAPG
-0.0493674	-0.252724			19	28.2	92.721	30.8443	30.3763	0.954392	0.461698	G3XAM7;P35221;P35221-2;P35221-3;E5RIB1;E5RG03;E5RJ41;E5RHV7;E5RGY6;A0A0A0MRI5;P26232-4;P26232-6;E5RJL0;E5RIE0;E5RFM3;H0YBB8;A0A0A0MTJ6;E5RJZ2;E5RIT8;A0A087WZL6;E5RGU3;E5RHJ5;E5RFG3;E5RFK9;E5RFM5;E5RJP7;E5RGD2;E5RGY7;B9A010	G3XAM7;P35221;P35221-2	Catenin alpha-1	CTNNA1
-0.0490091	-0.0844409			68	77.2	95.337	38.709	38.3148	0.933528	0.782763	P13639;M0R0I6	P13639	Elongation factor 2	EEF2
-0.0484569	0.0911243			10	4	308.07	28.5849	28.3616	0.980171	0.776765	E7ETD6;E9PE19;A0A2R8Y7Q1;Q12830-4;Q12830-2;Q12830;F5GXF5;J3KSK9;A0A0A0MR81;J3QQK4;J3QQQ8	E7ETD6;E9PE19;A0A2R8Y7Q1;Q12830-4;Q12830-2;Q12830;F5GXF5	Nucleosome-remodeling factor subunit BPTF	BPTF
-0.0483824	0.122341			7	8	128.23	28.2557	26.3129	0.979981	0.640419	Q9H9Y6;Q9H9Y6-3;Q9H9Y6-5;Q9H9Y6-2;Q9H9Y6-4;C9JJG2;C9JS83;F8WDS4;F8WAK7;F8WBB9;F8WCS3	Q9H9Y6;Q9H9Y6-3;Q9H9Y6-5;Q9H9Y6-2;Q9H9Y6-4	DNA-directed RNA polymerase I subunit RPA2	POLR1B
-0.047249	-0.221169			72	77.3	104.85	37.4546	37.1605	0.939233	0.394925	O43707;O43707-2;F5GXS2;O43707-3;H7C144;K7EJH8;K7EP19	O43707;O43707-2;F5GXS2;O43707-3	Alpha-actinin-4	ACTN4
-0.0468614	0.280719			10	13.8	85.737	29.0439	29.1648	0.837433	0.237767	Q9NW13;Q9NW13-2;C9JAA9;H7C5G8;C9JE21	Q9NW13;Q9NW13-2	RNA-binding protein 28	RBM28
-0.0466975	-0.158333			10	16.1	84.427	29.2244	29.5544	0.836963	0.701561	Q14684;Q14684-2	Q14684;Q14684-2	Ribosomal RNA processing protein 1 homolog B	RRP1B
-0.046325	-0.132183			22	47.1	68.436	30.908	31.3354	0.944396	0.72384	Q06124-1;Q06124;Q06124-3;A0A1W2PPU4;A0A0U1RRI0;H0YF12	Q06124-1;Q06124;Q06124-3	Tyrosine-protein phosphatase non-receptor type 11	PTPN11
-0.0462952	0.141694			4	31	15.896	28.8518	27.8649	0.83581	0.649975	Q9BV86-2;Q9BV86;S4R344;S4R3J7;S4R338	Q9BV86-2;Q9BV86	N-terminal Xaa-Pro-Lys N-methyltransferase 1;N-terminal Xaa-Pro-Lys N-methyltransferase 1, N-terminally processed	NTMT1
-0.0461612	-0.0185565			5	72.3	48.328	34.0233	34.0371	0.94276	0.99885	P68366-2;P68366;C9JEV8;C9JQ00;C9JJQ8;C9JDL2	P68366-2;P68366	Tubulin alpha-4A chain	TUBA4A
-0.0460867	-0.00613			7	32.1	60.046	29.5723	27.8225	0.835213	0.969975	Q9H0B6-2;Q9H0B6;A8MZ87;E9PQ02;A8MX29;E9PI24;E9PP09;C9JHT2;E9PM83	Q9H0B6-2;Q9H0B6;A8MZ87	Kinesin light chain 2	KLC2
-0.0460271	-0.228199			25	51.5	55.676	33.5111	33.4898	0.943195	0.378706	Q16851-2;C9JNZ1;C9JVG3;C9JWG0;C9JTZ5;C9JUW1;F2Z3H1;C9J3M0;F2Z3P4;F8WC70	Q16851-2	UTP--glucose-1-phosphate uridylyltransferase	UGP2
-0.0455506	-0.290286			23	56.8	62.288	32.7544	32.7963	0.948425	0.253709	Q9BY44-3;Q9BY44;F8WAE5;Q9BY44-4;C9IZE1;Q9BY44-2;H7C5R5;H7C5Q3;F8WF18;F8WAT3	Q9BY44-3;Q9BY44;F8WAE5;Q9BY44-4	Eukaryotic translation initiation factor 2A;Eukaryotic translation initiation factor 2A, N-terminally processed	EIF2A
-0.0451784	-0.147793			36	27.6	178.97	32.3332	31.9449	0.94732	0.686987	Q9H3S7;C9JD91;R4GMM7;REV__Q5TZA2-2	Q9H3S7	Tyrosine-protein phosphatase non-receptor type 23	PTPN23
-0.0451635	-0.128361			17	73.9	29.999	32.5029	32.4135	0.947276	0.732964	Q15691;C9JB30;Q9UPY8-2;Q9UPY8	Q15691	Microtubule-associated protein RP/EB family member 1	MAPRE1
-0.0451188	-0.104108			16	30.6	68.207	30.8574	31.4213	0.940436	0.791702	Q92990;Q92990-2;M0QXG8;M0QX84	Q92990;Q92990-2;M0QXG8	Glomulin	GLMN
-0.0448806	0.000721115			27	11.2	298.88	29.5923	29.7335	0.83176	0.917702	A0A590UJS4;Q6KC79-2;Q6KC79;Q6KC79-3	A0A590UJS4;Q6KC79-2;Q6KC79	Nipped-B-like protein	NIPBL
-0.0446426	-0.0356975			100	29.9	530.25	33.2923	33.1277	0.947687	0.94361	Q9NR09;H7C3P0;H7C094;REV__Q96C03;REV__Q96C03-3;REV__Q9NR09	Q9NR09	Baculoviral IAP repeat-containing protein 6	BIRC6
-0.0441219	-0.0431107			22	15.1	212.71	30.6622	30.3648	0.937163	0.946767	Q5VZ89;Q5VZ89-7;Q5VZ89-5;Q5VZ89-3;X6RAE7;X6R5W5;R4GMN2;A0A0A0MRX3	Q5VZ89;Q5VZ89-7;Q5VZ89-5;Q5VZ89-3	DENN domain-containing protein 4C	DENND4C
-0.0436459	-0.0330823			19	42.1	74.783	30.9191	31.4045	0.935601	0.969402	A0A1B0GUA3;Q96EK5;A0A0D9SFK7;A0A1B0GUH6;A0A1B0GTE6;A0A1B0GW21;A0A1B0GV79;A0A1B0GVY9;A0A1B0GU96;A0A1B0GTX3	A0A1B0GUA3;Q96EK5	KIF1-binding protein	KIAA1279
-0.0435716	0.0315363			6	11.1	82.89	28.6086	28.2601	0.828015	0.933917	A0A087X0M4;Q9BWU0;H7C256;A0A087WWF4	A0A087X0M4;Q9BWU0	Kanadaptin	SLC4A1AP
-0.0434824	-0.0551715			25	61.8	49.184	33.4252	33.9702	0.951452	0.87869	P62191;P62191-2;G3V4X1	P62191;P62191-2	26S protease regulatory subunit 4	PSMC1
-0.0433486	0.716245			7	19.8	53.261	29.0806	26.807	0.827378	0.0238401	Q9NUQ7;D6RGX2;H0YA18;D6RB53;D6RA67;H0Y9B0;D6R9J7	Q9NUQ7;D6RGX2;H0YA18	Ufm1-specific protease 2	UFSP2
-0.0433337	-0.075216			1	11.9	180.29	30.0048	29.7586	0.934577	0.865578	P53675-2;P53675;A0A087WX41	P53675-2;P53675;A0A087WX41	Clathrin heavy chain 2	CLTCL1
-0.0427391	0.0432045			1	2	56.549	26.1032	25.6668	0.935771	0.81945	Q96HW7-2;Q96HW7-3;Q96HW7	Q96HW7-2;Q96HW7-3;Q96HW7	Integrator complex subunit 4	INTS4
-0.0423974	0.188274			4	13.5	39.319	27.0758	26.9657	0.935043	0.505335	Q147X3;Q147X3-2;J3KNC2;B4DK34	Q147X3;Q147X3-2;J3KNC2	N-alpha-acetyltransferase 30	NAA30
-0.0422636	0.266397			10	26.5	53.488	28.7198	28.2589	0.824278	0.382312	Q9UBB4;Q9UBB4-2;A0A1W2PQD2;B1AHE4;B1AHE3	Q9UBB4;Q9UBB4-2;A0A1W2PQD2	Ataxin-10	ATXN10
-0.0417141	0.0082			37	23.1	215.49	31.5184	31.3673	0.93704	0.907783	A0A2R8Y425;A0A2R8Y5J0;A0A2R8YFK9;A0A2U3TZM0;F5GWX5;A0A2R8Y212;A0A2R8Y521;A0A0C4DGG9;Q14839;Q14839-2;A0A2R8YFD8;A0A2R8YDJ9;A0A2R8YD40;A0A2R8Y4X2;A0A2R8YDW2;A0A2R8Y8C1;A0A2R8YER1;A0A2R8Y445;A0A2R8Y5Z7;A0A2R8Y685;A0A2R8Y7I0;A0A2R8Y8B3;A0A2R8Y7M9;A0A2R8YE38;A0A2R8Y5M9;Q12873-2;Q12873;Q12873-3;A0A5F9ZHX5;F5H6N4;F2Z2R5;A0A2R8Y6G9;A0A2R8Y795;K7EPV1;A0A2R8Y7X1;F6T542;K7ESA5;I3L229;H7C3H7;H7C0J3	A0A2R8Y425;A0A2R8Y5J0;A0A2R8YFK9;A0A2U3TZM0;F5GWX5;A0A2R8Y212;A0A2R8Y521;A0A0C4DGG9;Q14839;Q14839-2;A0A2R8YFD8;A0A2R8YDJ9;A0A2R8YD40;A0A2R8Y4X2;A0A2R8YDW2;A0A2R8Y8C1;A0A2R8YER1;A0A2R8Y445;A0A2R8Y5Z7;A0A2R8Y685	Chromodomain-helicase-DNA-binding protein 4	CHD4
-0.0416695	0.0962619			13	33.4	81.471	30.612	31.0561	0.929118	0.641925	E9PGT3;Q15418-4;Q15418;Q15418-2;Q15418-3;E9PAN7;B7Z3B5;Q5SVM6;E9PMM7;Q5SVM7	E9PGT3;Q15418-4;Q15418;Q15418-2;Q15418-3	Ribosomal protein S6 kinase;Ribosomal protein S6 kinase alpha-1	RPS6KA1
-0.0416399	-0.0338944			10	25.6	55.096	30.9215	29.9864	0.929021	0.970214	H0YDU8;P53041;A8MU39	H0YDU8;P53041;A8MU39	Serine/threonine-protein phosphatase;Serine/threonine-protein phosphatase 5	PPP5C
-0.0415805	-0.100314			8	19.2	53.354	31.9971	31.1946	0.936643	0.801009	P35637-2;P35637;H3BPE7	P35637-2;P35637;H3BPE7	RNA-binding protein FUS	FUS
-0.0414468	-0.175322			3	13.9	23.025	28.4665	25.2135	0.962278	0.70621	Q15286;F5H157;Q15286-2	Q15286;F5H157	Ras-related protein Rab-35	RAB35
-0.0410311	-0.0607434			17	14.2	165.06	29.6521	28.6868	0.82076	0.949653	Q08AD1-2;Q08AD1-3;Q08AD1;H0Y4Z1	Q08AD1-2;Q08AD1-3;Q08AD1	Calmodulin-regulated spectrin-associated protein 2	CAMSAP2
-0.0407937	-0.356015			3	20.3	26.034	25.2981	26.3504	0.931627	0.393336	O75391;I3L0X5;I3L0Q5;I3L4C3	O75391;I3L0X5	Sperm-associated antigen 7	SPAG7
-0.0407491	0.133169			6	9.4	110	26.3385	28.4738	0.931532	0.522199	Q5VWU8;Q5VWV2;Q8TEW0-9;Q8TEW0-10;Q8TEW0-8;Q8TEW0-5;Q8TEW0-3;Q8TEW0-7;Q8TEW0-6;Q8TEW0-4;Q8TEW0-11;Q8TEW0-2;Q8TEW0;F5GZI3	Q5VWU8;Q5VWV2;Q8TEW0-9;Q8TEW0-10;Q8TEW0-8;Q8TEW0-5;Q8TEW0-3;Q8TEW0-7;Q8TEW0-6;Q8TEW0-4;Q8TEW0-11;Q8TEW0-2;Q8TEW0;F5GZI3	Partitioning defective 3 homolog	PARD3
-0.0407491	-0.156434			1	35.3	68.933	28.069	27.1442	0.960498	0.637253	P11532-8;P11532-7;P11532-5;P11532-6;A0A5H1ZRP7;A0A5H1ZRQ1;A0A5H1ZRP9;A0A5H1ZRQ8;H0Y304;P11532-17;P11532-12;P11532-15;P11532-14;P11532-3;P11532-2;P11532-9;A0A5H1ZRR9;P11532-13;P11532-16;P11532-18;H0Y3E8;Q5T097;P46939-3;Q13474-2;Q13474	P11532-8;P11532-7;P11532-5;P11532-6;A0A5H1ZRP7;A0A5H1ZRQ1;A0A5H1ZRP9;A0A5H1ZRQ8;H0Y304;P11532-17;P11532-12;P11532-15;P11532-14;P11532-3;P11532-2;P11532-9;A0A5H1ZRR9;P11532-13;P11532-16;P11532-18	Dystrophin	DMD
-0.0406304	-0.0765998			8	20.6	46.674	29.8069	29.0297	0.819617	0.908328	Q9ULX3;H3BUR4	Q9ULX3;H3BUR4	RNA-binding protein NOB1	NOB1
-0.0405117	0.0585243			6	9.2	93.596	27.6173	28.2319	0.959893	0.862038	R4GMQ1;O60341;O60341-2;R4GMP9	R4GMQ1;O60341;O60341-2;R4GMP9	Lysine-specific histone demethylase 1A	KDM1A
-0.0404524	0.0574155			5	14.9	50.268	28.0167	27.9966	0.959741	0.864973	O00458;O00458-2;C9JA65;E9PMY4;C9JNM6;C9JLG5;H0YEE3	O00458;O00458-2;C9JA65	Interferon-related developmental regulator 1	IFRD1
-0.0399035	-0.105178			10	42.9	33.777	30.0836	29.4693	0.923329	0.834542	P46109	P46109	Crk-like protein	CRKL
-0.0397848	0.00230651			9	38	22.677	33.4744	33.743	0.963458	0.924323	P62820;E7END7;P62820-2;P62820-3;Q92928;A0A2R8YDI9;H0YLJ8;H0YL94;G3V196;A0A2R8YFB8;P59190-2;P59190	P62820;E7END7;P62820-2	Ras-related protein Rab-1A	RAB1A
-0.0396218	0.0110662			13	40.8	50.287	32.2834	32.2033	0.930836	0.898782	Q15654;H7BZE2	Q15654	Thyroid receptor-interacting protein 6	TRIP6
-0.0395179	-0.275944			5	3.1	208.45	27.0361	26.3674	0.92891	0.520632	Q9UPY3-2;Q9UPY3;Q9UPY3-3	Q9UPY3-2;Q9UPY3	Endoribonuclease Dicer	DICER1
-0.0394735	-0.120263			9	15.3	78.576	28.9255	29.4136	0.816319	0.796134	Q6IA86-4;Q6IA86-2;Q6IA86-3;Q6IA86-5;Q6IA86;Q6IA86-6;Q6IA86-7	Q6IA86-4;Q6IA86-2;Q6IA86-3;Q6IA86-5;Q6IA86;Q6IA86-6;Q6IA86-7	Elongator complex protein 2	ELP2
-0.039177	-0.328018			5	11.1	60.103	29.9413	30.0383	0.920948	0.328835	O75475;O75475-3;O75475-2	O75475;O75475-3;O75475-2	PC4 and SFRS1-interacting protein	PSIP1
-0.0386878	0.00920381			5	10.8	72.453	29.4279	29.0158	0.814081	0.852642	O00178;B0QY59;F5H716	O00178	GTP-binding protein 1	GTPBP1
-0.0386286	-0.0231085			46	61	100.2	34.8485	34.6018	0.967214	0.985806	Q13200;Q13200-3;Q13200-2;C9JPC0;H7C1H2;H7C2Q3;F8WBS8	Q13200;Q13200-3;Q13200-2	26S proteasome non-ATPase regulatory subunit 2	PSMD2
-0.0384804	0.0180643			21	25.8	117.8	30.9913	30.123	0.918667	0.855965	P42285;H0YAC4;H0Y8U3	P42285	Superkiller viralicidic activity 2-like 2	SKIV2L2
-0.0382137	0.800662			4	14.2	51.246	26.5134	27.4666	0.926133	0.007531	O94763-2;O94763-3;O94763;O94763-4;I3L2V7;I3L104;I3NI51;I3L280	O94763-2;O94763-3;O94763;O94763-4	Unconventional prefoldin RPB5 interactor 1	URI1
-0.037873	0.0903115			11	13.9	108.32	29.5899	29.265	0.811762	0.629146	M0QZR4;Q92888;Q92888-3;Q92888-2;Q92888-4;M0QYC1;M0QYS3;M0QZH8;M0R2C7	M0QZR4;Q92888;Q92888-3;Q92888-2;Q92888-4	Rho guanine nucleotide exchange factor 1	ARHGEF1
-0.0376213	-0.0839056			37	60.7	70.67	36.3591	36.0971	0.970487	0.784493	P11940;E7EQV3;E7ERJ7;P11940-2;A0A087WTT1;Q9H361;H0YAR2;H0YBN4;H0YB75;H0YAP2;H0YAS6;E5RGH3;E5RJB9;E5RH24;H0YAS7;H0YB86;Q4VXU2;E5RHG7;H0YAW6;Q4VXU2-2;H0YC10;E5RGC4;E5RFD8;Q96DU9-2;Q96DU9;E5RJM8	P11940;E7EQV3;E7ERJ7;P11940-2;A0A087WTT1	Polyadenylate-binding protein 1;Polyadenylate-binding protein	PABPC1
-0.0375768	0.0233263			7	10.8	81.327	29.2328	28.8907	0.81092	0.812274	A0A499FIZ0;Q9H7D7-2;Q9H7D7;C9JCS7;H0Y9R3	A0A499FIZ0;Q9H7D7-2;Q9H7D7	WD repeat-containing protein 26	WDR26
-0.0375472	-0.0198138			7	15.4	55.142	28.6839	29.8526	0.810836	0.991418	G5EA30;Q92879-5;Q92879-2;Q92879-3;Q92879-6;Q92879;Q92879-4;E9PQK4;E9PSH0;E9PKU1;E9PKA1;F5H4Y5;F5H0D8	G5EA30;Q92879-5;Q92879-2;Q92879-3;Q92879-6;Q92879;Q92879-4;E9PQK4;E9PSH0;E9PKU1	CUGBP Elav-like family member 1	CELF1
-0.0371031	-0.19479			8	21.2	58.386	28.5501	29.0758	0.9512	0.615114	A0A2R8YHI9;A0A2R8Y5Q8;Q15813;Q15813-2;A0A2R8YFL4;A0A2R8Y6Q1;A0A2U3TZJ6;A0A2R8Y7E7;A0A2R8YER9;A0A2R8Y4V6;A0A2R8Y809;A0A2R8Y6L2;A0A2R8Y784;A0A2R8YFM3;A0A2R8Y897;A0A2R8Y7H8;A0A2R8Y5H6;A0A2R8Y787;A0A2R8Y6G3;A0A2R8Y4P2;A0A2R8Y4E7	A0A2R8YHI9;A0A2R8Y5Q8;Q15813;Q15813-2;A0A2R8YFL4;A0A2R8Y6Q1;A0A2U3TZJ6;A0A2R8Y7E7;A0A2R8YER9;A0A2R8Y4V6;A0A2R8Y809	Tubulin-specific chaperone E	TBCE
-0.0369106	0.0695647			9	23.1	61.691	28.4379	29.3784	0.950709	0.684073	A0A494C0R4;A0A494C0A8;A0A494C1M6;A0A494C0X2;A0A494C167;A0A494C148;A0A494C045;Q9UHD2;A0A494C079;A0A494C1I2;F5GZI4;F5H206;F5H1A3	A0A494C0R4;A0A494C0A8;A0A494C1M6;A0A494C0X2;A0A494C167;A0A494C148;A0A494C045;Q9UHD2;A0A494C079	Serine/threonine-protein kinase TBK1	TBK1
-0.0367478	-0.0434228			39	68.4	50.14	38.2312	38.2958	0.973325	0.917787	P68104;Q5VTE0;A0A087WVQ9;P68104-2;A0A087WV01;A0A2U3TZH3;Q05639;A0A2R8Y488;A6PW80;Q5JR01;A0A2R8Y660;A0A2R8YDN5	P68104;Q5VTE0;A0A087WVQ9;P68104-2;A0A087WV01	Elongation factor 1-alpha 1;Putative elongation factor 1-alpha-like 3;Elongation factor 1-alpha	EEF1A1;EEF1A1P5
-0.0363927	-0.303846			15	11.9	194.81	29.2527	28.4969	0.807553	0.389532	O95602;B9ZVN9	O95602;B9ZVN9	DNA-directed RNA polymerase I subunit RPA1;DNA-directed RNA polymerase	POLR1A
-0.035594	-0.0906493			14	53.8	26.788	31.2409	30.8805	0.918905	0.826996	P51858;P51858-2;P51858-3	P51858;P51858-2;P51858-3	Hepatoma-derived growth factor	HDGF
-0.035313	-0.0559062			1	23.7	41.57	26.1332	26.0063	0.919961	0.950597	O95837;E9PC54;Q03113-3;Q03113-2;P19086;Q03113	O95837	Guanine nucleotide-binding protein subunit alpha-14	GNA14
-0.0349435	-0.173498			10	22.4	61.381	28.5125	29.0492	0.945696	0.665048	I3L4C2;Q9UQB8-3;Q9UQB8-5;Q9UQB8-4;Q9UQB8-6;Q9UQB8-2;Q9UQB8;I3L3J7;I3L2M4;B4DWA1;I3L3C5;I3L0M4;I3L327;I3L1C8;I3L2J6;I3L113;I3L526;I3L125;I3L3C6;I3L0Y9;I3L4A3	I3L4C2;Q9UQB8-3;Q9UQB8-5;Q9UQB8-4;Q9UQB8-6;Q9UQB8-2;Q9UQB8;I3L3J7;I3L2M4;B4DWA1	Brain-specific angiogenesis inhibitor 1-associated protein 2	BAIAP2
-0.0345445	0.041243			4	12.5	54.19	26.7588	27.3829	0.918326	0.907971	Q15208	Q15208	Serine/threonine-protein kinase 38	STK38
-0.0344706	-0.129829			43	77.3	59.67	35.1425	35.4362	0.980727	0.64079	P48643;E7ENZ3;B7ZAR1;E9PCA1;P48643-2;D6RIZ7;H0Y914	P48643;E7ENZ3;B7ZAR1;E9PCA1;P48643-2	T-complex protein 1 subunit epsilon	CCT5
-0.0343819	0.865919			6	10.9	71.853	29.0109	28.382	0.801845	0.00382663	Q9ULG6-2;Q9ULG6;Q9ULG6-5;Q9ULG6-4;Q9ULG6-3;H3BNE2	Q9ULG6-2;Q9ULG6;Q9ULG6-5;Q9ULG6-4;Q9ULG6-3	Cell cycle progression protein 1	CCPG1
-0.0343376	0.0339339			4	22.9	32.146	25.935	26.9709	0.917886	0.841268	Q8N3Z3;C9J8V5;C9J0K3;F8WBY6;A0A087WUP3;Q8N3Z3-2	Q8N3Z3;C9J8V5;C9J0K3;F8WBY6;A0A087WUP3;Q8N3Z3-2	GTP-binding protein 8	GTPBP8
-0.0342637	0.102457			2	6.1	39.057	25.7965	25.9026	0.917729	0.683939	H0YLC0;Q03169;H0YKR7	H0YLC0;Q03169;H0YKR7	Tumor necrosis factor alpha-induced protein 2	TNFAIP2
-0.0342342	-0.0189657			28	70.6	44.784	33.0145	33.3687	0.981495	0.999706	P62195-2;P62195;J3QSA9;J3KRP2;J3QLH6;J3QQM1;J3QRW1;J3QSE0;J3QRR3;J3KTQ9	P62195-2;P62195;J3QSA9;J3KRP2;J3QLH6;J3QQM1	26S protease regulatory subunit 8	PSMC5
-0.0337615	-0.354538			1	1.2	91.652	24.3657	24.5917	0.916662	0.395498	O15169-2;O15169	O15169-2;O15169	Axin-1	AXIN1
-0.0335843	0.826925			3	4.6	90.808	27.1856	26.5122	0.916285	0.00949317	Q9UP83-3;Q9UP83;Q9UP83-2	Q9UP83-3;Q9UP83;Q9UP83-2	Conserved oligomeric Golgi complex subunit 5	COG5
-0.0330676	-0.192151			6	14.7	57.56	27.7161	28.104	0.940916	0.565527	G3V1C3;Q9BZZ5-3;Q9BZZ5-2;Q9BZZ5;Q9BZZ5-1;Q9BZZ5-5;Q9BZZ5-6;H0YER7;E9PQK6	G3V1C3;Q9BZZ5-3;Q9BZZ5-2;Q9BZZ5;Q9BZZ5-1;Q9BZZ5-5;Q9BZZ5-6;H0YER7	Apoptosis inhibitor 5	API5
-0.0330232	-0.267271			3	31.5	12.186	25.7253	25.9664	0.915092	0.535591	C9J5W5;E7EWE1;E7EQ61;Q9GZZ9-2;Q9GZZ9;C9J0F6;C9JRV9	C9J5W5;E7EWE1;E7EQ61;Q9GZZ9-2;Q9GZZ9;C9J0F6;C9JRV9	Ubiquitin-like modifier-activating enzyme 5	UBA5
-0.0329495	0.0343565			13	35.7	61.64	30.409	30.5199	0.900575	0.798754	Q96I24;Q96I24-2;A0A494C1K6	Q96I24;Q96I24-2	Far upstream element-binding protein 3	FUBP3
-0.0328314	0.072586			1	15.5	8.4535	24.9358	24.7604	0.914684	0.751293	A0A087WT35;P78356-2;P78356	A0A087WT35;P78356-2;P78356	Phosphatidylinositol 5-phosphate 4-kinase type-2 beta	PIP4K2B
-0.0327133	-0.136125			22	36.3	68.047	33.4145	32.7392	0.98644	0.714469	Q15046;Q15046-2;H3BVA8;J3KRL2;H3BPV7;H3BRC9	Q15046;Q15046-2	Lysine--tRNA ligase	KARS
-0.0323444	0.193078			139	54.9	358.2	34.6401	34.5698	0.987639	0.341911	P49792;F8WBP7	P49792	E3 SUMO-protein ligase RanBP2	RANBP2
-0.0320937	-0.269808			3	10	32.64	27.0313	24.1527	0.913116	0.531192	H3BRL3;O14562;H3BUM8	H3BRL3;O14562;H3BUM8	Ubiquitin domain-containing protein UBFD1	UBFD1
-0.0319903	0.229834			5	37	17.031	29.4263	28.2689	0.795069	0.452927	P30044-2;P30044-3;P30044;P30044-4	P30044-2;P30044-3;P30044;P30044-4	Peroxiredoxin-5, mitochondrial	PRDX5
-0.0316954	-0.0838903			24	44.7	72.39	33.7506	33.7023	0.989749	0.784542	Q13310-3;Q13310-2;B1ANR0;Q13310;H0Y5F5;H0YEU6;H0YCC8;B1ANR1;H0Y6X6;H0YEQ8;H0YER0;P0CB38	Q13310-3;Q13310-2;B1ANR0;Q13310;H0Y5F5	Polyadenylate-binding protein 4;Polyadenylate-binding protein	PABPC4
-0.0314447	-0.106218			7	51.4	14.865	34.5789	34.7724	0.990564	0.713392	P62829;C9JD32;J3KT29;B9ZVP7;J3KTJ3;J3QQT9	P62829;C9JD32;J3KT29;B9ZVP7	60S ribosomal protein L23	RPL23
-0.0314152	-0.137124			24	90.5	36.501	33.9866	34.3221	0.99066	0.618995	Q13347;Q5TFK1	Q13347	Eukaryotic translation initiation factor 3 subunit I	EIF3I
-0.0309288	-0.0747145			18	35.3	65.746	32.8438	32.1933	0.992242	0.864476	Q93052;A0A087WZF1;C9JUT4;C9JXK9;C9J2R5;C9JIY7;C9JT42;C9J3U9;C9J1K7;C9J5C8;C9J4E3;C9JE51	Q93052;A0A087WZF1;C9JUT4	Lipoma-preferred partner	LPP
-0.0308255	-0.120075			18	58.2	34.083	31.9638	31.9477	0.904804	0.752877	P54619-2;P54619;P54619-3;F8VYY9;H0YIC9;F8VVA3;F8VZX1;F8VSL2;F8VRY2;H0YHF8;F8VPF5;F8VSH3;A0A494C068;E9PGP6;A0A494C123;A0A494C1K7;Q9UGJ0-2;Q9UGJ0-3;Q9UGJ0;F8W046;B4DUK8;Q9UGI9-2;Q9UGI9	P54619-2;P54619;P54619-3;F8VYY9;H0YIC9;F8VVA3	5-AMP-activated protein kinase subunit gamma-1	PRKAG1
-0.0306635	-0.14634			10	26.7	57.028	29.7979	28.7469	0.791316	0.730937	Q16222-2;Q16222-3;Q16222;Q3KQV9	Q16222-2;Q16222-3;Q16222	UDP-N-acetylhexosamine pyrophosphorylase;UDP-N-acetylgalactosamine pyrophosphorylase;UDP-N-acetylglucosamine pyrophosphorylase	UAP1
-0.0306635	-0.236537			3	10.8	31.608	27.0054	26.7841	0.910078	0.590283	P42574;C9JXR7;A8MVM1	P42574;C9JXR7;A8MVM1	Caspase-3;Caspase-3 subunit p17;Caspase-3 subunit p12	CASP3
-0.0301036	-0.115129			78	33.3	308.77	34.158	33.7542	0.994925	0.685643	E7EPN9;Q9Y520-4;Q9Y520-5;Q9Y520;Q9Y520-7;Q9Y520-6;Q9Y520-3;Q9Y520-2;H7C5N8;A0A2R8YET2;A0A2R8Y7F4;A0A0A0MS30;A0A2R8Y424	E7EPN9;Q9Y520-4;Q9Y520-5;Q9Y520;Q9Y520-7;Q9Y520-6;Q9Y520-3;Q9Y520-2	Protein PRRC2C	PRRC2C
-0.0297353	0.204016			13	15.3	120.97	30.0111	30.5202	0.890085	0.307827	Q03701;C9J9W7	Q03701	CCAAT/enhancer-binding protein zeta	CEBPZ
-0.0296028	0.0457225			13	60.8	31.73	32.2071	32.7961	0.901192	0.772073	P27105;F8VSL7;P27105-2	P27105	Erythrocyte band 7 integral membrane protein	STOM
-0.0295145	-0.0384359			67	50.3	160.9	33.6727	32.9448	0.996841	0.934448	O75116;E9PF63;Q14DU5;D6REE7;C9JFJ0	O75116;E9PF63;Q14DU5	Rho-associated protein kinase 2	ROCK2
-0.0290138	-0.00714454			89	78.1	138.34	36.0679	36.0951	0.998469	0.958041	P53621;P53621-2;A0A3B3IT15;A0A3B3IS84;A0A3B3ISC6;A0A3B3IU89;A0A3B3ITV3;A0A3B3ITI7;A0A3B3ISK1;A0A3B3ITX2;A0A3B3IS23;A0A3B3IU78;A0A3B3IU84	P53621;P53621-2;A0A3B3IT15;A0A3B3IS84;A0A3B3ISC6;A0A3B3IU89	Coatomer subunit alpha;Xenin;Proxenin	COPA
-0.0287195	-0.153366			18	39.6	60.221	32.6703	32.5016	0.898585	0.674004	P52294;C9JYI4;C9JWD9;C9J4U1;C9J352;F2Z3G4	P52294;C9JYI4	Importin subunit alpha-5;Importin subunit alpha-5, N-terminally processed	KPNA1
-0.028587	0.177599			2	2.6	73.475	25.703	25.0894	0.905669	0.526148	P24386	P24386	Rab proteins geranylgeranyltransferase component A 1	CHM
-0.0285429	0.151469			53	72.1	74.139	36.3421	36.3053	1	0.444972	P02545;P02545-6;P02545-3;P02545-5;P02545-4;H0YAB0;A0A0C4DGC5;REV__Q5VX52	P02545;P02545-6;P02545-3;P02545-5;P02545-4	Prelamin-A/C;Lamin-A/C	LMNA
-0.028381	0.138421			27	76.9	41.9	33.749	33.9334	0.999365	0.480612	Q15738;C9JDR0	Q15738;C9JDR0	Sterol-4-alpha-carboxylate 3-dehydrogenase, decarboxylating	NSDHL
-0.0282339	0.0142124			17	41.5	70.737	31.1676	31.89	0.897152	0.888917	Q969Z0;Q969Z0-2;C9J7P5;C9IZN7;H7C4R5;C9J5A2;C9J347;C9J618	Q969Z0;Q969Z0-2;C9J7P5;C9IZN7	Protein TBRG4	TBRG4
-0.0281309	-0.2363			30	58.4	61.448	32.8264	32.7779	0.896848	0.493818	P36871;A0A3B3ITK7;P36871-2;P36871-3	P36871;A0A3B3ITK7;P36871-2;P36871-3	Phosphoglucomutase-1	PGM1
-0.0278956	0.338681			3	9	46.323	26.51	26.0728	0.904201	0.262674	Q8IWB7;A0A494C0A6;C9JJ54	Q8IWB7;A0A494C0A6;C9JJ54	WD repeat and FYVE domain-containing protein 1	WDFY1
-0.0278514	-0.116504			43	58.5	92.48	35.1175	34.9652	0.99729	0.681395	P55884;P55884-2;C9JZG1;C9JQN7	P55884;P55884-2	Eukaryotic translation initiation factor 3 subunit B	EIF3B
-0.0278514	-0.163753			46	70.6	70.108	37.8004	37.7675	0.99729	0.542352	A0A0G2JIW1;P0DMV9;P0DMV8;P0DMV8-2;V9GZ37	A0A0G2JIW1;P0DMV9;P0DMV8;P0DMV8-2;V9GZ37	Heat shock 70 kDa protein 1B;Heat shock 70 kDa protein 1A	HSPA1B;HSPA1A
-0.0278368	-0.288717			16	49.2	43.786	32.0516	31.9371	0.895981	0.394854	Q9UQ80;Q9UQ80-2;F8VR77;H0YIN7;F8W0A3;F8VZ69	Q9UQ80;Q9UQ80-2;F8VR77	Proliferation-associated protein 2G4	PA2G4
-0.0276602	-0.410428			7	6.6	149.78	27.4112	27.8176	0.927152	0.228287	Q9NS87-2;Q9NS87;C9JKA9;Q9NS87-4;D6RCT7;Q9NS87-3;H7BZT2	Q9NS87-2;Q9NS87;C9JKA9;Q9NS87-4	Kinesin-like protein KIF15	KIF15
-0.0275132	0.0924781			8	14.9	88.769	27.4834	29.083	0.926779	0.62352	Q9Y597-2;Q9Y597;H0Y566;H0Y5P8;Q9Y597-3;M0R0K4;M0QYB1;M0R0E3;M0R0S1	Q9Y597-2;Q9Y597	BTB/POZ domain-containing protein KCTD3	KCTD3
-0.0272632	0.0129261			5	13.7	43.588	29.4335	28.8829	0.781722	0.84196	Q9BXW7-2;Q9BXW7	Q9BXW7-2;Q9BXW7	Cat eye syndrome critical region protein 5	CECR5
-0.0271015	0.160017			8	38.4	23.742	28.9096	29.4623	0.781267	0.460314	P23284	P23284	Peptidyl-prolyl cis-trans isomerase B	PPIB
-0.0269104	-0.22016			9	5.8	206.93	28.3518	28.0924	0.925245	0.512139	A0A0A0MTH9;O14981;O14981-2	A0A0A0MTH9;O14981	TATA-binding protein-associated factor 172	BTAF1
-0.0261757	-0.602986			3	36.3	17.17	28.0133	27.4987	0.923377	0.0782949	P98179	P98179	RNA-binding protein 3	RBM3
-0.0256763	0.0668125			16	29.9	78.767	30.0909	30.5465	0.876865	0.688219	Q8N6R0;Q8N6R0-4;Q8N6R0-3;Q8N6R0-1;Q8N6R0-2	Q8N6R0;Q8N6R0-4;Q8N6R0-3;Q8N6R0-1;Q8N6R0-2	Methyltransferase-like protein 13	METTL13
-0.0251036	0.0641931			3	2.7	140.53	26.6585	26.3337	0.898278	0.77059	Q99707;A0A494C064;A0A494C1A2;Q99707-2;B1ANE3	Q99707;A0A494C064;A0A494C1A2;Q99707-2	Methionine synthase	MTR
-0.0247513	-0.19075			7	30	25.206	30.1642	26.4888	0.873857	0.676204	P62993;P62993-2;J3KT38;J3QRL5;J3QLF6	P62993;P62993-2	Growth factor receptor-bound protein 2	GRB2
-0.0245899	0.0532504			13	30.3	61.446	31.9822	32.0316	0.88641	0.768403	A0A0A0MTI1;Q15392;Q15392-2;A0A3B3IRV7;A0A3B3ISR5;A0A3B3ITT9;A0A3B3IT58	A0A0A0MTI1;Q15392;Q15392-2	Delta(24)-sterol reductase	DHCR24
-0.0241937	-0.0982893			5	13.4	35.432	27.3605	28.0225	0.91834	0.761365	Q9H3F6;F5GWA4;Q9H3F6-2;F5GWK6;F5H268;B3KVY5;Q9H3F6-3;Q8WZ19;F5GY15;F5H6V0;J3QSD4;I3L1U2;J3QS43;H3BM90;A0A3B3IS45;F5H497;I3L108;REV__X6R8H3;REV__Q9HBY8-2;REV__Q9HBY8-3;REV__Q9HBY8	Q9H3F6;F5GWA4;Q9H3F6-2;F5GWK6;F5H268;B3KVY5;Q9H3F6-3;Q8WZ19	BTB/POZ domain-containing adapter for CUL3-mediated RhoA degradation protein 3;BTB/POZ domain-containing adapter for CUL3-mediated RhoA degradation protein 1	KCTD10;KCTD13
-0.0236217	-0.00333645			8	17.9	58.042	30.309	30.4077	0.870186	0.932232	Q13177;A0A087X294;O75914-2;O75914;O75914-4;O75914-3;B1AKS5;H7C1X3;E9PM17;B3KNX7;Q13153;Q13153-2	Q13177	Serine/threonine-protein kinase PAK 2;PAK-2p27;PAK-2p34	PAK2
-0.0231232	-0.0452975			138	56.8	292.75	35.4458	35.1828	0.978762	0.911533	Q92616	Q92616	Translational activator GCN1	GCN1L1
-0.0230792	0.0677764			5	4.8	170.81	27.4576	25.6438	0.915509	0.762333	Q9UK61-3;Q9UK61-4;Q9UK61;Q9UK61-2;A0A087X0F1	Q9UK61-3;Q9UK61-4;Q9UK61;Q9UK61-2	Protein FAM208A	FAM208A
-0.0230059	0.152638			6	14.1	68.166	30.3518	30.4143	0.868186	0.430592	Q14677-2;Q14677;Q14677-3;H0YD52	Q14677-2;Q14677;Q14677-3	Clathrin interactor 1	CLINT1
-0.0220974	0.176706			22	15.3	186.27	30.8885	30.4993	0.865237	0.369891	P52948-6;P52948-5;P52948;P52948-2;H7C3P6;A0A3B3ITD8;P52948-4;P52948-3;H0YCT1;H0YDF4;H0YEN4;H0YCR0	P52948-6;P52948-5;P52948;P52948-2;H7C3P6;A0A3B3ITD8	Nuclear pore complex protein Nup98-Nup96;Nuclear pore complex protein Nup98;Nuclear pore complex protein Nup96	NUP98
-0.0220827	0.564037			6	34.5	19.997	28.6012	28.7633	0.767168	0.0265091	H0YN26;P39687;H7BZ09;O43423	H0YN26;P39687	Acidic leucine-rich nuclear phosphoprotein 32 family member A	ANP32A
-0.0220827	0.051024			90	44.2	245.44	35.9693	35.6491	0.974686	0.75395	E7EVA0;P27816-4;B5MEG9;H0Y2V1;F8W9U4;A0A0J9YVV8;A0A0J9YW37;P27816-3	E7EVA0	Microtubule-associated protein	MAP4
-0.0217604	0.0899048			9	6.7	214.99	27.9415	26.9136	0.91216	0.711972	Q9P2D3-3;Q9P2D3;Q9P2D3-2	Q9P2D3-3;Q9P2D3;Q9P2D3-2	HEAT repeat-containing protein 5B	HEATR5B
-0.0215847	-0.0164537			16	16.2	158.17	29.2707	29.1541	0.765774	0.926906	Q13464;A0A0U1RQV4	Q13464;A0A0U1RQV4	Rho-associated protein kinase 1	ROCK1
-0.0215115	0.0654344			19	68	26.559	32.2078	31.4649	0.877351	0.731767	P21266;A0A0A0MTN3;A0A3B3IRM5;Q5T8R1;P46439;H3BQT3;E9PLF1;E9PHN7;E9PHN6;A0A0A0MR85;F6XZQ7;E7EWW9;Q03013-3;P09488-2;P28161-2;Q03013-2;P28161;Q03013;P09488	P21266;A0A0A0MTN3	Glutathione S-transferase Mu 3	GSTM3
-0.0214675	-0.0561762			23	78.9	26.21	34.8323	34.884	0.972276	0.875359	Q9HB71;Q9HB71-3;B2ZWH1;Q9HB71-2	Q9HB71;Q9HB71-3	Calcyclin-binding protein	CACYBP
-0.0213504	-0.406771			10	41.3	39.221	30.2636	29.1011	0.862813	0.230903	P78318;A0A1W2PR95	P78318	Immunoglobulin-binding protein 1	IGBP1
-0.0202819	-0.12885			12	18.9	93.859	29.3514	29.6616	0.762128	0.774481	M0R3F6;M0R2Z9;Q8IX01-4;Q8IX01-3;Q8IX01	M0R3F6;M0R2Z9;Q8IX01-4;Q8IX01-3;Q8IX01	SURP and G-patch domain-containing protein 2	SUGP2
-0.0201502	-0.19861			7	21.8	55.215	29.421	29.339	0.76176	0.606334	Q9UKZ1;H7C0C7	Q9UKZ1	CCR4-NOT transcription complex subunit 11	CNOT11
-0.0200039	0.0617071			5	22.1	48.227	30.3369	30.5719	0.858448	0.705239	Q07666;Q07666-3;Q07666-2	Q07666;Q07666-3;Q07666-2	KH domain-containing, RNA-binding, signal transduction-associated protein 1	KHDRBS1
-0.0198284	0.0392789			75	45.2	242.98	34.223	34.3235	0.965857	0.794269	P27708;F8VPD4;H7C3Z5;H7C2E4;H7BZB3	P27708;F8VPD4	CAD protein;Glutamine-dependent carbamoyl-phosphate synthase;Aspartate carbamoyltransferase;Dihydroorotase	CAD
-0.0197553	-0.0539579			36	43.8	97.976	33.6757	33.218	0.965571	0.882717	P50570-5;P50570;P50570-4;E5RHK8;Q9UQ16-2;Q9UQ16-3;Q9UQ16;Q9UQ16-4;Q9UQ16-5;A0A0D9SFB1;A0A0U1RQP1;A0A0D9SFE4;Q05193-5;Q05193-3;Q05193-2;Q05193;A0A1B0GUX5;A0A1B0GU67;E5RIK2;K7EPK9;H7C5U0	P50570-5;P50570;P50570-4	Dynamin-2	DNM2
-0.0196968	0.122474			7	5.7	228.18	26.3156	24.238	0.886825	0.640133	P18583-6;P18583-2;P18583-10;P18583-3;P18583-4;P18583-7;P18583;P18583-5;P18583-9;P18583-8;H7C1M2;J3QSZ5	P18583-6;P18583-2;P18583-10;P18583-3;P18583-4;P18583-7;P18583;P18583-5;P18583-9;P18583-8	Protein SON	SON
-0.019536	0.0301242			14	33.2	55.102	30.8395	31.208	0.856932	0.839317	Q13547;Q5TEE2	Q13547;Q5TEE2	Histone deacetylase 1	HDAC1
-0.0193751	0.108357			31	58.8	75.356	33.0972	33.2775	0.964082	0.56833	Q8IVT2	Q8IVT2	Mitotic interactor and substrate of PLK1	MISP
-0.0192288	0.199876			8	20.7	53.768	31.3882	30.7386	0.870644	0.316763	Q14790-2;Q14790;Q14790-4;Q14790-9;A0A0A0MS31;Q14790-8;Q14790-7;Q14790-3;E7ETB7;E7EQ06;Q14790-6;Q14790-5;E7EQ01;E7EVN1;C9JB29;H7C0E2;H7BZM4	Q14790-2;Q14790;Q14790-4;Q14790-9;A0A0A0MS31;Q14790-8;Q14790-7;Q14790-3;E7ETB7;E7EQ06;Q14790-6;Q14790-5;E7EQ01;E7EVN1	Caspase-8;Caspase-8 subunit p18;Caspase-8 subunit p10	CASP8
-0.019185	-0.0153158			17	26.6	81.889	32.0818	31.828	0.870516	0.981975	P07384;E9PL37;E9PRM1;E9PLX0;E9PJJ3;E9PLC9;E9PMC6;E9PJA6;E9PSA6;E9PQB3;E9PIA9	P07384	Calpain-1 catalytic subunit	CAPN1
-0.0190388	0.28404			3	14.9	37.866	25.7151	27.9615	0.885432	0.350796	O15121	O15121	Sphingolipid delta(4)-desaturase DES1	DEGS1
-0.0188634	-0.23596			3	4.6	65.869	27.6113	27.2148	0.904809	0.483228	Q8N584;Q8N584-2;G3V1P2;Q8N584-3	Q8N584;Q8N584-2	Tetratricopeptide repeat protein 39C	TTC39C
-0.0187465	0.0174944			4	70.7	49.585	30.5759	30.798	0.854376	0.857982	P04350;M0QYM7;M0R278;M0R042;M0R1I1	P04350	Tubulin beta-4A chain	TUBB4A
-0.0184834	0.051024			1	8.9	15.38	26.2724	26.4505	0.884257	0.801153	A0A087WTU4;Q9P227-2;Q9P227	A0A087WTU4;Q9P227-2;Q9P227	Rho GTPase-activating protein 23	ARHGAP23
-0.0183081	-0.00714454			61	28.7	294.36	32.9991	32.1981	0.959905	0.956144	Q9UPU5;A0A0U1RQI9	Q9UPU5	Ubiquitin carboxyl-terminal hydrolase 24	USP24
-0.0181473	0.210264			5	14.3	49.237	24.2211	26.5082	0.883547	0.463869	Q7L592;C9J236;C9JS27;C9JP36;Q7L592-2;C9JEL7	Q7L592;C9J236;C9JS27;C9JP36;Q7L592-2	NADH dehydrogenase [ubiquinone] complex I, assembly factor 7	NDUFAF7
-0.0181035	0.057277			12	17.6	84.685	30.5431	28.491	0.852295	0.717434	O00469;O00469-2;E7ETU9;O00469-3;C9JXZ0;F8WEW3	O00469;O00469-2;E7ETU9;O00469-3	Procollagen-lysine,2-oxoglutarate 5-dioxygenase 2	PLOD2
-0.0177675	-0.0281162			25	66.7	45.796	33.1079	32.9214	0.95779	0.96901	A0A087X2I1;P62333;H0YJC0;H0YJS8;H0YJX2;H0YJE9;H0YJT1;H0YJD2;H0YJY8	A0A087X2I1;P62333;H0YJC0	26S protease regulatory subunit 10B	PSMC6
-0.0177091	0.152508			14	32.7	59.578	31.1521	31.5317	0.866184	0.491433	Q9Y2X3;H7BZ72;F8WED0	Q9Y2X3	Nucleolar protein 58	NOP58
-0.017125	0.0792927			6	11	70.584	27.9352	29.1862	0.900402	0.658087	Q9H267;A0A2R8YDQ0;F5H008;Q9H267-2;G3V3F9	Q9H267;A0A2R8YDQ0;F5H008;Q9H267-2	Vacuolar protein sorting-associated protein 33B	VPS33B
-0.0171104	-0.0613905			2	38.5	7.871	27.7673	26.5067	0.900365	0.939082	K7EN58;Q6QNY0	K7EN58;Q6QNY0	Biogenesis of lysosome-related organelles complex 1 subunit 3	BLOC1S3
-0.0168623	0.0938305			15	28.4	64.009	31.138	30.6528	0.863701	0.600924	Q13131;Q13131-2;Q96E92	Q13131;Q13131-2	5-AMP-activated protein kinase catalytic subunit alpha-1	PRKAA1
-0.0165995	-0.0170083			19	22	109.62	33.4907	33.7154	0.953219	0.993311	Q5JWF2-2;Q5JWF2;P63092-3;P63092-2;P63092;P63092-4;A0A590UJF0;B0AZR9;A0A590UJ58;A0A590UJY2;A0A590UJB0;A0A0A0MR13;A0A590UJG5;A0A590UJJ0;A0A590UKB4;A0A590UJQ9;A0A590UJI6;A0A590UJR6;A0A590UJS2;A0A590UJQ2;A0A590UJ22;S4R3E3;A0A590UK28;A0A590UKA4;H0Y7F4;P38405;P38405-2;A0A590UJB7;A0A590UJY8;Q5JWE9;A0A590UJC9;A0A590UKA9;S4R3V9;A0A590UJA5;K7EQ80;K7EPE2;A0A590UJX6;X6R7U9;Q5JWF2-3	Q5JWF2-2;Q5JWF2;P63092-3;P63092-2;P63092;P63092-4;A0A590UJF0;B0AZR9;A0A590UJ58;A0A590UJY2;A0A590UJB0;A0A0A0MR13	Guanine nucleotide-binding protein G(s) subunit alpha isoforms XLas;Guanine nucleotide-binding protein G(s) subunit alpha isoforms short	GNAS
-0.0164537	0.141825			11	25.6	62.059	29.6352	29.8229	0.751448	0.459644	Q8IWB1;X6RK76;REV__I3NI21;REV__I3L288;REV__Q96B96;REV__I3NI23;REV__Q96B96-2	Q8IWB1	Inositol 1,4,5-trisphosphate receptor-interacting protein	ITPRIP
-0.0162348	-0.150033			23	69.5	31.392	33.2413	33.6417	0.951792	0.581249	B1ALA9;P60891;P60891-2;A0A2R8Y7H4;B1ALA7	B1ALA9;P60891;P60891-2;A0A2R8Y7H4	Ribose-phosphate pyrophosphokinase 1	PRPS1
-0.0160014	-0.163559			3	32.2	16.679	26.0228	26.2698	0.87901	0.729401	A0A494C0H3;E9PSD7;Q96BW1;A0A0A0MRR5;Q96BW1-3	A0A494C0H3;E9PSD7;Q96BW1;A0A0A0MRR5;Q96BW1-3	Uracil phosphoribosyltransferase homolog	UPRT
-0.0159868	-0.0329495			7	10.9	75.456	28.9224	27.6646	0.750148	0.908395	P85037;P85037-2;U3KQ26;E9PM37;E9PPI7;Q01167-2;Q01167	P85037;P85037-2	Forkhead box protein K1	FOXK1
-0.0156075	0.135535			1	28.8	31.358	27.9228	28.295	0.896558	0.664972	H0YEF7;H0YEH1;H0YE97;H0YEY8;H0YD48	H0YEF7;H0YEH1;H0YE97;H0YEY8;H0YD48		PICALM
-0.015345	-0.543867			1	6.5	19.82	24.5685	25.2057	0.877623	0.177305	H0Y962;Q8N4T8-2;Q8N4T8	H0Y962;Q8N4T8-2;Q8N4T8	Carbonyl reductase family member 4	CBR4
-0.0152284	-0.154827			6	59.6	12.656	32.5912	33.3048	0.858913	0.567509	E5RI99;P62888;A0A0B4J213;E5RJH3;A0A0C4DH44	E5RI99;P62888	60S ribosomal protein L30	RPL30
-0.0151992	-0.0799659			7	5.8	143.23	27.0271	27.8857	0.877315	0.801975	J3KNS1;Q9UPW5-2;Q9UPW5;Q9UPW5-3	J3KNS1;Q9UPW5-2;Q9UPW5;Q9UPW5-3	Cytosolic carboxypeptidase 1	AGTPBP1
-0.0146453	0.0954519			8	11.8	99.132	28.0432	28.3639	0.894121	0.765621	A0A2R8Y3X5;A0A2R8YE78;C9JMB8;E5KLJ9;O60313-13;O60313;O60313-9;O60313-11;O60313-2;O60313-10;A0A2R8YFD1;A0A2R8YGE5;A0A2R8Y4G4;A0A2R8Y4Q3;A0A2R8YE54;A0A2R8YD53;H7C141	A0A2R8Y3X5;A0A2R8YE78;C9JMB8;E5KLJ9;O60313-13;O60313;O60313-9;O60313-11;O60313-2;O60313-10;A0A2R8YFD1;A0A2R8YGE5	Dynamin-like 120 kDa protein, mitochondrial;Dynamin-like 120 kDa protein, form S1	OPA1
-0.0146453	0.0370308			4	19.9	30.306	26.5892	26.8158	0.876145	0.833965	Q7L8W6;H0YNH5;H0YND7	Q7L8W6;H0YNH5	Diphthine--ammonia ligase	DPH6
-0.0146161	-0.0543923			14	87.1	37.497	35.3568	35.3974	0.945462	0.881275	Q15365;C9K0A2;F8WC71;C9IZV9;C9J7A9;C9JSA6;C9J5V4;C9JTY5;C9JZY3;C9J0A4;P57723-2;P57723	Q15365	Poly(rC)-binding protein 1	PCBP1
-0.0145141	0.0479571			27	63.3	55.938	35.8002	35.924	0.945063	0.764418	A0A286YF22;O43175;A0A2C9F2M7;A0A286YFA2;A0A286YFL2;A0A286YFM8;A0A286YER3;A0A286YFB2;A0A286YF78;A0A286YF34;A0A286YFF3;A0A286YFK5;A0A286YFE1	A0A286YF22;O43175;A0A2C9F2M7;A0A286YFA2;A0A286YFL2;A0A286YFM8	D-3-phosphoglycerate dehydrogenase	PHGDH
-0.0143976	-0.0696335			7	48.9	19.81	31.2323	31.546	0.856481	0.877192	O43324;D6RBD7;C9J1V9;O43324-2;H0YAL7;D6RCQ0;H0YAH9	O43324;D6RBD7;C9J1V9;O43324-2;H0YAL7	Eukaryotic translation elongation factor 1 epsilon-1	EEF1E1;EEF1E1-BLOC1S5
-0.0142955	0.0708015			8	31.9	34.404	28.4106	28.7176	0.893236	0.680747	O75569;O75569-3;O75569-2;G5E9Q4;F8WEG8;C9JMM3	O75569;O75569-3;O75569-2;G5E9Q4;F8WEG8;C9JMM3	Interferon-inducible double-stranded RNA-dependent protein kinase activator A	PRKRA
-0.0136401	0.125387			15	44.2	50.435	31.0936	30.8574	0.854264	0.50584	Q07960;H0YE29;E9PNR6	Q07960;H0YE29	Rho GTPase-activating protein 1	ARHGAP1
-0.0135235	0.0409626			2	3.7	70.755	25.9706	24.6743	0.873777	0.824714	O60826	O60826	Coiled-coil domain-containing protein 22	CCDC22
-0.0132615	-0.120906			18	75.4	28.068	32.1194	32.2684	0.853156	0.750872	Q9Y224;G3V4C6;H0YJB9;G3V4E7	Q9Y224;G3V4C6	UPF0568 protein C14orf166	C14orf166
-0.0130139	-0.114941			9	27.5	36.588	29.2763	27.0484	0.741891	0.827679	P61964;V9GYQ5;V9GZ59	P61964;V9GYQ5;V9GZ59	WD repeat-containing protein 5	WDR5
-0.0129848	0.0632269			18	31.2	80.595	32.1986	31.7987	0.852347	0.738363	Q71RC2;Q71RC2-4;Q71RC2-5;Q71RC2-3;Q71RC2-6;Q71RC2-2;X6RLN4;Q71RC2-7;Q96J85;Q8TBL5;A0A087WTL9;F8W1I4;F8VY40;F8W1Z5;E5RHZ8	Q71RC2;Q71RC2-4;Q71RC2-5;Q71RC2-3;Q71RC2-6;Q71RC2-2;X6RLN4;Q71RC2-7	La-related protein 4	LARP4
-0.0129412	-0.314176			2	1.2	371.85	26.4571	24.9858	0.872547	0.457347	Q5T011-5;Q5T011	Q5T011-5;Q5T011	Protein SZT2	SZT2
-0.0125045	-0.198676			39	65.4	70.81	34.3971	34.275	0.937208	0.449574	P13797;A0A0A0MSQ0;P13797-3;P13797-2;U3KQI3;H7C4N2;P13796;Q5TBN3;F2Z2Z9	P13797;A0A0A0MSQ0;P13797-3;P13797-2	Plastin-3	PLS3
-0.0124608	-0.0282339			33	47.6	109.96	33.7736	32.9397	0.937038	0.968615	O43592;F8WDU6;F5GYW6;F5GZM3	O43592	Exportin-T	XPOT
-0.0124463	-0.0888224			8	22.8	50.029	29.5869	27.7958	0.740318	0.782272	B3KP96;O95361;H0Y626;O95361-2;K7EL43;K7ENN8;Q309B1;J3QL38;J3QKY5	B3KP96;O95361;H0Y626;O95361-2;K7EL43;K7ENN8	Tripartite motif-containing protein 16	TRIM16
-0.012068	0.0490731			2	30.9	419.02	28.2893	27.6792	0.8876	0.887111	A0A3B3IUB9	A0A3B3IUB9
-0.011588	-0.0171104			17	44.3	57.81	32.052	31.7008	0.848265	0.987652	O00505;H0Y4S9	O00505	Importin subunit alpha-4	KPNA3
-0.0112244	0.1595			15	29.2	74.324	31.155	31.0411	0.847202	0.474143	Q96SB4;H3BLV9;Q96SB4-4;Q96SB4-3;D6RBM8;H0Y932;D6RBF8	Q96SB4;H3BLV9;Q96SB4-4;Q96SB4-3	SRSF protein kinase 1	SRPK1
-0.0108901	-0.0292936			8	8.4	114.21	28.8561	28.4582	0.73601	0.916765	A0A494C1N2;Q9BXL6;A0A494C0J4;Q9BXL6-2;A0A494BZY0;A0A494C199;I3L3F1;I3L414;A0A3B3ITQ9;Q9BXL6-3	A0A494C1N2;Q9BXL6;A0A494C0J4;Q9BXL6-2	Caspase recruitment domain-containing protein 14	CARD14
-0.0108901	-0.0883928			9	9.2	130.66	28.2843	29.2064	0.884622	0.877747	I3VM54;Q9Y2K7-5;Q9Y2K7-2;Q9Y2K7;Q9Y2K7-4;Q9Y2K7-3	I3VM54;Q9Y2K7-5;Q9Y2K7-2;Q9Y2K7;Q9Y2K7-4	Lysine-specific demethylase 2A	KDM2A
-0.0106866	-0.0531045			15	47.2	42.868	31.7324	32.3581	0.845632	0.918761	Q2TAM5;E9PKH5;A0A087X0W8;Q04206-2;Q04206;Q04206-3;Q04206-4;E9PKV4;A0A087WVP0;E9PI38;E9PQS6;E9PMD5;E9PJR1;E9PRX2;E9PNV4;E9PJZ9;E9PM47;H0YCB4;E9PNK5;E9PN69	Q2TAM5;E9PKH5;A0A087X0W8;Q04206-2;Q04206;Q04206-3;Q04206-4;E9PKV4;A0A087WVP0;E9PI38;E9PQS6	Transcription factor p65	RELA
-0.0101925	-0.0222145			67	31.5	266.94	33.5725	33.4642	0.92818	0.988805	A5YKK6;A5YKK6-2;A5YKK6-3;A5YKK6-4;H3BMZ2;H3BVC9;H3BNB1;H3BR89;H3BTH2;H3BMH0;H3BT18;H3BU44	A5YKK6;A5YKK6-2;A5YKK6-3;A5YKK6-4	CCR4-NOT transcription complex subunit 1	CNOT1
-0.0100181	0.033793			13	8.4	186.49	29.0931	26.6134	0.7336	0.841601	Q15058	Q15058	Kinesin-like protein KIF14	KIF14
-0.00977119	-0.002657			33	49.6	99.045	33.0388	32.4936	0.926536	0.941976	P35606-2;P35606;D6RBT6;D6R997;H0Y938;D6RBZ7;D6RCL6;D6RBG7;H0YAC7	P35606-2;P35606	Coatomer subunit beta	COPB2
-0.00969855	-0.0504277			29	66.9	58.024	34.7878	35.0743	0.926252	0.894447	P40227;P40227-2;J3KRI6	P40227;P40227-2	T-complex protein 1 subunit zeta	CCT6A
-0.00965501	0.218223			8	21.8	41.432	29.778	29.0037	0.732597	0.341299	C9JP16;O75718	C9JP16;O75718	Cartilage-associated protein	CRTAP
-0.00900156	-0.10656			33	74.1	50.118	37.2664	37.0979	0.923533	0.712321	P26641;P26641-2	P26641;P26641-2	Elongation factor 1-gamma	EEF1G
-0.00882739	-0.147042			9	13.6	111.17	28.6997	28.2879	0.730314	0.656731	Q96JG6;Q96JG6-3;H0Y7Q2;Q96JG6-2;C9JA29;F8WDT1;F2Z3F0;A0A3B3IRQ5;H7BZP1	Q96JG6;Q96JG6-3	Coiled-coil domain-containing protein 132	CCDC132
-0.00837747	0.123799			6	4.9	160.99	28.1708	27.0958	0.878276	0.693917	Q96P48-3;Q96P48;E7EU13;Q96P48-7;Q96P48-2;Q96P48-4;Q96P48-1;A0A0A0MSJ2;Q96P48-5;F5GWN4;F8WBT0;H0YGD1;F5GWQ2	Q96P48-3;Q96P48;E7EU13;Q96P48-7;Q96P48-2;Q96P48-4;Q96P48-1;A0A0A0MSJ2;Q96P48-5	Arf-GAP with Rho-GAP domain, ANK repeat and PH domain-containing protein 1	ARAP1
-0.00836294	0.103263			16	28.4	67.764	29.985	31.1395	0.820904	0.622176	O00186	O00186	Syntaxin-binding protein 3	STXBP3
-0.0082179	-0.284616			1	5.6	21.994	25.2642	25.5896	0.86259	0.505892	P55957;P55957-2	P55957;P55957-2	BH3-interacting domain death agonist;BH3-interacting domain death agonist p15;BH3-interacting domain death agonist p13;BH3-interacting domain death agonist p11	BID
-0.00804374	1.02645		+	3	12.6	34.551	28.3501	28.4891	0.877433	9.11752e-05	Q8TDX7;F8WAG2;Q8TDX7-2;F5H3U7;Q5TBH0;Q5TBG1;Q5TBG7;Q5TBH2;Q5TBH1;Q9HC98;Q9HC98-3;Q9HC98-4;Q9HC98-2	Q8TDX7;F8WAG2;Q8TDX7-2	Serine/threonine-protein kinase Nek7	NEK7
-0.00789873	0.0982848			52	42.1	157.9	33.0405	33.4121	0.919232	0.59934	P42704;B8ZZ38;A0A0C4DG06;C9JCA9;H7C3W8;A0A0C4DG51;Q9NP80-3;Q9NP80-2;Q9NP80	P42704	Leucine-rich PPR motif-containing protein, mitochondrial	LRPPRC
-0.00773913	-0.0783809			8	16.1	72.757	29.4787	28.8777	0.727314	0.903699	O95905;O95905-3;O95905-2;C9J316;C9JGV1;F2Z2R1	O95905;O95905-3;O95905-2;C9J316	Protein SGT1	ECD
-0.00744911	-0.08916			3	5.2	81.948	26.4747	26.075	0.860971	0.881022	H0YDT0;Q96D71-2;Q96D71-4;Q96D71-3;Q96D71;H0YCR2;E9PMG1;H0YE89;F2Z3L2	H0YDT0;Q96D71-2;Q96D71-4;Q96D71-3;Q96D71;H0YCR2;E9PMG1	RalBP1-associated Eps domain-containing protein 1	REPS1
-0.00717357	-0.0328314			21	52.9	47.366	33.0477	33.1428	0.916405	0.953207	P43686;P43686-2	P43686;P43686-2	26S protease regulatory subunit 6B	PSMC4
-0.00691261	-0.32191			31	60.8	69.371	34.2107	34.1321	0.915388	0.202529	E7EQR4;P15311	E7EQR4;P15311	Ezrin	EZR
-0.00649231	-0.30004			14	24.5	62.333	32.6222	32.8723	0.833406	0.237045	Q9Y5A9;Q9Y5A9-2;S4R3J8;S4R3V3	Q9Y5A9;Q9Y5A9-2	YTH domain-containing family protein 2	YTHDF2
-0.00617352	-0.0128102			86	40.5	290.46	34.9899	34.5173	0.912508	0.978294	Q93008-1;Q93008;O00507;O00507-2;H7C2M9	Q93008-1;Q93008	Probable ubiquitin carboxyl-terminal hydrolase FAF-X	USP9X
-0.00610107	0.579856			14	6.1	347.6	29.2494	28.9255	0.722807	0.0228082	P42858;A0A3B3ISR3	P42858	Huntingtin	HTT
-0.00586922	-0.124126			29	87.9	31.121	35.8913	35.8001	0.911323	0.658047	P29692;P29692-4;E9PQZ1;E9PK01;E9PQ49;E9PI39;E9PPR1;E9PL12;E9PMW7;E9PIZ1;H0YCK7;E9PK06;E9PK72;E9PKK3;E9PNW6;E9PJD0	P29692;P29692-4;E9PQZ1;E9PK01;E9PQ49;E9PI39	Elongation factor 1-delta	EEF1D
-0.00550715	0.106482			9	34.6	40.183	30.1702	30.1575	0.811753	0.561843	A0A0C4DGA2;O75521-2;O75521;F8WAW4;F1LLU7;C9JB63;F8W6J1	A0A0C4DGA2;O75521-2;O75521	Enoyl-CoA delta isomerase 2, mitochondrial	ECI2
-0.00513067	-0.0299857			7	22.1	39.315	28.5567	29.1238	0.870086	0.966373	Q9NXG2;H3BNW0	Q9NXG2	THUMP domain-containing protein 1	THUMPD1
-0.00508726	-0.0254119			49	39.8	162.23	33.7093	33.5124	0.908278	0.978079	Q14C86-5;Q14C86-2;Q14C86;Q14C86-6;Q14C86-3;Q14C86-4;F8W9S7;C9IZ08;B4DGD8;H0Y7I9;H0Y4E7;B0QZ65;A0A0A0MQV8;C9IZX9	Q14C86-5;Q14C86-2;Q14C86;Q14C86-6;Q14C86-3;Q14C86-4;F8W9S7;C9IZ08;B4DGD8;H0Y7I9;H0Y4E7	GTPase-activating protein and VPS9 domain-containing protein 1	GAPVD1
-0.00491356	-0.115269			15	30	81.242	29.3972	30.2925	0.719545	0.76634	Q9Y4W2-2;Q9Y4W2;Q9Y4W2-3;Q9Y4W2-4	Q9Y4W2-2;Q9Y4W2;Q9Y4W2-3;Q9Y4W2-4	Ribosomal biogenesis protein LAS1L	LAS1L
-0.00476878	-0.0334071			53	45	168.59	33.4244	33.8516	0.907038	0.951279	Q8TEQ6	Q8TEQ6	Gem-associated protein 5	GEMIN5
-0.00475429	0.117695			2	5.1	40.426	28.1574	28.304	0.869138	0.709151	Q8N8Y2	Q8N8Y2	V-type proton ATPase subunit d 2	ATP6V0D2
-0.0046964	-0.015345			30	50.1	82.436	33.0669	32.5139	0.906756	0.982068	P20810-10;P20810-6;P20810-9;P20810-5;P20810-7;A0A0C4DGB5;E7ES10;B7Z574;P20810-8;P20810;E9PCH5;P20810-4;P20810-2;E9PDE4;E7EVY3;P20810-3;H0Y7F0;H0Y9H6;E7EQ12;E7EQA0;A0A0A0MR45;H0YD33;F8W7E0;H0YA91;E9PSG1;A0A0C4DGD1;H0Y944;E7EN75;D6RGF7;D6RBR1;D6RC54;E7EQK6;D6RAA8;D6RBZ8	P20810-10;P20810-6;P20810-9;P20810-5;P20810-7;A0A0C4DGB5;E7ES10;B7Z574;P20810-8;P20810;E9PCH5;P20810-4;P20810-2;E9PDE4;E7EVY3;P20810-3;H0Y7F0;H0Y9H6;E7EQ12;E7EQA0	Calpastatin	CAST
-0.00466741	-0.803166			5	12.4	57.089	26.1879	28.2894	0.855119	0.0193584	Q14498-3;Q14498-2;Q14498;H0Y4X3;A0A0U1RQH7;G3XAC6;Q5QP23;Q5QP22	Q14498-3;Q14498-2;Q14498;H0Y4X3;A0A0U1RQH7;G3XAC6	RNA-binding protein 39	RBM39
-0.00458063	0.179638			25	28	112.42	30.7591	30.4216	0.808789	0.362876	Q9Y4E8;H0YI31;Q9Y4E8-4;F8W0H4;F8VZG8;F8VVY7;H0YH96;H0YI26;Q13107-2;Q13107;H0YHM4;H7C189;G5E9A6;P51784	Q9Y4E8	Ubiquitin carboxyl-terminal hydrolase 15	USP15
-0.00445037	0.0251707			24	63.1	45.745	33.4733	33.1951	0.905799	0.843428	O60884;I3L320;A0A087WT48	O60884	DnaJ homolog subfamily A member 2	DNAJA2
-0.00434902	0.198117			28	34.3	118.32	33.5347	33.0833	0.905404	0.330558	P53992;G5EA31;P53992-2;A0A0U1RR49	P53992;G5EA31	Protein transport protein Sec24C	SEC24C
-0.00423328	0.0563061			9	24.3	54.271	30.1322	30.1591	0.807679	0.723407	Q969S3	Q969S3	Zinc finger protein 622	ZNF622
-0.00374143	0.286053			9	58.5	29.572	26.7857	28.6634	0.853172	0.230088	Q9NQT5;Q9NQT5-2	Q9NQT5;Q9NQT5-2	Exosome complex component RRP40	EXOSC3
-0.00340876	0.180275			13	8.6	196.71	28.7449	28.5186	0.71542	0.416471	Q9BY89	Q9BY89	Uncharacterized protein KIAA1671	KIAA1671
-0.00296054	-0.419237			11	11.4	89.466	28.2614	26.7538	0.86462	0.307562	Q3KQU3-4;Q3KQU3;Q3KQU3-2;Q3KQU3-3;C9JIR3;H0YF21	Q3KQU3-4;Q3KQU3;Q3KQU3-2	MAP7 domain-containing protein 1	MAP7D1
-0.002657	0.252295			5	16.9	42.064	27.5628	27.7648	0.863856	0.408711	P15104;A0A2R8YDT1	P15104;A0A2R8YDT1	Glutamine synthetase	GLUL
-0.00262814	0.00403388			26	59.1	73.502	33.6331	34.0591	0.898711	0.918173	A0A1C7CYX9;Q16555;Q16555-2;E5RFU4;Q14195;Q14195-2;H0YBT4;E9PD68;Q14194;Q14194-2;D6RF19	A0A1C7CYX9;Q16555;Q16555-2	Dihydropyrimidinase-related protein 2	DPYSL2
-0.00232458	0.107152			6	30.5	25.424	28.4381	25.0907	0.86302	0.67356	O95707;K7EQV2;K7ERD7;K7ESH8;K7EK50;A0A0A0MQS4	O95707;K7EQV2;K7ERD7	Ribonuclease P protein subunit p29	POP4
-0.0017323	-0.0375028			13	37.2	56.077	30.0775	30.424	0.799696	0.96103	Q96F86;H3BPN4;H3BSQ0;H3BPW9;H3BQP5;H3BU87;H3BQ37;H3BMB8;H3BTH0	Q96F86	Enhancer of mRNA-decapping protein 3	EDC3
-0.00167453	0.686971			6	7.5	125.82	28.837	28.2493	0.710675	0.0220427	Q9Y2H6-2;Q9Y2H6;G5E9X3;A0A087X1M6	Q9Y2H6-2;Q9Y2H6;G5E9X3	Fibronectin type-III domain-containing protein 3A	FNDC3A
-0.00150116	0.106616			50	46.6	141.44	33.9611	34.0266	0.894331	0.573634	A0A024R4E5;Q00341;Q00341-2;H0Y394;H7C0A4;C9JIZ1;C9J5E5;H7BZC3;C9JZI8;C9JHS7;C9JHZ8;C9JES8;H7C2D1;C9JT62;C9JK79;C9JBS3;C9JEJ8;C9JHN6;C9JMQ6;C9JQ82;C9JHS9;C9J739;H7C3D0	A0A024R4E5;Q00341;Q00341-2;H0Y394	Vigilin	HDLBP
-0.00093804	-0.0354313			20	53.8	51.311	32.4501	32.2909	0.817278	0.963451	Q16401-2;Q16401;F2Z3J2;Q4VXH0	Q16401-2;Q16401	26S proteasome non-ATPase regulatory subunit 5	PSMD5
-0.000894759	-0.197435			1	3.6	27.772	28.8404	28.7423	0.708546	0.609029	Q5T278;A0A494C066;B7Z4W5;Q16773-2;Q16773	Q5T278;A0A494C066;B7Z4W5;Q16773-2;Q16773	Kynurenine--oxoglutarate transaminase 1	CCBL1
-0.000649381	0.0709388			6	21.1	32.709	29.2529	29.4225	0.707876	0.680378	H0Y8X0;H0Y993;A0A494C028;P35659;D6RDA2;B4DFG0;P35659-2;D6R9L5;A0A494C198	H0Y8X0;H0Y993;A0A494C028;P35659;D6RDA2;B4DFG0;P35659-2	Protein DEK	DEK
-0.000418408	-0.0439731			11	18.4	82.309	29.6429	30.4793	0.707246	0.944575	Q9H9A5;Q9H9A5-3;Q9H9A5-2;Q9H9A5-6;Q9H9A5-4;E9PCN5;H7C1X9;H7C0K1;Q9H9A5-5	Q9H9A5;Q9H9A5-3;Q9H9A5-2;Q9H9A5-6;Q9H9A5-4;E9PCN5	CCR4-NOT transcription complex subunit 10	CNOT10
-0.000202008	-0.134445			34	27.2	174.91	31.6981	31.1771	0.815146	0.718456	A0A0G2JNZ2;A0A0G2JPP5;Q14160;Q14160-3;A0A0G2JMS7;Q14160-2;H0YCG0;H0YDF9;Q5T0G3;Q9BTT6-2;Q9BTT6	A0A0G2JNZ2;A0A0G2JPP5;Q14160;Q14160-3;A0A0G2JMS7;Q14160-2	Protein scribble homolog	SCRIB
0	0.455544			4	7.6	118.01	26.4663	25.5321	0.845317	0.140799	Q68E01-2;Q68E01;Q68E01-3;Q68E01-4;A0A096LNW8	Q68E01-2;Q68E01;Q68E01-3;Q68E01-4	Integrator complex subunit 3	INTS3
0	0.195852			23	14.9	200.55	30.2891	29.2566	0.794178	0.384502	O94822;O94822-3;H7BYG8;O94822-2;S4R3T2	O94822;O94822-3	E3 ubiquitin-protein ligase listerin	LTN1
0	0.137241			6	28.5	37.687	28.1955	28.7166	0.857174	0.512545	Q9UNI6;V9GYV5;V9GY92	Q9UNI6	Dual specificity protein phosphatase 12	DUSP12
0	0.117296			13	68.8	49.857	33.2615	33.3122	0.888503	0.541468	Q9BUF5;K7ESM5;K7EL29;K7ESQ3;K7EQT3;K7EJ64;K7ERA8;K7EJZ4;K7EN98;K7EPE5;K7ES63	Q9BUF5;K7ESM5	Tubulin beta-6 chain	TUBB6
0	-0.315558			25	63.1	52.164	34.0409	34.3266	0.888503	0.212153	Q13283;E5RIZ6;E5RIF8;E5RH42;E5RJU8;Q13283-2;E5RI46;E5RH00	Q13283	Ras GTPase-activating protein-binding protein 1	G3BP1
0.000144286	-0.772555			6	27.3	27.312	28.3658	27.0236	0.856811	0.0508986	J3QQZ9;Q9NVS9-3;Q9NVS9;Q9NVS9-4;J3QQV6;A0A286YFL3;A0A286YFA1;A0A286YF38;Q9NVS9-2	J3QQZ9;Q9NVS9-3;Q9NVS9;Q9NVS9-4;J3QQV6	Pyridoxine-5-phosphate oxidase	PNPO
0.000288558	-0.0203843			123	35.7	480.19	34.1438	34.1193	0.887383	0.994946	Q7Z6Z7-2;Q7Z6Z7-3;Q7Z6Z7;H0Y659;A0A087X146;A0A1B0GXC7;A5YM72-2;A5YM72;A5YM72-4;A5YM72-5;A5YM72-3	Q7Z6Z7-2;Q7Z6Z7-3;Q7Z6Z7	E3 ubiquitin-protein ligase HUWE1	HUWE1
0.000432815	-0.0536884			15	17.5	122.91	29.9881	29.2168	0.792801	0.96809	Q9P275;A0A075B784;E9PEW0;K7ELR5;Q8IXW9;K7EQS0;K7EPT1;K7EMM6;K7ERC1;K7ELT3;K7EJI3;U3KQ92	Q9P275;A0A075B784;E9PEW0	Ubiquitin carboxyl-terminal hydrolase 36;Ubiquitin carboxyl-terminal hydrolase	USP36
0.000576886	0.910119			5	11.1	54.554	28.3594	27.6087	0.855724	0.00235855	O60443;C9JSR4;O60443-3;H7BZJ0;H7C147;O60443-2	O60443;C9JSR4	Non-syndromic hearing impairment protein 5	DFNA5
0.000576886	0.201634			19	47.5	67.723	32.3899	33.117	0.812892	0.322781	P04844-2;P04844;Q5JYR4;Q5JYR7;F2Z3K5;Q5JYR3;H0Y5M1	P04844-2;P04844	Dolichyl-diphosphooligosaccharide--protein glycosyltransferase subunit 2	RPN2
0.000576886	0.040682			21	24.2	118.71	30.3447	31.0328	0.792343	0.806743	Q8TEX9;Q8TEX9-2;H0YN14;H0YMR4;H0YN07;H0YLV0;H0YL92;H0YKG5;H0YK93	Q8TEX9;Q8TEX9-2;H0YN14	Importin-4	IPO4
0.000576886	-0.166924			2	13.5	19.52	27.7179	27.5318	0.855724	0.61579	Q9NZZ3-2;Q9NZZ3	Q9NZZ3-2;Q9NZZ3	Charged multivesicular body protein 5	CHMP5
0.000721115	0.0968015			18	22.5	110.18	30.4381	30.1255	0.791884	0.591637	Q9P253;H0YMC9;H0YLM6	Q9P253	Vacuolar protein sorting-associated protein 18 homolog	VPS18
0.000721115	-0.00463851			14	46.7	39.318	30.7763	30.115	0.791884	0.936899	P46734;P46734-3;P46734-2;J3QR49;E9PRZ0;J3KRV4;X6RB39;J3QL77;K7ELM6;E9PMA8;K7EIW3	P46734;P46734-3;P46734-2	Dual specificity mitogen-activated protein kinase kinase 3	MAP2K3
0.000865329	-0.0488897			18	45.9	46.659	32.1597	32.1768	0.812058	0.929401	O75874;C9J4N6;C9JJE5;C9JLU6	O75874	Isocitrate dehydrogenase [NADP] cytoplasmic	IDH1
0.00100953	0.0545011			10	35	31.54	28.8864	29.3126	0.703355	0.725049	Q15404;Q15404-2	Q15404;Q15404-2	Ras suppressor protein 1	RSU1
0.00100953	0.028852			3	6.5	86.606	25.4436	26.3405	0.8432	0.853282	Q6P4Q7;Q6P4Q7-2	Q6P4Q7	Metal transporter CNNM4	CNNM4
0.00144204	0.188274			9	37.9	23.772	31.8169	31.9353	0.81039	0.406624	O95816;O95816-2	O95816;O95816-2	BAG family molecular chaperone regulator 2	BAG2
0.00144204	-0.0613303			10	23	59.902	30.2922	30.0931	0.789593	0.90057	O60678;O60678-2	O60678;O60678-2	Protein arginine N-methyltransferase 3	PRMT3
0.00144204	-0.168933			2	5.6	70.743	25.9284	25.3327	0.842294	0.718772	Q96RL1-3;Q96RL1;D6RC40;D6RCQ3;Q96RL1-2	Q96RL1-3;Q96RL1;D6RC40;D6RCQ3;Q96RL1-2	BRCA1-A complex subunit RAP80	UIMC1
0.00158601	0.154324			10	65.3	23.482	32.9743	32.6912	0.882351	0.48691	P51148;P51148-2;K7ERI8;K7ERQ8;F8VVK3;K7ENY4;F8VWU4;F8VSF8;K7EIP6	P51148;P51148-2;K7ERI8;K7ERQ8;F8VVK3;K7ENY4	Ras-related protein Rab-5C	RAB5C
0.00187425	0.183836			5	6.6	90.837	28.2897	27.0293	0.852466	0.513936	Q5R372-4;Q5R372;Q5R372-3;A0A0C4DG54;Q5R372-2;A0A0U1RRM5;A0A0U1RQX4;A0A0U1RQY6	Q5R372-4;Q5R372;Q5R372-3;A0A0C4DG54;Q5R372-2	Rab GTPase-activating protein 1-like	RABGAP1L
0.00201835	0.0291349			19	14.2	184.85	30.2434	30.1276	0.787763	0.816989	A0A2R8Y7S2;A0A2R8Y4P4;Q9HBD4;A0A0A0MT49;P51532-5;P51532-2;P51532-3;P51532-4;P51532;A0A2R8YGG3;A0A2R8Y440;A0A2R8YG32;A0A2R8Y6V2;A0A2R8Y4C5;A0A2R8YF58;A0A2R8Y526;A0A2R8Y7Y7;A0A2R8YF80;A0A2R8Y6N0;A0A2R8Y7F3;A0A2R8YDA1;A0A2R8YGP5;A0A2R8Y523;A0A2R8YCY3;A0A2R8Y5K3;A0A2R8YFV8;A0A2R8Y4R6;A0A2R8YFK5;K7EQF0;K7EP28;A0A2R8Y7R0	A0A2R8Y7S2;A0A2R8Y4P4;Q9HBD4;A0A0A0MT49;P51532-5;P51532-2;P51532-3;P51532-4;P51532;A0A2R8YGG3;A0A2R8Y440;A0A2R8YG32;A0A2R8Y6V2;A0A2R8Y4C5;A0A2R8YF58;A0A2R8Y526;A0A2R8Y7Y7;A0A2R8YF80;A0A2R8Y6N0;A0A2R8Y7F3;A0A2R8YDA1;A0A2R8YGP5;A0A2R8Y523	Transcription activator BRG1	SMARCA4
0.00230651	0.0894982			23	72	37.489	34.2427	34.4462	0.879559	0.627002	Q9UHD1;Q9UHD1-2;E9PHZ2;E9PPQ5;E9PIZ4;E9PSD5;E9PL00	Q9UHD1;Q9UHD1-2;E9PHZ2	Cysteine and histidine-rich domain-containing protein 1	CHORDC1
0.00230651	0.0139266			10	28.1	54.082	29.9066	30.2062	0.786848	0.870628	A0A5F9ZHB6;P49642;F8VNY2;A0A3B3ITS8;H0YIP2;F8VSB2	A0A5F9ZHB6;P49642;F8VNY2	DNA primase small subunit;DNA primase	PRIM1
0.00245056	0.0968015			15	52.8	36.954	32.7799	32.5525	0.807476	0.640393	O43684-2;O43684;J3QT28;J3QSX4	O43684-2;O43684;J3QT28	Mitotic checkpoint protein BUB3	BUB3
0.00245056	0.0227584			40	35.7	155.29	32.8285	33.0249	0.807476	0.8519	A0A087WYN9;Q7Z478;H0Y8L1	A0A087WYN9;Q7Z478	ATP-dependent RNA helicase DHX29	DHX29
0.00288247	-0.0344854			3	12.7	23.754	28.2142	26.5818	0.849936	0.995649	Q9Y3B8-3;H0YG54;H0YGR4;F5GYG5;Q9Y3B8-2;Q9Y3B8	Q9Y3B8-3;H0YG54;H0YGR4;F5GYG5;Q9Y3B8-2;Q9Y3B8	Oligoribonuclease, mitochondrial	REXO2
0.00302647	0.0963968			24	78.2	31.566	35.6993	35.7503	0.87677	0.605237	P45880;A0A0A0MR02;P45880-2;P45880-1;Q5JSD1;A2A3S1	P45880;A0A0A0MR02;P45880-2;P45880-1;Q5JSD1	Voltage-dependent anion-selective channel protein 2	VDAC2
0.00302647	-0.0384359			6	6.7	104.7	27.8684	27.8379	0.849575	0.895853	Q9NVH2-3;Q9NVH2-2;Q9NVH2;Q9NVH2-4;A0A087WYC2;A0A087WXK3	Q9NVH2-3;Q9NVH2-2;Q9NVH2;Q9NVH2-4	Integrator complex subunit 7	INTS7
0.00317045	0.0901759			8	65.7	11.737	33.3815	33.1605	0.876213	0.624849	P10599;P10599-2	P10599;P10599-2	Thioredoxin	TXN
0.00360232	0.014641			1	48.1	171.51	29.2003	29.3014	0.696309	0.837048	Q04637-3;Q04637;Q04637-9;Q04637-5;Q04637-4;Q04637-6;C9JF13;C9J6B6	Q04637-3;Q04637;Q04637-9;Q04637-5;Q04637-4;Q04637-6	Eukaryotic translation initiation factor 4 gamma 1	EIF4G1
0.00403388	-0.205464			1	3.6	29.485	26.3816	24.3514	0.836865	0.64806	Q9BW60-2;Q9BW60	Q9BW60-2;Q9BW60	Elongation of very long chain fatty acids protein 1	ELOVL1
0.00403388	-0.224048			25	45.6	61.89	32.703	32.6947	0.802906	0.518727	P40222	P40222	Alpha-taxilin	TXLNA
0.00417777	-0.234805			16	51.2	29.062	32.4636	32.5153	0.802491	0.496822	O75822;O75822-3;O75822-2;H0YLP3;H0YGJ7	O75822;O75822-3;O75822-2	Eukaryotic translation initiation factor 3 subunit J	EIF3J
0.00432164	-0.187773			8	18.9	52.178	28.2754	27.8129	0.846327	0.574107	A0A590UJM2;A0A590UK29;Q13423;A0A590UJI3;E9PCX7;A0A590UK15;D6RAI5;D6RHU2;A0A590UJA4;A0A590UKC7;D6RCR6	A0A590UJM2;A0A590UK29;Q13423;A0A590UJI3;E9PCX7;A0A590UK15;D6RAI5	NAD(P) transhydrogenase, mitochondrial	NNT
0.00460933	0.139993			13	21.6	83.549	31.0282	30.7594	0.779548	0.464672	Q02809;Q02809-2;Q5JXB8;Q5JXB7	Q02809;Q02809-2	Procollagen-lysine,2-oxoglutarate 5-dioxygenase 1	PLOD1
0.00460933	-0.0372363			19	11.4	217.46	30.2035	29.8281	0.779548	0.961708	Q5T5U3;A0A087WW76;A0A452Q6Z5;A0A1B0GV73;Q5T5U3-3;E7ESW5;A0A1B0GTZ9;Q5JSD8;H0Y468;A0A1B0GW11;H0Y5T2	Q5T5U3;A0A087WW76;A0A452Q6Z5;A0A1B0GV73	Rho GTPase-activating protein 21	ARHGAP21
0.00460933	-0.24052			29	34.1	112.59	32.3613	32.5022	0.801247	0.485388	O43491;E9PHY5;O43491-3;O43491-4;E9PII3;E9PK52;O43491-2;A0A2R8Y5B3;Q6R5J7;Q6ZSX4;H0Y5B0;E9PQD2;E9PRG1;E9PIG0;E9PN54;E9PJP4;E9PQN0;E9PMV8;E9PPC9;E9PMG5;A0A0A0MSA4;J3KT37;J3QS55	O43491;E9PHY5;O43491-3;O43491-4;E9PII3;E9PK52;O43491-2;A0A2R8Y5B3	Band 4.1-like protein 2	EPB41L2
0.00475299	0.0054719			17	20.5	106.92	30.419	30.7136	0.779094	0.900725	O94906;O94906-2	O94906;O94906-2	Pre-mRNA-processing factor 6	PRPF6
0.00475299	-0.00617352			13	37.5	54.465	32.1626	32.173	0.800833	0.953077	A0A1B0GWJ0;A0A1B0GTJ7;P30566;A0A0A6YY92;A0A1B0GTG9;A0A1B0GWF8;P30566-2;A0A096LNY6;A0A096LNY5;A0A096LPA2;A0A096LNY4;A0A096LP92;B4DEP1;A0A096LP72;A0A096LNT0;A0A096LP76	A0A1B0GWJ0;A0A1B0GTJ7;P30566;A0A0A6YY92;A0A1B0GTG9;A0A1B0GWF8;P30566-2;A0A096LNY6;A0A096LNY5	Adenylosuccinate lyase	ADSL
0.00475299	-0.0247954			5	14.4	48.349	28.2307	27.5741	0.845246	0.927077	O75616;J3QT61;J3QSB2;J3QRV9;O75616-2;K7EQJ8	O75616	GTPase Era, mitochondrial	ERAL1
0.0048968	0.1333			95	47.9	296.74	34.4211	33.9926	0.869533	0.495013	E7EMZ9;E9PBC6;O95359-3;O95359;O95359-5;D6RAA5;Q4VXL8;O95359-6;O95359-1;Q4VXL4;O95359-2;E9PGB3;A0A0U1RRM9;H0Y911;H0Y9C3;H0Y954;H0Y9Y7;H0Y8P9;E7EVI4;E7ET87;O75410-10;O75410-5;O75410-4;O75410-6;O75410-3;O75410-7;O75410-9;O75410;O75410-2;B4E3H6;H0YBT8;H0YAY0;H0YA73;O75410-8	E7EMZ9;E9PBC6;O95359-3;O95359	Transforming acidic coiled-coil-containing protein 2	TACC2
0.0048968	-0.0256469			29	44.9	75.421	32.7512	33.0402	0.800418	0.97729	A0A3B3ITW3;P28288;P28288-2;P28288-3	A0A3B3ITW3;P28288;P28288-2	ATP-binding cassette sub-family D member 3	ABCD3
0.0054719	0.032524			16	30.9	77.73	31.6152	31.1245	0.798761	0.831887	P56945-4;P56945-5;P56945-8;P56945;P56945-7;P56945-3;P56945-2;P56945-6;A0A2R8Y5E4;A0A2R8YFK2;A0A2R8Y6M6;A0A2R8Y4C2;A0A2R8YFS8;A0A2R8Y8C4;A0A2R8Y5C9;A0A2R8Y596;H3BN62	P56945-4;P56945-5;P56945-8;P56945;P56945-7;P56945-3;P56945-2;P56945-6;A0A2R8Y5E4;A0A2R8YFK2;A0A2R8Y6M6;A0A2R8Y4C2;A0A2R8YFS8;A0A2R8Y8C4;A0A2R8Y5C9;A0A2R8Y596	Breast cancer anti-estrogen resistance protein 1	BCAR1
0.00561564	-0.156627			2	20	47.315	25.7413	26.5094	0.833556	0.743185	P49674;H0Y5S9;H0Y682	P49674	Casein kinase I isoform epsilon	CSNK1E
0.0057592	-0.0625954			23	71.2	35.611	33.5474	33.465	0.8662	0.854131	O75821;K7EL20;K7ENA8;K7EP16	O75821;K7EL20;K7ENA8	Eukaryotic translation initiation factor 3 subunit G	EIF3G
0.0057592	-0.326715			9	10.7	117.42	27.8779	26.96	0.842725	0.437574	F8VWZ8;Q52LW3;Q52LW3-2	F8VWZ8;Q52LW3	Rho GTPase-activating protein 29	ARHGAP29
0.00590291	0.0340749			6	20.6	50.24	28.8547	28.5854	0.690079	0.781875	Q9NR50;Q9NR50-3;Q9NR50-2;H0Y580;A0A0D9SEN0	Q9NR50;Q9NR50-3;Q9NR50-2;H0Y580	Translation initiation factor eIF-2B subunit gamma	EIF2B3
0.0060466	-0.310039			1	12.4	10.089	27.9357	28.0278	0.842005	0.360204	F8VQQ8;P61088;Q5JXB2	F8VQQ8;P61088;Q5JXB2	Ubiquitin-conjugating enzyme E2 N;Putative ubiquitin-conjugating enzyme E2 N-like	UBE2N;UBE2NL
0.00662125	-0.0871049			11	16.8	88.028	29.7269	29.6144	0.688138	0.881078	Q15057;A0A087X1H5;A0A0U1RQT1;H7C3Q8;H7C3K3;A0A5F9ZHJ9;Q96P50-4;Q96P50-1;Q96P50	Q15057;A0A087X1H5;A0A0U1RQT1	Arf-GAP with coiled-coil, ANK repeat and PH domain-containing protein 2	ACAP2
0.0067647	0.177727			2	0.8	280.41	25.4483	25.0757	0.831154	0.525897	A0A1B0GUI1;Q6GYQ0-4;Q6GYQ0;Q6GYQ0-7;Q6GYQ0-5;Q6GYQ0-6;Q6GYQ0-2	A0A1B0GUI1;Q6GYQ0-4;Q6GYQ0;Q6GYQ0-7;Q6GYQ0-5;Q6GYQ0-6;Q6GYQ0-2	Ral GTPase-activating protein subunit alpha-1	RALGAPA1
0.00719549	0.139339			4	24.6	24.997	28.6355	27.7308	0.686588	0.655695	B4E3T4;Q93062-4;Q93062-5;Q93062;Q93062-2;Q93062-3;H0YBU9;H0YC46;E5RJD7;E5RFP4;E5RJ31;Q6ZRY4	B4E3T4;Q93062-4;Q93062-5;Q93062;Q93062-2;Q93062-3;H0YBU9;H0YC46	RNA-binding protein with multiple splicing	RBPMS
0.00791302	-0.281983			10	24	63.674	31.7236	31.719	0.791739	0.406853	A0A087X0Q1;Q7Z739;A0A024R7W5;A0A087WY31;A0A087X0C3;S4R373	A0A087X0Q1;Q7Z739;A0A024R7W5;A0A087WY31	YTH domain-containing family protein 3	YTHDF3
0.00863037	0.145351			76	40.8	238.27	33.7637	33.6502	0.855119	0.461492	Q96N67-4;Q96N67-3;Q96N67-5;Q96N67-2;Q96N67-6;Q96N67;A0A1B0GWE0;A0A1B0GUE9;Q96N67-7;A0A1B0GVW2;A0A0C4DGY6;A0A0U1RRC1;A0A0U1RQJ5;Q96HP0;A0A0U1RQT6;A0A0U1RR97;K7ESB7;A2A369;Q8NF50-4;Q8NF50-3;Q8NF50-2;Q8NF50;A0A0U1RQG7;K7EP51	Q96N67-4;Q96N67-3;Q96N67-5;Q96N67-2;Q96N67-6;Q96N67;A0A1B0GWE0	Dedicator of cytokinesis protein 7	DOCK7
0.00877379	0.319502			4	6.2	86.401	27.4136	27.1688	0.835183	0.292598	O95140;O95140-2	O95140;O95140-2	Mitofusin-2	MFN2
0.00906043	0.287236			4	7.5	71.921	28.486	27.2471	0.834466	0.345269	H3BM14;H3BM74;Q9Y5A7-2;Q9Y5A7;H7C5N1;H7C5E1;C9JRT6;F8WDB6	H3BM14;H3BM74;Q9Y5A7-2;Q9Y5A7;H7C5N1	NEDD8 ultimate buster 1	NUB1
0.00906043	-0.170475			11	34.1	103.56	30.6599	30.3868	0.765494	0.635902	Q10567-3;Q10567-4;Q10567-2;Q10567;C9J1E7	Q10567-3;Q10567-4;Q10567-2;Q10567;C9J1E7	AP-1 complex subunit beta-1	AP1B1
0.00920381	0.850239			5	10.3	49.844	28.7011	27.5167	0.681177	0.00452096	Q9NR12;D6RF83;H7BYK4;D6RH06;Q9NR12-3;Q9NR12-5;Q9NR12-6;Q9NR12-4;Q9NR12-2;D6RAN1;H0Y8W6	Q9NR12;D6RF83;H7BYK4;D6RH06;Q9NR12-3;Q9NR12-5;Q9NR12-6;Q9NR12-4;Q9NR12-2;D6RAN1	PDZ and LIM domain protein 7	PDLIM7
0.00934718	0.0654344			31	20	202.04	31.3902	31.1421	0.78762	0.731767	Q9Y6D5;K7EKA2;K7ERV8;M0R2J0;F8W8E2;K7ENQ8;A0A286YF81;G5E9B7;Q9UIA0	Q9Y6D5	Brefeldin A-inhibited guanine nucleotide-exchange protein 2	ARFGEF2
0.00934718	-0.556797			3	29.3	14.27	27.1565	26.831	0.825762	0.166602	H0YKE7;F5GX29;H0YNG9;Q99653;H0YLY7	H0YKE7;F5GX29;H0YNG9;Q99653;H0YLY7	Calcineurin B homologous protein 1	CHP1
0.00949053	0.383165			1	60.4	10.925	27.9717	28.5095	0.833392	0.119719	A0A0D9SEM9	A0A0D9SEM9		DDX39A
0.00949053	-0.0742132			24	16	200.07	31.0386	30.2524	0.76414	0.868097	Q5VW36;S4R3N8;S4R450	Q5VW36	Focadhesin	FOCAD
0.0097772	0.111833			52	63.5	107.14	34.9034	34.5291	0.850701	0.55781	P53618;E9PP73;E9PP63;E9PKQ1	P53618;E9PP73	Coatomer subunit beta	COPB1
0.0097772	0.024036			17	26.2	75.25	30.6168	30.3285	0.763238	0.83489	O15344;O15344-2;C9J453	O15344;O15344-2;C9J453	E3 ubiquitin-protein ligase Midline-1	MID1
0.0102069	0.0874628			2	11.4	15.871	26.989	26.2748	0.823968	0.717473	E9PRT1;E9PJJ5;Q4G0X4;E9PK99;E9PMS5;J3KSG1;J3QRK1;A0A2U3U043;Q719H9	E9PRT1;E9PJJ5;Q4G0X4;E9PK99;E9PMS5;J3KSG1;J3QRK1;A0A2U3U043;Q719H9	BTB/POZ domain-containing protein KCTD21;BTB/POZ domain-containing protein KCTD1	KCTD21;KCTD1
0.0102069	0.0567222			11	50.5	22.975	34.2017	34.5593	0.849047	0.73462	X1WI28;P27635;F8W7C6;A0A087WV22;H7C123;H7C2C5;B8A6G2;A6QRI9;Q96L21;H7C2U2	X1WI28;P27635;F8W7C6;A0A087WV22;H7C123;H7C2C5	60S ribosomal protein L10	RPL10
0.0104934	-0.00414652			18	73.8	33.712	31.9021	32.1047	0.784333	0.946677	Q14232;F5H0D0;Q14232-2;H0YGG4	Q14232;F5H0D0;Q14232-2	Translation initiation factor eIF-2B subunit alpha	EIF2B1
0.0106367	-0.72016			3	1.8	211.1	26.9166	23.1592	0.823072	0.069658	O75051;O75051-2	O75051	Plexin-A2	PLXNA2
0.0107799	0.0617071			4	0.5	964.83	30.7632	30.2807	0.760086	0.705239	E7ENN3;A0A0C4DG40;Q8NF91-4;Q8NF91;Q8NF91-7;Q8NF91-8;Q8NF91-2	E7ENN3;A0A0C4DG40;Q8NF91-4;Q8NF91;Q8NF91-7	Nesprin-1	SYNE1
0.0107799	0.00805652			2	9.7	21.539	28.3154	27.6033	0.830172	0.996916	Q9NVJ2;Q96BM9	Q9NVJ2;Q96BM9	ADP-ribosylation factor-like protein 8B;ADP-ribosylation factor-like protein 8A	ARL8B;ARL8A
0.0107799	-0.0908183			8	42.1	21.728	33.0365	32.6968	0.846842	0.824421	J3QQ67;Q07020;G3V203;H0YHA7;Q07020-2;F8VYV2;F8VUA6;A0A075B7A0;F8VXR6	J3QQ67;Q07020;G3V203;H0YHA7;Q07020-2;F8VYV2;F8VUA6;A0A075B7A0	60S ribosomal protein L18	RPL18
0.010923	-0.175745			18	61	47.371	31.8221	31.6028	0.783103	0.622869	P61158;B4DXW1;F8WDR7;Q9P1U1-2;Q9P1U1;Q9P1U1-3;F8WEW2;F8WE84;A0A0A0MTI9;H7C4J1;C9IZN3;Q9C0K3	P61158;B4DXW1	Actin-related protein 3	ACTR3
0.0113525	0.238665			24	16.5	196.07	30.3777	30.1736	0.758287	0.239598	Q9H1H9-3;Q9H1H9-4;Q9H1H9-2;Q9H1H9;A0A1B0GUA8;H0Y9Z7;H0Y307;H0Y925;A0A1B0GTU3;Q9P2P6-3;Q96L93-5;Q96L93-6;Q96L93-4;Q96L93;Q96L93-2	Q9H1H9-3;Q9H1H9-4;Q9H1H9-2;Q9H1H9;A0A1B0GUA8	Kinesin-like protein KIF13A	KIF13A
0.0113525	-0.0493225			28	24.7	154.7	30.9807	31.1413	0.758287	0.928307	Q96K76-4;Q96K76;Q96K76-2;Q96K76-3	Q96K76-4;Q96K76;Q96K76-2	Ubiquitin carboxyl-terminal hydrolase 47	USP47
0.0117819	-0.0485912			8	33.4	37.535	27.1896	28.6158	0.820685	0.981422	Q86W42;Q86W42-3;Q86W42-2	Q86W42;Q86W42-3;Q86W42-2	THO complex subunit 6 homolog	THOC6
0.012068	-0.248553			26	18.9	228.86	31.2685	30.7399	0.779824	0.469842	P48634;P48634-2;P48634-3;P48634-4	P48634;P48634-2;P48634-3;P48634-4	Protein PRRC2A	PRRC2A
0.0122111	0.0798389			40	42.2	123.51	33.6725	33.3248	0.841341	0.658026	Q6PKG0;Q6PKG0-3;A0A0B4J210;E5RH50;H0YBW1;H0YC73;H0YC33;A0A3B3ISF0;Q659C4-2;Q659C4;Q659C4-7;Q659C4-6;Q659C4-5;Q659C4-9;H0YAN4;E5RHK4;H0YAX9;H0YBM7;D6RJB0	Q6PKG0;Q6PKG0-3;A0A0B4J210;E5RH50	La-related protein 1	LARP1
0.0122111	-0.0979959			10	31.9	46.306	28.3454	29.7914	0.826601	0.80877	Q9NZ32;V9GYX7;G3V2Q5;G3V5Y4;F6S9Y6;G3V524;H0YJD9;H0YJE8;G3V4K6	Q9NZ32;V9GYX7;G3V2Q5;G3V5Y4;F6S9Y6	Actin-related protein 10	ACTR10
0.0123541	-0.109156			6	7.4	129.9	29.571	29.1073	0.672723	0.824371	A0A3B3ISP1;Q92625;A0A3B3ITU5;Q92625-2	A0A3B3ISP1;Q92625	Ankyrin repeat and SAM domain-containing protein 1A	ANKS1A
0.0123541	-0.151666			41	75.3	103.06	35.1591	34.7707	0.840792	0.576549	P12814;P12814-3;P12814-2;P12814-4;H9KV75;G3V2N5;G3V2W4;H7C5W8;H0YJW3;H0YJ11;G3V2X9;A0A494C033;A0A494C166;G3V5M4;A0A494C0Q3;G3V2E8;G3V380;A0A494C031;D6RH00	P12814;P12814-3;P12814-2;P12814-4;H9KV75	Alpha-actinin-1	ACTN1
0.0132121	0.439995			5	5.1	118.62	28.1476	27.9182	0.824106	0.144809	Q9UP95-2;Q9UP95;I3L4N6;Q9UP95-4;Q9UP95-3;Q9UP95-5;Q9UP95-6;Q9UP95-7;H0YMQ9;H0YKQ8;B3KXX3;Q9UHW9-6;Q9UHW9-5;Q9UHW9-2;Q9UHW9-3;Q9UHW9-4;Q9UHW9;J3QSF2	Q9UP95-2;Q9UP95;I3L4N6;Q9UP95-4;Q9UP95-3;Q9UP95-5;Q9UP95-6;Q9UP95-7;H0YMQ9;H0YKQ8;B3KXX3;Q9UHW9-6;Q9UHW9-5;Q9UHW9-2;Q9UHW9-3;Q9UHW9-4;Q9UHW9	Solute carrier family 12 member 4;Solute carrier family 12 member 6	SLC12A4;SLC12A6
0.0132121	0.284277			3	33.7	10.978	28.7647	28.3686	0.670427	0.350385	J3QS48;I3L295;J3KT75;J3QW43;J3QRD5;O75352-2;O75352;J3KSI4;I3L1D2;I3L4E0;J3KTK8;J3QQZ4;I3L405;I3L261	J3QS48;I3L295;J3KT75;J3QW43;J3QRD5;O75352-2;O75352;J3KSI4;I3L1D2;I3L4E0;J3KTK8;J3QQZ4	Mannose-P-dolichol utilization defect 1 protein	MPDU1
0.013355	-0.0688011			19	36	56.882	31.7403	31.932	0.776144	0.879279	Q9UHR4	Q9UHR4	Brain-specific angiogenesis inhibitor 1-associated protein 2-like protein 1	BAIAP2L1
0.013498	0.0538064			2	1.9	124.98	25.8665	26.7257	0.817111	0.794669	Q14432;Q13370-2;Q13370	Q14432;Q13370-2;Q13370	cGMP-inhibited 3,5-cyclic phosphodiesterase A;cGMP-inhibited 3,5-cyclic phosphodiesterase B	PDE3A;PDE3B
0.013498	-0.00168891			9	40.9	29.892	30.097	30.2107	0.75156	0.926329	A0A0A0MQS1;Q53H96-2;Q53H96;B5MD87;F8WEI0;A0A087WTU2	A0A0A0MQS1;Q53H96-2;Q53H96;B5MD87	Pyrroline-5-carboxylate reductase;Pyrroline-5-carboxylate reductase 3	PYCRL
0.013498	-0.174052			17	21.3	117.11	32.4459	32.3429	0.775736	0.62668	Q5T6F2;A2A305;Q5T6F2-2;A0A0D9SFI5;H0YDN2;Q5JV08	Q5T6F2	Ubiquitin-associated protein 2	UBAP2
0.013498	-0.197716			6	54.7	34.769	28.8195	29.0834	0.669663	0.608384	P11908;P11908-2;H7C540;D3YTJ7;A6NMS2	P11908;P11908-2	Ribose-phosphate pyrophosphokinase 2	PRPS2
0.0136409	0.0137839			51	52.2	144.68	34.1132	33.8769	0.835852	0.883563	O60271-4;A0A087X2D8;O60271-2;O60271-9;O60271-5	O60271-4;A0A087X2D8;O60271-2;O60271-9;O60271-5	C-Jun-amino-terminal kinase-interacting protein 4	SPAG9
0.0137839	0.301002			19	58.3	33.155	34.8332	34.7837	0.835304	0.151481	F8W6I7;P09651-3;P09651-2;P09651;F8VZ49;Q32P51;F8VTQ5;A0A2R8Y4L2;F8W646;H0YH80;F8VYN5	F8W6I7;P09651-3;P09651-2;P09651;F8VZ49;Q32P51;F8VTQ5;A0A2R8Y4L2	Heterogeneous nuclear ribonucleoprotein A1;Heterogeneous nuclear ribonucleoprotein A1, N-terminally processed;Heterogeneous nuclear ribonucleoprotein A1-like 2	HNRNPA1;HNRNPA1L2
0.0140695	0.0471196			4	10	54.945	27.5496	28.3077	0.82197	0.892309	B8ZZZ7;Q9NUQ6-2;Q9NUQ6;Q9NUQ6-4;Q9NUQ6-3;F8W6C2;F2Z2S1;C9JKE4;F8VZ02;F8VT91;C9JGM8;C9JW67	B8ZZZ7;Q9NUQ6-2;Q9NUQ6;Q9NUQ6-4;Q9NUQ6-3;F8W6C2	SPATS2-like protein	SPATS2L
0.0142124	0.0781998			3	5.5	88.181	26.5756	26.2316	0.815625	0.73847	C9J8U1;F8WAN1;A0A494C1J1;Q69YQ0-2;Q69YQ0	C9J8U1;F8WAN1;A0A494C1J1;Q69YQ0-2;Q69YQ0	Cytospin-A	SPECC1L;SPECC1L-ADORA2A
0.0147838	0.336055			3	7.1	60.182	24.3572	25.914	0.814436	0.266067	Q9BZE9;Q9BZE9-2;J3QR50;J3QRW3;J3KRG1;J3QL04;J3QR12;Q9BZE9-4;Q9BZE9-3;C9JAL9;J3KRY8	Q9BZE9;Q9BZE9-2;J3QR50;J3QRW3;J3KRG1;J3QL04;J3QR12;Q9BZE9-4;Q9BZE9-3	Tether containing UBX domain for GLUT4	ASPSCR1
0.0149266	0.2529			39	56.6	72.332	36.3178	36.2163	0.830924	0.222983	P11021	P11021	78 kDa glucose-regulated protein	HSPA5
0.015212	-0.0503531			43	86.5	50.151	39.1943	39.1111	0.829831	0.894695	P68363;P68363-2;C9JDS9	P68363;P68363-2	Tubulin alpha-1B chain	TUBA1B
0.0153548	0.0932897			9	26	33.249	30.0293	30.785	0.745753	0.602622	Q9Y399;Q5T8A0	Q9Y399;Q5T8A0	28S ribosomal protein S2, mitochondrial	MRPS2
0.0153548	0.0861043			14	28.6	62.846	30.0435	31.2563	0.745753	0.671031	Q969V3-2;Q969V3;K7EMW4;A0A0C4DGP7;K7ELZ9;K7ENM2;K7EQ66;K7EN96	Q969V3-2;Q969V3;K7EMW4;A0A0C4DGP7;K7ELZ9;K7ENM2	Nicalin	NCLN
0.0154976	0.513996			3	6.9	42.587	27.1471	28.1573	0.812952	0.0877739	A0A1W2PPC6;Q9H3H5-2;Q9H3H5;A0A1W2PQH0;Q9H3H5-3;F8W681;A0A1W2PQD1;F8WE55;A0A1W2PRR6	A0A1W2PPC6;Q9H3H5-2;Q9H3H5;A0A1W2PQH0;Q9H3H5-3	UDP-N-acetylglucosamine--dolichyl-phosphate N-acetylglucosaminephosphotransferase	DPAGT1
0.0154976	-0.00818885			21	48.6	60.586	32.9232	33.0639	0.828737	0.961772	P0DN79;P35520;P35520-2;C9JMA6;H7C2H4;H7C1W6;H7C2W0	P0DN79;P35520;P35520-2	Cystathionine beta-synthase	CBS
0.0156403	-0.185343			5	25.4	36.844	27.8078	24.6616	0.81806	0.686665	P82673;H0YG82;P82673-2	P82673;H0YG82;P82673-2	28S ribosomal protein S35, mitochondrial	MRPS35
0.0159258	-0.0707089			37	20	269.45	32.0057	31.5515	0.768809	0.874498	Q8IWZ3;Q8IWZ3-4;Q8IWZ3-6;E9PDP5;H7C2F5;H3BLS9;Q8IWZ3-5;Q8IWZ3-2;Q8IWZ3-3;D6RHC4;H0Y4P6;H0Y785;H0Y472;A0A0A0MQZ8;H0Y7Y3;H7C0V5	Q8IWZ3;Q8IWZ3-4;Q8IWZ3-6;E9PDP5	Ankyrin repeat and KH domain-containing protein 1	ANKHD1
0.016211	-0.00575336			30	39.2	102.26	32.8657	32.5692	0.826007	0.95175	Q99460-2;Q99460;A0A087WW66;C9J9M4;H7C378;H7BZR6;F8WCE3	Q99460-2;Q99460;A0A087WW66	26S proteasome non-ATPase regulatory subunit 1	PSMD1
0.016211	-0.010178			124	71.3	189.25	37.6673	37.4091	0.826007	0.968882	P46940;A0A0J9YXZ5;H0YLE8;A0A087X225;H0YKA5;A0A087WWP1;E9PDT6;D6R939	P46940;A0A0J9YXZ5;H0YLE8	Ras GTPase-activating-like protein IQGAP1	IQGAP1
0.016211	-0.232159			3	11.2	28.485	27.5744	26.9372	0.816641	0.59828	H0YCI3;P46937-4;P46937-6;P46937-7;P46937;P46937-9;P46937-5;P46937-3;P46937-2;P46937-8	H0YCI3;P46937-4;P46937-6;P46937-7;P46937;P46937-9;P46937-5;P46937-3;P46937-2;P46937-8	Transcriptional coactivator YAP1	YAP1
0.0163537	-0.140444			3	7.7	64.516	26.1114	26.7392	0.811173	0.775682	A0A3B3ITS5;Q14181;E9PIQ6;H0YDR7;Q14181-2	A0A3B3ITS5;Q14181	DNA polymerase alpha subunit B	POLA2
0.0164963	0.159113			41	70.3	86.47	34.0431	33.9335	0.824916	0.424814	Q08J23;Q08J23-2;Q08J23-3;A0A140T9Y7;A0A140T9Z1	Q08J23;Q08J23-2;Q08J23-3	tRNA (cytosine(34)-C(5))-methyltransferase	NSUN2
0.0164963	0.0448837			16	50.6	41.329	31.0801	31.6446	0.74219	0.793869	G5EA06;Q92552;Q92552-2;D6RH20;D6RJC7;E5RJ73	G5EA06;Q92552;Q92552-2;D6RH20	28S ribosomal protein S27, mitochondrial	MRPS27
0.016639	-0.0244285			12	12.1	123.92	29.4699	28.53	0.66129	0.95015	Q15386;Q15386-2;Q15386-3	Q15386	Ubiquitin-protein ligase E3C	UBE3C
0.0167816	0.15549			3	12.8	39.641	25.8901	25.7695	0.810284	0.570601	O95084-2;O95084	O95084-2;O95084	Serine protease 23	PRSS23
0.0169242	0.0629506			8	13.5	75.042	29.4472	29.4293	0.660531	0.701958	O00139-2;O00139-1;O00139-5;O00139;O00139-4;D6R9M0;H0Y5Z9	O00139-2;O00139-1;O00139-5;O00139;O00139-4	Kinesin-like protein KIF2A	KIF2A
0.0176369	-0.146292			9	31.9	34.566	28.5974	29.4292	0.658638	0.731055	O43808;B0QYW5;F6RTR7;F8WE74;B1AHN4;F8WEC6	O43808;B0QYW5;F6RTR7;F8WE74	Peroxisomal membrane protein PMP34	SLC25A17
0.0177795	0.0450235			3	3.7	117.81	27.8671	26.9175	0.812744	0.815184	A0A3B3ISJ2;Q96KQ4;G3V3S2;G3V2L3;G3V5J1	A0A3B3ISJ2;Q96KQ4	Apoptosis-stimulating of p53 protein 1	PPP1R13B
0.0177795	0.0216219			3	17.5	22.168	28.2531	24.1675	0.812744	0.870432	P20290;H0Y9Y1;D6RDG3;P20290-2	P20290;H0Y9Y1;D6RDG3;P20290-2	Transcription factor BTF3	BTF3
0.0177795	-0.0198431			5	8	85.45	28.4572	28.4798	0.812744	0.936778	Q5VSL9-2;Q5VSL9;Q5VSL9-3;Q9ULQ0-2;Q9ULQ0	Q5VSL9-2;Q5VSL9;Q5VSL9-3	Striatin-interacting protein 1	STRIP1
0.017922	-0.420356			52	73.5	67.819	35.2173	35.1379	0.819468	0.0913368	P26038;V9GZ54	P26038	Moesin	MSN
0.0182068	-0.264287			9	7.6	171.97	27.883	24.9044	0.811683	0.540786	H0Y2V6;Q5SW79;Q5SW79-3;Q5SW79-2;H0YB66;H0YB92	H0Y2V6;Q5SW79;Q5SW79-3;Q5SW79-2	Centrosomal protein of 170 kDa	CEP170
0.0183493	-0.0367478			24	43.5	66.115	32.7438	33.2187	0.761912	0.940095	Q9NSD9;Q9NSD9-2	Q9NSD9;Q9NSD9-2	Phenylalanine--tRNA ligase beta subunit	FARSB
0.0183493	-0.0384804			12	26.5	53.524	32.5342	32.4715	0.761912	0.955728	Q9H074;D6R9H8;H0YA44	Q9H074	Polyadenylate-binding protein-interacting protein 1	PAIP1
0.0184917	-0.08253			8	48.8	14.369	33.8252	34.0571	0.817293	0.788943	C9JXB8;C9JNW5;P83731	C9JXB8;C9JNW5;P83731	60S ribosomal protein L24	RPL24
0.0184917	-0.145685			24	39.8	61.212	32.2019	32.3	0.761507	0.691923	Q05682-5;E9PGZ1;Q05682-4;C9J813	Q05682-5;E9PGZ1;Q05682-4;C9J813	Caldesmon	CALD1
0.0186342	0.0843364			10	34.7	39.648	28.6779	28.6046	0.655993	0.644773	Q96EE3;Q96EE3-1;K7ELV2;K7ENI5	Q96EE3;Q96EE3-1;K7ELV2;K7ENI5	Nucleoporin SEH1	SEH1L
0.018919	0.221692			18	42.4	80.253	33.2223	33.2043	0.815663	0.280723	A0A1X7SBZ2;A0A5H1ZRQ2;A0A1W2PQ51;Q92841;Q92841-1;Q92841-3;Q92841-2;A0A0U1RQJ0	A0A1X7SBZ2;A0A5H1ZRQ2;A0A1W2PQ51;Q92841;Q92841-1;Q92841-3;Q92841-2	Probable ATP-dependent RNA helicase DDX17	DDX17
0.018919	-0.00508726			4	14.5	30.344	26.2286	26.4583	0.805848	0.934254	O94903;E5RFX7;E5RG77;H0YBG2	O94903;E5RFX7;E5RG77	Proline synthase co-transcribed bacterial homolog protein	PROSC
0.0192037	-0.332753			4	8.8	56.486	27.5104	27.355	0.809209	0.326816	O15091-4;O15091-2;O15091;A0A0A0MTQ0;O15091-3	O15091-4;O15091-2;O15091	Mitochondrial ribonuclease P protein 3	KIAA0391
0.0194884	-0.143564			18	54.1	40.532	33.9055	33.9097	0.813492	0.60003	P14324-2;P14324;A0A087WVN4;A0A087X090;A0A087X1D8;A0A087WTP2	P14324-2;P14324;A0A087WVN4;A0A087X090	Farnesyl pyrophosphate synthase	FDPS
0.0196308	0.0116388			9	29.2	37.252	29.7618	28.8192	0.653353	0.845651	Q8WWH5	Q8WWH5	Probable tRNA pseudouridine synthase 1	TRUB1
0.0196308	-0.209762			11	43.4	33.112	30.2553	29.846	0.732435	0.549256	Q99598;C4P0D6;C4P0D8;C4P0D4	Q99598;C4P0D6;C4P0D8;C4P0D4	Translin-associated protein X	TSNAX;DISC1
0.0199154	-0.0342785			45	61.6	85.223	35.523	35.2904	0.811865	0.948361	Q9UHB6-4;Q9UHB6-5	Q9UHB6-4;Q9UHB6-5	LIM domain and actin-binding protein 1	LIMA1
0.0201999	-0.076752			16	43.9	44.23	33.3969	33.0517	0.810781	0.807708	Q13561;Q13561-3;Q13561-2;F8W1I6;H0YI98;F8VW18;F8VX93;F8VRV7;H0YHL1;F8W0U6	Q13561;Q13561-3;Q13561-2;F8W1I6;H0YI98;F8VW18	Dynactin subunit 2	DCTN2
0.0204844	-0.243575			11	26.7	54.794	29.8714	29.7965	0.729786	0.479667	Q0VDF9;H7C2A1;B0YIZ1	Q0VDF9	Heat shock 70 kDa protein 14	HSPA14
0.0207689	0.116365			41	32.6	177.35	31.979	31.5526	0.755045	0.585946	Q6XZF7;A0A1C7CYY6;A0A1B0GTX1;Q6XZF7-2	Q6XZF7;A0A1C7CYY6;A0A1B0GTX1;Q6XZF7-2	Dynamin-binding protein	DNMBP
0.0209111	0.234624			6	11.1	87.972	27.9027	28.7537	0.804976	0.311685	Q08AM6;A0A087WT26;H3BUU8;H3BQD9;Q08AM6-2	Q08AM6	Protein VAC14 homolog	VAC14
0.0211954	0.110497			10	34.9	43.448	30.4264	30.8144	0.727582	0.549704	Q01085-2;Q01085;E7ETC0;A6NKZ9;E7ETJ9	Q01085-2;Q01085	Nucleolysin TIAR	TIAL1
0.0216219	-0.152067			9	18.8	61.386	29.2152	29.6049	0.648093	0.716855	J3QRU1;P07947;Q5TGY6;Q573B4;P06239;P09769;P06239-3	J3QRU1;P07947	Non-specific protein-tyrosine kinase;Tyrosine-protein kinase Yes	YES1
0.0219061	0.189034			7	49	15.807	34.1751	34.2575	0.80429	0.351201	P62266;D6RD47;D6RDJ2;D6RIX0;D6R9I7	P62266;D6RD47	40S ribosomal protein S23	RPS23
0.0226164	0.194213			5	14.6	45.809	27.1113	26.7691	0.798188	0.493948	O14965;A3KFJ0;A3KFJ2;Q5QPD1;Q5QPD2;A3KFJ1;Q5QPD4	O14965;A3KFJ0;A3KFJ2;Q5QPD1;Q5QPD2;A3KFJ1;Q5QPD4	Aurora kinase A	AURKA
0.0229004	-0.0784875			4	7.5	60.693	27.6709	26.3512	0.800051	0.903278	P83111;H0YNN5;P83111-2	P83111;H0YNN5;P83111-2	Serine beta-lactamase-like protein LACTB, mitochondrial	LACTB
0.0234683	0.121413			15	20.4	106.1	29.8005	30.2553	0.643231	0.517362	Q9UNX4;Q6PDA5	Q9UNX4	WD repeat-containing protein 3	WDR3
0.0237522	0.108357			6	8.8	88.084	27.7718	27.2918	0.797945	0.732684	Q9C0B0;K7EQ93	Q9C0B0	RING finger protein unkempt homolog	UNK
0.024036	0.117163			5	14.4	46.977	29.8334	29.7214	0.718799	0.529836	D6RIY6;Q06265;Q06265-2;D6R905;Q06265-3;Q06265-4;D6RAP4;D6RA17;H0Y9L5	D6RIY6;Q06265;Q06265-2;D6R905;Q06265-3;Q06265-4	Exosome complex component RRP45	EXOSC9
0.0243196	-0.0426054			11	35.5	44.508	31.2072	30.8512	0.745003	0.948052	Q8NEZ5;H3BTH6;Q8NEZ5-3;H3BTR7;H3BVA4;H3BUC1;H3BRE0;Q8NEZ5-2	Q8NEZ5;H3BTH6;Q8NEZ5-3	F-box only protein 22	FBXO22
0.0247452	0.12075			13	28.3	52.221	30.8089	30.8063	0.716611	0.519299	P11172;E9PFD2;P11172-3;P11172-2;P11172-4;F2Z3P2;F2Z303;F8WDG4	P11172;E9PFD2;P11172-3;P11172-2	Uridine 5-monophosphate synthase;Orotate phosphoribosyltransferase;Orotidine 5-phosphate decarboxylase	UMPS
0.0250289	0.0843364			6	75.8	47.766	36.2294	36.3031	0.792444	0.643503	Q5JP53;P07437;Q5ST81;A6NNZ2	Q5JP53;P07437;Q5ST81	Tubulin beta chain	TUBB
0.0250289	-0.0212479			35	42.6	104.85	33.1166	32.5979	0.792444	0.999406	C9JZR2;O60716-5;O60716-3;O60716-2;O60716;O60716-13;O60716-11;O60716-10;O60716-8;O60716-9;O60716-7;O60716-6;O60716-4;O60716-21;O60716-19;O60716-18;O60716-17;O60716-16;O60716-15;O60716-14;O60716-12;O60716-24;O60716-23;O60716-22;O60716-20;O60716-29;O60716-27;O60716-26;O60716-25;O60716-32;O60716-31;O60716-30;O60716-28;E9PRE2;E9PKY0;H0YC95;E9PKL1	C9JZR2;O60716-5;O60716-3;O60716-2;O60716;O60716-13;O60716-11;O60716-10;O60716-8;O60716-9;O60716-7;O60716-6;O60716-4;O60716-21;O60716-19;O60716-18;O60716-17;O60716-16;O60716-15;O60716-14;O60716-12;O60716-24;O60716-23;O60716-22;O60716-20;O60716-29;O60716-27;O60716-26;O60716-25;O60716-32;O60716-31;O60716-30;O60716-28	Catenin delta-1	CTNND1
0.0251707	0.067088			28	15.4	251.46	30.4327	30.6848	0.715301	0.687305	Q8N3C0;Q8N3C0-4	Q8N3C0	Activating signal cointegrator 1 complex subunit 3	ASCC3
0.0254541	0.0302654			42	58.5	82.431	34.1697	34.1911	0.790835	0.825594	Q92499;F1T0B3;A0A087X2G1;Q92499-3;Q92499-2	Q92499;F1T0B3;A0A087X2G1;Q92499-3;Q92499-2	ATP-dependent RNA helicase DDX1	DDX1
0.0255958	0.413594			4	7.1	83.515	28.8042	28.4503	0.637647	0.170928	F8WAJ0;Q9H8H2;Q9H8H2-4;Q9H8H2-2	F8WAJ0;Q9H8H2;Q9H8H2-4;Q9H8H2-2	Probable ATP-dependent RNA helicase DDX31	DDX31
0.026021	0.0593554			16	12.4	149.04	30.0898	28.9628	0.712683	0.711751	Q8N122;Q8N122-3;Q8N122-2	Q8N122;Q8N122-3	Regulatory-associated protein of mTOR	RPTOR
0.0261627	-0.265085			10	23.6	57.398	30.5221	30.1716	0.712247	0.438033	Q06203;D6RCC8;D6RE15	Q06203	Amidophosphoribosyltransferase	PPAT
0.0263043	0.00647761			1	45.3	15.207	28.449	28.4921	0.791643	0.860483	E5RIT6;Q9UNX3;E5RHH1	E5RIT6;Q9UNX3	60S ribosomal protein L26-like 1	RPL26L1
[truncated: 1,148 more rows]
