# Supplementary material for: Sequestosome 1 Is Part of the Interaction Network of VAPB
Source: Int J Mol Sci. 2021 Dec 9;22(24):13271. doi: 10.3390/ijms222413271 (PMC8707790; doi:10.3390/ijms222413271)
Supplement: Supplementary file 1 [file ijms-22-13271-s001.zip › ijms-1442113-supplementary/TableS2_P56S-VAPB_NLS-APEX2.xlsx]

## Sheet: Table S2
Table S2. Biotinylation assay (RAPIDS) using FKBP12-NLS-GFP-GFP-APEX2 and HA-FRB-P56S-VAPB
1) Significant proteins identified in quadrant IV are listed in sheet 2
2) all proteins identified in the analysis are listed in sheet 3
Columns
Significance B: A "+" indicates a positive result in a Significance B test with the following settings: both-sided, Benjamini Hochberg FDR, threshold value: 0.05 (shown separately for forward and reverse experiments)
Normalized ratio H/L (log2): log2 of normalized ratio between two isotopically labeled partners (shown separately for forward and reverse experiments)
Intensity: log2 of the mean combined peptide signal intensity per protein
Protein IDs: identifiers of proteins contained in the protein group, sorted by number of identified peptides in descending order
Majority protein IDs: IDs of proteins that have at least half of the peptides that the leading protein has
Subcellular localization: subcellular localization as listed in UniProt (corresponding to the first majority protein ID)

## Sheet: significant proteins
Biotinylation approach using FKBP12-NLS-GFP-GFP-APEX2: significant proteins identified in quadrant IV
Gene names	Protein names	Significance B		Normalized ratio H/L (log2)		Intensity		Protein IDs	Majority protein IDs	Subcellular location
		forward	reverse	forward	reverse	forward	reverse
MTOR	Serine/threonine-protein kinase mTOR	+	+	-2.11522	1.95114	28.3419	30.3375	P42345;B1AKP8	P42345;B1AKP8	nucleus, cytoplasm, endoplasmic reticulum, Golgi apparatus, lysosome, mitochondrion outer membrane
JUP	Junction plakoglobin	+	+	-1.81899	3.71017	27.1549	28.9182	P14923;C9JTX4;C9J826;C9JK18;C9JKY1;A0A2R8Y6G0;A0A2R8Y804;A0A2R8Y543;A0A2R8Y5C3;A0A2R8Y750;A0A2R8Y5Z1;B4DGU4;A0A2R8YCH5;A0A2R8Y7Z0;A0A2R8Y5A3;P35222	P14923	cytoskeleton
SQSTM1	Sequestosome-1	+	+	-1.4255	0.859413	29.9449	30.4172	Q13501;E7EMC7;E9PFW8;C9JRJ8;E3W990;D6RBF1;C9J6J8	Q13501;E7EMC7;E9PFW8	nucleus, cytosol, endoplasmic reticulum, late endosome, lysosome
VAPB	Vesicle-associated membrane protein-associated protein B/C	+	+	-1.3445	1.93618	30.774	32.7892	O95292;E5RK64	O95292	endoplasmic reticulum, INM
SLC25A15	Mitochondrial ornithine transporter 1	+		-1.12243	0.264236	25.9891	24.1836	Q5VZD9;Q9Y619	Q5VZD9;Q9Y619	mitochondrion inner membrane
MSTO1	Protein misato homolog 1	+		-1.0523	0.265797	26.7728	27.8793	Q9BUK6;A0A3B3IUD2	Q9BUK6;A0A3B3IUD2	mitochondrion outer membrane, cytoplasm
RFC2	Replication factor C subunit 2	+		-0.927057	0.154324	27.7218	29.378	P35250;A0A087WVY3;H7C5P4;H7C5P1;H7C5Q7;F8WC37;H7C5A0;H7C5G4;H7C5S7;H7C596	P35250;A0A087WVY3	nucleus
TCEA1	Transcription elongation factor A protein 1	+		-0.917679	0.300299	26.9142	29.1823	A0A1W2PPZ5;P23193;A0A1W2PRL9;E5RIS7;E5RJ93;B7Z4S1;E5RK46;A0A1W2PS15;E5RFI1;A0A1W2PPV7;A0A0A0MT58;Q15560;Q5JRI7	A0A1W2PPZ5;P23193;A0A1W2PRL9;E5RIS7;E5RJ93	nucleus
FUBP3	Far upstream element-binding protein 3		+	-1.4255	0.859413	29.9449	30.4172	Q13501;E7EMC7;E9PFW8;C9JRJ8;E3W990;D6RBF1;C9J6J8	Q13501;E7EMC7;E9PFW8	nucleus

## Sheet: all proteins identified
Ratio H/L normalized forward	Ratio H/L normalized reverse	C: Ratio H/L normalized forward B significant	C: Ratio H/L normalized reverse B significant	N: Razor + unique peptides	N: Sequence coverage [%]	N: Mol. weight [kDa]	N: Intensity forward	N: Intensity reverse	N: Ratio H/L normalized forward Significance B	N: Ratio H/L normalized reverse Significance B	T: Protein IDs	T: Majority protein IDs	T: Protein names	T: Gene names
-5.15514	-4.51494	+	+	3	22.7	11.284	29.5749	29.5918	1.93037e-125	6.95045e-37	P81605	P81605	Dermcidin;Survival-promoting peptide;DCD-1	DCD
-4.54685	-3.32545	+	+	2	43.1	7.9653	25.2445	26.5688	1.34056e-67	5.55504e-15	P35326;P35325;P22532;P22531;Q9BYE4;Q96RM1	P35326;P35325;P22532;P22531;Q9BYE4;Q96RM1	Small proline-rich protein 2A;Small proline-rich protein 2B;Small proline-rich protein 2D;Small proline-rich protein 2E;Small proline-rich protein 2G;Small proline-rich protein 2F	SPRR2A;SPRR2B;SPRR2D;SPRR2E;SPRR2G;SPRR2F
-4.34423	-3.85787	+	+	2	14.1	21.615	30.9471	30.0156	1.31457e-80	2.65975e-27	E7EX41;F5H5U2;Q8NHQ9	E7EX41;F5H5U2;Q8NHQ9	ATP-dependent RNA helicase DDX55	DDX55
-4.23061	-4.1221	+	+	1	0.3	302.88	31.1014	30.901	1.37275e-76	2.34708e-48	Q7Z333	Q7Z333	Probable helicase senataxin	SETX
-3.66707	-1.94608	+	+	1	12	10.803	34.8182	33.4457	3.34222e-58	5.99926e-12	P62304	P62304	Small nuclear ribonucleoprotein E	SNRPE
0.0494913	1.84145		+	11	68.5	23.482	31.326	29.1025	1	1.26048e-17	P51148;K7ERI8;K7ERQ8;K7ENY4;F8VVK3;F8VWU4;F8VSF8;K7EIP6	P51148;K7ERI8;K7ERQ8;K7ENY4	Ras-related protein Rab-5C	RAB5C
-0.404745	1.67609		+	9	27.4	61.64	28.1698	27.663	0.0417091	2.75133e-10	Q96I24	Q96I24	Far upstream element-binding protein 3	FUBP3
-3.59036	-3.26798	+	+	2	24.6	13.242	27.9527	28.3014	3.20764e-62	5.66607e-20	P06702	P06702	Protein S100-A9	S100A9
0.481196	1.00043		+	3	7	65.947	24.9664	25.9402	0.16219	0.000123064	Q14181;H0YDR7;A0A3B3ITS5	Q14181;H0YDR7;A0A3B3ITS5	DNA polymerase alpha subunit B	POLA2
0.390338	0.890797		+	2	1.1	258.35	22.9739	23.0593	0.25845	0.000584344	F5H1D6;Q07864	F5H1D6;Q07864	DNA polymerase;DNA polymerase epsilon catalytic subunit A	POLE
-3.18193	-2.99735	+	+	9	28.2	64.135	28.4862	28.8619	2.17615e-49	5.16404e-17	Q5T749	Q5T749	Keratinocyte proline-rich protein	KPRP
0.324926	0.803806		+	104	55.7	280.74	33.0997	33.3482	0.468359	1.17946e-05	P21333;Q60FE5;A0A087WWY3;F8WE98;H0Y5C6;H0Y5F3	P21333;Q60FE5;A0A087WWY3	Filamin-A	FLNA
0.118227	0.71949		+	83	47.5	276.54	32.2205	32.1893	0.856396	8.58492e-05	O00763;F8W8T8;H0YGH5;A0A087WUA1;A0A087X0W4;S4R3S7;A0A087WVR6	O00763;F8W8T8	Acetyl-CoA carboxylase 2;Biotin carboxylase	ACACB
0.143263	0.716947			5	8.7	61.161	27.2062	27.0895	0.687578	0.00506835	Q9NZN4;C9JIJ3;C9IZH1	Q9NZN4	EH domain-containing protein 2	EHD2
0.331361	0.70186		+	9	16.9	78.365	25.9621	30.0501	0.338916	0.000737405	Q14444;G3V153;E9PLA9	Q14444;G3V153;E9PLA9	Caprin-1	CAPRIN1
-0.00644878	0.665757			7	8.9	152.57	26.3076	26.254	0.959796	0.00891361	A0A0A0MSW3;P35658;B7ZAV2;H0Y837;E9PKD2	A0A0A0MSW3;P35658;B7ZAV2;H0Y837	Nuclear pore complex protein Nup214	NUP214
-0.00436351	0.663572			3	5.9	68.833	25.5428	26.0629	0.966136	0.00912441	Q9UJX2	Q9UJX2	Cell division cycle protein 23 homolog	CDC23
-0.0375176	0.652876			1	3.2	40.214	25.3975	25.8448	0.865845	0.0102222	Q8N357	Q8N357	Solute carrier family 35 member F6	SLC35F6
0.0231843	0.644502			5	10	65.834	27.2313	25.6985	0.961418	0.0111622	Q14134;E9PRL4;E9PI31;E9PPX1;E9PLI4;E9PJ94;H0YD78;E9PIQ2;H0YF27	Q14134	Tripartite motif-containing protein 29	TRIM29
-0.2121	0.630871			4	6.1	107.17	26.5926	27.4019	0.403733	0.0128571	Q8TD19;G3V459	Q8TD19	Serine/threonine-protein kinase Nek9	NEK9
-0.0541227	0.597984			14	20.1	97.394	28.1629	29.7785	0.668386	0.00368609	Q9NTZ6;A6PVI1;A6PVI0;Q5JX62	Q9NTZ6	RNA-binding protein 12	RBM12
0.109294	0.593784			5	45.6	14.585	30.5853	28.5773	0.874894	0.00391681	Q9Y3B4	Q9Y3B4	Splicing factor 3B subunit 6	SF3B6
0.146916	0.585732			7	8.7	113.37	26.5603	27.4573	0.679675	0.0202041	Q8WWM7;H3BUF6;H3BSK9;H3BSQ5;H3BUE3;H3BRB0;A0A0C4DGL7	Q8WWM7;H3BUF6;H3BSK9	Ataxin-2-like protein	ATXN2L
0.0067647	0.574828			16	4.6	481.89	27.3945	27.4413	1	0.0224516	Q7Z6Z7;H0Y659;A0A087X1S3	Q7Z6Z7	E3 ubiquitin-protein ligase HUWE1	HUWE1
-0.108985	0.569199			4	55.1	11.139	30.3747	29.7236	0.492839	0.00555065	P04080;A0A1W2PS52;A0A1W2PQG6	P04080;A0A1W2PS52	Cystatin-B	CSTB
-0.129544	0.567253			5	21.5	29.717	24.9884	26.7548	0.603047	0.0241382	Q14847;C9J9W2;K7ESD6;F6S2S5	Q14847;C9J9W2	LIM and SH3 domain protein 1	LASP1
0.306612	0.564037			1	12.2	8.4798	27.7405	27.7693	0.443345	0.0248869	D6R9X9;D6RG19;P61927	D6R9X9;D6RG19;P61927	Ribosomal protein L37;60S ribosomal protein L37	RPL37
-0.124833	0.556307			2	8.4	58.311	27.2435	27.1331	0.615632	0.026769	A0A024R7W5;A0A087X0Q1;A0A087WY31;Q9BYJ9;Q7Z739	A0A024R7W5;A0A087X0Q1;A0A087WY31;Q9BYJ9;Q7Z739	YTH domain-containing family protein 1;YTH domain-containing family protein 3	YTHDF3;YTHDF1
0.481816	0.548141			6	29	22.391	29.1741	29.2296	0.204463	0.0074144	M0R0F0;M0R0R2;P46782;M0QZN2	M0R0F0;M0R0R2;P46782;M0QZN2	40S ribosomal protein S5;40S ribosomal protein S5, N-terminally processed	RPS5
0.182311	0.539829			2	5.2	55.86	24.9395	26.8232	0.605027	0.031195	Q8NDH3;H0YEP3	Q8NDH3;H0YEP3	Probable aminopeptidase NPEPL1	NPEPL1
0.106482	0.53037			5	28.5	67.97	25.8697	29.88	0.768924	0.00940459	B1ANR0;Q13310;H0Y5F5;B1ANR1;H0YCC8;H0YEU6;H0YER0;H0Y6X6	B1ANR0;Q13310;H0Y5F5	Polyadenylate-binding protein;Polyadenylate-binding protein 4	PABPC4
-0.0521468	0.505383			11	6	242.56	27.4384	27.6257	0.822174	0.0425054	Q96N67;A0A1B0GUE9;A0A1B0GWE0;A0A0U1RRC1;A0A0U1RQJ5;A0A0C4DGY6;A0A1B0GVW2;A2A369;Q96HP0;Q8NF50	Q96N67	Dedicator of cytokinesis protein 7	DOCK7
0.0709388	0.486869			6	30.9	25.268	28.4722	25.6209	0.927665	0.0499031	P27144;D3DQ64	P27144;D3DQ64	Adenylate kinase 4, mitochondrial	AK4
-0.0563262	0.476848			13	12.9	126.95	27.0807	27.9754	0.809793	0.0543385	A0A3B3IRI3;A0A3B3ITE1;A0A1B0GTW1;A0A2R8YDH4;Q9UDY2;A0A3B3ISZ5;A0A3B3IT83;A0A3B3IRV6;A0A3B3ISF1;A0A3B3IU51;A0A3B3IS03	A0A3B3IRI3;A0A3B3ITE1;A0A1B0GTW1;A0A2R8YDH4;Q9UDY2;A0A3B3ISZ5;A0A3B3IT83;A0A3B3IRV6;A0A3B3ISF1;A0A3B3IU51;A0A3B3IS03	Tight junction protein ZO-2	TJP2
0.288418	0.47228			3	4.2	119.94	26.1694	25.3554	0.406657	0.0564672	O15397;F5H2I3	O15397;F5H2I3	Importin-8	IPO8
0.474358	0.471239			2	14.9	24.354	25.2733	24.9025	0.168327	0.0569616	A0A0G2JIC6;Q9Y676	A0A0G2JIC6;Q9Y676	28S ribosomal protein S18b, mitochondrial	MRPS18B
-0.03851	0.468948			4	8.5	67.867	27.0115	25.8062	0.862868	0.0580631	A1L0T0;E9PJS0;E9PL44;M0R026;E9PNL1;M0R1B5	A1L0T0;E9PJS0;E9PL44;M0R026	Acetolactate synthase-like protein	ILVBL
-0.178224	0.456175			8	41.8	26.131	27.8967	26.8937	0.318508	0.0645322	O75934	O75934	Pre-mRNA-splicing factor SPF27	BCAS2
-0.0782895	0.455755			19	34.3	92.25	29.2187	30.8496	0.589749	0.0121521	Q99459	Q99459	Cell division cycle 5-like protein	CDC5L
-0.0104686	0.454176			20	61.3	55.18	32.8706	33.7889	0.79527	0.0124475	Q9UMS4;F5GY56;F5H2I0;H0YGF3;H0YGZ5	Q9UMS4	Pre-mRNA-processing factor 19	PRPF19
-0.130223	0.449852			9	9.6	146.56	27.5054	27.6274	0.601243	0.0679486	O60343;A0A3B3IRT3;Q5JU47	O60343;A0A3B3IRT3	TBC1 domain family member 4	TBC1D4
0.104471	0.445515			8	33.3	41.36	29.187	29.5462	0.851713	0.0269755	Q9H568	Q9H568	Actin-like protein 8	ACTL8
0.663755	0.434028			3	9.1	54.234	23.7858	25.2537	0.052918	0.0771535	B4DKA4;Q9H9T3	B4DKA4;Q9H9T3	Elongator complex protein 3	ELP3
0.0583859	0.433921			7	23.1	49.612	26.7603	27.8761	0.879121	0.0772188	F8W8R3;A0A087WWF6;P49005;C9JLE1;C9IZD2;C9J8Z7;C9JHC7;H7C1B3	F8W8R3;A0A087WWF6;P49005;C9JLE1;C9IZD2;C9J8Z7	DNA polymerase delta subunit 2	POLD2
0.103397	0.431249			7	22.6	45.283	27.9361	29.1543	0.854128	0.0317833	O43813;E9PHS0;F8WDS9	O43813;E9PHS0	LanC-like protein 1	LANCL1
-0.00980028	0.429321			10	42.6	21.728	31.4891	30.9923	0.797501	0.0180107	J3QQ67;Q07020;G3V203;H0YHA7;F8VYV2;A0A075B7A0;F8VUA6;F8VXR6	J3QQ67;Q07020;G3V203;H0YHA7;F8VYV2;A0A075B7A0;F8VUA6	60S ribosomal protein L18	RPL18
0.280244	0.421695			24	48.5	47.079	32.4522	32.9613	0.543509	0.0201073	P22234;E9PBS1;D6RF62	P22234;E9PBS1;D6RF62	Multifunctional protein ADE2;Phosphoribosylaminoimidazole-succinocarboxamide synthase;Phosphoribosylaminoimidazole carboxylase	PAICS
0.573278	0.415001			10	19.5	69.697	29.0164	30.1167	0.12572	0.0381361	E7EX17;P23588;F8VX11;F8W0K0;F8VSC7;F8VP89;F8VRU1;F8VYE9	E7EX17;P23588;F8VX11	Eukaryotic translation initiation factor 4B	EIF4B
0.261711	0.412402			7	11.5	113.63	25.247	27.9579	0.452586	0.0913502	F8W726;Q14157;Q5VU77;Q5VU81;Q5VU80;Q5VU79;Q5VU78;H0Y5H6;H7C2T8	F8W726;Q14157;Q5VU77	Ubiquitin-associated protein 2-like	UBAP2L
0.133432	0.410992			18	57.6	28.916	30.9663	31.8264	0.825096	0.0234069	G3V4W0;B4DY08;B2R5W2;G3V4C1;G3V2Q1;P07910;G3V576;G3V555;G3V575;G3V2D6;G3V5X6;G3V3K6;G3V251;G3V5V7;B4DSU6;A0A0G2JPF8;A0A0G2JNQ3;P0DMR1;O60812;B7ZW38;B2RXH8;G3V4M8;G3V2H6;E5RG71;B3KT61;Q86SE5	G3V4W0;B4DY08;B2R5W2;G3V4C1;G3V2Q1;P07910;G3V576;G3V555;G3V575;G3V2D6;G3V5X6;G3V3K6;G3V251;G3V5V7	Heterogeneous nuclear ribonucleoproteins C1/C2	HNRNPC
-0.322289	0.410015			11	36.6	21.364	30.161	30.3156	0.107646	0.0237303	P16403;P10412;P16402;Q02539;P22492	P16403;P10412;P16402	Histone H1.2;Histone H1.4;Histone H1.3	HIST1H1C;HIST1H1E;HIST1H1D
0.492315	0.409581			10	14.4	110.18	29.1478	25.4879	0.193928	0.093348	B5MBZ0;Q9HC35	B5MBZ0;Q9HC35	Echinoderm microtubule-associated protein-like 4	EML4
-0.108472	0.408168			3	5.2	59.152	26.4426	25.8794	0.660204	0.0943615	Q15291	Q15291	Retinoblastoma-binding protein 5	RBBP5
-0.139109	0.405557			13	46.5	29.506	30.4166	31.0872	0.414409	0.0252559	P61289;K9J957;B3KQ25;K7ESG5;A0A087WTV2;K7ENH2;K7EMD0;K7EPX6;K7EKR3;B7Z8D3	P61289;K9J957;B3KQ25;K7ESG5;A0A087WTV2;K7ENH2	Proteasome activator complex subunit 3	PSME3
0.192321	0.404467			5	15	48.799	26.3938	28.2944	0.584602	0.0428079	A0A0C4DGS1;P39656;U3KQ84	A0A0C4DGS1;P39656	Dolichyl-diphosphooligosaccharide--protein glycosyltransferase 48 kDa subunit	DDOST
-0.178649	0.404467			14	58.1	26.227	31.9826	31.6318	0.323511	0.0256413	O43809;H3BND3;H3BV41	O43809;H3BND3	Cleavage and polyadenylation specificity factor subunit 5	NUDT21
0.03492	0.402831			2	8.2	48.321	24.3236	25.3737	0.933892	0.0982702	Q96SH1;P05549;Q6VUC0;Q92481	Q96SH1;P05549;Q6VUC0;Q92481	Transcription factor AP-2-alpha;Transcription factor AP-2-epsilon;Transcription factor AP-2-beta	TFAP2A;TFAP2E;TFAP2B
-0.00568092	0.399663			5	27.9	15.798	28.9781	27.372	0.836637	0.100651	P61353;K7ELC7;K7EQQ9;K7ERY7	P61353;K7ELC7	60S ribosomal protein L27	RPL27
-0.123968	0.39846			1	3.1	73.46	24.9514	25.3574	0.617955	0.101567	O94925	O94925	Glutaminase kidney isoform, mitochondrial	GLS
-0.142353	0.377624			2	10.2	20.848	28.5792	28.8886	0.404837	0.0569426	Q5BJF2;Q86XC5;J3KT68;J3KTD1	Q5BJF2;Q86XC5;J3KT68;J3KTD1	Transmembrane protein 97	TMEM97
0.151859	0.370053			33	84.7	32.575	33.9902	34.2531	0.787538	0.0407231	P06748;E5RI98;E5RGW4	P06748	Nucleophosmin	NPM1
-0.0234164	0.369718			13	33.7	57.193	27.649	30.2784	0.908333	0.0409007	O43660;D6RA26;H0YA24;B7Z982;H0YAA2	O43660	Pleiotropic regulator 1	PLRG1
-0.115848	0.368601			5	14.6	56.45	26.33	27.761	0.63995	0.126501	B7WPG3;C9IYN3;D6W592;Q8WVV9;H7C464;C9JJZ7;H7BXH8	B7WPG3;C9IYN3;D6W592;Q8WVV9	Heterogeneous nuclear ribonucleoprotein L-like	HNRNPLL;HNRPLL
-0.297804	0.366252			2	53.3	34.95	24.653	26.1388	0.245261	0.128648	F8VYE8;P36873;F8VR82;F8W0W8;A0A087WYY5;H0Y3Y6;F8WE71;F8W1A0	F8VYE8;P36873;F8VR82;F8W0W8;A0A087WYY5	Serine/threonine-protein phosphatase;Serine/threonine-protein phosphatase PP1-gamma catalytic subunit	PPP1CC
0.323889	0.360308			3	5.4	52.488	26.0394	25.8221	0.350152	0.13421	Q96EY1;I3L3D3;I3L1T9;I3L1I6;I3L1T6	Q96EY1	DnaJ homolog subfamily A member 3, mitochondrial	DNAJA3
0.988267	0.355016			9	42.9	34.234	28.8561	26.7582	0.00650554	0.139316	P00387;B1AHF3	P00387	NADH-cytochrome b5 reductase 3;NADH-cytochrome b5 reductase 3 membrane-bound form;NADH-cytochrome b5 reductase 3 soluble form	CYB5R3
0.213254	0.353549			2	56.8	49.585	27.0954	26.7803	0.542957	0.140758	P04350;M0R2D3;M0R278;M0QY85;M0QZL7;M0QYM7;M0R0X0;M0QY37;M0QX14;M0R042;M0R1I1;M0R2T4;A0A075B724	P04350	Tubulin beta-4A chain	TUBB4A
-0.101258	0.352871			10	37.8	55.102	29.0674	30.4321	0.519226	0.0507193	Q13547;Q5TEE2	Q13547;Q5TEE2	Histone deacetylase 1	HDAC1
0.313594	0.351402			3	24.7	18.311	26.8784	28.3489	0.366014	0.0743025	Q5T7C4;P09429;B2RPK0	Q5T7C4;P09429;B2RPK0	High mobility group protein B1;Putative high mobility group protein B1-like 1	HMGB1;HMGB1P1
0.31603	0.351402			1	7.5	20.116	25.4749	26.1913	0.362221	0.142889	P82663	P82663	28S ribosomal protein S25, mitochondrial	MRPS25
-0.396897	0.34301			47	63	80.058	34.6681	35.3425	0.0533931	0.0573336	P05165;A0A1B0GU58;A0A1B0GWI4;A0A1B0GUX9;A0A1B0GWA1;A0A1B0GTR1;H0Y5U0;Q5JTW6;Q5JVH2;H0Y4B9;A0A2R8Y725;H0Y798	P05165;A0A1B0GU58;A0A1B0GWI4;A0A1B0GUX9;A0A1B0GWA1	Propionyl-CoA carboxylase alpha chain, mitochondrial	PCCA
0.387583	0.340733			2	12.8	42.737	24.6226	25.442	0.261885	0.153846	C9JC03;A0A024R571;Q9H4M9;C9J2Z4;Q9NZN3;C9JDQ8	C9JC03;A0A024R571;Q9H4M9;C9J2Z4;Q9NZN3;C9JDQ8	EH domain-containing protein 1;EH domain-containing protein 3	EHD1;EHD3
0.164658	0.337311			3	20.3	26.034	24.9391	24.3324	0.641805	0.157492	O75391;I3L0X5;I3L4C3	O75391;I3L0X5	Sperm-associated antigen 7	SPAG7
-0.0177384	0.336969			28	50.9	70.67	32.0868	32.3339	0.771102	0.0617287	P11940;A0A087WTT1;E7EQV3;E7ERJ7;H0YAR2;Q9H361;H0YBN4;H0YAP2;E5RGH3;E5RJB9;H0YB86;H0YAS6;H0YB75;Q4VXU2;E5RH24;H0YAS7;H0YEQ8;H0YC10;E5RHG7;E5RGC4;E5RFD8;H0YAW6;Q5JQF8;Q96DU9	P11940;A0A087WTT1;E7EQV3;E7ERJ7;H0YAR2	Polyadenylate-binding protein 1;Polyadenylate-binding protein	PABPC1
-0.127289	0.329296			7	20.8	58.203	29.1784	29.8479	0.444911	0.092101	A0A286YEX4;P08651	A0A286YEX4;P08651	Nuclear factor 1 C-type	NFIC
-0.295854	0.329296			5	17.4	51.451	27.8384	28.2127	0.124291	0.092101	B1AKN7;B1AKN5;B1AKN8;Q12857;S4R3K4;U3KPY9;S4R3W2;A0A087WXP2;Q5W0Y9;U3KQE8;A0A1B0GWJ4;A0A0A0MRX8;A0A1B0GWI9;Q5VW27;Q5VW30;A0A2R8Y7V8;Q5VW26;O00712;S4R308;K7ESG9;K7EKH0;S4R3K5;A0A1B0GTC1;K7EJB0;C9JWJ8;A0A1B0GVN4;K7EN08;Q14938	B1AKN7;B1AKN5;B1AKN8;Q12857	Nuclear factor 1;Nuclear factor 1 A-type	NFIA
0.214622	0.328837			74	43.7	278.16	31.1885	30.8096	0.663744	0.0680825	O75369;E7EN95;H7C5L4;A0A0A0MT44;A0A0C4DGA1	O75369;E7EN95	Filamin-B	FLNB
0.106214	0.326192			15	60.5	32.182	29.6875	29.5735	0.847795	0.0948537	I3L1P8;Q02978	I3L1P8;Q02978	Mitochondrial 2-oxoglutarate/malate carrier protein	SLC25A11
-0.252295	0.323082			15	35.5	65.853	30.2172	30.9148	0.191564	0.072896	Q86X55;K7EQA8;K7EPK1;K7EK20;K7EIQ8;K7EQB9	Q86X55;K7EQA8	Histone-arginine methyltransferase CARM1	CARM1
0.0415233	0.322274			7	9.3	141.15	25.9058	26.1995	0.918436	0.174293	Q92797;A0A087WUE9;M0R3C7;M0R1C2;M0R180;M0QXP5	Q92797;A0A087WUE9	Symplekin	SYMPK
-0.204732	0.320311			9	34.2	35.079	28.1087	28.0003	0.263098	0.10025	Q6UXN9;C9JBU3	Q6UXN9	WD repeat-containing protein 82	WDR82
-0.0827286	0.319965			2	4.8	65.536	26.218	23.3746	0.732788	0.176988	Q9HCD5;Q5JY17	Q9HCD5;Q5JY17	Nuclear receptor coactivator 5	NCOA5
-0.0186588	0.318693			17	7	316.05	27.3307	26.9071	0.922733	0.178486	Q6KC79	Q6KC79	Nipped-B-like protein	NIPBL
0.175045	0.317883			5	23.9	16.378	29.4048	28.9403	0.697054	0.102549	J3KQN4;P83881;H0Y5B4;H7BZ11;Q969Q0;R4GN19;H7BY91;H0Y3V9	J3KQN4;P83881;H0Y5B4;H7BZ11;Q969Q0	60S ribosomal protein L36a;60S ribosomal protein L36a-like	RPL36A;RPL36A-HNRNPH2;RPL36AL
0.0156403	0.317536			8	23.2	51.212	27.2672	28.5024	0.979139	0.102881	Q13451	Q13451	Peptidyl-prolyl cis-trans isomerase FKBP5;Peptidyl-prolyl cis-trans isomerase FKBP5, N-terminally processed	FKBP5
0.365021	0.316957			3	14	74.761	25.5321	26.0197	0.291208	0.180545	O75746	O75746	Calcium-binding mitochondrial carrier protein Aralar1	SLC25A12
0.0507454	0.316725			6	13.3	53.29	27.526	26.3566	0.896904	0.180821	Q16204	Q16204	Coiled-coil domain-containing protein 6	CCDC6
-0.171271	0.315914			7	14	52.541	29.9825	30.4892	0.339406	0.0792773	J3QRS9;X6R4W8;O43670;J3KS31;J3QS27;J3KTL1;J3KRB6;J3KRW6;H0Y3M2	J3QRS9;X6R4W8;O43670;J3KS31	BUB3-interacting and GLEBS motif-containing protein ZNF207	ZNF207
0.00590291	0.315682			5	13.2	51.583	24.5533	28.0146	0.997377	0.104668	H3BRY6;B4DVT3;B4DJL6;Q96SY0;H3BN95;H3BP17;H3BMK7	H3BRY6;B4DVT3;B4DJL6;Q96SY0	von Willebrand factor A domain-containing protein 9	VWA9
-0.458564	0.312201			29	65.5	59.403	34.2923	34.8998	0.027907	0.0827578	E9PDR0;P05166;C9JQS9;E7EX59;E7ETT1;E7ETT4;E7EUY3;E9PEC3;F8WBI9;E7ENC1;H7C5C9;C9JVW9;C9JVY9;C9JAW3	E9PDR0;P05166;C9JQS9;E7EX59;E7ETT1;E7ETT4;E7EUY3;E9PEC3;F8WBI9	Propionyl-CoA carboxylase beta chain, mitochondrial	PCCB
0.059909	0.311503			4	14.3	40.47	26.0237	24.5887	0.875583	0.187127	H0Y9G6;E7ETU7;P09001;D6RC14;E9PF06;D6RBQ5	H0Y9G6;E7ETU7;P09001;D6RC14;E9PF06	39S ribosomal protein L3, mitochondrial	MRPL3
-0.161056	0.310456			12	33.1	55.594	29.3469	31.062	0.358205	0.0844346	Q9BZK7;A0A0D9SF63;A0A1B0GVH3;A0A1B0GUU2;F8W9D8;C9IYU9;C9JLJ1;C9JCK0;C9JBN1;A0A0D9SF25;C9JCW4;C9JTW8;A0A0D9SFI2;C9JY82;C9JEC9;C9J3H2;C9J903;A0A0D9SEW5;A0A0D9SFS8;C9J7E1	Q9BZK7;A0A0D9SF63;A0A1B0GVH3	F-box-like/WD repeat-containing protein TBL1XR1	TBL1XR1
0.433387	0.304745			10	35.6	56.256	29.6934	29.8419	0.258445	0.11572	P00390;A0A2R8YF59;H0YC68	P00390	Glutathione reductase, mitochondrial	GSR
-0.155245	0.303927			2	4.6	100.68	25.8354	27.5005	0.536529	0.196564	Q8WUA4;H7C3X9;H0Y4Q6;A0A087WZD8	Q8WUA4;H7C3X9;H0Y4Q6;A0A087WZD8	General transcription factor 3C polypeptide 2	GTF3C2
0.300417	0.30381			10	8.8	160.9	27.4815	26.9047	0.386961	0.196712	O75116;E9PF63;Q14DU5;D6REE7;C9JFJ0;A0A0U1RQV4;Q13464	O75116;E9PF63;Q14DU5	Rho-associated protein kinase 2	ROCK2
0.119024	0.303225			4	50	8.2178	30.1854	29.7063	0.854749	0.117326	P63173;J3KT73;J3QL01;J3KSP2	P63173;J3KT73;J3QL01;J3KSP2	60S ribosomal protein L38	RPL38
-0.088807	0.30229			8	19.2	63.461	28.5215	28.6968	0.556911	0.118323	A0A0U1RRM1;Q8WXI9;A0A0U1RR30;A0A0U1RRK3;A0A0U1RR34;A0A1B0GW07	A0A0U1RRM1;Q8WXI9	Transcriptional repressor p66-beta	GATAD2B
-0.117928	0.300534			35	40.9	90.932	30.4252	32.9241	0.468758	0.0945048	O43143;F5H658;Q14562	O43143	Pre-mRNA-splicing factor ATP-dependent RNA helicase DHX15	DHX15
-3.0862	-2.33563	+	+	2	20.2	11.488	29.0815	25.8258	1.33602e-46	4.94926e-08	F8VV32;A0A0B4J259;P61626	F8VV32;A0A0B4J259;P61626	Lysozyme;Lysozyme C	LYZ
-0.178616	0.299362			9	9.6	125.97	27.771	28.1478	0.317637	0.121487	O75717;C9JYB3	O75717	WD repeat and HMG-box DNA-binding protein 1	WDHD1
0.205393	0.299245			5	22.3	23.134	29.716	28.4595	0.633848	0.121615	J3QR09;J3KTE4;P84098	J3QR09;J3KTE4;P84098	Ribosomal protein L19;60S ribosomal protein L19	RPL19
0.162468	0.298189			9	10.9	137.75	27.0071	26.5941	0.646432	0.203939	Q15477;H7C5N0;F8WDE8;H7C4L3;B4E0B4	Q15477	Helicase SKI2W	SKIV2L
-0.102326	0.296428			2	16.1	59.689	25.7824	26.197	0.677276	0.206243	O95758	O95758	Polypyrimidine tract-binding protein 3	PTBP3
0.886745	0.295723			1	36.1	41.699	24.2307	25.6505	0.00952665	0.20717	F8W7E0;H0YA91;E9PSG1	F8W7E0;H0YA91;E9PSG1		CAST
0.0592169	0.291368			2	12.7	15.945	27.661	27.923	0.87719	0.212967	Q14019;H3BT58	Q14019;H3BT58	Coactosin-like protein	COTL1
0.292664	0.289362			7	9.3	113.86	27.7927	28.7125	0.467494	0.132792	A0A0C4DGA6;Q14527;H7C5K0	A0A0C4DGA6;Q14527	Helicase-like transcription factor	HLTF
-0.341153	0.289244			2	15.1	16.961	25.7334	25.661	0.184404	0.215835	A0A0C4DGW6;A6NDU8	A0A0C4DGW6;A6NDU8	UPF0600 protein C5orf51	C5orf51
0.887915	0.289126			5	17.3	50.054	26.0089	25.7743	0.00943162	0.215995	G3V0I5;P49821;E9PMX3;B4DE93;E9PPS5;H0YE81;E9PLC6;E9PQP1;E9PJL9;H0YD04;E9PPR0	G3V0I5;P49821;E9PMX3;B4DE93	NADH dehydrogenase [ubiquinone] flavoprotein 1, mitochondrial	NDUFV1
0.0648829	0.288181			17	45.6	51.735	30.1841	30.9935	0.967677	0.108361	Q53EL6;Q5VZS7	Q53EL6	Programmed cell death protein 4	PDCD4
-0.0925863	0.287591			5	11.4	57.208	23.8407	26.434	0.704668	0.218088	B0QYD3;Q9UH17;P31941;Q6ICH2;Q96AK3	B0QYD3;Q9UH17;P31941	DNA dC->dU-editing enzyme APOBEC-3B;DNA dC->dU-editing enzyme APOBEC-3A	APOBEC3B;APOBEC3A
0.00963388	0.286999			5	28.8	17.962	29.9622	30.4319	0.891853	0.109767	F8W727;P62910;D3YTB1;D3YTI8	F8W727;P62910;D3YTB1	60S ribosomal protein L32	RPL32
-0.0384804	0.286053			109	50.5	273.6	32.4896	32.0999	0.70343	0.110903	Q6P2Q9;I3L0J9;I3L3Z8;I3L1T8	Q6P2Q9	Pre-mRNA-processing-splicing factor 8	PRPF8
0.241718	0.283211			12	13.3	126.39	28.1112	28.7822	0.561592	0.140142	M0R2B7;P28340;M0QZR8;M0QXE6;M0QXQ2;A0A2R8Y705;A0A2R8Y7K6;M0R3H8;M0QZB4	M0R2B7;P28340;M0QZR8;M0QXE6;M0QXQ2	DNA polymerase;DNA polymerase delta catalytic subunit	POLD1
-0.0337911	0.282973			33	21.1	182.77	29.407	28.1298	0.737536	0.140432	Q8NI27;A0A0C4DG98;H0Y815;F2Z2V2;H7C477;H0Y7U4	Q8NI27;A0A0C4DG98	THO complex subunit 2	THOC2
-0.5199	0.282025			29	54.5	80.472	30.3767	33.447	0.0137388	0.115844	Q96RQ3;E9PHF7;F5GYT8;E9PG35;G5E9X5;F8WDI3	Q96RQ3;E9PHF7;F5GYT8;E9PG35;G5E9X5	Methylcrotonoyl-CoA carboxylase subunit alpha, mitochondrial	MCCC1
-0.168869	0.27858			34	25.2	183.16	30.02	28.8225	0.344688	0.145878	P26358;K7ENW7;K7EJL0;K7EMU8;K7EIZ6;K7ENQ6;K7EP77;K7ERQ1;K7ELB1	P26358	DNA (cytosine-5)-methyltransferase 1	DNMT1
-0.314481	0.276913			88	77.2	129.63	39.3112	39.7834	0.115239	0.12236	P11498;E9PRE7;E9PS68	P11498	Pyruvate carboxylase, mitochondrial	PC
-0.180397	0.276437			8	41.9	35.02	29.5969	30.3945	0.313698	0.122981	K7EQ02;K7EQ55;K7EK33;Q96EP5	K7EQ02;K7EQ55;K7EK33;Q96EP5	DAZ-associated protein 1	DAZAP1
0.168	0.276437			38	18.8	292.28	29.7156	28.5231	0.712055	0.148593	Q93008	Q93008	Probable ubiquitin carboxyl-terminal hydrolase FAF-X	USP9X
0.301354	0.273934			3	6.6	65.697	25.7941	25.4646	0.385448	0.237342	Q8WX92	Q8WX92	Negative elongation factor B	NELFB
-0.0479498	0.270469			22	12.9	226.37	27.9328	26.8743	0.689117	0.242411	A6NHR9;J3KTL8;A0A2R8YE92;A0A2R8YCU7;J3QSH1	A6NHR9;J3KTL8	Structural maintenance of chromosomes flexible hinge domain-containing protein 1	SMCHD1
-0.120184	0.269751			12	27.5	56.101	29.2958	30.3238	0.46457	0.131967	Q5SQP8;P56545;E7ESU7;E7EPF8;E9PGB1;E7EUB3	Q5SQP8;P56545	C-terminal-binding protein 2	CTBP2
-0.142353	0.269632			5	14.1	42.868	27.9607	25.5321	0.404837	0.243648	Q2TAM5;E9PKH5;A0A087X0W8;Q04206;E9PI38;E9PQS6;E9PKV4;A0A087WVP0;E9PMD5	Q2TAM5;E9PKH5;A0A087X0W8;Q04206	Transcription factor p65	RELA
-0.137553	0.268315			3	29.3	16.829	28.3197	27.5788	0.417368	0.245602	P50583	P50583	Bis(5-nucleosyl)-tetraphosphatase [asymmetrical]	NUDT2
0.0422241	0.267716			9	40.6	28.994	28.7774	29.8119	0.993262	0.16004	P50402;Q5HY57;F8WEQ1	P50402;Q5HY57	Emerin	EMD
-0.0215261	0.266996			13	21.2	100.83	28.5522	29.3971	0.780346	0.161012	Q01780;K7EJ37	Q01780	Exosome component 10	EXOSC10
-0.000663834	0.266876			9	17.5	75.019	27.5508	27.5378	0.977391	0.247749	Q9BW27;J3QL54;J3KT10;J3QLD4;F5H0W7;J3QLH0;J3QLV0;J3KS87;J3KTC7;J3KSH3;J3KRC0	Q9BW27;J3QL54;J3KT10;J3QLD4;F5H0W7;J3QLH0	Nuclear pore complex protein Nup85	NUP85
-2.47265	-2.47185	+	+	77	74.4	66.038	38.8383	39.271	9.83075e-28	2.17174e-18	P04264	P04264	Keratin, type II cytoskeletal 1	KRT1
0.332049	0.264717			32	46	76.149	32.3564	34.0457	0.456933	0.139064	P23246;H0Y9K7;H0Y9U2	P23246	Splicing factor, proline- and glutamine-rich	SFPQ
-2.30636	-0.0724676	+		12	42.1	46.939	26.8663	29.6555	1.09823e-18	0.930791	Q9Y2T2;E5RJ52;P53677;H0YBM0;H0YBA0;E7ER80	Q9Y2T2	AP-3 complex subunit mu-1	AP3M1
0.0196308	0.263876			17	33.5	61.992	30.2094	30.0916	0.897183	0.165286	Q9BVP2;C9JYH9;C9JZT7;B4DMU5	Q9BVP2	Guanine nucleotide-binding protein-like 3	GNL3
-0.335153	0.263155			25	57	64.132	33.0315	33.5711	0.0960059	0.141325	P14866;M0QXS5	P14866;M0QXS5	Heterogeneous nuclear ribonucleoprotein L	HNRNPL
0.24062	0.259062			9	6.2	200.07	26.5886	24.2672	0.490841	0.259641	Q5VW36;S4R400	Q5VW36;S4R400	Focadhesin	FOCAD
0.245374	0.258217			10	32.9	49.512	29.4118	30.464	0.554546	0.148655	O14929;F8W9G7;F8WEW1	O14929	Histone acetyltransferase type B catalytic subunit	HAT1
0.0311129	0.257011			17	33.1	60.576	29.2356	29.7158	0.970125	0.174986	Q6P1J9;A0A1B0GUB2;A0A3B3IRP5;A0A2R8YHB3;A0A2R8Y640;A0A3B3ISN2	Q6P1J9;A0A1B0GUB2;A0A3B3IRP5;A0A2R8YHB3	Parafibromin	CDC73
0.0970713	0.257011			6	21.7	33.631	25.7472	26.7998	0.790196	0.262826	Q92600;F8WBZ6;H7C0W0	Q92600	Cell differentiation protein RCD1 homolog	RQCD1
0.06226	0.252537			12	7.3	294.36	27.2232	26.3823	0.870127	0.269868	Q9UPU5	Q9UPU5	Ubiquitin carboxyl-terminal hydrolase 24	USP24
-0.111804	0.25181			7	21.7	52.238	27.2633	28.0232	0.651021	0.182613	J3KMX2;B9EGA3;Q92925;J3QWB6;Q6STE5;F8VW95;C9JYI7;F8VZ70;F8VUB0	J3KMX2;B9EGA3;Q92925;J3QWB6	SWI/SNF-related matrix-associated actin-dependent regulator of chromatin subfamily D member 2	SMARCD2
-0.0143393	0.250598			2	9.2	26.711	24.4446	26.0127	0.93583	0.27296	O75940	O75940	Survival of motor neuron-related-splicing factor 30	SMNDC1
-0.0825759	0.249021			9	35.3	36.899	26.6651	28.4922	0.733226	0.186804	Q9NQG5;E9PIQ9;A2A2M0;A0A087WUK3;E9PQF3;A0A087X2D2;K7EQR8	Q9NQG5	Regulation of nuclear pre-mRNA domain-containing protein 1B	RPRD1B
0.398569	0.247563			5	13.8	35.511	26.4302	25.8041	0.248371	0.277848	Q9HC21;J3KTL0;J3QLV3;J3KRY6;J3KSB1;J3KSI7;J3QL84;J3KS44	Q9HC21	Mitochondrial thiamine pyrophosphate carrier	SLC25A19
-0.0097131	0.247198			21	51.5	55.21	31.1438	31.8826	0.797793	0.166059	Q9Y3I0	Q9Y3I0	tRNA-splicing ligase RtcB homolog	RTCB
0.00245056	0.245739			5	10.5	61.124	26.5866	26.9553	0.986869	0.280814	Q9NXV6;J3KNE1;D6RGD2	Q9NXV6	CDKN2A-interacting protein	CDKN2AIP
-0.0883161	0.245617			10	21.9	74.403	28.9227	30.1634	0.558424	0.192013	Q14166	Q14166	Tubulin--tyrosine ligase-like protein 12	TTLL12
0.0350608	0.245252			91	50.4	244.5	32.5708	32.0976	0.950207	0.169286	O75643;B4E0P5	O75643	U5 small nuclear ribonucleoprotein 200 kDa helicase	SNRNP200
0.021764	0.243913			4	4.9	98.972	25.6715	25.7734	0.964753	0.283805	E9PB90;P52789;P19367;P52790	E9PB90;P52789;P19367	Hexokinase;Hexokinase-2;Hexokinase-1	HK2;HK1
-0.373664	0.242572			30	16.1	309.35	27.7251	29.1144	0.146684	0.196764	O95071;E7EMW7;E7ET84;E5RFK7;H0YBB4	O95071;E7EMW7	E3 ubiquitin-protein ligase UBR5	UBR5
0.00317045	0.240986			16	51.2	49.973	29.3686	30.5729	0.868469	0.176524	P13489;H0YCR7;E9PMJ3;E9PLZ3;E9PIM9;E9PMN0;E9PIK5;E9PMA9;E9PR82;E9PMI1	P13489;H0YCR7	Ribonuclease inhibitor	RNH1
0.117296	0.240742			12	32.8	47.996	28.2788	28.9709	0.822984	0.199661	Q9UGI8;F8W7T0;H7BYK1	Q9UGI8;F8W7T0	Testin	TES
-0.166551	0.239887			16	54.9	37.154	32.2145	32.5898	0.349832	0.178425	O43684;J3QT28;J3QSX4	O43684;J3QT28	Mitotic checkpoint protein BUB3	BUB3
-0.179384	0.239887			15	30.3	70.973	30.0176	30.4122	0.321955	0.178425	Q14258;A0A3B3IUA7	Q14258;A0A3B3IUA7	E3 ubiquitin/ISG15 ligase TRIM25	TRIM25
0.0892269	0.236584			8	9.7	106.37	26.5419	28.05	0.808047	0.206355	P57740;G3V1T4	P57740	Nuclear pore complex protein Nup107	NUP107
0.807437	0.236462			49	69.2	89.321	33.1479	35.0806	0.0459898	0.184448	P55072;C9IZA5;C9JUP7	P55072	Transitional endoplasmic reticulum ATPase	VCP
-0.0976408	0.234133			11	17.4	109.05	27.2719	28.585	0.690402	0.210378	H3BP71;O75150;A0A087WTK2;H3BQ99;H3BUL6;I3L332;H3BS50	H3BP71;O75150	E3 ubiquitin-protein ligase BRE1B	RNF40
-0.0526555	0.234011			11	42.5	29.321	28.8868	28.9553	0.673291	0.21058	P78346;Q5VU11;Q5VU10	P78346;Q5VU11;Q5VU10	Ribonuclease P protein subunit p30	RPP30
-0.158848	0.233643			17	10.1	238.87	28.3363	25.0422	0.363528	0.301028	Q12789;H3BRD0;H3BU37;H3BU55	Q12789	General transcription factor 3C polypeptide 1	GTF3C1
-0.00495696	0.231801			14	33.4	55.364	30.7153	31.7112	0.813725	0.192885	Q92769;E5RFP9;H3BM24;E5RFI6;E5RJ04;E5RGV4;E5RHE7;E5RH52;E5RG37;E5RK19	Q92769	Histone deacetylase 2	HDAC2
0.378401	0.230326			9	14.4	113.29	27.6873	28.3511	0.273563	0.216738	Q96T76;H0Y746;H7C1W5;H0Y7V3;B0QZ77;Q5T454	Q96T76;H0Y746	MMS19 nucleotide excision repair protein homolog	MMS19
0.178237	0.228726			29	42.3	104.74	31.0164	30.9763	0.734644	0.198604	P43246;A0A2R8YFH0;E9PHA6;A0A2R8Y6P0;A0A2R8YG02;A0A2R8Y7S8;C9J809;A0A2R8Y713	P43246;A0A2R8YFH0;E9PHA6;A0A2R8Y6P0;A0A2R8YG02;A0A2R8Y7S8	DNA mismatch repair protein Msh2	MSH2
-0.0751704	0.225398			15	54.1	38.496	26.1162	30.1476	0.754596	0.225174	P40937;C9JH72;F5H304;F5H5S0;F5H0U6;E9PEP3	P40937	Replication factor C subunit 5	RFC5
-0.371945	0.224411			4	12.5	43.447	26.5761	27.8102	0.148518	0.317092	Q92734;C9JTY3;C9JUE0;C9JJP5	Q92734;C9JTY3;C9JUE0;C9JJP5	Protein TFG	TFG
-0.0721187	0.224287			2	8.7	29.892	27.5735	26.5212	0.763458	0.317311	A0A0A0MQS1;Q53H96;B5MD87	A0A0A0MQS1;Q53H96;B5MD87	Pyrroline-5-carboxylate reductase;Pyrroline-5-carboxylate reductase 3	PYCRL
0.00388999	0.22367			4	4.5	112.91	26.3362	26.5683	0.99125	0.318405	P49916;K7ERZ5;K7EQB6	P49916;K7ERZ5	DNA ligase 3	LIG3
-0.0728924	0.222928			38	44.1	112.42	31.6619	32.4143	0.596382	0.209723	P78347;C9J6M0;A0A087WW90;A0A0D9SF80;Q86UP8;Q6EKJ0	P78347	General transcription factor II-I	GTF2I
-0.150529	0.221815			22	10.7	358.2	27.8673	28.1601	0.384021	0.231454	P49792;J3KQ37;Q99666;O14715;H7BZ48;F8W705	P49792	E3 SUMO-protein ligase RanBP2	RANBP2
-0.0880554	0.221692			7	19.6	50.704	26.6557	28.1577	0.717545	0.231673	P41240;H3BUM9;H3BU69	P41240	Tyrosine-protein kinase CSK	CSK
0.0683268	0.221197			10	54.5	28.068	30.3755	29.7305	0.96045	0.232551	Q9Y224;G3V4C6;H0YJB9;G3V4E7	Q9Y224;G3V4C6;H0YJB9	UPF0568 protein C14orf166	C14orf166
0.134878	0.220454			9	29.3	49.901	27.7266	28.8918	0.705846	0.233872	P49642;F8VNY2;A0A3B3ITS8;F8VSB2	P49642;F8VNY2	DNA primase small subunit;DNA primase	PRIM1
0.197991	0.220082			6	21.6	41.024	26.7252	26.9399	0.573175	0.324814	Q9Y2Z0	Q9Y2Z0	Suppressor of G2 allele of SKP1 homolog	SUGT1
0.441377	0.218719			19	29.8	75.022	28.0096	31.4845	0.248916	0.218073	O94776;H7C3F3;H0YIT0;E9PF88;H0Y4T7	O94776	Metastasis-associated protein MTA2	MTA2
-0.343293	0.218471			9	36.2	32.616	28.3721	27.7169	0.0793315	0.327719	B4DDF4;B4DUT8;Q99439;A0A087X271;A0A087X1X5;K7ES69;H3BVI6;A0A087WV51;H3BQH0;Q15417	B4DDF4;B4DUT8;Q99439;A0A087X271;A0A087X1X5;K7ES69;H3BVI6	Calponin;Calponin-2	CNN2
0.133695	0.218347			3	5.2	64.845	26.2444	27.2107	0.708437	0.327943	Q7Z7F0	Q7Z7F0	UPF0469 protein KIAA0907	KIAA0907
0.0848807	0.217975			4	31.5	12.201	31.7369	30.8808	0.925767	0.219573	E9PLL6;P46776;E9PJD9;E9PLX7	E9PLL6;P46776;E9PJD9	60S ribosomal protein L27a	RPL27A
0.0471196	0.217107			4	20.6	31.827	26.1876	25.0325	0.905361	0.330193	O60671;D6R9A1	O60671	Cell cycle checkpoint protein RAD1	RAD1
0.160017	0.213752			1	45.7	36.161	27.7784	26.9761	0.729188	0.336326	F8VVM2;F8VWQ0;F8VZL5;F8VWR4	F8VVM2		SLC25A3
-0.266923	0.211511			12	31.4	52.049	30.1878	30.6503	0.170914	0.232923	Q8N684;F5H669;F5H6M0;F5H047;J3QT54;C9J286;C9J323;C9JM38;F5H5B7;F5H1W4;F5H2K8;F5H6P5;F5H6A8;F5GXA3	Q8N684;F5H669;F5H6M0;F5H047;J3QT54	Cleavage and polyadenylation specificity factor subunit 7	CPSF7
-0.220211	0.211386			44	39.1	136.06	32.0096	32.4302	0.24316	0.233186	P55265;A0A3B3IRQ9;H0YCK3;A0A3B3ISX1;A0A3B3ITG9;A0A3B3ISU1	P55265;A0A3B3IRQ9;H0YCK3;A0A3B3ISX1	Double-stranded RNA-specific adenosine deaminase	ADAR
0.651132	0.210888			12	34.4	52.645	29.2399	29.5003	0.0793548	0.25137	P31930	P31930	Cytochrome b-c1 complex subunit 1, mitochondrial	UQCRC1
-0.100824	0.210888			13	43.3	23.577	32.1283	31.3439	0.515379	0.23424	P40429;M0QYS1;Q8J015;Q6NVV1;M0QZU1;A0A096LPE0	P40429;M0QYS1;Q8J015	60S ribosomal protein L13a	RPL13A;RPL13a
-0.290674	0.210139			6	36.8	13.293	31.1779	30.9695	0.141007	0.235827	P49207	P49207	60S ribosomal protein L34	RPL34
0.16877	0.20989			17	62.8	31.392	31.0111	31.1375	0.753496	0.236358	B1ALA9;P60891;A0A2R8Y7H4;B7ZB02;B1ALA7;Q15244	B1ALA9;P60891;A0A2R8Y7H4	Ribose-phosphate pyrophosphokinase 1	PRPS1
-0.272193	0.208767			46	65	69.147	34.412	34.7955	0.1639	0.23876	P17844;J3KTA4;J3QRQ7;J3KRX8;J3QSF1;J3KTQ4;J3QR02;J3KRZ1;X6RLV5;J3QKN9;J3QRN5;J3QS79;J3QLG9;J3QR62	P17844;J3KTA4	Probable ATP-dependent RNA helicase DDX5	DDX5
-0.123575	0.206018			66	42.8	215.49	31.5655	31.371	0.453894	0.24471	A0A2R8Y425;A0A2R8Y5J0;A0A2R8YFK9;A0A2U3TZM0;F5GWX5;A0A2R8Y212;A0A2R8Y521;A0A0C4DGG9;Q14839;A0A2R8YFD8;A0A2R8YD40;A0A2R8YDJ9;A0A2R8YDW2;A0A2R8Y4X2;A0A2R8Y8C1;A0A2R8YER1;A0A2R8Y445;A0A2R8Y5Z7;A0A2R8Y7I0;A0A2R8Y7M9;A0A2R8Y685;A0A2R8Y8B3;A0A2R8Y5M9;A0A2R8YE38;K7EMY3;Q12873;F5H6N4;A0A2R8Y7X1;A0A2R8Y6G9;I3L229;H7C3H7;H7C0J3;A0A2R8Y795;K7EPV1;F6T542;K7ESA5	A0A2R8Y425;A0A2R8Y5J0;A0A2R8YFK9;A0A2U3TZM0;F5GWX5;A0A2R8Y212;A0A2R8Y521;A0A0C4DGG9;Q14839;A0A2R8YFD8;A0A2R8YD40;A0A2R8YDJ9;A0A2R8YDW2;A0A2R8Y4X2;A0A2R8Y8C1;A0A2R8YER1;A0A2R8Y445;A0A2R8Y5Z7	Chromodomain-helicase-DNA-binding protein 4	CHD4
-0.228605	0.205267			16	9.6	243.87	27.8356	26.9054	0.219227	0.352161	Q9BTC0	Q9BTC0	Death-inducer obliterator 1	DIDO1
0.742179	0.204767			1	9.4	13.999	26.7406	30.3994	0.0302624	0.247453	K7EM02;K7EIJ8;Q8IYT4	K7EM02;K7EIJ8;Q8IYT4	Katanin p60 ATPase-containing subunit A-like 2	KATNAL2
-0.141828	0.204767			6	23.6	37.19	27.3668	29.242	0.570792	0.263034	Q52LJ0;H0YNA1	Q52LJ0	Protein FAM98B	FAM98B
0.251204	0.204391			18	49.6	50.227	31.1258	31.6493	0.595377	0.24828	Q9Y265;H7C4G5;E7ETR0;J3QLR1;H7C4I3	Q9Y265;H7C4G5;E7ETR0	RuvB-like 1	RUVBL1
0.303693	0.203389			6	29.8	26.383	28.663	28.1352	0.448339	0.26571	Q9NPD3;E9PI41;E9PPI9	Q9NPD3;E9PI41	Exosome complex component RRP41	EXOSC4
0.517528	0.202888			16	44.3	45.199	30.7982	31.5962	0.217865	0.251611	P24752;H0YEL7;E9PRQ6;E9PKF3	P24752	Acetyl-CoA acetyltransferase, mitochondrial	ACAT1
0.260026	0.202386			10	11.5	136.22	28.7496	29.0108	0.52675	0.26767	D6REX3;O94979;H7BXG7;D6RHZ5;H0YAB3;H0Y9K1;H0Y8V7;H0YAF5;H0Y8W8;D6RE64;D6RCQ9;H0Y9V3;H0Y9T9	D6REX3;O94979;H7BXG7;D6RHZ5;H0YAB3	Protein transport protein Sec31A	SEC31A
0.497536	0.201885			2	3.3	65.702	24.9028	25.3588	0.14821	0.358604	A0A087WUB9;Q8WYA6	A0A087WUB9;Q8WYA6	Beta-catenin-like protein 1	CTNNBL1
0.0867838	0.201885			1	4.1	46.189	24.898	25.5219	0.813628	0.358604	E9PHH9;Q9BUI4	E9PHH9;Q9BUI4	DNA-directed RNA polymerase III subunit RPC3	POLR3C
-0.0730442	0.201885			27	33.2	128.3	30.7036	31.0253	0.595927	0.253852	Q93009;H3BND8;F5H2X1;I3L2D8;H3BUV0;H3BTM1;H3BRA2;H3BQD1	Q93009;H3BND8	Ubiquitin carboxyl-terminal hydrolase 7;Ubiquitin carboxyl-terminal hydrolase	USP7
-0.428546	0.201759			11	12.7	128.25	27.0853	28.4967	0.0967689	0.2689	P35251;E0CX09;H0Y8U4;H0Y9P8;D6RAD2;A0A1W2PP02	P35251	Replication factor C subunit 1	RFC1
-0.10493	0.201383			6	17	59.578	27.2236	27.2262	0.670021	0.359566	Q9Y2X3	Q9Y2X3	Nucleolar protein 58	NOP58
0.195474	0.200755			6	13.1	58.022	26.9086	28.2559	0.578235	0.270878	O95747;C9JIG9	O95747;C9JIG9	Serine/threonine-protein kinase OSR1	OXSR1
-0.0431404	0.199625			5	16.1	45.786	25.3681	28.0123	0.849004	0.273117	Q9Y679	Q9Y679	Ancient ubiquitous protein 1	AUP1
-0.0823162	0.1995			10	42.4	19.072	31.7616	31.9408	0.568412	0.259234	H0YKD8;P46779;H0YMF4;H0YLP6	H0YKD8;P46779;H0YMF4;H0YLP6	60S ribosomal protein L28	RPL28
0.00633396	0.199374			21	39.2	72.683	31.0488	30.6661	0.851847	0.259519	O14744;H0YJX6;G3V580;G3V5L5;G3V2L6;H0YJD3;H7BZ44;G3V2X6;C9JSX3;H0YJ77;G3V5T6;G3V507;H0YJY6;G3V2F5	O14744	Protein arginine N-methyltransferase 5;Protein arginine N-methyltransferase 5, N-terminally processed	PRMT5
0.29537	0.198494			3	4.2	115.28	26.0929	26.9185	0.395172	0.365136	O14974;H0YHI8;A0A3B3ISH4;F8VZN8;F8VW28;H0YHL8;H0YIS4	O14974;H0YHI8;A0A3B3ISH4;F8VZN8	Protein phosphatase 1 regulatory subunit 12A	PPP1R12A
-0.263802	0.198368			9	16.1	90.254	28.1799	28.6975	0.164526	0.275621	O43290;E9PQI8	O43290	U4/U6.U5 tri-snRNP-associated protein 1	SART1
0.336969	0.198243			28	55.4	67.56	31.8877	33.7734	0.449135	0.262102	Q96AE4;E9PEB5	Q96AE4;E9PEB5	Far upstream element-binding protein 1	FUBP1
0.00863037	0.19774			2	15.5	19.42	23.4131	25.9053	0.995614	0.366599	C9J880;Q68CQ7	C9J880;Q68CQ7	Glycosyltransferase 8 domain-containing protein 1	GLT8D1
0.0473989	0.197488			27	67.3	49.541	33.7311	34.0875	0.992775	0.263834	P49411;H3BNU3	P49411	Elongation factor Tu, mitochondrial	TUFM
0.0476779	0.196229			9	16	102.13	27.8032	28.1113	0.980786	0.279919	A0A087WWP4;Q96T37	A0A087WWP4;Q96T37	Putative RNA-binding protein 15	RBM15
0.324119	0.1956			3	31.7	13.916	31.7778	31.5735	0.469662	0.268203	P62318;H3BT13	P62318	Small nuclear ribonucleoprotein Sm D3	SNRPD3
0.00791302	0.195348			5	34.9	29.572	28.0119	28.1235	0.885617	0.281704	Q9NQT5	Q9NQT5	Exosome complex component RRP40	EXOSC3
-0.35899	0.19497			4	16.5	34.833	24.9603	24.9912	0.162906	0.372004	Q00403;B1APE1;B1APE2	Q00403;B1APE1;B1APE2	Transcription initiation factor IIB	GTF2B
0.0054719	0.193583			7	17.8	60.125	25.1366	28.4781	0.996065	0.2853	C9JA08;Q96D46;C9J0B9;C9IZW9;C9K0C2;C9IY70	C9JA08;Q96D46;C9J0B9	60S ribosomal export protein NMD3	NMD3
0.170053	0.193078			13	21.7	93.596	28.221	28.966	0.707671	0.286334	R4GMQ1;O60341;R4GMP9	R4GMQ1;O60341	Lysine-specific histone demethylase 1A	KDM1A
-0.208994	0.192952			5	19.9	36.249	27.3895	27.1263	0.410436	0.375972	P53597;H7C233	P53597	Succinyl-CoA ligase [ADP/GDP-forming] subunit alpha, mitochondrial	SUCLG1
-0.199554	0.191815			12	39.4	47.46	29.106	30.572	0.273363	0.277109	O96019;H7C5S0;C9JQT2;O94805	O96019;H7C5S0	Actin-like protein 6A	ACTL6A
-0.153671	0.19131			5	8.4	104.76	24.956	27.2156	0.540493	0.37922	P22670;H0Y7W5;P48378;P48380	P22670	MHC class II regulatory factor RFX1	RFX1
-0.278426	0.190678			4	39.8	14.787	31.9715	31.8172	0.155885	0.279824	P35268;K7EP65;K7EKS7;K7ELC4;K7EMH1;K7ERI7;K7EJT5	P35268;K7EP65;K7EKS7;K7ELC4;K7EMH1;K7ERI7;K7EJT5	60S ribosomal protein L22	RPL22
0.179511	0.190425			35	50.9	109.43	32.1384	31.7294	0.732117	0.28043	Q15029;K7EP67;K7EJ74;K7EIT3;K7EIV5	Q15029	116 kDa U5 small nuclear ribonucleoprotein component	EFTUD2
0.0835197	0.188781			9	38.3	36.588	28.6428	29.824	0.899053	0.29524	P61964;V9GZ59;V9GYQ5	P61964;V9GZ59	WD repeat-containing protein 5	WDR5
-0.421554	0.186247			9	37.9	31.362	32.1325	30.4809	0.041507	0.290575	Q07021;I3L3Q7;I3L3B0	Q07021;I3L3Q7;I3L3B0	Complement component 1 Q subcomponent-binding protein, mitochondrial	C1QBP
-0.322541	0.185359			10	59.2	23.772	29.769	26.7345	0.0970343	0.391135	O95816	O95816	BAG family molecular chaperone regulator 2	BAG2
0.208892	0.185232			14	45.4	31.279	31.2713	31.3014	0.674732	0.293075	P09012;M0R268;M0R221;M0R2B8;M0QZG7;M0QXK2;M0R0G9	P09012;M0R268;M0R221;M0R2B8;M0QZG7;M0QXK2	U1 small nuclear ribonucleoprotein A	SNRPA
0.0409626	0.182311			12	37.9	32.996	30.3631	30.9205	0.970559	0.300355	P36542	P36542	ATP synthase subunit gamma, mitochondrial	ATP5C1
-0.143134	0.181675			14	16.1	141.29	28.1945	26.568	0.402821	0.398625	Q9C0C9;K7ES11;K7EQ12	Q9C0C9;K7ES11	E2/E3 hybrid ubiquitin-protein ligase UBE2O	UBE2O
0.113567	0.181548			26	21	158.64	29.601	29.6808	0.831315	0.310645	E7EX73;E9PGM1;E7EUU4;Q04637;C9JF13;C9J6B6;H7C044;C9K073;C9J2Z7;H7C0V6;A0A0A0MSA7;A0A0U1RQK7;O43432;F8WCF2;REV__F5H7J8;C9JHW9;REV__Q8NEG2;REV__C9JQZ6;REV__J3KQX6	E7EX73;E9PGM1;E7EUU4;Q04637	Eukaryotic translation initiation factor 4 gamma 1	EIF4G1
-0.0684229	0.181421			10	65.5	12.538	32.7499	32.2544	0.609863	0.302597	P18077;C9K025;F8WBS5;F8WB72	P18077;C9K025	60S ribosomal protein L35a	RPL35A
-0.379658	0.180403			10	26.2	44.205	28.6029	29.1928	0.054687	0.313132	J3KNW4;A0A0A0MSG2;Q14192	J3KNW4;A0A0A0MSG2;Q14192	Four and a half LIM domains protein 2	FHL2
0.0677764	0.180148			4	16.2	62.228	27.3442	27.649	0.857349	0.401754	Q96KA5;G5E9Z2	Q96KA5;G5E9Z2	Cleft lip and palate transmembrane protein 1-like protein	CLPTM1L
0.0494913	0.180021			40	32.9	147.18	30.457	28.2036	1	0.313964	Q9NTJ3;E9PD53;C9JR83;C9J9E4;C9JVD8;C9J578;C9JWF0;C9IYK2;C9JJ64	Q9NTJ3;E9PD53	Structural maintenance of chromosomes protein 4;Structural maintenance of chromosomes protein	SMC4
0.170053	0.179511			7	31.4	37.535	26.225	28.0731	0.630465	0.315077	Q86W42	Q86W42	THO complex subunit 6 homolog	THOC6
-0.139919	0.178492			28	27.7	145.17	29.6721	30.0141	0.411162	0.317311	Q96ST3;H3BNZ3;H3BP90;H3BMA2;H3BT34;H3BQ76;H3BQ88;H3BNA0;H3BQL7	Q96ST3	Paired amphipathic helix protein Sin3a	SIN3A
0.75446	0.176961			4	12.1	34.094	25.0049	26.7214	0.0276074	0.408333	Q9UHQ9;H7C0R7	Q9UHQ9;H7C0R7	NADH-cytochrome b5 reductase 1	CYB5R1
-0.0306339	0.176578			16	30.6	70.737	28.885	30.3524	0.748484	0.314988	Q969Z0;C9IZN7;C9J7P5;H7C4R5;C9J5A2;C9J347;C9J618	Q969Z0	Protein TBRG4	TBRG4
0.69537	0.176195			10	44.2	28.723	29.2349	29.3717	0.0599323	0.322381	Q06323;H0YLU2;H0YKK6	Q06323	Proteasome activator complex subunit 1	PSME1
-0.210012	0.17594			5	5.2	151.19	26.3004	25.2541	0.408232	0.410454	O15014;E7ERY8	O15014	Zinc finger protein 609	ZNF609
-0.0548119	0.175812			20	68.6	33.296	34.0734	34.1879	0.651724	0.316978	Q99623;J3KPX7;F5GY37;F5GWA7;F5H3X6;F5H0C5;F5H2D2;U3KPZ5	Q99623;J3KPX7;F5GY37;F5GWA7	Prohibitin-2	PHB2
0.00934718	0.175684			14	75	21.863	31.912	30.9768	0.862084	0.317311	P32969;A0A2R8Y5Y7;D6RAN4;E7ESE0;H0Y9V9;H0Y9R4	P32969;A0A2R8Y5Y7;D6RAN4;E7ESE0;H0Y9V9	60S ribosomal protein L9	RPL9
0.120086	0.175557			17	47.5	48.442	31.7163	32.7038	0.852555	0.317643	P22695;H3BRG4;H3BSJ9;H3BP04;H3BUE4;H3BUI9;A0A087WVZ4	P22695;H3BRG4;H3BSJ9	Cytochrome b-c1 complex subunit 2, mitochondrial	UQCRC2
0.315798	0.173128			18	74.6	26.21	32.2168	31.8086	0.483228	0.324017	Q9HB71;B2ZWH1	Q9HB71	Calcyclin-binding protein	CACYBP
-0.518742	0.172616			26	55.1	61.332	32.8556	32.5463	0.0139321	0.325371	Q9HCC0;D6RD67;D6RDF7;D6R9R1;A0A0G2JM88	Q9HCC0;D6RD67;D6RDF7	Methylcrotonoyl-CoA carboxylase beta chain, mitochondrial	MCCC2
-0.168236	0.171591			1	0.6	144.47	28.5535	29.0264	0.341239	0.332704	H0YNU5;A0A3B3IT82;P54132	H0YNU5;A0A3B3IT82;P54132	Bloom syndrome protein	BLM
-0.140666	0.170822			5	20.2	37.865	26.7821	27.4577	0.573807	0.421183	B0QYV1;A0A0G2JRA5;O43251;A0A0G2JRD1;S4R3K7;S4R469;F8VR27;F8VZY7;A0A3B3ITL7;J3QRF4;B0QYY4;A0A087X2B1;F8VRS4;J3KNW3;B7Z1U7;F8VZG9;A0A286YEU2;A6NFN3;Q9NWB1;B0QYY6;A0A0G2JSB3;I3L1D4;B0QYY7;J3QQZ2	B0QYV1;A0A0G2JRA5;O43251;A0A0G2JRD1;S4R3K7;S4R469;F8VR27;F8VZY7;A0A3B3ITL7;J3QRF4;B0QYY4;A0A087X2B1;F8VRS4;J3KNW3;B7Z1U7;F8VZG9;A0A286YEU2;A6NFN3;Q9NWB1	RNA binding protein fox-1 homolog;RNA binding protein fox-1 homolog 2;RNA binding protein fox-1 homolog 3;RNA binding protein fox-1 homolog 1	RBFOX2;RBFOX1;RBFOX3
0.234747	0.170822			11	14.7	106.1	27.7335	27.6088	0.575146	0.421183	Q9UNX4;Q6PDA5	Q9UNX4	WD repeat-containing protein 3	WDR3
-0.156756	0.170694			3	6.4	46.895	26.4485	26.6473	0.532736	0.421454	Q9NW64;E5RJW4	Q9NW64	Pre-mRNA-splicing factor RBM22	RBM22
-0.0691945	0.16543			18	76.4	37.497	33.6607	34.0621	0.607526	0.344763	Q15365	Q15365	Poly(rC)-binding protein 1	PCBP1
-0.129402	0.164915			11	22.7	59.209	30.9477	30.8474	0.438839	0.34618	Q16630;F8WJN3;F8W084;A0A3B3ISW1	Q16630;F8WJN3	Cleavage and polyadenylation specificity factor subunit 6	CPSF6
-0.0141061	0.164786			20	11	266.94	28.187	25.4588	0.806582	0.434048	A5YKK6;H3BVC9;H3BMZ2;H3BNB1	A5YKK6	CCR4-NOT transcription complex subunit 1	CNOT1
-0.0430067	0.164786			4	9.9	57.673	26.674	27.3832	0.849404	0.434048	O60832;C9IYT0;H7C0M1;H7BZF2;H7C2Q9	O60832;C9IYT0;H7C0M1	H/ACA ribonucleoprotein complex subunit 4	DKC1
-0.259755	0.163885			2	9.6	28.38	25.7817	23.9773	0.309259	0.435988	P13984	P13984	General transcription factor IIF subunit 2	GTF2F2
-0.00627491	0.16221			13	32.6	58.449	29.6093	30.2127	0.834509	0.353686	O43172	O43172	U4/U6 small nuclear ribonucleoprotein Prp4	PRPF4
0.0593554	0.161694			4	13.9	48.357	26.8221	27.9914	0.876869	0.355608	Q05048;A0A0A0MSZ9	Q05048	Cleavage stimulation factor subunit 1	CSTF1
-0.0124463	0.161565			5	34	30.472	28.394	27.6695	0.812482	0.441005	O60828;H7C053	O60828	Polyglutamine-binding protein 1	PQBP1
-0.195269	0.161049			4	2.5	169.01	25.1292	24.9491	0.440847	0.442125	Q9Y4B6	Q9Y4B6	Protein VPRBP	VPRBP
0.249263	0.160275			6	31.2	60.029	26.4985	28.9584	0.474957	0.358973	O60684;Q5TFJ7;S4R3E5	O60684;Q5TFJ7	Importin subunit alpha-7	KPNA6
0.0361869	0.160017			14	24.1	82.89	29.2774	29.6936	0.988686	0.359587	A0A087X0M4;Q9BWU0;A0A087WWF4;H7C256	A0A087X0M4;Q9BWU0	Kanadaptin	SLC4A1AP
0.174279	0.159371			8	36.4	30.772	29.0618	28.7141	0.698681	0.361126	P21796;C9JI87	P21796;C9JI87	Voltage-dependent anion-selective channel protein 1	VDAC1
-0.307216	0.158725			7	19.9	57.258	26.7005	26.804	0.230978	0.447192	Q96RE7;K7ENW4;Q96BF6	Q96RE7	Nucleus accumbens-associated protein 1	NACC1
-0.104651	0.157949			13	48.8	24.831	31.117	29.8292	0.504744	0.364529	P62906	P62906	60S ribosomal protein L10a	RPL10A
-0.183769	0.157173			53	40.2	153.89	30.8164	31.3653	0.312771	0.367934	Q92878;A0A1W2PQ90;E7ESD9;E7EN38;H7C0V2;H7C0P8;E9PM98;C9JNH8	Q92878;A0A1W2PQ90	DNA repair protein RAD50	RAD50
-0.234533	0.157044			7	50.8	20.697	30.8806	30.0585	0.219033	0.366707	P84077;P61204;F5H423;F5H0C7;H0YGG7;F5H1V1;F5H6T5;F8WDB3	P84077;P61204;F5H423	ADP-ribosylation factor 1;ADP-ribosylation factor 3	ARF1;ARF3
0.266397	0.156914			31	44.1	88.885	31.888	32.1615	0.567959	0.368676	Q15459;F8WB66;H7C1L2;F8WC79	Q15459	Splicing factor 3A subunit 1	SF3A1
-0.562197	0.156785			4	18	31.124	26.8281	28.1919	0.0299611	0.367331	A0A0C4DFV9;Q01105;A0A087X027;P0DME0	A0A0C4DFV9;Q01105;A0A087X027;P0DME0	Protein SET;Protein SETSIP	SET;SETSIP
0.0184917	0.156655			3	9.8	52.221	27.4174	27.8514	0.972439	0.451731	P11172;E9PFD2;F2Z3P2;F2Z303;F8WDG4	P11172;E9PFD2	Uridine 5-monophosphate synthase;Orotate phosphoribosyltransferase;Orotidine 5-phosphate decarboxylase	UMPS
0.0482362	0.156526			13	29	69.283	30.1697	30.7768	0.995667	0.369791	P04844;Q5JYR4;Q5JYR7;Q5JYR3;H0Y5M1;F2Z3K5	P04844	Dolichyl-diphosphooligosaccharide--protein glycosyltransferase subunit 2	RPN2
-0.162008	0.155749			30	59.2	54.231	33.8403	34.5128	0.360057	0.372027	Q15233;H7C367;C9JYS8;C9IZL7;C9J4X2;A0A0U1RQF9	Q15233;H7C367;C9JYS8	Non-POU domain-containing octamer-binding protein	NONO
-0.0678481	0.15562			18	55.3	28.024	32.8224	33.0487	0.611607	0.3724	P62917;E9PKZ0;G3V1A1;E9PKU4;E9PP36	P62917;E9PKZ0;G3V1A1;E9PKU4;E9PP36	60S ribosomal protein L8	RPL8
0.61946	0.15549			8	11.1	118.71	28.146	26.3497	0.0961876	0.454298	Q8TEX9;H0YN14;H0YN07;H0YMR4;H0YLV0;H0YL92	Q8TEX9;H0YN14	Importin-4	IPO4
-0.0168039	0.154972			9	13.3	79.49	27.1616	28.4562	0.928355	0.371719	Q8TC07;C9JA93;F8WCB5;F8WAX5;F8WDJ1;F8WF35;F8VV61	Q8TC07;C9JA93	TBC1 domain family member 15	TBC1D15
-2.23589	-0.0257644	+		14	16.1	118.39	26.2884	29.4777	1.1706e-17	0.941811	A0A1W2PNX8;Q9H3U1	A0A1W2PNX8;Q9H3U1	Protein unc-45 homolog A	UNC45A
-0.196343	0.154065			2	6.1	50.714	25.8781	26.3402	0.438421	0.45745	O43159;E9PPP6;E9PPY3	O43159;E9PPP6;E9PPY3	Ribosomal RNA-processing protein 8	RRP8
0.399554	0.153676			47	24.8	267.29	30.2876	30.1693	0.356722	0.374877	P12270;Q5SWX9	P12270	Nucleoprotein TPR	TPR
-0.107586	0.153416			16	51.5	36.091	31.7116	32.1335	0.496666	0.378792	Q15717;M0QZR9;M0R055;B1AM48;B1APY9;B1APY8;A0A0A0MRX1;A0A0R4J2E6;Q12926;P26378	Q15717;M0QZR9	ELAV-like protein 1	ELAVL1
0.191942	0.153416			14	51.9	35.619	31.1837	31.8736	0.707633	0.378792	Q9H9B4;D6RFI0;D6RDG7;S4R2X2;D6RAE9	Q9H9B4	Sideroflexin-1	SFXN1
0.00345838	0.153287			2	8	56.882	27.158	27.3114	0.989936	0.459175	Q9UHR4	Q9UHR4	Brain-specific angiogenesis inhibitor 1-associated protein 2-like protein 1	BAIAP2L1
-0.127983	0.153027			8	23.1	52.894	28.3942	28.5137	0.443018	0.376464	B7Z7F3;Q9H6Z4;K7EIJ4;K7EN31;K7ENJ2;K7EID7;K7ENB9;K7EPW1;K7ESQ0	B7Z7F3;Q9H6Z4;K7EIJ4	Ran-binding protein 3	RANBP3
0.0625362	0.15082			10	19.8	76.852	28.792	29.4994	0.94683	0.381894	A0A2U3TZY2;Q9H078;H0YGM0;F5H392;A0A2R8Y6R5;A0A2R8Y7E8	A0A2U3TZY2;Q9H078;H0YGM0	Caseinolytic peptidase B protein homolog	CLPB
0.396927	0.15069			13	23.3	96.907	26.1355	30.8367	0.25036	0.386794	A0A2R8Y891;P08237;F8VZI0;F8VNX2;F8VZQ1;F8VX13;F8W1J8;F8VSF7;F8VW30;F8VSL1;F8VUB8;F8VYK8;F8VTQ3;F8VP00;F8VVE3	A0A2R8Y891;P08237;F8VZI0	ATP-dependent 6-phosphofructokinase, muscle type	PFKM
-0.0259407	0.15043			15	39.2	56.157	30.1907	30.7176	0.7441	0.387562	P55809;E9PDW2	P55809;E9PDW2	Succinyl-CoA:3-ketoacid coenzyme A transferase 1, mitochondrial	OXCT1
-0.145589	0.14978			44	62.9	77.515	31.8927	34.3877	0.398555	0.389487	P52272;A0A087X0X3;M0R2T0;M0R019;M0R2I7;M0R0N3;M0QYQ7;M0R0Y6;M0QY96;M0QYL3	P52272;A0A087X0X3	Heterogeneous nuclear ribonucleoprotein M	HNRNPM
-0.0935711	0.14952			9	33.8	38.914	25.6854	27.9537	0.70188	0.46758	P48729;D6REM4;H0Y9X2;U3KQK7;E7ETM0;Q8N752;E5RG27;D6RGE5;U3KQ83;U3KPX3	P48729;D6REM4	Casein kinase I isoform alpha	CSNK1A1
0.201885	0.148999			25	44	70.901	31.6035	32.0097	0.688262	0.391806	B0QY89;Q9Y262;B0QY90;C9JHP4;C9K0Q7;H7C3A0;H0Y7E6	B0QY89;Q9Y262;B0QY90	Eukaryotic translation initiation factor 3 subunit L	EIF3L
0.0563061	0.148348			54	82.4	53.651	35.1006	35.5737	0.985685	0.393746	P08670;B0YJC4;B0YJC5;A0A1B0GTT5;A0A1B0GVG8;H7C5W5;P17661;P41219;K7EMP8;A0A1X7SBR3;A0A1W2PR46;P14136;F8W835;A0A1W2PRT3	P08670;B0YJC4	Vimentin	VIM
0.00273846	0.146655			41	56.9	96.022	31.904	33.078	0.839666	0.398821	Q8WUM4;A0A3B3IT07;C9IZF9;F8WEQ7;F8WBR8;F8WDK9	Q8WUM4	Programmed cell death 6-interacting protein	PDCD6IP
0.0746424	0.146525			9	19.1	68.436	27.7138	27.6725	0.841498	0.474322	Q06124;A0A1W2PPU4;A0A0U1RRI0;H0YF12	Q06124;A0A1W2PPU4	Tyrosine-protein phosphatase non-receptor type 11	PTPN11
-0.0750336	0.146264			11	34.7	37.563	30.8919	31.7214	0.589972	0.399999	O00303;H0YDT6;E9PQV8;A0A1W2PP79	O00303	Eukaryotic translation initiation factor 3 subunit F	EIF3F
-0.030354	0.145873			5	13.4	50.197	26.1692	28.0123	0.887389	0.394235	O75530;E9PJK2;H0YEL4;E9PMU3	O75530;E9PJK2	Polycomb protein EED	EED
-0.307073	0.145743			7	40	44.424	25.984	29.5528	0.23119	0.394564	P36507;G5E9C7;M0R1B6	P36507;G5E9C7	Dual specificity mitogen-activated protein kinase kinase 2	MAP2K2
-0.0861397	0.145351			24	50.2	80.253	31.5696	32.9597	0.557245	0.402756	A0A1X7SBZ2;A0A1W2PQ51;Q92841;A0A0U1RQJ0	A0A1X7SBZ2;A0A1W2PQ51;Q92841	Probable ATP-dependent RNA helicase DDX17	DDX17
-0.128913	0.145351			44	51.8	90.583	34.282	34.5592	0.440091	0.402756	Q00839	Q00839	Heterogeneous nuclear ribonucleoprotein U	HNRNPU
0.390778	0.14483			2	1.9	125.87	24.7938	24.0377	0.257904	0.478162	O95104;A0A0A0MT33;Q9UPN6	O95104;A0A0A0MT33;Q9UPN6	Splicing factor, arginine/serine-rich 15;Protein SCAF8	SCAF4;SCAF8
-0.235926	0.144699			9	69.1	17.818	30.6249	29.0959	0.216782	0.397199	P30050	P30050	60S ribosomal protein L12	RPL12
-0.00852261	0.144568			60	51.6	143.23	31.7158	32.3521	0.801773	0.40513	Q14683;G8JLG1;H0Y7K8;V9GY57;V9GYN9	Q14683;G8JLG1	Structural maintenance of chromosomes protein 1A;Structural maintenance of chromosomes protein	SMC1A
-2.11522	1.95114	+	+	5	2.4	288.89	28.3419	30.3375	5.02667e-23	4.67658e-26	P42345;B1AKP8	P42345;B1AKP8	Serine/threonine-protein kinase mTOR	MTOR
-0.118539	0.143263			23	20.4	164.98	29.0729	27.209	0.469192	0.481726	Q14C86;F8W9S7;C9IZ08;B0QZ65;B4DGD8;H0Y4E7;H0Y7I9;A0A0A0MQV8;C9IZX9	Q14C86;F8W9S7;C9IZ08;B0QZ65;B4DGD8	GTPase-activating protein and VPS9 domain-containing protein 1	GAPVD1
-0.248553	0.143002			37	64.5	86.47	28.568	33.0053	0.18681	0.409906	Q08J23;A0A140T9Y7	Q08J23	tRNA (cytosine(34)-C(5))-methyltransferase	NSUN2
-0.111134	0.141694			8	60.4	49.129	29.4372	30.2773	0.490299	0.413916	O00148;K7EQN7;K7EPJ3;K7EN69;K7ENP6;K7EL56;K7EIL8	O00148;K7EQN7	ATP-dependent RNA helicase DDX39A	DDX39A
0.0117819	0.14104			11	49.4	20.252	32.5165	32.2071	0.870372	0.41593	P62913;Q5VVC8	P62913;Q5VVC8	60S ribosomal protein L11	RPL11
0.0750534	0.140909			3	11.1	35.144	24.1592	25.8462	0.840551	0.487107	O00743	O00743	Serine/threonine-protein phosphatase 6 catalytic subunit;Serine/threonine-protein phosphatase 6 catalytic subunit, N-terminally processed	PPP6C
-0.0158847	0.139993			8	31.9	36.724	29.0036	29.61	0.800272	0.409214	Q9BQA1;H0Y711	Q9BQA1;H0Y711	Methylosome protein 50	WDR77
-0.192365	0.139601			11	33.6	44.739	29.9231	31.0813	0.288063	0.420386	Q13148;A0A087WX29;B1AKP7;G3V162;A0A087X260;A0A087WYY0;K7EJM5;A0A0A0N0M3;K7EN94;A0A087WXQ5;A0A087WV68;A0A087WW61;A0A087WX67;A0A087WXV3;A0A1W2PNU8;K7EJ99;A0A0A0MSV7;A0A087WZC9;A0A087WTZ4;K7EL26;A0A087WYE7	Q13148;A0A087WX29;B1AKP7;G3V162;A0A087X260;A0A087WYY0;K7EJM5;A0A0A0N0M3;K7EN94	TAR DNA-binding protein 43	TARDBP;TDP43
0.364124	0.13947			9	42.3	17.695	30.7668	27.8958	0.407472	0.490415	P62750;H7BY10;K7EJV9;K7ERT8;A8MUS3;K7EMA7	P62750;H7BY10;K7EJV9;K7ERT8;A8MUS3	60S ribosomal protein L23a	RPL23A
0.136979	0.138814			7	40	26.332	28.083	25.032	0.779365	0.491924	C9JJ19;P82930	C9JJ19;P82930	28S ribosomal protein S34, mitochondrial	MRPS34
-0.0469508	0.137897			26	67.7	46.53	33.0049	33.9713	0.676423	0.425695	P00966;Q5T6L6;Q5T6L5	P00966;Q5T6L6;Q5T6L5	Argininosuccinate synthase	ASS1
-0.112054	0.13711			4	24.7	32.962	27.0272	27.0142	0.650336	0.495862	Q96H79	Q96H79	Zinc finger CCCH-type antiviral protein 1-like	ZC3HAV1L
0.307778	0.135798			16	36.7	40.094	32.4804	32.5815	0.4965	0.43229	Q00325	Q00325	Phosphate carrier protein, mitochondrial	SLC25A3
-0.180364	0.135666			4	23.9	29.669	26.9201	26.7884	0.475287	0.49921	Q6DKI1;R4GMU7	Q6DKI1;R4GMU7	60S ribosomal protein L7-like 1	RPL7L1
-0.127542	0.135404			2	24.7	10.35	29.5036	29.7814	0.444222	0.421139	Q96FJ2;P63167	Q96FJ2;P63167	Dynein light chain 2, cytoplasmic;Dynein light chain 1, cytoplasmic	DYNLL2;DYNLL1
0.258097	0.135272			9	30.3	47.873	28.4364	29.5388	0.530369	0.421483	Q9UNS2;H7C3P9;C9JLV5;J3QKR0;K7ES36;K7ELN6;J3KTQ1	Q9UNS2;H7C3P9	COP9 signalosome complex subunit 3	COPS3
0.404903	0.135141			5	5	120.97	24.6323	26.8507	0.240806	0.500432	Q03701;C9J9W7	Q03701	CCAAT/enhancer-binding protein zeta	CEBPZ
0.162339	0.134352			32	49.3	80.109	32.6859	33.0467	0.76639	0.436865	Q12931;I3L0K7;I3L239;I3L2D5;I3L253	Q12931;I3L0K7	Heat shock protein 75 kDa, mitochondrial	TRAP1
-0.0905111	0.134089			19	16.8	160.88	28.4176	27.3491	0.551675	0.502881	Q10570;E9PIM1;A0A087X101	Q10570	Cleavage and polyadenylation specificity factor subunit 1	CPSF1
-0.207678	0.133958			5	16.1	41.874	27.0378	28.9052	0.413298	0.424936	A0A2R8Y855;B4DGM3;Q969G3;H7C048;K7EMQ8;A0A2R8Y765;J3QKS7;A0A2R8Y7U4;A0A2U3TZQ7;A0A2R8Y7I9;A0A2R8Y4T4;A0A2R8YES3;J3QR61;A0A2R8YDQ4;J3QL66;A0A2R8YEB8;J3QKX6	A0A2R8Y855;B4DGM3;Q969G3;H7C048;K7EMQ8;A0A2R8Y765;J3QKS7;A0A2R8Y7U4;A0A2U3TZQ7;A0A2R8Y7I9;A0A2R8Y4T4;A0A2R8YES3;J3QR61	SWI/SNF-related matrix-associated actin-dependent regulator of chromatin subfamily E member 1	SMARCE1
0.844787	0.133432			58	72.9	104.85	33.8474	33.0524	0.036276	0.439792	O43707;F5GXS2;H7C144;K7EJH8;Q08043;A0A087WSZ2;K7EP19;D6RH00	O43707;F5GXS2	Alpha-actinin-4	ACTN4
-0.168998	0.133037			36	47.1	94.622	33.5624	33.8635	0.344401	0.441051	A0A0R4J2E8;A8MXP9;P43243;D6REM6;D6R991;H0Y8T4;B3KM87;Q68E03;D6R8Z5;D6RBI2;D6RBK5;D6RE02;D6RIA2;D6RAM9;D6RAY2;D6RCM3;D6REK4;D6RB45;A0A1B0GX04;D6R9F3;D6RBS2	A0A0R4J2E8;A8MXP9;P43243;D6REM6;D6R991	Matrin-3	MATR3
-0.108145	0.131721			19	11.2	208.83	27.4457	27.6602	0.661107	0.508421	A0A3B3IUD7;Q14690	A0A3B3IUD7;Q14690	Protein RRP5 homolog	PDCD11
0.0292761	0.131326			16	58.3	51.169	28.4725	30.0762	0.96341	0.431902	P23258;Q9NRH3;K7EIS0;K7EKE5	P23258;Q9NRH3	Tubulin gamma-1 chain;Tubulin gamma-2 chain	TUBG1;TUBG2
-0.233108	0.131194			4	35.9	15.197	28.9841	27.4972	0.211577	0.509658	E7ETK0;A0A2R8Y849;A0A087WUS0;A0A2R8YD14;P62847;A0A2R8Y8A0	E7ETK0;A0A2R8Y849;A0A087WUS0;A0A2R8YD14;P62847;A0A2R8Y8A0	40S ribosomal protein S24	RPS24
-0.272646	0.129481			8	10.4	119.26	28.0531	27.3357	0.152553	0.513692	O60231;A0A140T947;Q5SQH5;A0A140T8Y5;A0A140T9T4	O60231;A0A140T947;Q5SQH5	Putative pre-mRNA-splicing factor ATP-dependent RNA helicase DHX16	DHX16
-0.0566262	0.128953			27	26.3	132.88	29.5947	29.4903	0.660048	0.438238	Q8TAQ2;F8VXC8;F8VZW6	Q8TAQ2;F8VXC8	SWI/SNF complex subunit SMARCC2	SMARCC2
-0.148641	0.128821			11	25.9	51.556	29.0559	28.1003	0.38877	0.438592	P08621;M0QYR1;M0QX04	P08621;M0QYR1	U1 small nuclear ribonucleoprotein 70 kDa	SNRNP70
0.234379	0.128689			30	46.7	82.704	30.7375	33.2263	0.626426	0.455056	P13010;C9JZ81;H7C0H9	P13010	X-ray repair cross-complementing protein 5	XRCC5
-0.0654005	0.128293			8	52.8	14.463	30.8613	30.8633	0.619055	0.456343	P62899;H7C2W9;C9JU56;B7Z4E3;B7Z4C8;B8ZZK4	P62899;H7C2W9;C9JU56;B7Z4E3;B7Z4C8;B8ZZK4	60S ribosomal protein L31	RPL31
-0.161718	0.127765			9	42.2	18.079	31.8422	32.2431	0.360717	0.458064	M0R117;Q02543;M0R3D6;M0R1A7;M0R0P7	M0R117;Q02543;M0R3D6;M0R1A7;M0R0P7	60S ribosomal protein L18a	RPL18A
0.205518	0.127633			5	54.7	33.064	28.2296	29.1752	0.633592	0.441785	P12235;V9GYG0	P12235;V9GYG0	ADP/ATP translocase 1	SLC25A4
0.301119	0.125254			12	35.1	49.255	30.3896	31.1046	0.507667	0.466294	Q15428;K7EMT0	Q15428;K7EMT0	Splicing factor 3A subunit 2	SF3A2
-0.386072	0.125254			3	1.7	330.46	24.0692	25.0759	0.133956	0.523711	Q8NFC6	Q8NFC6	Biorientation of chromosomes in cell division protein 1-like 1	BOD1L1
0.122076	0.125254			9	20.4	56.44	28.9498	29.5168	0.812335	0.44822	Q99615;K7EPP7;K7ESP1;K7EIH8;K7EJL5;K7EN19;K7EJV7;K7ER44;K7EJE9;K7EK03;K7ELJ8;K7EQ73;K7EJ24	Q99615;K7EPP7;K7ESP1;K7EIH8	DnaJ homolog subfamily C member 7	DNAJC7
0.168129	0.124593			41	27.1	223.69	30.1776	29.6366	0.75478	0.450019	J3KN16;Q5VYK3;R4GMY1;F6XAQ5;R4GMY3	J3KN16;Q5VYK3	Proteasome-associated protein ECM29 homolog	KIAA0368;ECM29
-0.53734	0.124593			2	5.6	63.282	25.5862	25.4984	0.0379147	0.525288	Q9BVS4	Q9BVS4	Serine/threonine-protein kinase RIO2	RIOK2
0.0543624	0.124461			8	54.5	14.369	32.1836	32.0314	0.989768	0.468913	C9JXB8;C9JNW5;P83731	C9JXB8;C9JNW5;P83731	60S ribosomal protein L24	RPL24
0.117695	0.124461			26	37.1	90.98	27.4978	31.6845	0.743806	0.468913	P25205;J3KQ69;Q7Z6P5	P25205;J3KQ69	DNA replication licensing factor MCM3	MCM3
-0.280177	0.123534			7	13.1	62.333	28.7163	29.0691	0.142891	0.452907	Q9Y5A9;S4R3V3;S4R3J8	Q9Y5A9	YTH domain-containing family protein 2	YTHDF2
0.295841	0.123269			8	11.8	111.76	28.0723	28.2238	0.461931	0.453632	Q8N766;Q5TG59;H7C4E3	Q8N766	ER membrane protein complex subunit 1	EMC1
0.0230425	0.122209			5	17.5	55.799	27.2621	27.5836	0.961751	0.530992	Q9UJA5	Q9UJA5	tRNA (adenine(58)-N(1))-methyltransferase non-catalytic subunit TRM6	TRMT6
0.018919	0.121413			5	23.1	34.958	25.5441	27.53	0.971435	0.532903	A0A2R8YEZ4;A0A2R8Y5D3;O15160;A0A2R8Y8D6;E7EQB9;H0Y723;A0A2R8YEY5;D6RDJ3	A0A2R8YEZ4;A0A2R8Y5D3;O15160;A0A2R8Y8D6;E7EQB9;H0Y723;A0A2R8YEY5	DNA-directed RNA polymerases I and III subunit RPAC1	POLR1C
-0.169388	0.121413			11	47.1	24.146	31.2843	31.1937	0.343542	0.479042	P61313;A0A2R8YEM3;E7EQV9;E7ENU7;E7EX53;A0A2R8Y738;E7ERA2	P61313;A0A2R8YEM3;E7EQV9;E7ENU7	60S ribosomal protein L15;Ribosomal protein L15	RPL15
0.0565835	0.121015			7	29.1	33.304	27.3447	28.4859	0.883311	0.459818	Q00535	Q00535	Cyclin-dependent-like kinase 5	CDK5
0.184852	0.120883			4	13.4	44.385	29.2273	29.2264	0.676372	0.460184	Q15427;Q5SZ64	Q15427;Q5SZ64	Splicing factor 3B subunit 4	SF3B4
-0.329504	0.12075			10	8.5	209.02	26.6561	27.3037	0.199536	0.534499	A6NNK5;Q12888;H7C3N7;C9JXV0;M0R142;H7BZY0	A6NNK5;Q12888	Tumor suppressor p53-binding protein 1	TP53BP1
0.167229	0.120617			4	13.8	34.012	26.4396	27.2106	0.636389	0.534818	P53007;B4DP62	P53007;B4DP62	Tricarboxylate transport protein, mitochondrial	SLC25A1
-0.00598518	0.119555			10	21.1	71.689	28.1081	28.7869	0.835547	0.463851	O60216;E5RJW1;E5RJK5;E5RFV8;E5RIN7;E5RFZ5;E5RG18;E5RI01;Q9H4I0;A0A140T8W2	O60216	Double-strand-break repair protein rad21 homolog	RAD21
-0.419218	0.119423			2	9.9	26.101	24.9284	24.0838	0.104134	0.537699	B0V3J0;A9C4B9;A0A0G2JNK5;E7EQB3;Q9BSV6	B0V3J0;A9C4B9;A0A0G2JNK5;E7EQB3;Q9BSV6	tRNA-splicing endonuclease subunit Sen34	TSEN34
-0.0732566	0.118626			35	53.3	73.114	32.0365	33.8051	0.595289	0.488412	Q92945;A0A087WTP3;M0R0I5;M0QYH3;M0R0C6;M0R3J3;M0QYG1;M0QXW7;M0R251;M0R263	Q92945;A0A087WTP3;M0R0I5	Far upstream element-binding protein 2	KHSRP
0.0751904	0.118227			17	21.9	112.53	29.1136	29.9103	0.917984	0.467538	Q9UI26;F8WDV0;H0Y8M5;D6RJB1;D6RCN7;F8WBN4;E7EMB7	Q9UI26;F8WDV0	Importin-11	IPO11
-0.299152	0.117562			20	51.9	51.229	34.1177	34.7066	0.131365	0.492012	G8JLB6;P31943;E9PCY7;D6RBM0;H0YB39;E7EN40;H0YBD7;D6RIT2;D6RIU0;E7EQJ0;D6RAM1;E5RGV0;D6R9T0;D6RFM3;D6RDU3;D6RJ04;D6RIH9;D6RDL0;H0YBG7;D6RF17;D6R9D3;E5RGH4;E5RJ94;H0YAQ2	G8JLB6;P31943;E9PCY7;D6RBM0;H0YB39;E7EN40;H0YBD7	Heterogeneous nuclear ribonucleoprotein H;Heterogeneous nuclear ribonucleoprotein H, N-terminally processed	HNRNPH1
0.331934	0.117296			2	1.8	134.28	25.3765	24.679	0.338064	0.542845	Q12768;E7EQI7	Q12768;E7EQI7	WASH complex subunit strumpellin	KIAA0196
0.193961	0.116498			33	58.6	59.75	33.2607	33.5957	0.703683	0.495629	P25705;K7EK77;K7ERX7;K7ENJ4;K7EJP1;K7EQH4;K7ESA0	P25705;K7EK77	ATP synthase subunit alpha, mitochondrial	ATP5A1
0.162468	0.116498			19	85.3	29.804	32.5289	32.2242	0.766131	0.495629	P35232;C9JW96;C9JZ20;E7ESE2;E9PCW0;D6RBK0	P35232;C9JW96;C9JZ20;E7ESE2;E9PCW0	Prohibitin	PHB
-0.188184	0.116365			3	15.5	24.144	25.223	26.4072	0.457038	0.545107	H0Y653;H0YDU4;O00567	H0Y653;H0YDU4;O00567	Nucleolar protein 56	NOP56
0.202888	0.116232			5	30.1	34.91	27.5232	28.8558	0.563394	0.473105	Q00577	Q00577	Transcriptional activator protein Pur-alpha	PURA
0.000288558	0.115965			7	66.9	47.766	34.1598	34.7697	0.831387	0.497444	Q5JP53;P07437;Q5ST81;A0A075B736;Q5SQY0;A6NNZ2;G3V2A3;CON__ENSEMBL:ENSBTAP00000025008;Q9H4B7	Q5JP53;P07437;Q5ST81	Tubulin beta chain	TUBB
-0.0191704	0.115033			20	69.4	34.095	31.8146	32.1537	0.766367	0.50063	P06493;A0A024QZP7;A0A087WZZ9;E5RIU6;K7ELV5	P06493;A0A024QZP7;A0A087WZZ9;E5RIU6	Cyclin-dependent kinase 1	CDK1;CDC2
0.108357	0.114767			20	49.7	57.136	30.2744	31.1581	0.876838	0.501543	P14868;C9J7S3;C9JLC1;H7BZ35;C9JQM9;H7C278	P14868	Aspartate--tRNA ligase, cytoplasmic	DARS
0.0469799	0.114367			30	67.9	49.83	35.6984	36.691	0.991329	0.502914	P68371;Q3ZCM7	P68371	Tubulin beta-4B chain	TUBB4B
0.387914	0.113701			2	10.7	31.381	23.6836	24.6889	0.261471	0.551603	Q96FX7	Q96FX7	tRNA (adenine(58)-N(1))-methyltransferase catalytic subunit TRMT61A	TRMT61A
0.0263043	0.113434			9	26.7	33.249	28.5981	27.9157	0.95255	0.552256	Q9Y399;Q5T8A0	Q9Y399;Q5T8A0	28S ribosomal protein S2, mitochondrial	MRPS2
0.429321	0.1129			6	44.9	13.527	31.1935	30.2154	0.317311	0.507961	P62316;K7ERG4;K7EJB5	P62316;K7ERG4	Small nuclear ribonucleoprotein Sm D2	SNRPD2
0.181929	0.112767			11	37.1	50.435	29.3894	27.8238	0.682511	0.553889	Q07960;H0YE29;E9PNR6	Q07960;H0YE29	Rho GTPase-activating protein 1	ARHGAP1
-0.197435	0.111966			9	30.4	53.198	23.6905	28.9047	0.435965	0.485129	Q9Y2Z4;H0YHS6	Q9Y2Z4;H0YHS6	Tyrosine--tRNA ligase, mitochondrial;Tyrosine--tRNA ligase	YARS2
-0.190026	0.111833			12	25.2	62.974	28.3127	29.3913	0.292959	0.485508	Q969V3;K7EMW4;K7ELZ9;A0A0C4DGP7;K7ENM2;K7EQ66;K7EN96	Q969V3;K7EMW4;K7ELZ9;A0A0C4DGP7;K7ENM2;K7EQ66	Nicalin	NCLN
0.0219061	0.111699			11	15.3	111.98	28.6588	29.2448	0.936495	0.485887	G5EA31;P53992;A0A0U1RR49	G5EA31;P53992	Protein transport protein Sec24C	SEC24C
-0.184982	0.111432			23	25.6	156.02	29.1035	27.9265	0.303705	0.557164	Q5VT52	Q5VT52	Regulation of nuclear pre-mRNA domain-containing protein 2	RPRD2
0.227864	0.109962			5	28.4	25.721	27.358	25.0966	0.514793	0.560781	B0QYW5;F6RTR7;O43808;F8WE74	B0QYW5;F6RTR7;O43808;F8WE74	Peroxisomal membrane protein PMP34	SLC25A17
-0.284107	0.109962			24	56.1	39.594	31.8169	32.6446	0.148843	0.51815	P51991;H7C1J8	P51991	Heterogeneous nuclear ribonucleoprotein A3	HNRNPA3
0.713432	0.108892			20	39	73.915	29.0324	31.502	0.0532261	0.521886	F1T0B3;A0A087X2G1;Q92499	F1T0B3;A0A087X2G1;Q92499	ATP-dependent RNA helicase DDX1	DDX1
0.101516	0.108892			8	24.9	45.394	27.0242	29.1894	0.780129	0.493895	Q6YN16	Q6YN16	Hydroxysteroid dehydrogenase-like protein 2	HSDL2
-0.108892	0.107956			22	60.1	29.225	33.3395	33.7416	0.493093	0.525169	P18124;A8MUD9;C9JIJ5;C9JZ88	P18124;A8MUD9	60S ribosomal protein L7	RPL7
0.453755	0.107554			3	7.1	54.083	26.886	27.6031	0.187873	0.566733	P11166	P11166	Solute carrier family 2, facilitated glucose transporter member 1	SLC2A1
0.00532815	0.107286			35	31	152.78	29.9401	29.3121	0.876264	0.498509	P52701;A0A087WWJ1;A0A087WYT6;C9JH55;C9J8Y8;C9J7Y7;F8WAX8;U3KQ72;F8W7G9	P52701;A0A087WWJ1	DNA mismatch repair protein Msh6	MSH6
-0.168869	0.107018			6	21.3	39.236	25.2914	27.9633	0.502829	0.568061	A0A087WVC4;A0A0A0MS54;P22694;B1APG2;B1APF8;B1APF9;B1APG3;B1APF7;B1APG1;B1APG0	A0A087WVC4;A0A0A0MS54;P22694;B1APG2;B1APF8;B1APF9;B1APG3	cAMP-dependent protein kinase catalytic subunit beta	PRKACB
0.0251707	0.106482			13	14.6	124.34	28.7215	29.1538	0.94841	0.500827	Q92900	Q92900	Regulator of nonsense transcripts 1	UPF1
-0.166794	0.106214			13	58.7	24.205	33.0043	32.025	0.34929	0.531299	P62241;Q5JR95	P62241;Q5JR95	40S ribosomal protein S8	RPS8
0.211386	0.105946			6	21.6	52.228	26.097	27.6086	0.546612	0.570724	Q92917	Q92917	G patch domain and KOW motifs-containing protein	GPKOW
-0.0664576	0.105812			10	38.9	33.784	29.4006	29.7712	0.627722	0.502764	P22087;M0R299;M0QXL5;M0R2Q4;M0R0P1;M0R2U2;M0R1H0;M0R2B0	P22087;M0R299;M0QXL5;M0R2Q4;M0R0P1;M0R2U2;M0R1H0;M0R2B0	rRNA 2-O-methyltransferase fibrillarin	FBL
-0.142003	0.104873			2	6.2	45.78	24.651	27.0263	0.570339	0.573394	J3KMZ8;Q92785;E9PN04	J3KMZ8;Q92785;E9PN04	Zinc finger protein ubi-d4	DPF2
-0.722563	0.104471			3	7.3	57.278	26.2123	26.8664	0.00539578	0.574397	A0A0C4DFL7;Q16850;A0A3B3ITR4	A0A0C4DFL7;Q16850	Lanosterol 14-alpha demethylase	CYP51A1
-0.128424	0.102457			15	16.6	113.66	28.7911	29.4743	0.441815	0.51252	Q5VTR2;C9J0A5;C9JXC9;C9JWJ4	Q5VTR2	E3 ubiquitin-protein ligase BRE1A	RNF20
0.15082	0.102322			3	11.5	57.49	25.3627	26.5904	0.671269	0.579766	Q9UKA9	Q9UKA9	Polypyrimidine tract-binding protein 2	PTBP2
0.914488	0.101919			9	23.1	61.397	28.5739	26.8693	0.012087	0.580777	P00367;P49448	P00367;P49448	Glutamate dehydrogenase 1, mitochondrial;Glutamate dehydrogenase 2, mitochondrial	GLUD1;GLUD2
0.016639	0.10044			7	15.9	59.573	27.6606	28.8891	0.976792	0.518432	Q9NRG9;F8VZ44;H3BU82;F8VUB6	Q9NRG9;F8VZ44;H3BU82	Aladin	AAAS
0.0594937	0.0999011			4	9.2	66.819	25.9269	25.6924	0.876548	0.585845	Q6NUM9;H7BZ81;H7BZ16;H7C3J0	Q6NUM9;H7BZ81;H7BZ16;H7C3J0	All-trans-retinol 13,14-reductase	RETSAT
0.182438	0.097476			8	28.9	39.646	28.6605	29.5779	0.681441	0.527181	Q3ZCQ8;M0R0C3;M0R2F8;M0R003;M0QXC3;M0R2Z3;M0R303;M0R2D2;M0R047;M0R1Y4	Q3ZCQ8;M0R0C3;M0R2F8	Mitochondrial import inner membrane translocase subunit TIM50	TIMM50
-0.166924	0.097476			17	28.9	122.87	29.0877	30.1009	0.344301	0.527181	Q92922;F8WE13;Q5SYV2;A0A0A0MT55;Q9UL12	Q92922	SWI/SNF complex subunit SMARCC1	SMARCC1
-0.0967457	0.0963968			9	30.7	33.428	28.5711	29.4088	0.532729	0.530386	P53004;C9J1E1	P53004	Biliverdin reductase A	BLVRA
-0.0850834	0.0963968			17	21.7	121.89	29.147	30.0308	0.568434	0.530386	Q9NZB2;A0A0C4DG79;A0A0C4DH52;Q5T035	Q9NZB2	Constitutive coactivator of PPAR-gamma-like protein 1	FAM120A
-0.0807438	0.0962619			8	34	26.152	29.8008	30.1349	0.582006	0.530788	P17931;G3V3R6	P17931;G3V3R6	Galectin-3;Galectin	LGALS3
-0.140158	0.0954519			5	18.7	35.786	26.9798	27.7693	0.57513	0.597092	H0YL72;P50213;H0YLI6;H0YMU3;H0YKD0;H0YM64	H0YL72;P50213;H0YLI6;H0YMU3;H0YKD0	Isocitrate dehydrogenase [NAD] subunit alpha, mitochondrial	IDH3A
0.0518593	0.0943712			19	66.8	38.91	32.1566	32.4042	0.995026	0.573933	B4DY09;Q12905;X6R6Z1;A0A0A0MRL0	B4DY09;Q12905	Interleukin enhancer-binding factor 2	ILF2
0.00590291	0.093425			4	62.1	49.924	30.4183	30.9919	0.850385	0.577408	P68366;C9JEV8;C9JQ00;C9JJQ8;C9JDL2	P68366	Tubulin alpha-4A chain	TUBA4A
0.168129	0.093425			28	36.8	112.03	29.9109	30.3078	0.71178	0.577408	Q16513;B1AL79;H0Y5V5	Q16513;B1AL79	Serine/threonine-protein kinase N2	PKN2
-0.0118498	0.093425			20	40.7	68.249	30.9316	31.9216	0.790662	0.577408	Q9H9A6	Q9H9A6	Leucine-rich repeat-containing protein 40	LRRC40
-0.144265	0.0919367			1	5.3	22.653	25.5781	26.2367	0.564491	0.606047	A0A0A0MQZ6;O95478	A0A0A0MQZ6;O95478	Ribosome biogenesis protein NSA2 homolog	NSA2
-0.268469	0.091666			15	10.9	241.64	28.0927	26.4611	0.158122	0.606738	P49750;H0YIQ2;F8VU51;H0YI23	P49750;H0YIQ2;F8VU51	YLP motif-containing protein 1	YLPM1
0.00129789	0.0912597			7	20.5	38.925	26.8443	28.5405	0.98336	0.545776	O75477;B0QZ43	O75477;B0QZ43	Erlin-1	ERLIN1
0.0364681	0.0912597			57	51.7	141.54	31.4867	32.2449	0.955057	0.585396	Q9UQE7	Q9UQE7	Structural maintenance of chromosomes protein 3	SMC3
0.0394191	0.0901759			14	49.6	47.82	32.0201	32.2907	0.965234	0.589414	Q16576;E9PC52;Q5JP01;Q5JP02;Q5JNZ6;C9J7L0	Q16576;E9PC52;Q5JP01	Histone-binding protein RBBP7	RBBP7
0.0775164	0.0900404			5	51.7	12.516	26.8589	25.3423	0.834881	0.610902	E9PRR7;Q14331;E9PLY7	E9PRR7;Q14331;E9PLY7	Protein FRG1	FRG1
-0.145206	0.0900404			3	31.3	13.015	29.9699	29.9232	0.397498	0.549461	P62854;Q5JNZ5	P62854;Q5JNZ5	40S ribosomal protein S26;Putative 40S ribosomal protein S26-like 1	RPS26;RPS26P11
-0.0501439	0.0892269			16	30.5	69.5	29.7551	29.6475	0.68172	0.551926	O95340	O95340	Bifunctional 3-phosphoadenosine 5-phosphosulfate synthase 2;Sulfate adenylyltransferase;Adenylyl-sulfate kinase	PAPSS2
-0.286357	0.0890913			18	24.6	123.56	28.3462	28.7587	0.135319	0.552338	Q9H2P0;A0A2R8Y6X0;E9PQK8;A0A2R8Y469;A0A2R8YCL6	Q9H2P0;A0A2R8Y6X0	Activity-dependent neuroprotector homeobox protein	ADNP
-0.143437	0.0888201			4	10.1	68.062	24.1324	28.0162	0.56663	0.553161	Q86YP4	Q86YP4	Transcriptional repressor p66-alpha	GATAD2A
-0.052117	0.0885487			9	47.5	18.565	31.6891	30.9157	0.66015	0.595471	P46778;G3V1B3;M0R181;M0R3I5	P46778	60S ribosomal protein L21	RPL21
-0.0706029	0.0885487			10	22.2	59.57	27.2771	28.557	0.767872	0.553986	Q9Y5Q8;Q5T7U1;Q5T7U0;Q5T7U4;H7BY84;H0Y5D2	Q9Y5Q8;Q5T7U1;Q5T7U0;Q5T7U4	General transcription factor 3C polypeptide 5	GTF3C5
0.0458623	0.0882773			6	17.6	63.704	27.8602	26.7964	0.984939	0.615432	O00425;F8WD15;F8W930;Q9Y6M1	O00425	Insulin-like growth factor 2 mRNA-binding protein 3	IGF2BP3
-0.177539	0.0878702			12	49.8	34.273	31.2582	31.3422	0.325871	0.598004	P05388;F8VWS0;F8VU65;F8VPE8;G3V210;F8VW21;F8VQY6;F8VRK7;F8VZS0;Q8NHW5;F8VS58;F8VWV4;F8W1K8	P05388;F8VWS0;F8VU65;F8VPE8;G3V210;F8VW21;F8VQY6;F8VRK7;F8VZS0;Q8NHW5;F8VS58;F8VWV4	60S acidic ribosomal protein P0;60S acidic ribosomal protein P0-like	RPLP0;RPLP0P6
-0.145925	0.0862402			24	31.4	108.58	30.814	31.088	0.397746	0.604111	Q9H0D6	Q9H0D6	5-3 exoribonuclease 2	XRN2
-0.0920172	0.0861043			19	60	37.709	32.2275	32.7165	0.540291	0.604621	E9PKG1;Q99873;E9PIX6;E9PQ98;E9PNR9;H0YDE4;E9PMW9;Q9NR22;E9PMZ2	E9PKG1;Q99873;E9PIX6;E9PQ98;E9PNR9;H0YDE4	Protein arginine N-methyltransferase 1	PRMT1
-0.165774	0.0861043			9	44	35.39	29.4724	29.8786	0.346998	0.56144	P43897;C9JT21;C9JG32;F8VPA7;F8VS27	P43897	Elongation factor Ts, mitochondrial	TSFM
0.00129789	0.0856966			21	55.6	48.55	31.8124	32.7187	0.834796	0.606154	Q15645;H0YAL2	Q15645	Pachytene checkpoint protein 2 homolog	TRIP13
-0.0670468	0.0852886			10	26.5	54.843	28.2006	29.2183	0.625806	0.563938	O43148;K7EP06;K7ERH6	O43148;K7EP06	mRNA cap guanine-N7 methyltransferase	RNMT
-0.14519	0.0852886			3	22.2	14.716	29.6858	28.9668	0.397538	0.563938	P09382;F8WEI7	P09382	Galectin-1	LGALS1
-0.23562	0.0843364			4	2.5	189.03	25.2733	24.4236	0.35512	0.62561	Q9UK61;A0A087X0F1	Q9UK61;A0A087X0F1	Protein FAM208A	FAM208A
0.0200577	0.0832474			42	23.3	245.44	31.8552	31.1015	0.898646	0.615396	E7EVA0;P27816;H7C4C5;B5MEG9;H0Y2V1;F8W9U4;H7C456;A0A0J9YVV8;A0A0J9YW37	E7EVA0;P27816	Microtubule-associated protein;Microtubule-associated protein 4	MAP4
-0.119448	0.0827026			20	45.5	29.995	32.3894	33.068	0.464732	0.61746	P62424;Q5T8U2;Q5T8U3	P62424;Q5T8U2;Q5T8U3	60S ribosomal protein L7a	RPL7A
-0.239941	0.0820213			2	3.2	81.331	24.623	25.8704	0.346608	0.631623	A0A2R8Y6S3;C9J167;P54278	A0A2R8Y6S3;C9J167;P54278	Mismatch repair endonuclease PMS2	PMS2
-0.134224	0.0807941			4	7.1	74.582	27.0877	26.9752	0.590664	0.63482	Q7Z4Q2	Q7Z4Q2	HEAT repeat-containing protein 3	HEATR3
-0.0349583	0.0803847			1	1.4	56.318	29.4595	29.7525	0.733501	0.579068	J3KTD2;A0A1W2PQI7;Q86VV8	J3KTD2;A0A1W2PQI7;Q86VV8	Rotatin	RTTN
-0.0302509	0.0803847			52	24.9	358.69	30.3629	30.0017	0.730033	0.579068	P46013	P46013	Antigen KI-67	MKI67
0.0931545	0.0795658			13	13.8	149.32	26.748	27.3448	0.799096	0.638027	Q9NVI1;H3BP78;F8W7R3;H3BS60;H3BQE2;H3BT54;H3BMG4	Q9NVI1;H3BP78;F8W7R3	Fanconi anemia group I protein	FANCI
-0.206628	0.0792927			20	42.5	38.434	32.0869	33.1478	0.267711	0.630447	Q14103;H0Y8G5;H0YA96;D6RAF8;D6RF44;D6RD83	Q14103;H0Y8G5;H0YA96;D6RAF8	Heterogeneous nuclear ribonucleoprotein D0	HNRNPD
0.152768	0.0791561			10	45.3	31.282	30.541	29.2675	0.785698	0.582888	Q9UBX3;B4DLN1;F6RGN5;I3L1E8	Q9UBX3;B4DLN1;F6RGN5	Mitochondrial dicarboxylate carrier	SLC25A10
-0.141573	0.0788831			46	35.1	199.07	30.8215	29.6073	0.408337	0.583739	Q7KZ85	Q7KZ85	Transcription elongation factor SPT6	SUPT6H
0.140124	0.0787465			41	45	123.38	32.6163	32.6197	0.811405	0.632539	O14980;C9JKM9;C9J673;C9IZS4;C9JQ02;C9JV99;F8WF71;C9IYM2;H7BZC5;C9JF49	O14980	Exportin-1	XPO1
-0.0870283	0.0776532			9	29	40.836	27.9625	30.6603	0.562401	0.636733	A0A087WXC5;E7ESZ7;O95299;Q8N1B9;C9J6X0;H7C2W5;H7C1Y7;H7C2X4	A0A087WXC5;E7ESZ7;O95299	NADH dehydrogenase [ubiquinone] 1 alpha subcomplex subunit 10, mitochondrial	NDUFA10
0.316146	0.0775164			5	23	33.281	27.4248	26.5615	0.362041	0.643392	E9PJH7;Q9H936;K4DIB8;K4DIA8;A0A0D9SEI9;A0A0D9SFE1;K4DIB6;K4DIB3;E9PS95;Q9H1K4;A0A0D9SFA8;K4DIB0;K4DIA2;A0A0D9SG84;E9PI74;E9PQ36	E9PJH7;Q9H936;K4DIB8;K4DIA8;A0A0D9SEI9;A0A0D9SFE1;K4DIB6;K4DIB3;E9PS95;Q9H1K4	Mitochondrial glutamate carrier 1;Mitochondrial glutamate carrier 2	SLC25A22;SLC25A18
0.583615	0.0769695			2	5.7	55.527	24.7764	24.353	0.0892274	0.644828	P48651	P48651	Phosphatidylserine synthase 1	PTDSS1
0.202512	0.0769695			21	23.2	136.31	29.2794	30.2334	0.639743	0.639362	Q9HAV4;E2QRM3;H0Y9I3;H0Y3W3	Q9HAV4	Exportin-5	XPO5
-0.0272338	0.0765591			11	17.7	66.077	29.0007	29.6959	0.760332	0.591002	B5MCF9;O00541;B3KXD6;H7C267;H7BYY8	B5MCF9;O00541;B3KXD6	Pescadillo homolog	PES1
0.403486	0.0765591			9	40.3	32.789	28.4256	28.6989	0.29633	0.591002	Q13868;A3KFL5;A3KFL2;A3KFL1	Q13868;A3KFL5;A3KFL2;A3KFL1	Exosome complex component RRP4	EXOSC2
-0.330574	0.0761487			62	38.7	217.17	31.2622	29.9883	0.100028	0.592289	P24928	P24928	DNA-directed RNA polymerase II subunit RPB1	POLR2A
-0.0971006	0.0761487			35	23.5	238.26	29.1223	30.3173	0.531661	0.642524	Q14980;A0A087WY61;H0YFY6;F5H4J1;F5H6Y5;K4DIE0;F5H2F3;F5H3L6;F5H0Z7;F5H763;F5GWK2;F5H073;F5H068;F8W6T3;F5H1L0;F5GZW1;F5H7R5;F5H4Y4;F5GWA2	Q14980;A0A087WY61	Nuclear mitotic apparatus protein 1	NUMA1
0.021764	0.0753272			2	4.6	54.226	23.2417	24.4219	0.964753	0.649145	Q9Y6V7;M0R1S3;M0QZC0;M0R0K1	Q9Y6V7;M0R1S3;M0QZC0;M0R0K1	Probable ATP-dependent RNA helicase DDX49	DDX49
-0.0774976	0.0751904			6	4.5	197.58	24.5299	27.5257	0.74786	0.649505	P52948;H7C3P6;A0A3B3ITD8;H0YCT1;H0YCR0;H0YDF4;H0YEN4	P52948;H7C3P6	Nuclear pore complex protein Nup98-Nup96;Nuclear pore complex protein Nup98;Nuclear pore complex protein Nup96	NUP98
0.145743	0.0743684			6	22.6	32.854	27.3676	28.4573	0.68221	0.597887	O95456;F8WBH7	O95456	Proteasome assembly chaperone 1	PSMG1
0.228726	0.0738202			23	56.4	51.156	31.055	31.0444	0.637011	0.65153	Q9Y230;M0R0Y3;X6R2L4;M0QXI6;M0R0Z0;M0QXZ7;A0A1W2PS48	Q9Y230;M0R0Y3	RuvB-like 2	RUVBL2
-0.213169	0.073546			7	29	42.794	27.6898	28.6427	0.401439	0.600481	P51553;G5E9Q7;E9PF84;E7EQB8;H7C1W2;H0Y5Q7	P51553;G5E9Q7;E9PF84;E7EQB8;H7C1W2	Isocitrate dehydrogenase [NAD] subunit gamma, mitochondrial;Isocitrate dehydrogenase [NAD] subunit, mitochondrial	IDH3G
-0.0958358	0.0731348			6	30.6	27.924	27.3726	28.4792	0.695484	0.60178	Q9NRX1;F8WBJ6	Q9NRX1;F8WBJ6	RNA-binding protein PNO1	PNO1
0.063641	0.0728604			17	28.8	75.475	30.0037	30.4668	0.970284	0.655257	P28288;A0A3B3ITW3	P28288	ATP-binding cassette sub-family D member 3	ABCD3
0.156138	0.072586			13	45.4	37.806	27.2503	29.5046	0.659883	0.603515	Q9UDY4;C9JUL4	Q9UDY4	DnaJ homolog subfamily B member 4	DNAJB4
0.000432815	0.0716254			54	45.2	170.59	31.6994	31.7108	0.831874	0.660066	P07814;V9GYZ6;V9GZ76	P07814;V9GYZ6	Bifunctional glutamate/proline--tRNA ligase;Glutamate--tRNA ligase;Proline--tRNA ligase	EPRS
0.0922074	0.0716254			6	11.9	68.329	27.4642	29.0451	0.801252	0.606558	Q15637;F8WEV5;C9J792;H7C561	Q15637;F8WEV5	Splicing factor 1	SF1
-0.0465038	0.0709388			10	15.8	100.18	29.6691	29.1914	0.694008	0.608737	P49756;E9PQU5;H0YE46	P49756	RNA-binding protein 25	RBM25
-0.200017	0.0705267			15	55.4	30.84	32.2152	32.5905	0.280258	0.664356	Q13151	Q13151	Heterogeneous nuclear ribonucleoprotein A0	HNRNPA0
-0.137664	0.0697021			14	63.3	18.431	33.1277	32.8156	0.417994	0.667582	P62280;M0QZC5;M0R1H5;M0R1H6	P62280;M0QZC5	40S ribosomal protein S11	RPS11
-0.317876	0.0695647			15	31.2	48.227	32.0456	32.5177	0.111887	0.668121	Q07666;Q5VWX1;O75525;E5RG12;H0YAQ1;H0YAQ3;E5RJZ9;Q5STV6;A0A0A0MRT5;Q9UBC1	Q07666	KH domain-containing, RNA-binding, signal transduction-associated protein 1	KHDRBS1
-0.0746082	0.0692898			11	59.7	38.58	32.2165	32.3802	0.591243	0.669198	Q15366;H3BSS4	Q15366	Poly(rC)-binding protein 2	PCBP2
0.0136409	0.0691523			4	16.8	35.407	25.3832	24.9993	0.983837	0.665483	Q9H2D1;A0A3B3IRK5;E5RGK5;E5RFL3;E5RGT9	Q9H2D1;A0A3B3IRK5	Mitochondrial folate transporter/carrier	SLC25A32
0.0854246	0.0688772			14	43.9	41.329	27.4515	29.847	0.816737	0.615302	G5EA06;Q92552;D6RH20;D6RJC7;E5RJ73	G5EA06;Q92552;D6RH20;D6RJC7	28S ribosomal protein S27, mitochondrial	MRPS27
0.0360461	0.0676387			56	53.7	145.83	33.0968	33.7523	0.953603	0.675683	O75533;H7C341;B4DGZ4;F8WC19	O75533	Splicing factor 3B subunit 1	SF3B1
-0.147921	0.0672257			8	49.7	15.807	31.8162	30.9615	0.392942	0.677309	P62266;D6RD47;D6RDJ2;D6RIX0;D6R9I7	P62266;D6RD47	40S ribosomal protein S23	RPS23
0.214622	0.0668125			41	41.3	135.58	32.8814	32.3371	0.663744	0.678938	Q15393;I3L4G7;J3QL37;H3BMB0;J3QRB2	Q15393	Splicing factor 3B subunit 3	SF3B3
0.0532504	0.0652966			31	55.6	46.108	33.0493	33.8841	0.992104	0.684924	P39023;G5E9G0;H7C422;H7C3M2;B5MCW2;F8WCR1;Q92901	P39023;G5E9G0;H7C422;H7C3M2;B5MCW2	60S ribosomal protein L3	RPL3
0.205142	0.0650208			9	41.4	17.546	30.6037	30.296	0.681959	0.686016	J3QLE5;P63162;P14678;J3KRY3;S4R3P3	J3QLE5;P63162;P14678;J3KRY3;S4R3P3	Small nuclear ribonucleoprotein-associated protein N;Small nuclear ribonucleoprotein-associated proteins B and B	SNRPN;SNRPB
0.154194	0.0650208			8	46.6	32.852	32.7895	33.177	0.782811	0.686016	P05141;Q9H0C2	P05141	ADP/ATP translocase 2;ADP/ATP translocase 2, N-terminally processed	SLC25A5
0.308244	0.0648829			2	8.6	23.465	28.3047	28.3217	0.440566	0.628108	E7ETB7;E7EQ06;A0A0A0MS31;Q14790;H7BZM4;E7EQ01;E7EVN1;C9JB29;H7C0E2	E7ETB7;E7EQ06;A0A0A0MS31;Q14790;H7BZM4;E7EQ01;E7EVN1;C9JB29;H7C0E2	Caspase-8;Caspase-8 subunit p18;Caspase-8 subunit p10	CASP8
0.210638	0.0646069			4	10.6	46.977	28.7068	25.9396	0.623172	0.677612	D6RIY6;Q06265;D6R905;D6RAP4;H0Y9L5;D6RA17	D6RIY6;Q06265;D6R905	Exosome complex component RRP45	EXOSC9
-0.244993	0.0640551			34	21.1	236.02	29.7774	28.1161	0.19232	0.630776	F8VPD4;P27708;H7C2E4;H7C3Z5;H7BZB3	F8VPD4;P27708	CAD protein;Glutamine-dependent carbamoyl-phosphate synthase;Aspartate carbamoyltransferase;Dihydroorotase	CAD
0.362891	0.063641			7	24	37.578	27.7802	28.0261	0.353443	0.632112	Q92905;E5RHH5;E5RHF2;E5RFS1;E5RG35;E5RK55	Q92905;E5RHH5	COP9 signalosome complex subunit 5	COPS5
-0.345399	0.0633648			8	43	49.263	30.4097	30.7239	0.0874743	0.692582	P55795	P55795	Heterogeneous nuclear ribonucleoprotein H2	HNRNPH2
0.0528332	0.0619835			4	21.1	33.729	26.2882	26.1802	0.892039	0.68465	P11802;F8VYH9;F8VTV8;F8VWX7;F8VXD2;F8VZZ0;F8VZ51;F8W1L8;F8VZ13;F8VYY1;Q96BE9	P11802;F8VYH9;F8VTV8;F8VWX7;F8VXD2;F8VZZ0;F8VZ51	Cyclin-dependent kinase 4	CDK4
0.133827	0.0610158			11	56.6	17.258	32.3417	31.8292	0.824287	0.701936	P61254;J3QRI7;J3QQQ9;J3QQV1;J3QRC4;J3KSS0	P61254;J3QRI7;J3QQQ9;J3QQV1;J3QRC4	60S ribosomal protein L26	RPL26
-0.243199	0.0610158			7	14.5	70.182	27.8343	28.2525	0.195141	0.640613	Q9UBU9;E9PIN3;B4E227;E9PQA4;E9PMV7;E9PLA7	Q9UBU9;E9PIN3	Nuclear RNA export factor 1	NXF1
-0.0201649	0.0608775			1	0.1	964.83	27.8592	28.2684	0.785141	0.641063	E7ENN3;A0A0C4DG40;Q8NF91	E7ENN3;A0A0C4DG40;Q8NF91	Nesprin-1	SYNE1
-0.180593	0.0601858			12	29.7	50.127	27.6958	29.1056	0.474747	0.643311	Q96Q11;C9JRS7	Q96Q11	CCA tRNA nucleotidyltransferase 1, mitochondrial	TRNT1
-0.129702	0.0600474			13	35.4	54.416	30.2863	30.6793	0.438072	0.705806	P26196;Q8IV96	P26196	Probable ATP-dependent RNA helicase DDX6	DDX6
0.0590784	0.0589399			39	49.2	92.888	29.2414	32.655	0.954726	0.710241	Q14566	Q14566	DNA replication licensing factor MCM6	MCM6
0.00129789	0.0588013			24	61.9	48.991	32.4211	33.0871	0.834796	0.710796	Q13838;Q5STU3;A0A0G2JJZ9;A0A140T9X3;F6WLT2;A0A0A0MT12;F6TRA5;F6S4E6;A0A140T9X9;A0A140T996;F6UJC5;A0A140TA18;A0A140T973;A0A140T9K1;A0A140T9L4;F6R6M7;F6QYI9;A0A0G2JJL7;H0Y400;A0A140T9K2;A0A140T9N3;A0A0G2JHN7;F6U6E2;F6S2B7;H0YCC6;F6SXL5	Q13838;Q5STU3;A0A0G2JJZ9;A0A140T9X3;F6WLT2;A0A0A0MT12;F6TRA5;F6S4E6;A0A140T9X9;A0A140T996;F6UJC5;A0A140TA18	Spliceosome RNA helicase DDX39B	DDX39B
-0.10883	0.0588013			10	16.7	72.233	26.9961	29.3288	0.659216	0.647821	Q9NXH9;K7EQQ8;K7EQU7;K7EJX9;K7EQY6;K7EMZ2;K7ENI9;K7ERR5	Q9NXH9;K7EQQ8	tRNA (guanine(26)-N(2))-dimethyltransferase	TRMT1
-0.0157825	0.0581087			24	83.9	25.035	33.3359	32.2885	0.777583	0.713576	P30041	P30041	Peroxiredoxin-6	PRDX6
-0.0188927	0.0578315			5	62.7	49.906	32.1823	30.5352	0.767284	0.714689	Q13885;Q9BVA1	Q13885;Q9BVA1	Tubulin beta-2A chain;Tubulin beta-2B chain	TUBB2A;TUBB2B
-0.268365	0.0575542			7	22.7	41.59	25.6244	29.1367	0.29389	0.651895	Q01085;E7ETJ9;E7ETC0;A6NKZ9;F8WE16	Q01085;E7ETJ9;E7ETC0	Nucleolysin TIAR	TIAL1
-0.227422	0.0567222			17	58.2	22.591	32.4807	31.9767	0.230788	0.719151	A0A024R4M0;P46781;B5MCT8;C9JM19;F2Z3C0;A8MXK4	A0A024R4M0;P46781;B5MCT8;C9JM19	40S ribosomal protein S9	RPS9
-0.205746	0.0563061			33	27.5	170.9	30.1391	29.4232	0.269363	0.655982	Q9UIG0	Q9UIG0	Tyrosine-protein kinase BAZ1B	BAZ1B
0.0149266	0.0561673			4	32.9	14.865	32.9724	32.7013	0.881098	0.721386	P62829;J3KTJ3;C9JD32;B9ZVP7;J3KT29	P62829;J3KTJ3;C9JD32;B9ZVP7;J3KT29	60S ribosomal protein L23	RPL23
0.126444	0.0557509			35	75.6	50.151	36.3993	37.0194	0.839449	0.723065	P68363;C9JDS9	P68363	Tubulin alpha-1B chain	TUBA1B
-0.0809422	0.0554733			7	20.6	56.547	28.2602	28.734	0.581383	0.658716	Q96GM8	Q96GM8	Target of EGR1 protein 1	TOE1
-0.120686	0.0550568			2	3.1	87.977	26.0133	26.2643	0.626805	0.703366	Q9BVJ6;X6RJY0;Q5TAP6	Q9BVJ6;X6RJY0;Q5TAP6	U3 small nucleolar RNA-associated protein 14 homolog A;U3 small nucleolar RNA-associated protein 14 homolog C	UTP14A;UTP14C
-0.130681	0.0543624			7	37.4	29.247	28.425	28.7593	0.435695	0.662369	P15927;Q5TEJ7;Q5TEJ0	P15927;Q5TEJ7	Replication protein A 32 kDa subunit	RPA2
0.167358	0.0543624			37	44	100.23	32.7035	32.8318	0.756322	0.728673	Q13435;E9PPJ0;E9PJ04;H0YCG1;E9PJT3;H0YEX5;E9PIL8	Q13435;E9PPJ0	Splicing factor 3B subunit 2	SF3B2
0.0409626	0.0522768			38	50.8	96.557	32.0862	32.3037	0.970559	0.737125	P33991;A0A3B3IT92;A0A3B3IU45;A0A3B3IS57;A0A3B3ITP6;E5RG31;A0A3B3IRR8;E5RFR3;E5RG53;A0A3B3ISC1;A0A3B3IS88;Q9UJA3	P33991;A0A3B3IT92;A0A3B3IU45;A0A3B3IS57;A0A3B3ITP6;E5RG31	DNA replication licensing factor MCM4	MCM4
0.137504	0.0521377			19	35.7	80.998	30.662	29.7798	0.81676	0.669708	A0A0C4DGB5;E7ES10;E9PCH5;B7Z574;P20810;E7EVY3;E9PDE4;H0Y7F0;H0Y9H6;E7EQ12;E7EQA0;A0A0A0MR45;H0YD33;H0Y944;D6RGF7;D6RBR1;A0A0C4DGD1;E7EN75;D6RC54;E7EQK6;D6RAA8	A0A0C4DGB5;E7ES10;E9PCH5;B7Z574;P20810;E7EVY3;E9PDE4;H0Y7F0;H0Y9H6;E7EQ12	Calpastatin	CAST
-0.125951	0.0521377			15	31.9	63.48	30.6035	30.8847	0.447722	0.73769	Q9NZI8	Q9NZI8	Insulin-like growth factor 2 mRNA-binding protein 1	IGF2BP1
-0.171466	0.0519985			2	12.9	29.232	24.8842	26.318	0.496533	0.711688	P18846;E9PAR2;G5E998;P16220	P18846;E9PAR2;G5E998;P16220	Cyclic AMP-dependent transcription factor ATF-1;Cyclic AMP-responsive element-binding protein 1	ATF1;CREM;CREB1
-0.0301919	0.0511633			8	22.4	48.103	25.3867	28.071	0.887877	0.672933	F6VRR5;Q9BY77;Q6R954;F8WEE2;Q8WUT1;F8WCX5	F6VRR5;Q9BY77;Q6R954;F8WEE2;Q8WUT1;F8WCX5	Polymerase delta-interacting protein 3	POLDIP3;PDIP46
0.106482	0.051024			25	51.1	55.938	32.8029	33.2612	0.88073	0.742217	A0A286YF22;O43175;A0A2C9F2M7;A0A286YFA2;A0A286YFL2;A0A286YFM8;A0A286YER3;A0A286YFC8;A0A286YFB2;A0A286YF34;A0A286YF78;A0A286YFF3;A0A286YFK5;A0A286YFE1	A0A286YF22;O43175;A0A2C9F2M7;A0A286YFA2;A0A286YFL2;A0A286YFM8	D-3-phosphoglycerate dehydrogenase	PHGDH
-0.225278	0.0497701			20	43.5	68.137	30.7811	31.1452	0.234418	0.747324	P27694;I3L4R8;I3L524;I3L2M5	P27694	Replication protein A 70 kDa DNA-binding subunit;Replication protein A 70 kDa DNA-binding subunit, N-terminally processed	RPA1
0.176578	0.0497701			23	38.7	82.285	28.6553	31.6129	0.693806	0.747324	P33992;B1AHB1;B1AHA9;B1AHB2;F8WFD7	P33992;B1AHB1	DNA replication licensing factor MCM5;DNA helicase	MCM5
-0.0479796	0.0497701			12	22.6	87.133	29.4002	29.4128	0.689016	0.677554	Q14694;H3BQP1;J3KT19;H3BNA1;H3BNS8;H3BQC6	Q14694	Ubiquitin carboxyl-terminal hydrolase 10	USP10
0.276199	0.0497701			16	47.6	42.502	29.6195	30.2068	0.496916	0.677554	Q7L2H7;J3KNJ2;H0YCQ8;E9PN86;E9PRY0;E9PRI2;E7ESM3	Q7L2H7;J3KNJ2;H0YCQ8	Eukaryotic translation initiation factor 3 subunit M	EIF3M
-0.431151	0.0496307			12	12.8	122.53	28.258	28.0123	0.0309655	0.678017	Q9UPN9;H0Y612	Q9UPN9;H0Y612	E3 ubiquitin-protein ligase TRIM33	TRIM33
0.185105	0.0494913			24	35.9	101.11	30.2208	30.6699	0.721063	0.748462	P56192;H0YIP0;H0YHV5;F5H2V6;F8VS26;F8W0M7;F8W0S4;F8VZZ9;H0YIC2;F8VPL7;H0YHL6;H0YI94;H0YI27	P56192	Methionine--tRNA ligase, cytoplasmic	MARS
0.14952	0.049352			4	40.7	9.3697	29.6067	28.2313	0.751922	0.678943	O00483	O00483	Cytochrome c oxidase subunit NDUFA4	NDUFA4
-0.0946491	0.0485151			30	26.8	165.77	29.5016	29.4757	0.539064	0.681727	A0A087WU64;A6NMQ1;P09884	A0A087WU64;A6NMQ1;P09884	DNA polymerase;DNA polymerase alpha catalytic subunit	POLA1
0.201508	0.0483758			10	28.3	46.029	27.8548	28.8957	0.641802	0.682191	Q5JVF3	Q5JVF3	PCI domain-containing protein 2	PCID2
-0.164157	0.0479571			26	24.5	150.83	28.8199	30.1226	0.350814	0.683585	Q29RF7;H0Y9L6;H0Y9L9	Q29RF7	Sister chromatid cohesion protein PDS5 homolog A	PDS5A
-0.0880094	0.0475383			22	49.4	47.697	32.4398	33.1787	0.551824	0.756443	P36578;H3BM89;H3BTP7;H3BU31	P36578;H3BM89	60S ribosomal protein L4	RPL4
0.0805212	0.0472592			12	28	64.969	29.0473	30.032	0.905862	0.685913	P49902;Q5JUV4;Q5JUV6;Q5JUV3;H0YHR8;REV__M0QX83;S4R3E7;S4R3A6;REV__H0YES7;REV__F5GWJ3;REV__Q17RW3;REV__A0A1B0GW38	P49902;Q5JUV4	Cytosolic purine 5-nucleotidase	NT5C2
0.121281	0.0464211			11	14.4	127.59	27.7455	29.1243	0.814105	0.688711	Q9H6R4;A0A0A0MRW6;A0A0C4DFX0	Q9H6R4;A0A0A0MRW6	Nucleolar protein 6	NOL6
-0.082805	0.0451634			37	34.9	141.44	30.5336	31.2537	0.566978	0.766184	A0A024R4E5;Q00341;H0Y394;H7C0A4;C9JIZ1;H7BZC3;H7C2D1;C9J5E5;C9JHS7;C9JHZ8;C9JES8;C9JZI8;C9JT62;C9JK79;C9JMQ6;C9JQ82;C9JBS3;C9JEJ8;C9JHN6;C9JHS9;C9J739	A0A024R4E5;Q00341;H0Y394	Vigilin	HDLBP
0.169155	0.0443242			9	12.3	114.76	27.9777	28.13	0.709587	0.695732	Q9H2U1;E7EWK3;A0A0G2JQU7;A0A0G2JRP3;H7C514;H7C5F5	Q9H2U1;E7EWK3	ATP-dependent RNA helicase DHX36	DHX36
-0.127526	0.0436244			27	68.7	50.976	34.8188	35.9462	0.443656	0.772516	P61978;S4R457;S4R359	P61978	Heterogeneous nuclear ribonucleoprotein K	HNRNPK
-0.132704	0.0434844			15	73.2	28.768	31.0112	31.1836	0.430436	0.773093	P12004	P12004	Proliferating cell nuclear antigen	PCNA
-0.312832	0.042084			4	12.1	49.058	25.594	27.4399	0.222742	0.738898	H0YLB7;H0YKU8;Q6JHV3;H0YMI4;Q9Y6I4;H0YL81;H0YLG0;H0YM72	H0YLB7;H0YKU8;Q6JHV3;H0YMI4;Q9Y6I4;H0YL81;H0YLG0	Ubiquitin carboxyl-terminal hydrolase;Ubiquitin carboxyl-terminal hydrolase 3	USP3
0.0690147	0.042084			15	50	35.611	29.2267	30.8504	0.932051	0.778869	O75821;K7EL20;K7ER90;K7ENA8;K7EP16;K7EL60	O75821;K7EL20;K7ER90;K7ENA8	Eukaryotic translation initiation factor 3 subunit G	EIF3G
0.144046	0.042084			44	62.6	107.77	32.6747	32.6247	0.803407	0.778869	P22102;F8WD69;C9JBJ1;C9JTV6;C9JZG2;C9JKQ7;A0A140TA71;H7C366	P22102	Trifunctional purine biosynthetic protein adenosine-3;Phosphoribosylamine--glycine ligase;Phosphoribosylformylglycinamidine cyclo-ligase;Phosphoribosylglycinamide formyltransferase	GART
-0.163139	0.0418037			36	61.2	70.839	32.8916	33.6459	0.357495	0.780027	A0A0D9SFB3;A0A2R8YF78;A0A0D9SG12;A0A2R8YFS5;A0A2R8Y4A4;A0A0D9SF53;O00571;A0A2R8Y5G6;A0A2R8YCW1;A0A2R8YFR4;A0A2U3TZJ9;A0A2R8Y645;F6S8Q4;A0A2R8YDH3;O15523;A0A0J9YVQ7;A0A087WVZ1;A0A2R8YCU0;A0A2R8Y650;C9J081;C9J8G5;A0A2R8YF89;A0A087WX09;D6RCM4;Q9NQI0;A0A2R8Y770;H0Y960	A0A0D9SFB3;A0A2R8YF78;A0A0D9SG12;A0A2R8YFS5;A0A2R8Y4A4;A0A0D9SF53;O00571;A0A2R8Y5G6;A0A2R8YCW1;A0A2R8YFR4;A0A2U3TZJ9;A0A2R8Y645;F6S8Q4;A0A2R8YDH3;O15523	ATP-dependent RNA helicase DDX3X;ATP-dependent RNA helicase DDX3Y	DDX3X;DDX3Y
-0.338743	0.0409626			7	24.8	51.066	27.6271	26.9538	0.187463	0.741998	Q96BW9;A0A0G2JQ92;H7C1A2	Q96BW9	Phosphatidate cytidylyltransferase, mitochondrial	TAMM41
-0.0919557	0.040682			16	45.5	32.728	30.8524	31.322	0.540467	0.784664	Q02878;F8VZ45;U3KQR5;F8VR69;F8VZA3;F8VWR1;F8VU16	Q02878	60S ribosomal protein L6	RPL6
0.0943712	0.0396999			25	44.5	70.942	31.8639	33.0003	0.905943	0.788731	O43390;B4DT28;A0A286YEZ8	O43390;B4DT28	Heterogeneous nuclear ribonucleoprotein R	HNRNPR
0.106214	0.0392789			29	62.1	60.343	32.6686	33.0494	0.881287	0.790476	P17987;E7ERF2;E7EQR6;F5H282;F5GZ03;F5H136;F5GZI8;F5H676;F5GYL4;F5H726;F5H7Y1	P17987;E7ERF2;E7EQR6;F5H282	T-complex protein 1 subunit alpha	TCP1
-0.0445831	0.0392789			4	10.1	52.306	26.005	27.2636	0.844694	0.746659	Q15796;B7Z5N5;H3BVD1;K7EJX0;P84022;O15198;H0YMP2;H0YNV1;H0YL71;K7ESI8;K7EL92;H0YKE2;H3BP09;K7ERC7;H0YAK7;Q99717;Q15797	Q15796;B7Z5N5;H3BVD1;K7EJX0;P84022;O15198	Mothers against decapentaplegic homolog 2;Mothers against decapentaplegic homolog;Mothers against decapentaplegic homolog 3;Mothers against decapentaplegic homolog 9	SMAD2;SMAD3;SMAD9
-0.0364371	0.0388575			10	50.6	35.348	28.9335	29.2514	0.728401	0.714158	Q13155;A8MU58;F8WCL2	Q13155;A8MU58	Aminoacyl tRNA synthase complex-interacting multifunctional protein 2	AIMP2
0.347212	0.0384361			3	48.8	9.7251	29.1723	28.5642	0.37725	0.715586	P62306;A0A0B4J254;F8W0W6	P62306	Small nuclear ribonucleoprotein F	SNRPF
-0.169177	0.0382958			8	31.2	49.419	27.9314	29.0911	0.339055	0.716061	Q9BQ67;M0QX71	Q9BQ67;M0QX71	Glutamate-rich WD repeat-containing protein 1	GRWD1
0.0335111	0.0378742			174	44.3	469.08	33.5573	33.8871	0.944867	0.796306	P78527;F5GX40;H0YG84	P78527	DNA-dependent protein kinase catalytic subunit	PRKDC
-0.151218	0.0377336			9	10.9	123.51	27.953	28.4387	0.382298	0.717968	Q6PKG0;A0A0B4J210;E5RH50;H0YC33;A0A3B3ISF0;Q659C4;H0YC73	Q6PKG0;A0A0B4J210;E5RH50	La-related protein 1	LARP1
0.3639	0.0374524			3	8.1	59.151	27.7483	28.2253	0.351944	0.718922	Q8NF37;A0A0G2JQ62	Q8NF37	Lysophosphatidylcholine acyltransferase 1	LPCAT1
0.222063	0.0361869			3	13.8	30.276	25.3222	25.9443	0.525885	0.755242	Q9UBW8;F5H4U8;F5H7C6;F5GYF7;F5H248;F5H4Z0;F5H3M6;G3XAP1;F5GXT7	Q9UBW8;F5H4U8;F5H7C6;F5GYF7;F5H248	COP9 signalosome complex subunit 7a	COPS7A
0.40523	0.0357646			39	62.1	69.842	33.6741	33.3526	0.348978	0.805083	P12956;B1AHC9	P12956;B1AHC9	X-ray repair cross-complementing protein 6	XRCC6
-0.091925	0.0356239			27	55.4	76.715	30.2713	31.8201	0.540555	0.80567	P49915	P49915	GMP synthase [glutamine-hydrolyzing]	GMPS
-0.0121843	0.0347792			15	42.5	53.974	30.2265	31.0071	0.789547	0.809192	Q9NUU7;I3L0H8;I3L352;H3BTB3;H3BP36;H3BP50;J3QRH0;H3BSL8;H0YD26;A0A1B0GV69;E9PR46;J3QL17;Q9UHL0	Q9NUU7;I3L0H8;I3L352	ATP-dependent RNA helicase DDX19A	DDX19A
-0.280895	0.0342158			8	46.9	22.127	32.0306	31.1844	0.152793	0.811543	P62081;A0A2R8Y623;B5MCP9	P62081;A0A2R8Y623;B5MCP9	40S ribosomal protein S7	RPS7
-0.142529	0.0332292			6	16.9	60.246	27.2328	28.1052	0.568978	0.733304	Q13564;J3QLH4;H3BMR3;J3QRA5;J3KTE3;J3KRK3	Q13564	NEDD8-activating enzyme E1 regulatory subunit	NAE1
-0.147713	0.0330882			6	7.3	104.39	27.5905	26.7233	0.555634	0.763875	A0A075B784;Q9P275;E9PEW0;K7EMM6;K7ELR5;Q8IXW9	A0A075B784;Q9P275;E9PEW0	Ubiquitin carboxyl-terminal hydrolase;Ubiquitin carboxyl-terminal hydrolase 36	USP36
-0.233261	0.032524			21	29.3	109.93	29.807	30.7895	0.211322	0.818613	Q15020;F8VV04;H0YHU8;F8W667;F8VVK9;F8VZM2	Q15020;F8VV04	Squamous cell carcinoma antigen recognized by T-cells 3	SART3
0.114367	0.0321009			8	21	55.142	27.9066	28.5499	0.829526	0.737163	G5EA30;Q92879;E9PKU1;E9PQK4;E9PSH0;F5H0D8;E9PKA1;F5H4Y5;F5H3J7;V9GYD9;Q5VZZ6;A0A0J9YX66;A0A1B0GU44;E9PC62;A0A1B0GUN8;A0A0J9YXJ0;O95319	G5EA30;Q92879;E9PKU1	CUGBP Elav-like family member 1	CELF1
0.0381553	0.0316775			21	28.8	109.96	26.4855	30.3401	0.926316	0.822157	O43592;F8WDU6;F5GYW6;F5GZM3	O43592	Exportin-T	XPOT
0.496207	0.0315363			7	19.7	49.601	25.6206	27.9202	0.149311	0.768209	Q13895;H7BY94;F8WBL2	Q13895	Bystin	BYSL
0.52296	0.0306892			4	6.8	71.169	26.7053	24.3913	0.128313	0.770578	A0A2R8Y473;B4DGL8;O75027;A0A087WW65;E9PJR8;A0A2R8Y3N2;E9PNQ5	A0A2R8Y473;B4DGL8;O75027;A0A087WW65;E9PJR8	ATP-binding cassette sub-family B member 7, mitochondrial	ABCB7
0.177216	0.0299829			15	38.9	43.439	28.6907	31.0914	0.692456	0.829261	Q02750;H3BRW9	Q02750	Dual specificity mitogen-activated protein kinase kinase 1	MAP2K1
-0.0755656	0.0294175			18	62	24.423	34.3141	34.063	0.588384	0.831635	P62826;B5MDF5;J3KQE5;F5H018;H0YFC6;B4DV51;A0A087X0W0	P62826;B5MDF5;J3KQE5;F5H018	GTP-binding nuclear protein Ran	RAN
-0.291822	0.0294175			6	16.1	58.743	28.2056	28.1696	0.128884	0.746366	Q8WXF1;X6RDA4	Q8WXF1;X6RDA4	Paraspeckle component 1	PSPC1
-0.397429	0.0284277			3	9	54.089	24.9193	27.3164	0.123071	0.776914	Q96I59;E9PRK2;H0YE96;H0YEL9	Q96I59;E9PRK2	Probable asparagine--tRNA ligase, mitochondrial	NARS2
-0.523815	0.0282862			6	18	44.961	27.6241	28.4895	0.0429519	0.750258	Q96I25;Q5W011;Q5W010;H0Y6J6;Q5W012	Q96I25;Q5W011;Q5W010;H0Y6J6;Q5W012	Splicing factor 45	RBM17
-0.121706	0.0280033			8	39	31.444	28.1998	27.8657	0.460319	0.778104	O75663	O75663	TIP41-like protein	TIPRL
-0.0587434	0.0271541			8	7	164.13	25.9684	26.2098	0.802653	0.780488	Q9BXW9;H7BZJ7	Q9BXW9;H7BZJ7	Fanconi anemia group D2 protein	FANCD2
0.154065	0.0268709			2	4.7	44.596	23.7611	24.9138	0.664312	0.781283	Q96DV4	Q96DV4	39S ribosomal protein L38, mitochondrial	MRPL38
0.0965318	0.0268709			18	28.4	109	29.6293	29.1919	0.869599	0.755134	Q9Y2L1;G3V1J5;F2Z2C0	Q9Y2L1;G3V1J5	Exosome complex exonuclease RRP44	DIS3
0.0306892	0.0267293			10	19.9	68.207	28.0922	29.5268	0.968576	0.755623	Q92990;M0QX84;M0QXG8	Q92990;M0QX84;M0QXG8	Glomulin	GLMN
-0.432941	0.0261627			10	31.3	47.346	27.4265	28.9088	0.0934466	0.757578	Q7L0Y3;C9JVB6	Q7L0Y3;C9JVB6	Mitochondrial ribonuclease P protein 1	TRMT10C
0.313942	0.0241777			21	24.5	115.96	30.7569	31.0646	0.486282	0.853701	Q96P70	Q96P70	Importin-9	IPO9
0.157949	0.0238941			22	63.1	32.866	34.5338	35.0681	0.775228	0.854899	P12236	P12236	ADP/ATP translocase 3;ADP/ATP translocase 3, N-terminally processed	SLC25A6
0.184979	0.0237522			4	12.5	43.074	24.5225	26.3508	0.599552	0.790058	H0Y8Z9;Q9H845	H0Y8Z9;Q9H845	Acyl-CoA dehydrogenase family member 9, mitochondrial	ACAD9
0.19862	0.0230425			2	4	101.19	28.4692	24.685	0.647744	0.792058	Q9BZF1;F8VUA7;F8VQX7	Q9BZF1;F8VUA7;F8VQX7	Oxysterol-binding protein-related protein 8;Oxysterol-binding protein	OSBPL8
-0.161734	0.0213375			8	42.8	28.825	28.2296	27.5155	0.356581	0.79687	Q9Y5Y2;H3BNF0;H3BNS4;H3BQR2;H3BRK5;H3BMW1;H3BRE1;B7Z6P0	Q9Y5Y2;H3BNF0;H3BNS4;H3BQR2	Cytosolic Fe-S cluster assembly factor NUBP2	NUBP2
0.105544	0.0209111			13	30	56.195	30.0112	30.2211	0.88268	0.867517	Q16401;F2Z3J2;Q4VXH0	Q16401	26S proteasome non-ATPase regulatory subunit 5	PSMD5
0.00259443	0.0206267			11	63	49.857	31.1679	31.833	0.839179	0.868722	Q9BUF5;K7ESM5;K7EL29;K7EN98;K7ESQ3;K7EQT3;K7EJ64;K7ERA8;K7EJZ4;K7ES63;K7EPE5	Q9BUF5;K7ESM5	Tubulin beta-6 chain	TUBB6
-0.128708	0.0184917			11	13.5	116.92	28.7951	28.4051	0.441042	0.784201	O15294;C9JZL3	O15294	UDP-N-acetylglucosamine--peptide N-acetylglucosaminyltransferase 110 kDa subunit	OGT
0.166587	0.0167816			28	29.7	135.65	29.4882	30.9526	0.715077	0.88504	O95347;Q5T821;A0A0C4DGE5	O95347	Structural maintenance of chromosomes protein 2	SMC2
0.0827026	0.016639			30	17.9	227.92	29.4909	29.4288	0.900908	0.790671	Q92621;U3KPX2	Q92621	Nuclear pore complex protein Nup205	NUP205
0.187008	0.0164963			7	22.1	44.508	27.76	29.7215	0.671857	0.79117	Q8NEZ5;H3BTH6;H3BRE0;H3BVA4;H3BUC1;H3BTR7	Q8NEZ5;H3BTH6	F-box only protein 22	FBXO22
0.218471	0.0153548			16	42.2	51.596	29.4923	30.3411	0.607378	0.891108	P61201;B4DIH5;H0YKU5;H0YM03;H0YMC2	P61201;B4DIH5;H0YKU5	COP9 signalosome complex subunit 2	COPS2
-0.065325	0.015212			3	6.7	49.019	25.2793	26.0521	0.783298	0.814219	J3KN87;O14757;E9PJI4;E9PPA5;E9PKQ3;E7EPP6;E9PM65;E9PQW7	J3KN87;O14757;E9PJI4;E9PPA5;E9PKQ3;E7EPP6	Serine/threonine-protein kinase Chk1	CHEK1
-0.00959692	0.014641			11	26.1	65.215	28.5326	27.0394	0.822635	0.815841	A0A1B0GWF2;A0A1B0GVQ5;A0A2R8Y5D4;A0A0D9SG72;A0A1B0GTP9;P61764;A0A1B0GW76;A0A0D9SFQ7;A0A0D9SFW6;A0A0D9SEP9;A0A0D9SEH5;A0A1B0GTD8;A0A1B0GVV9;A0A096LP52	A0A1B0GWF2;A0A1B0GVQ5;A0A2R8Y5D4;A0A0D9SG72;A0A1B0GTP9;P61764;A0A1B0GW76	Syntaxin-binding protein 1	STXBP1
0.187768	0.0130691			3	31.2	7.1013	30.889	30.8152	0.715822	0.900842	Q49AN9;F5H013;P62308;A8MWD9;C9JVQ0	Q49AN9;F5H013;P62308;A8MWD9	Small nuclear ribonucleoprotein G;Putative small nuclear ribonucleoprotein G-like protein 15	SNRPG;SNRPGP15
0.291604	0.0130691			14	50.2	24.261	31.8107	31.3952	0.52385	0.900842	P26373;J3QSB4;J3KS98;H3BTH3;H3BUK8	P26373;J3QSB4	60S ribosomal protein L13	RPL13
0.0889556	0.0127833			8	20.6	51.355	26.914	28.4405	0.808667	0.804181	O43615;M0QXU7;M0R301;M0QXM9;M0R124	O43615;M0QXU7	Mitochondrial import inner membrane translocase subunit TIM44	TIMM44
-0.109841	0.0123541			9	30.5	39.028	27.419	27.7281	0.656424	0.822345	Q5T6V5;Q5T6V7;Q5T6V6	Q5T6V5;Q5T6V7	UPF0553 protein C9orf64	C9orf64
-0.229907	0.0123541			11	10.5	140.5	27.4322	28.4879	0.366575	0.805688	Q92620;J3KTG2;H3BV01;H3BQT9;J3KRT1;J3KSA8;H3BMS7	Q92620	Pre-mRNA-splicing factor ATP-dependent RNA helicase PRP16	DHX38
-0.004653	0.0117819			24	28.1	106.92	29.5725	29.9739	0.840321	0.807699	O94906	O94906	Pre-mRNA-processing factor 6	PRPF6
0.068602	0.0117819			9	28.2	39.866	28.0611	28.7856	0.932991	0.807699	Q8NE86;S4R468	Q8NE86;S4R468	Calcium uniporter protein, mitochondrial	MCU
-0.112054	0.0113525			5	35.3	32.949	27.4237	27.5969	0.650336	0.825198	P47755;C9JUG7;F8W9N7;A0A0D9SET8	P47755;C9JUG7;F8W9N7;A0A0D9SET8	F-actin-capping protein subunit alpha-2	CAPZA2
0.1133	0.0112093			10	33.4	40.556	27.2401	29.0753	0.75362	0.809712	P40938;A0A087X270	P40938	Replication factor C subunit 3	RFC3
-0.324798	0.0103502			16	63.1	45.671	32.8285	33.7884	0.105292	0.91244	P52597;A0A1B0GW42	P52597	Heterogeneous nuclear ribonucleoprotein F;Heterogeneous nuclear ribonucleoprotein F, N-terminally processed	HNRNPF
0.421264	0.0103502			10	30	43.476	27.7069	29.0973	0.22202	0.812736	Q6NZI2	Q6NZI2	Polymerase I and transcript release factor	PTRF
0.158983	0.0103502			22	39.9	74.175	31.4788	31.2723	0.773143	0.91244	Q9UJS0;R4GN64	Q9UJS0	Calcium-binding mitochondrial carrier protein Aralar2	SLC25A13
-0.229755	0.00992034			3	4.6	89.098	26.9826	27.4413	0.366883	0.82928	Q96JM3	Q96JM3	Chromosome alignment-maintaining phosphoprotein 1	CHAMP1
-0.420009	0.00963388			6	9.8	99.057	27.0934	25.4489	0.103492	0.830098	Q96QC0	Q96QC0	Serine/threonine-protein phosphatase 1 regulatory subunit 10	PPP1R10
0.0553346	0.00934718			17	60.9	32.004	30.1349	30.006	0.987726	0.816269	Q96HS1;F5GXG4	Q96HS1	Serine/threonine-protein phosphatase PGAM5, mitochondrial	PGAM5
-0.216468	0.00891703			37	53.9	88.549	32.9465	33.2435	0.249762	0.918561	Q13263;M0R0K9;M0R3C0;M0R2I3	Q13263	Transcription intermediary factor 1-beta	TRIM28
0.390888	0.00877379			12	14.9	122.85	30.0242	27.8699	0.368752	0.832552	Q9BSJ8;F8VZB1	Q9BSJ8	Extended synaptotagmin-1	ESYT1
0.0333701	0.00791302			22	49.7	57.21	30.7694	31.4366	0.944381	0.922853	P48444;B0YIW6;Q6P1Q5;E9PK34	P48444;B0YIW6	Coatomer subunit delta	ARCN1
0.0662615	0.00748262			4	11.3	51.263	26.3974	27.3455	0.860855	0.83624	Q8NFQ8	Q8NFQ8	Torsin-1A-interacting protein 2	TOR1AIP2
-0.2316	0.00705191			35	35.4	132.82	30.9818	31.6996	0.223829	0.926535	Q8IX12;A0A0C4DGG8;F5H2E6;F5H1H2;F5H3E1;H0YFJ7;F5H7M9	Q8IX12;A0A0C4DGG8;F5H2E6;F5H1H2	Cell division cycle and apoptosis regulator protein 1	CCAR1
-0.0662914	0.00690831			16	69.2	26.788	30.4805	31.1882	0.616339	0.927149	P51858	P51858	Hepatoma-derived growth factor	HDGF
0.129481	0.00633396			8	24.9	54.12	28.425	28.9795	0.795908	0.826907	Q9UN86;D6RBM9;D6REX8;D6RBR0;D6RE13;D6RBW8;D6RGJ4;D6RAC7;D6RB17;D6R9X5;D6R9A4	Q9UN86	Ras GTPase-activating protein-binding protein 2	G3BP2
-0.0605026	0.0057592			12	52.5	22.975	32.1653	32.585	0.634079	0.932065	X1WI28;P27635;F8W7C6;A0A087WV22;H7C123;H7C2C5;B8A6G2;A6QRI9;Q96L21;H7C2U2	X1WI28;P27635;F8W7C6;A0A087WV22;H7C123;H7C2C5	60S ribosomal protein L10	RPL10
0.749148	0.0054719			24	60.2	103.06	31.5472	30.7334	0.0654714	0.933295	P12814;H9KV75;G3V2N5;G3V2W4;P35609;H7C5W8;H0YJW3;H0YJ11;G3V2X9;F6THM6;G3V5M4;G3V2E8;G3V380	P12814;H9KV75	Alpha-actinin-1	ACTN1
-0.018235	0.00388999			5	11.4	60.547	26.0645	26.4303	0.924017	0.846521	Q49A26;K7EMM8;K7EQB2;K7ELL0	Q49A26;K7EMM8;K7EQB2	Putative oxidoreductase GLYR1	GLYR1
0.180148	0.00360232			15	11.8	141.32	27.6501	29.0649	0.609482	0.836578	Q8N3U4;B1AMT4;B1AMT1;B1AMT2;B1AMT3;D6W5U7;Q9UJ98	Q8N3U4	Cohesin subunit SA-2	STAG2
0.105946	0.00360232			1	9.8	57.821	28.7727	28.4154	0.848398	0.836578	Q92526	Q92526	T-complex protein 1 subunit zeta-2	CCT6B
-0.0317544	0.00360232			16	45.3	50.646	30.599	31.046	0.725148	0.941301	Q9H0S4;F5H1N9	Q9H0S4;F5H1N9	Probable ATP-dependent RNA helicase DDX47	DDX47
-0.613299	0.00345838			2	4.3	80.389	24.1694	26.0317	0.0180028	0.847758	F8WCA5;E9PGM9;P78332;C9JSL1;F8WF63	F8WCA5;E9PGM9;P78332;C9JSL1;F8WF63	RNA-binding protein 6	RBM6
0.335941	0.00259443			15	35.9	58.848	30.8409	31.0586	0.450759	0.945619	Q12874	Q12874	Splicing factor 3A subunit 3	SF3A3
0.316725	0.00259443			2	6	51.462	25.4142	24.6185	0.361143	0.850235	Q13505;A0A0C4DFQ1	Q13505;A0A0C4DFQ1	Metaxin-1	MTX1
0.184217	0.00144204			1	4	34.313	25.1141	25.1174	0.601113	0.853541	B1AK81;A6NEM5;Q92643	B1AK81;A6NEM5;Q92643	GPI-anchor transamidase	PIGK
-0.0355349	0.00100953			3	18.9	33.178	25.2089	24.6449	0.871799	0.854783	P25325;B1AH49	P25325;B1AH49	3-mercaptopyruvate sulfurtransferase;Sulfurtransferase	MPST
-0.0549017	0.000721115			8	34.9	23.432	31.314	30.9101	0.651444	0.953649	P50914;E7EPB3	P50914;E7EPB3	60S ribosomal protein L14	RPL14
0.0229004	0.000432815			20	50.8	49.03	30.9527	31.5284	0.908389	0.954885	P62495;B7Z7P8;I3L492;D6RJE8;D6RCB3	P62495;B7Z7P8	Eukaryotic peptide chain release factor subunit 1	ETF1
0.146916	0.000432815			26	55.4	50.184	36.0585	36.5894	0.797569	0.954885	Q5VTE0;P68104;A0A087WVQ9;A0A087WV01;A0A2U3TZH3;Q05639;A6PW80;Q5JR01;A0A2R8Y488;A0A2R8Y660;A0A2R8YDN5	Q5VTE0;P68104;A0A087WVQ9;A0A087WV01	Putative elongation factor 1-alpha-like 3;Elongation factor 1-alpha 1;Elongation factor 1-alpha	EEF1A1P5;EEF1A1
0.117562	0.000288558			13	27.1	60.221	29.1658	30.0205	0.822391	0.848342	P52294;C9JYI4;C9J352;C9JWD9;F2Z3G4;C9J4U1	P52294;C9JYI4	Importin subunit alpha-5;Importin subunit alpha-5, N-terminally processed	KPNA1
-0.0855274	-0.000981409			4	4.8	104.9	25.6211	26.5073	0.724766	0.860502	Q6VY07;B4DF77;E9PNZ9;H0YE62;H0YF56	Q6VY07;B4DF77;E9PNZ9	Phosphofurin acidic cluster sorting protein 1	PACS1
0.145743	-0.000995779			8	8.6	128.48	27.0931	27.2288	0.68221	0.860544	E9PDF6;O43795;A0A0U1RRI3;H7C2Y7;E7EQD9;G3V342;Q9UBC5	E9PDF6;O43795	Unconventional myosin-Ib	MYO1B
-0.326245	-0.00101024			14	9.5	252.5	30.6408	27.2554	0.103953	0.860585	Q8WYP5;H7C4S1	Q8WYP5	Protein ELYS	AHCTF1
-0.247286	-0.00102469			14	59.2	28.864	30.0109	29.1129	0.19904	0.853014	A0A087X020;Q9Y3A5;F8WE72	A0A087X020;Q9Y3A5	Ribosome maturation protein SBDS	SBDS
0.490159	-0.00141456			15	19.2	107.89	29.1189	29.2774	0.196058	0.854402	O60763;REV__R4GMN2;REV__Q5VZ89	O60763	General vesicular transport factor p115	USO1
0.1141	-0.00142894			14	55	38.169	29.5238	30.2648	0.830122	0.962871	O75436;S4R3Q6;S4R2Y3	O75436;S4R3Q6	Vacuolar protein sorting-associated protein 26A	VPS26A
-0.0659893	-0.00160231			10	53.6	33.824	28.1287	27.7924	0.629246	0.862288	P19623;K7EL89;K7EKM4;K7ESL0;K7EQ47	P19623	Spermidine synthase	SRM
0.121679	-0.00166007			88	39.6	292.75	31.5973	31.786	0.849269	0.963863	Q92616	Q92616	Translational activator GCN1	GCN1L1
0.138945	-0.00181892			21	46.9	58.024	32.1505	32.4108	0.813812	0.964545	P40227;J3KRI6	P40227	T-complex protein 1 subunit zeta	CCT6A
-0.322108	-0.002209			10	32.9	30.302	30.4487	31.1733	0.107817	0.966219	D6R9P3;D6RD18;D6RBZ0;Q99729	D6R9P3;D6RD18;D6RBZ0;Q99729	Heterogeneous nuclear ribonucleoprotein A/B	HNRNPAB
-0.262573	-0.00244017			6	20.5	41.796	26.6169	27.8955	0.304171	0.864698	O00154;K7EKP8	O00154;K7EKP8	Cytosolic acyl coenzyme A thioester hydrolase	ACOT7
0.240253	-0.00280156			6	11.4	53.944	29.1278	30.2164	0.564427	0.968762	P53985;Q5T8R5;Q5T8R3	P53985;Q5T8R5	Monocarboxylate transporter 1	SLC16A1
-0.0168039	-0.00281604			2	48.8	4.3871	25.8445	26.9289	0.928355	0.865779	F5GWN1;J3KRP6;J3QS72;X6R3J2;J3QQM2;J3KT74;J3QQW2;Q15532	F5GWN1;J3KRP6;J3QS72;X6R3J2;J3QQM2;J3KT74;J3QQW2;Q15532	Protein SSXT	SS18
0.106616	-0.00324974			5	48.4	34.769	27.8322	27.4306	0.846893	0.867028	P11908;D3YTJ7;A6NMS2;H7C540	P11908	Ribose-phosphate pyrophosphokinase 2	PRPS2
-0.011617	-0.00411755			12	8.6	196.04	27.4723	27.0276	0.944093	0.869527	Q5SRE5;H7C4K7	Q5SRE5	Nucleoporin NUP188 homolog	NUP188
0.00245056	-0.004653			14	62.5	34.352	28.5583	30.1971	0.865872	0.865949	Q12904;D6R937	Q12904	Aminoacyl tRNA synthase complex-interacting multifunctional protein 1;Endothelial monocyte-activating polypeptide 2	AIMP1
-0.178763	-0.00495696			10	24.4	49.526	28.5238	29.7627	0.317311	0.867034	A0A087WY71;E9PFW3;Q96CW1;C9JJ47;C9JTK4;C9JGT8;C9JJD3;C9JPV8	A0A087WY71;E9PFW3;Q96CW1;C9JJ47;C9JTK4;C9JGT8;C9JJD3;C9JPV8	AP-2 complex subunit mu	AP2M1
-0.434968	-0.00517408			102	52.3	265.55	32.9731	32.6796	0.0360396	0.978947	Q13085;Q59FY4;A0A0C4DGT1;A0A087WWN5;A0A087X2F8;A0A087X126;A0A087WYS8;A0A087WYK6	Q13085;Q59FY4	Acetyl-CoA carboxylase 1;Biotin carboxylase	ACACA
-0.127321	-0.00518858			6	26	16.159	31.7586	30.6844	0.444184	0.979009	A0A2R8Y811;P62263;E5RH77	A0A2R8Y811;P62263;E5RH77	40S ribosomal protein S14	RPS14
0.460061	-0.00521757			6	11.7	80.583	27.0443	26.5795	0.18172	0.872696	B4DG22;B1AXG1;B7ZB17;P51812;A0A2R8Y7S9;Q9UK32;E9PMM7;D6R910;A0A2R8Y603;B7Z3B5;F2Z2J1;Q15349;D6RHW7;D6RA62;D6RE03;E9PAN7;V9GXZ1;E7ERL6;Q9Y2H9;Q6P0Q8	B4DG22;B1AXG1;B7ZB17;P51812	Ribosomal protein S6 kinase alpha-3	RPS6KA3
0.0170667	-0.00536231			31	73.6	33.155	34.1107	34.4727	0.88841	0.979755	F8W6I7;P09651;F8VZ49;Q32P51;F8VTQ5;F8W646;F8VYN5	F8W6I7;P09651;F8VZ49;Q32P51;F8VTQ5	Heterogeneous nuclear ribonucleoprotein A1;Heterogeneous nuclear ribonucleoprotein A1, N-terminally processed;Heterogeneous nuclear ribonucleoprotein A1-like 2	HNRNPA1;HNRNPA1L2
-0.0150097	-0.00579687			11	46.7	41.401	28.8193	29.8025	0.803375	0.870034	Q8TDN6	Q8TDN6	Ribosome biogenesis protein BRX1 homolog	BRIX1
-0.223576	-0.0058403			12	19.1	102.9	29.1075	28.5543	0.228002	0.870189	Q8N163;G3V119;H0YB24;E5RFJ3;E5RGU7;H0YC69;H0YC58;E5RHJ4;E5RHH8;A0A087X2B6	Q8N163;G3V119;H0YB24	Cell cycle and apoptosis regulator protein 2	CCAR2
0.0210533	-0.00613			5	40.5	9.461	31.0392	30.1628	0.902056	0.871224	P42677;C9J1C5	P42677	40S ribosomal protein S27	RPS27
0.0731348	-0.00627491			17	39.5	51.294	30.2407	30.7568	0.950366	0.983674	P55084;F5GZQ3;B5MD38;C9JEY0;C9JE81;C9K0M0	P55084;F5GZQ3;B5MD38	Trifunctional enzyme subunit beta, mitochondrial;3-ketoacyl-CoA thiolase	HADHB
-0.246652	-0.00752163			1	6.6	34.803	26.4035	26.6067	0.333648	0.879342	A6NHQ2	A6NHQ2	rRNA/tRNA 2-O-methyltransferase fibrillarin-like protein 1	FBLL1
-0.137822	-0.00778262			27	47.3	81.307	29.4247	32.5945	0.416657	0.990149	P33993;C9J8M6	P33993	DNA replication licensing factor MCM7	MCM7
-0.124487	-0.00827594			16	10.5	213.47	29.2718	30.1705	0.452607	0.8789	A6NEM2;P51610;H7C1C4	A6NEM2;P51610	Host cell factor 1;HCF N-terminal chain 1;HCF N-terminal chain 2;HCF N-terminal chain 3;HCF N-terminal chain 4;HCF N-terminal chain 5;HCF N-terminal chain 6;HCF C-terminal chain 1;HCF C-terminal chain 2;HCF C-terminal chain 3;HCF C-terminal chain 4;HCF C-terminal chain 5;HCF C-terminal chain 6	HCFC1
0.0798389	-0.00858066			1	6.8	22.826	27.28	27.6767	0.829543	0.882399	Q9NRW3	Q9NRW3	DNA dC->dU-editing enzyme APOBEC-3C	APOBEC3C
0.000432815	-0.0100762			16	41.2	49.901	28.7859	30.2466	0.858599	1	Q9Y305;H7C5Q2;C9J7L8	Q9Y305;H7C5Q2	Acyl-coenzyme A thioesterase 9, mitochondrial	ACOT9
0.0460021	-0.0106866			138	34.9	532.4	31.9297	31.8348	0.987953	0.998269	Q14204;A0A2R8Y706;A0A2R8YFZ7;A0A2R8Y5T0;A0A2R8Y6H2;A0A2R8Y542;A0A2R8YGC7;H0YJ21;A0A2R8Y6I5	Q14204	Cytoplasmic dynein 1 heavy chain 1	DYNC1H1
-0.201543	-0.0109191			7	58.5	14.839	32.3719	32.2166	0.277328	0.99761	P62244;I3L3P7;I3L246;H3BN98;H3BV27;H3BT37;I3L303;H3BVC7	P62244;I3L3P7;I3L246;H3BN98	40S ribosomal protein S15a	RPS15A
-0.163042	-0.0113408			7	14.7	70.754	29.4206	29.472	0.353461	0.889881	Q13492;E9PI56;E9PKP6;E9PLJ8;E9PK13;E9PJT1;E5RFU0;E5RHK9;E5RFC6;E5RK51;E5RIJ5;H0YCY1;H0YEF7;H0YEH1;E5RGY9;E9PDG8;O60641	Q13492	Phosphatidylinositol-binding clathrin assembly protein	PICALM
0.040121	-0.0114861			8	39.1	35.54	28.5329	28.0812	0.998073	0.890403	P55735;A8MXL6;E7ERC8	P55735;A8MXL6	Protein SEC13 homolog	SEC13
-0.0258379	-0.0118643			22	20.1	171.29	28.8331	27.4766	0.765213	0.891889	O60306;H0YH15	O60306	Intron-binding protein aquarius	AQR
-0.0533739	-0.0119952			22	56	46.44	32.4908	33.1825	0.656215	0.994559	P50454;E9PPV6;E9PR70;E9PKH2;E9PK86;E9PMI5;E9PNX1;E9PIG2;E9PRS3;E9PJH8;E9PQ34;H0YEP8;E9PLA6	P50454;E9PPV6;E9PR70;E9PKH2;E9PK86;E9PMI5	Serpin H1	SERPINH1
0.109829	-0.0125772			3	3.4	160.33	28.2853	28.0568	0.839685	0.894318	E7EWC2;F5H7S7;Q13576;D6R939	E7EWC2;F5H7S7;Q13576	Ras GTPase-activating-like protein IQGAP2	IQGAP2
0.00949053	-0.012752			2	2.5	111.11	25.6076	24.6369	0.993592	0.894458	Q86W56	Q86W56	Poly(ADP-ribose) glycohydrolase	PARG
0.319734	-0.0129702			7	13.8	70.702	28.3999	27.8959	0.421292	0.895089	Q14739;C9JXK0	Q14739;C9JXK0	Lamin-B receptor	LBR
-0.11491	-0.0133051			13	46.2	38.274	29.2005	30.686	0.479473	0.990845	O95433;G3V438;H0YJG7;H0YJU2;G3V3W9;H0YJ63	O95433;G3V438;H0YJG7	Activator of 90 kDa heat shock protein ATPase homolog 1	AHSA1
-0.184638	-0.0136109			23	83.6	35.076	33.8962	33.8597	0.310972	0.989978	P63244;J3KPE3;D6RAC2;D6REE5;H0YAF8;D6RHH4;H0Y8W2;H0YAM7;D6R9Z1;D6R9L0;D6RFX4;D6RAU2;E9PD14;D6RBD0;D6RFZ9;D6RF23;H0Y8R5;D6RGK8;D6RHJ5;D6R909;H0Y9P0;D6RDI0	P63244;J3KPE3;D6RAC2;D6REE5;H0YAF8;D6RHH4;H0Y8W2;H0YAM7;D6R9Z1;D6R9L0	Guanine nucleotide-binding protein subunit beta-2-like 1;Guanine nucleotide-binding protein subunit beta-2-like 1, N-terminally processed	GNB2L1
0.213129	-0.0137274			5	11.7	52.39	26.7694	26.8209	0.5432	0.897281	Q13228;A6PVX1;F2Z2W8;F8WCR4;H0Y532;C9JVL0	Q13228;A6PVX1;F2Z2W8;F8WCR4;H0Y532	Selenium-binding protein 1	SELENBP1
0.885965	-0.0139023			2	7.7	38.841	26.4119	27.3682	0.00959052	0.897787	F5H6T1;P61160	F5H6T1;P61160	Actin-related protein 2	ACTR2
0.0939657	-0.0166434			20	8.6	318.38	28.0117	26.3682	0.875394	0.905729	O75691	O75691	Small subunit processome component 20 homolog	UTP20
-0.032492	-0.0174316			10	31.3	51.691	29.3474	29.8392	0.742034	0.911766	P63151;E5RIY1;A0A1W2PQI2;E5RFR9;Q00005;Q9Y2T4;Q66LE6;H0YB06	P63151	Serine/threonine-protein phosphatase 2A 55 kDa regulatory subunit B alpha isoform	PPP2R2A
-0.0902499	-0.0191996			11	40.1	39.149	26.973	29.2983	0.711298	0.918132	Q9BV20	Q9BV20	Methylthioribose-1-phosphate isomerase	MRI1
-0.22334	-0.0195798			32	55.9	73.457	32.04	32.1108	0.237735	0.97306	P46063;F8WA66;F8WD97;F5H2L2;F5H4P4;F5H3W0;F5GYB7	P46063	ATP-dependent DNA helicase Q1	RECQL
0.423524	-0.019609			19	42.6	66.9	30.7638	28.8104	0.324753	0.919606	O95831;E9PMA0	O95831;E9PMA0	Apoptosis-inducing factor 1, mitochondrial	AIFM1
0.220949	-0.0198138			9	29.5	42.592	25.3214	29.7483	0.528028	0.920344	P39748;I3L3E9;F5H1Y3	P39748;I3L3E9	Flap endonuclease 1	FEN1
0.20063	-0.0209844			13	20.2	109.68	28.6425	28.4778	0.643607	0.924563	P33176;A0A0G2JMZ6;O60282;Q12840;J3KNA1	P33176	Kinesin-1 heavy chain	KIF5B
0.0339339	-0.0212771			11	60.9	19.586	31.6541	30.7141	0.946324	0.96825	A0A087WXM6;J3QQT2;J3KRX5;A0A0A6YYL6;P18621;J3QLC8;A0A0A0MRF8;J3KRB3;A0A087WWH0;J3QS96;A0A087WY81;J3KSJ0	A0A087WXM6;J3QQT2;J3KRX5;A0A0A6YYL6;P18621;J3QLC8;A0A0A0MRF8;J3KRB3;A0A087WWH0;J3QS96;A0A087WY81	60S ribosomal protein L17	RPL17;RPL17-C18orf32
0.318114	-0.0222585			6	19.5	39.315	26.8132	27.1052	0.358995	0.922026	Q9NXG2;H3BNW0	Q9NXG2;H3BNW0	THUMP domain-containing protein 1	THUMPD1
0.118758	-0.0222731			9	16.4	55.01	31.7252	31.9564	0.855297	0.965429	Q01650;A0A0C4DGL4;H0YJ95;G3V4Z6;Q9UM01;Q92536	Q01650	Large neutral amino acids transporter small subunit 1	SLC7A5
-0.0589989	-0.0229913			8	25.4	52.623	28.6711	28.932	0.652185	0.931801	Q96CS3	Q96CS3	FAS-associated factor 2	FAF2
-0.409738	-0.0236217			2	30.3	8.5057	27.8516	28.9098	0.0394643	0.934076	D3DTZ5;J3QSB9;P63272	D3DTZ5;J3QSB9;P63272	Transcription elongation factor SPT4	SUPT4H1
-0.040126	-0.023783			4	7.8	61.446	28.1314	28.0065	0.71573	0.934658	A0A0A0MTI1;Q15392;H7C4B7	A0A0A0MTI1;Q15392	Delta(24)-sterol reductase	DHCR24
0.0500489	-0.0238124			7	12.6	89.252	28.0514	28.0784	0.975363	0.934764	Q32MZ4;C9JSU1;Q9Y608	Q32MZ4	Leucine-rich repeat flightless-interacting protein 1	LRRFIP1
0.245496	-0.0242671			10	21.8	52.949	29.5946	30.3855	0.554312	0.959781	B4DR61;P61619;F8W776;Q8TC24;Q9H9S3;H7C1Q9;C9JXC6;H7C069;A6NK38;F2Z2C7;A6NIF9;C9JJV4;H7C1S8	B4DR61;P61619;F8W776;Q8TC24;Q9H9S3	Protein transport protein Sec61 subunit alpha isoform 1;Protein transport protein Sec61 subunit alpha isoform 2	SEC61A1;SEC61A2
0.196229	-0.0246926			26	32.1	105.34	31.112	30.8132	0.699256	0.958577	Q99613;B5ME19;H3BPE4;H3BPE3;H3BTY8	Q99613;B5ME19	Eukaryotic translation initiation factor 3 subunit C;Eukaryotic translation initiation factor 3 subunit C-like protein	EIF3C;EIF3CL
-2.09326	-1.62029	+	+	2	23.7	10.834	28.3064	29.1136	1.36653e-22	7.56814e-06	P05109	P05109	Protein S100-A8;Protein S100-A8, N-terminally processed	S100A8
-0.0448956	-0.025779			3	22.5	18.998	28.7081	28.197	0.699462	0.941864	P51571;A6NLM8	P51571;A6NLM8	Translocon-associated protein subunit delta	SSR4
0.358734	-0.0258379			5	15	39.829	26.1146	26.6186	0.299758	0.932433	P50552;K7EM16;K7EQD0	P50552	Vasodilator-stimulated phosphoprotein	VASP
-0.0804998	-0.0262344			15	30.8	57.56	28.6589	30.2106	0.582774	0.954212	G3V1C3;Q9BZZ5;H0YER7;E9PQK6	G3V1C3;Q9BZZ5;H0YER7	Apoptosis inhibitor 5	API5
0.214871	-0.0264696			5	14.2	41.531	27.3832	25.8819	0.539803	0.934271	A0A087WU53;Q9H0U3	A0A087WU53;Q9H0U3	Magnesium transporter protein 1	MAGT1
0.78073	-0.0267047			21	17.6	174.76	28.9482	27.6824	0.0334988	0.934955	P35573	P35573	Glycogen debranching enzyme;4-alpha-glucanotransferase;Amylo-alpha-1,6-glucosidase	AGL
0.21661	-0.0271603			47	51.4	110.42	32.6677	33.3573	0.65995	0.951591	P55060	P55060	Exportin-2	CSE1L
-0.00820338	-0.0282486			16	56.9	38.438	29.9936	31.4036	0.802841	0.948511	Q9Y3F4;H0YH33	Q9Y3F4	Serine-threonine kinase receptor-associated protein	STRAP
0.0688772	-0.0282781			5	5.5	127.41	24.9726	26.6534	0.854804	0.939534	P20585	P20585	DNA mismatch repair protein Msh3	MSH3
0.198997	-0.0286018			40	77.7	48.057	34.9811	35.7579	0.693868	0.947512	P05783;F8VZY9;CON__H-INV:HIT000015463;CON__Q92764;C4AM86;CON__Q497I4;Q92764	P05783;F8VZY9	Keratin, type I cytoskeletal 18	KRT18
-0.0769193	-0.0286018			15	21.7	102.97	29.7832	30.0287	0.594092	0.952063	Q86XP3;A0A0A0MSJ0;J3QRI2;J3KTK9	Q86XP3;A0A0A0MSJ0	ATP-dependent RNA helicase DDX42	DDX42
-0.0881321	-0.0286606			9	29.1	40.282	27.9295	29.1067	0.558991	0.952276	Q12792;F8VS81;F8VRG3;F8W1Q9	Q12792;F8VS81	Twinfilin-1	TWF1
0.0721745	-0.0286754			9	11.4	124.07	27.452	27.7945	0.847189	0.940691	E7ESC6;Q9UIA9;E5RIW1;H0YBE1	E7ESC6;Q9UIA9	Exportin-7	XPO7
-0.165499	-0.0287784			5	24.5	29.952	27.6337	25.2211	0.511058	0.940991	Q9P0I2;C9JLM9;S4R3U9	Q9P0I2;C9JLM9	ER membrane protein complex subunit 3	EMC3
0.385376	-0.0296322			10	47.2	36.064	29.4967	28.8114	0.320999	0.955788	E7EM64;Q7L5N1;H7C3T0	E7EM64;Q7L5N1	COP9 signalosome complex subunit 6	COPS6
0.00331442	-0.0297942			78	54.7	192.06	32.7974	33.2837	0.841615	0.944139	A0A087WVQ6;Q00610;J3KS13;P53675;A0A087WX41;J3KSQ2;K7EJJ5;J3QL20;J3KRF5;F5H5N6;A0A087WV74;A0A087WXH4	A0A087WVQ6;Q00610	Clathrin heavy chain;Clathrin heavy chain 1	CLTC
-0.448804	-0.0300004			13	48.4	40.313	28.6921	30.2537	0.0251898	0.943556	Q9BWF3;E9PB51;Q9BQ04;D6R9K7;J3QRR5;E9PLB0;E9PM61;U3KQD5	Q9BWF3;E9PB51;Q9BQ04;D6R9K7;J3QRR5	RNA-binding protein 4;RNA-binding protein 4B	RBM4;RBM4B
0.0392789	-0.0300152			15	34.1	60.586	29.7984	30.1734	1	0.957173	P0DN79;P35520;H7C2H4;C9JMA6;H7C1W6;H7C2W0	P0DN79;P35520	Cystathionine beta-synthase	CBS
0.104471	-0.0301919			3	15.3	32.437	25.9005	25.2902	0.773457	0.945107	Q3KQZ1	Q3KQZ1	Solute carrier family 25 member 35	SLC25A35
-0.178371	-0.0302804			18	49.4	28.68	31.9891	32.4703	0.3241	0.942764	P62753;A2A3R5;A2A3R7	P62753;A2A3R5	40S ribosomal protein S6	RPS6
0.320311	-0.0311204			10	27	58.772	27.6276	29.4472	0.355614	0.96117	F5H6I7;Q6DD88;F5GWF8	F5H6I7;Q6DD88	Atlastin-3	ATL3
-0.295535	-0.0315479			8	25.9	44.969	27.0652	29.3556	0.248794	0.962716	P18754;C9JW69;C9JRH2;C9J3R0;C9JMJ4;C9JQZ4	P18754;C9JW69;C9JRH2;C9J3R0;C9JMJ4;C9JQZ4	Regulator of chromosome condensation	RCC1
0.334111	-0.0331709			11	33	46.268	26.439	29.7706	0.334841	0.968588	Q9BT78;D6RAX7;D6RFN0;D6RD63	Q9BT78;D6RAX7;D6RFN0;D6RD63	COP9 signalosome complex subunit 4	COPS4
-0.306698	-0.0336877			4	10.2	66.855	25.9239	26.3662	0.231748	0.955293	Q9UJX3	Q9UJX3	Anaphase-promoting complex subunit 7	ANAPC7
0.107286	-0.0337615			7	27.5	35.236	27.8196	27.8269	0.845388	0.955508	Q9UNQ2;A0A0C4DGB1;D6RCL3	Q9UNQ2;A0A0C4DGB1	Probable dimethyladenosine transferase	DIMT1
-0.117866	-0.0345297			14	48.1	31.324	32.1368	32.4395	0.468924	0.930754	P15880;H0YEN5;E9PQD7;I3L404;E9PM36;E9PMM9;E9PPT0;H3BNG3;H0YE27	P15880;H0YEN5;E9PQD7;I3L404;E9PM36;E9PMM9	40S ribosomal protein S2	RPS2
0.0736831	-0.0346479			34	74.6	57.924	33.3563	34.0973	0.949216	0.93042	P50991	P50991	T-complex protein 1 subunit delta	CCT4
-0.113411	-0.0351505			16	54.7	43.024	29.8748	30.9732	0.483755	0.929001	A0A024QZX5;A0A087X1N8;P35237;A0A2R8YD12;A0A2R8Y6A7;A0A2R8YDD0;A0A2R8Y517;C9JTJ8;C9JVA8	A0A024QZX5;A0A087X1N8;P35237;A0A2R8YD12;A0A2R8Y6A7	Serpin B6	SERPINB6
0.122076	-0.0360229			6	13.1	64.668	27.3681	26.3113	0.734064	0.962101	R4GMZ0;P0CW18	R4GMZ0;P0CW18	Serine protease 56	PRSS56
0.254473	-0.0367478			18	48.5	34.362	32.011	32.1984	0.589427	0.924491	P46777;A0A2R8Y6J3;A0A2R8Y4A2;Q5T7N0;R4GNJ2	P46777;A0A2R8Y6J3	60S ribosomal protein L5	RPL5
-0.0560111	-0.0371919			18	57.9	37.512	31.0704	31.0418	0.647989	0.923237	P62136;E9PMD7;F5H1L6;F5H037	P62136;E9PMD7	Serine/threonine-protein phosphatase PP1-alpha catalytic subunit;Serine/threonine-protein phosphatase	PPP1CA
-0.44281	-0.0375768			16	33.3	65.653	28.1805	31.3839	0.0270364	0.922151	Q5BKZ1;A0A0A0MRN4;E2QRN4	Q5BKZ1;A0A0A0MRN4	DBIRD complex subunit ZNF326	ZNF326
-0.0539579	-0.0379471			18	15.3	168.59	28.9889	27.3734	0.668936	0.967714	Q8TEQ6	Q8TEQ6	Gem-associated protein 5	GEMIN5
0.397474	-0.0384211			18	50.4	54.636	30.6046	30.5045	0.359586	0.919769	P07954	P07954	Fumarate hydratase, mitochondrial	FH
-0.0320789	-0.0389398			30	44.1	101.89	32.0543	31.97	0.724095	0.918306	P49736;H0Y8E6;F8WDM3;C9J013;C9JZ21;H7C4N9	P49736;H0Y8E6	DNA replication licensing factor MCM2	MCM2
0.0117819	-0.0390583			3	9.8	44.049	25.5414	26.7396	0.988207	0.970955	Q14344	Q14344	Guanine nucleotide-binding protein subunit alpha-13	GNA13
0.14104	-0.0395179			20	50.4	50.957	30.8134	31.6895	0.809535	0.916676	H0Y4R1;P12268;E7ETK5	H0Y4R1;P12268	Inosine-5-monophosphate dehydrogenase 2	IMPDH2
0.0163537	-0.0405859			33	67	59.366	32.7006	33.0498	0.885973	0.913665	Q99832;F8WAM2;F8WBP8;A0A0D9SG95	Q99832	T-complex protein 1 subunit eta	CCT7
0.0657101	-0.0407343			7	16.9	47.47	26.7252	28.2411	0.862131	0.995968	Q9Y606;G8JLB3;F5H1S9;F5GY32;F5H1B2;F5H168;F8W9U5;F5GXL3	Q9Y606;G8JLB3;F5H1S9;F5GY32	tRNA pseudouridine synthase A, mitochondrial;tRNA pseudouridine synthase	PUS1
0.364572	-0.0410905			9	27	40.04	29.3669	30.7526	0.350947	0.912243	A0A087WUK2;O14979	A0A087WUK2;O14979	Heterogeneous nuclear ribonucleoprotein D-like	HNRNPDL
-0.0822399	-0.0418478			9	34	35.776	28.3995	28.328	0.57731	1	Q9NRN7;E9PLW6;E9PNF3	Q9NRN7;E9PLW6	L-aminoadipate-semialdehyde dehydrogenase-phosphopantetheinyl transferase	AASDHPPT
-0.29752	-0.0424865			34	52.8	72.332	32.7121	33.5767	0.133181	0.908309	P11021	P11021	78 kDa glucose-regulated protein	HSPA5
-0.181591	-0.0427094			24	84	26.688	34.1911	34.2677	0.317311	0.907682	P23396;E9PL09;E9PPU1;H0YEU2;F2Z2S8;H0YCJ7;H0YF32;E9PQ96;E9PJH4;E9PK82;E9PSF4;E9PQX2;H0YES8	P23396;E9PL09;E9PPU1;H0YEU2;F2Z2S8;H0YCJ7	40S ribosomal protein S3	RPS3
-1.81899	3.71017	+	+	5	8.5	81.744	27.1549	28.9182	3.27727e-12	5.05954e-65	P14923;C9JTX4;C9J826;C9JK18;C9JKY1;A0A2R8Y6G0;A0A2R8Y804;A0A2R8Y543;A0A2R8Y5C3;A0A2R8Y750;A0A2R8Y5Z1;B4DGU4;A0A2R8YCH5;A0A2R8Y7Z0;A0A2R8Y5A3;P35222	P14923	Junction plakoglobin	JUP
-0.144728	-0.0446277			4	13.4	52.454	27.0985	28.4037	0.563299	0.993709	A0A3B3ITW1;P49841	A0A3B3ITW1;P49841	Glycogen synthase kinase-3 beta	GSK3B
-0.0356531	-0.044717			14	34.7	45.745	29.3991	30.0527	0.731103	0.993507	O60884;I3L320;A0A087WT48	O60884	DnaJ homolog subfamily A member 2	DNAJA2
0.40414	-0.0452081			8	45.6	26.011	27.2924	28.6438	0.241709	0.992395	H0YM70;A0A087X1Z3;Q9UL46;H0YKU2	H0YM70;A0A087X1Z3;Q9UL46	Proteasome activator complex subunit 2	PSME2
-0.017198	-0.0455207			5	20.6	33.524	26.4952	27.8781	0.92716	0.989816	A0A0C4DGQ8;Q6IAN0;J3KRS1;J3QKT1	A0A0C4DGQ8;Q6IAN0;J3KRS1	Dehydrogenase/reductase SDR family member 7B	DHRS7B
0.502738	-0.0455952			2	3.7	73.747	27.6964	23.8522	0.143958	0.990033	Q9BW19;A0A087X1W5	Q9BW19;A0A087X1W5	Kinesin-like protein KIFC1;Kinesin-like protein	KIFC1
-0.059059	-0.0462654			14	57.5	39.178	29.3648	29.0695	0.651987	0.990003	G3V5T9;P24941;E7ESI2;Q00526;K7EJ83;G3V317	G3V5T9;P24941;E7ESI2	Cyclin-dependent kinase 2	CDK2
-0.342927	-0.0465485			7	32.2	33.172	28.0663	27.434	0.0796192	0.992817	Q9Y314;M0R3B2;A0A075B6F9;A0A075B797;M0R1K2;M0QX85;M0R1T7	Q9Y314;M0R3B2;A0A075B6F9;A0A075B797	Nitric oxide synthase-interacting protein	NOSIP
0.160275	-0.0466379			94	61.3	189.25	33.9618	34.1446	0.770542	0.896627	P46940;A0A0J9YXZ5;H0YLE8;A0A087X225;H0YKA5;A0A087WWP1;E9PDT6	P46940;A0A0J9YXZ5;H0YLE8	Ras GTPase-activating-like protein IQGAP1	IQGAP1
0.0184917	-0.0467571			41	55.7	87.343	30.2152	33	0.893284	0.896292	Q9NR30;A0A087WVC1;Q9BQ39	Q9NR30	Nucleolar RNA helicase 2	DDX21
-0.0734692	-0.047085			9	37.5	29.044	27.8923	27.4041	0.605091	0.994383	Q9BZG1;C9JBG0;Q96PJ7;C9JY26;E7ES60;K7EIF2;H7C0Y7;J3QLC6;V9GY61;K7EJW7	Q9BZG1;C9JBG0;Q96PJ7;C9JY26;E7ES60;K7EIF2;H7C0Y7	Ras-related protein Rab-34	RAB34
-0.0211161	-0.0474279			30	63.5	60.977	32.0158	32.9525	0.759947	0.894407	O43242;H0YGV8	O43242	26S proteasome non-ATPase regulatory subunit 3	PSMD3
-0.189137	-0.0474577			7	27.4	41.219	27.2594	28.7493	0.454839	0.987305	A0A087X2E5;A0A087WZN1;O43837;A0A0D9SG66	A0A087X2E5;A0A087WZN1;O43837	Isocitrate dehydrogenase [NAD] subunit, mitochondrial;Isocitrate dehydrogenase [NAD] subunit beta, mitochondrial	IDH3B
-0.20307	-0.0477708			3	12.3	30.692	26.3991	25.7653	0.423407	0.996385	Q9BTT0;E9PPH5;Q5TB19;E9PLC4	Q9BTT0;E9PPH5	Acidic leucine-rich nuclear phosphoprotein 32 family member E	ANP32E
0.130931	-0.0482033			11	10.6	143.7	27.7491	28.4644	0.792701	0.985618	Q5JTH9;A0A087X1U8;A0A087X0G0	Q5JTH9	RRP12-like protein	RRP12
0.128689	-0.0485764			12	55.8	30.658	31.3038	30.7872	0.834832	0.89118	Q9Y277;E5RJN6;E5RHZ6;E5RFP6;E5RHE1;E5RK27;E5RFL1	Q9Y277;E5RJN6;E5RHZ6;E5RFP6	Voltage-dependent anion-selective channel protein 3	VDAC3
0.409364	-0.0490091			7	8.4	138.62	27.9876	27.9621	0.288604	1	O00411;K7ESD1;K7EMH3	O00411	DNA-directed RNA polymerase, mitochondrial	POLRMT
-0.00475429	-0.0494271			5	15.1	55.882	27.4984	27.169	0.964948	0.999205	Q9UI12;G3V126;E5RK31;E5RJG1;E5RG49;E5RHH0	Q9UI12;G3V126	V-type proton ATPase subunit H	ATP6V1H
0.644041	-0.0495465			15	30.1	75.491	29.4293	30.7488	0.0828989	0.888455	P42166	P42166	Lamina-associated polypeptide 2, isoform alpha;Thymopoietin;Thymopentin	TMPO
0.0404014	-0.0506966			14	57.8	37.489	30.9183	31.6815	0.968622	0.885227	Q9UHD1;E9PPQ5;E9PHZ2;E9PIZ4;E9PSD5;E9PL00;E9PIF7	Q9UHD1;E9PPQ5	Cysteine and histidine-rich domain-containing protein 1	CHORDC1
-0.212116	-0.0509059			12	39.3	39.233	29.0286	29.6504	0.248924	0.979503	P11177;C9J634;F8WF02	P11177;C9J634	Pyruvate dehydrogenase E1 component subunit beta, mitochondrial	PDHB
-0.237745	-0.0509059			22	67.3	29.597	32.9086	32.9465	0.213867	0.88464	P62701;Q8TD47;C9JEH7;P22090	P62701	40S ribosomal protein S4, X isoform	RPS4X
-0.219723	-0.0523263			11	17.8	104.93	28.6872	30.0362	0.234891	0.97629	J3QK89;Q8IWX8	J3QK89;Q8IWX8	Calcium homeostasis endoplasmic reticulum protein	CHERP
-0.221573	-0.0526106			8	43.4	30.791	28.2322	26.6792	0.231566	0.993147	P60174;U3KPZ0;U3KQF3;U3KPS5	P60174;U3KPZ0;U3KQF3	Triosephosphate isomerase	TPI1
-0.140746	-0.0527603			5	14.2	46.691	26.1856	26.5098	0.5736	0.992862	Q96P11;Q63ZY6;Q3KNT7	Q96P11	Probable 28S rRNA (cytosine-C(5))-methyltransferase	NSUN5
0.0287106	-0.052895			1	7.8	18.259	26.3805	26.2554	0.948448	0.992606	E9PMI6;E9PJF4;J3KN38;P54105	E9PMI6;E9PJF4;J3KN38;P54105	Methylosome subunit pICln	CLNS1A
0.165301	-0.0530147			2	11.4	28.235	26.1578	25.9399	0.640449	0.992378	Q5RKV6	Q5RKV6	Exosome complex component MTR3	EXOSC6
0.0458623	-0.0538531			7	8.4	116.07	28.0972	27.4571	0.984939	0.990783	V9GYM8;Q92974;V9GZ14;V9GZ58;V9GYF5;V9GYG5;Q5VY93	V9GYM8;Q92974	Rho guanine nucleotide exchange factor 2	ARHGEF2
0.139208	-0.0542575			3	12.1	38.534	26.5739	26.2764	0.696391	0.990014	Q9UJZ1;A0A087WYB4;F2Z2I8	Q9UJZ1;A0A087WYB4	Stomatin-like protein 2, mitochondrial	STOML2
0.0878702	-0.0553365			15	42.2	57.861	30.5664	31.5744	0.919517	0.872224	P52292;J3QLL0;J3KS65;J3QL07	P52292	Importin subunit alpha-1	KPNA2
0.0567222	-0.0575418			35	32.4	155.2	31.5787	31.8743	0.984811	0.866056	O75694;E9PF10;D6RA13	O75694;E9PF10	Nuclear pore complex protein Nup155	NUP155
-0.313011	-0.057707			1	64.1	41.807	26.9216	27.2806	0.222483	0.983451	Q5T6W2	Q5T6W2		HNRNPK
0.154972	-0.0580674			30	62.4	60.533	32.7783	32.7064	0.781239	0.864587	P49368;B4DUR8;E9PRC8;Q5SZX6;Q5SZW8;E9PM09;Q5SZX9;E9PQ35	P49368;B4DUR8	T-complex protein 1 subunit gamma	CCT3
0.22404	-0.0580824			3	17.6	24.797	24.3068	26.1973	0.522091	0.982737	H0YL12;H0YLU7;P13804;H0YK49;H0YNX6;H0YKF0	H0YL12;H0YLU7;P13804;H0YK49;H0YNX6;H0YKF0	Electron transfer flavoprotein subunit alpha, mitochondrial	ETFA
-0.00150116	-0.0582626			18	40.8	69.602	31.0744	30.9528	0.825351	0.864041	O60506;B7Z645;F6UXX1	O60506;B7Z645	Heterogeneous nuclear ribonucleoprotein Q	SYNCRIP
-0.218112	-0.0583978			2	13.7	22.417	23.6185	24.086	0.390943	0.982137	Q9NV56	Q9NV56	MRG/MORF4L-binding protein	MRGBP
-0.220463	-0.0591492			23	68.6	44.614	31.891	32.2461	0.24272	0.861565	P00558;P07205	P00558	Phosphoglycerate kinase 1	PGK1
0.133827	-0.0598407			12	30.2	44.468	29.7405	30.0977	0.786308	0.959298	Q16543;K7EQA9;K7EKQ2;K7EL68;K7EIU0	Q16543;K7EQA9;K7EKQ2	Hsp90 co-chaperone Cdc37;Hsp90 co-chaperone Cdc37, N-terminally processed	CDC37
-0.0155638	-0.0598709			14	27.3	64.243	29.7496	30.3551	0.80141	0.85955	H0Y2W2;Q9NVI7;Q5SV16	H0Y2W2;Q9NVI7	ATPase family AAA domain-containing protein 3A	ATAD3A
-0.128156	-0.0602919			7	28.8	38.608	26.2216	27.6058	0.606744	0.978534	Q96C86;A0A3B3ITF0	Q96C86;A0A3B3ITF0	m7GpppX diphosphatase	DCPS
0.426318	-0.0605327			5	21.6	31.821	27.2711	27.1353	0.216434	0.978076	Q15024	Q15024	Exosome complex component RRP42	EXOSC7
-0.0134944	-0.060638			9	16.8	91.48	27.6554	27.6326	0.938394	0.977875	G3V529;Q9GZR7;F5GYL3;A0A1W2PRR2;A0A087WXU8	G3V529;Q9GZR7;F5GYL3;A0A1W2PRR2;A0A087WXU8	ATP-dependent RNA helicase DDX24	DDX24
-0.128235	-0.0606832			9	44.5	34.577	29.8981	29.7062	0.44233	0.957394	O00487;C9JW37	O00487	26S proteasome non-ATPase regulatory subunit 14	PSMD14
-0.342141	-0.0626405			1	31.6	6.7215	25.697	27.2302	0.183162	0.974067	A0A087WU03	A0A087WU03		HNRNPDL
-0.0951884	-0.0629721			45	50.6	113.08	32.9897	33.349	0.531252	0.850902	P09874;Q5VX84;Q5VX85	P09874	Poly [ADP-ribose] polymerase 1	PARP1
0.101112	-0.0630172			18	42	63.723	30.7584	30.7823	0.891896	0.850776	A0A3B3IRI2;P17812;A0A3B3IRQ8;A0A3B3ITF6;A0A3B3ITB8;B4E1E0;A0A3B3ITH9;A0A3B3ISY3	A0A3B3IRI2;P17812;A0A3B3IRQ8;A0A3B3ITF6;A0A3B3ITB8;B4E1E0	CTP synthase 1;CTP synthase	CTPS1
0.0795658	-0.0631077			18	25.3	95.785	29.4033	29.7898	0.908033	0.951916	P45974;Q92995;F5H571	P45974	Ubiquitin carboxyl-terminal hydrolase 5	USP5
-0.0160014	-0.0632434			13	22.6	130.48	27.6423	25.8536	0.930788	0.97292	E9PCY5;Q02880	E9PCY5;Q02880	DNA topoisomerase 2;DNA topoisomerase 2-beta	TOP2B
0.995304	-0.063379			7	6.6	156.27	27.5446	26.5393	0.00358684	0.972662	Q86UP2;G3V4Y7;H0YJZ8;G3V5G2;H0YJV5	Q86UP2;G3V4Y7	Kinectin	KTN1
-0.0675608	-0.0637559			11	22.5	59.271	29.274	29.8194	0.624137	0.950452	O15355	O15355	Protein phosphatase 1G	PPM1G
0.225768	-0.0640274			12	40.3	41.213	27.1239	29.0872	0.518786	0.949838	P19784;H3BSA1;H3BV19;H3BNI9	P19784;H3BSA1;H3BV19	Casein kinase II subunit alpha	CSNK2A2
-0.118304	-0.064314			17	21.8	100.67	30.2024	30.0625	0.46776	0.949191	Q9BXP5;H7C3A1;H7C1K0;A0A286YEP7;H7C0U8;A0A0A0MSP6	Q9BXP5;H7C3A1	Serrate RNA effector molecule homolog	SRRT
0.15782	-0.0646006			10	45.8	34.482	29.9816	29.8694	0.733927	0.948544	O14579;M0QXB4;M0R061	O14579;M0QXB4;M0R061	Coatomer subunit epsilon	COPE
-0.31847	-0.0650382			11	14.5	93.859	27.433	28.7679	0.214688	0.947556	M0R3F6;M0R2Z9;Q8IX01;M0R065;M0R216	M0R3F6;M0R2Z9;Q8IX01	SURP and G-patch domain-containing protein 2	SUGP2
0.0193461	-0.0652495			18	20.6	115.73	29.2754	29.7272	0.927161	0.947079	Q9H0A0;A0A087WV29;E9PMU0;E9PJN6	Q9H0A0;A0A087WV29	N-acetyltransferase 10	NAT10
-0.0480989	-0.0653099			25	42.1	75.378	31.2602	31.4499	0.672793	0.844395	P54136;E5RJM9;E5RH09	P54136	Arginine--tRNA ligase, cytoplasmic	RARS
0.323082	-0.0658232			4	36.6	50.67	28.29	27.9965	0.415769	0.945783	P42167;G5E972;H0YJH7	P42167;G5E972	Lamina-associated polypeptide 2, isoforms beta/gamma;Thymopoietin;Thymopentin	TMPO
-0.0588937	-0.0661404			14	41.5	42.315	28.6161	30.057	0.652533	0.945067	Q9Y570	Q9Y570	Protein phosphatase methylesterase 1	PPME1
-0.219505	-0.0661706			12	20.9	85.104	28.2192	28.1359	0.235286	0.944999	Q1KMD3;H3BQZ7	Q1KMD3;H3BQZ7	Heterogeneous nuclear ribonucleoprotein U-like protein 2	HNRNPUL2;HNRNPUL2-BSCL2
0.237074	-0.067198			35	35	140.3	29.8574	29.0578	0.570604	0.942679	A0A140T8Z0;A0A0G2JH68;O60610;H9KV28;A0A2R8Y5N1;B4E2I7;A0A2R8YEF8;H7C2W8	A0A140T8Z0;A0A0G2JH68;O60610;H9KV28;A0A2R8Y5N1	Protein diaphanous homolog 1	DIAPH1
-0.0301919	-0.0676818			11	19.3	85.237	29.6725	29.4698	0.750021	0.941587	P49321;Q5T624;H0YDS9;E9PRH9;H0YF33;E9PI86;E9PPR5;E9PPQ8	P49321;Q5T624	Nuclear autoantigenic sperm protein	NASP
-0.352142	-0.0677423			4	28.6	13.373	30.772	31.5469	0.0822015	0.837636	P60866;E5RJX2;E5RIP1;G3XAN0	P60866;E5RJX2;E5RIP1	40S ribosomal protein S20	RPS20
-0.217508	-0.0680598			39	78.2	37.429	35.1564	35.4758	0.247916	0.836754	P22626;A0A087WUI2	P22626;A0A087WUI2	Heterogeneous nuclear ribonucleoproteins A2/B1	HNRNPA2B1
0.0648829	-0.0680749			25	28.6	117.8	30.4877	30.4183	0.967677	0.836712	P42285;H0Y8U3;H0YAC4	P42285	Superkiller viralicidic activity 2-like 2	SKIV2L2
0.122341	-0.0680749			16	39	36.034	30.357	30.3502	0.847902	0.836712	Q9NZ01;M0R2N5;M0R3C3;M0R329	Q9NZ01;M0R2N5	Very-long-chain enoyl-CoA reductase	TECR
0.136323	-0.0683926			1	11.4	142.58	24.4516	25.1562	0.702686	0.96313	E7EVJ5;Q96F07;H7C229;E7EW33;A0A087WVE1;A0A087WTQ3;A0A087WWZ1	E7EVJ5;Q96F07;H7C229;E7EW33	Cytoplasmic FMR1-interacting protein 2	CYFIP2
-0.124173	-0.0689373			4	20.3	57.886	26.6055	28.0405	0.617406	0.938754	O00629;H7C4F6	O00629	Importin subunit alpha-3	KPNA4
0.627327	-0.0690432			4	31.7	16.29	29.5221	28.0479	0.0917608	0.938515	F8W1R7;J3KND3;G8JLA2;G3V1V0;B7Z6Z4;P60660;G3V1Y7;F8VPF3;F8VZU9;F8W180;F8VXL3;H0YI43;F8W1I5;P14649	F8W1R7;J3KND3;G8JLA2;G3V1V0;B7Z6Z4;P60660;G3V1Y7;F8VPF3;F8VZU9;F8W180	Myosin light polypeptide 6	MYL6
0.437441	-0.0703453			5	15.1	52.145	26.7857	23.9417	0.2045	0.959419	E7EW69;E7EX04;B5ME97;Q9P0V9;F5GYV2;F5H1F2	E7EW69;E7EX04;B5ME97;Q9P0V9	Septin-10	2010-09-01
0.372283	-0.0708604			4	8.4	66.228	26.5604	26.7279	0.281537	0.95844	Q8NHH9;B5MCN0;C9JQQ5;H7C3A2;Q8WXF7	Q8NHH9;B5MCN0;C9JQQ5	Atlastin-2	ATL2
-0.158462	-0.0712241			7	7.1	118.25	27.2371	26.1319	0.52847	0.957749	E7ET15;O15042;H7C4V2;E7EW00;H0Y8D9	E7ET15;O15042	U2 snRNP-associated SURP motif-containing protein	U2SURP
-0.184982	-0.071679			3	2.3	168.48	24.363	24.8411	0.464462	0.956885	Q15648	Q15648	Mediator of RNA polymerase II transcription subunit 1	MED1
-1.4255	0.859413	+	+	10	36.4	47.687	29.9449	30.4172	1.84393e-11	2.85898e-06	Q13501;E7EMC7;E9PFW8;C9JRJ8;E3W990;D6RBF1;C9J6J8	Q13501;E7EMC7;E9PFW8	Sequestosome-1	SQSTM1
0.167229	-0.0731504			21	30.6	87.679	27.5515	30.9489	0.636389	0.822651	Q13619;A0A0A0MR50;A0A087WWN2	Q13619;A0A0A0MR50	Cullin-4A	CUL4A
-0.130839	-0.0731656			30	62.8	46.153	34.3053	35.1386	0.435171	0.822609	P60842;J3KT12;J3QS69;J3KTB5;J3QL43;J3KSZ0;J3KTN0;J3QR64;J3QLN6;J3KS25;J3QKZ9;J3QL52;J3KT04;J3KS93;J3QQP0;J3KSN7;E7EMV8;J3QRP5;J3KRC2	P60842;J3KT12;J3QS69;J3KTB5;J3QL43;J3KSZ0	Eukaryotic initiation factor 4A-I	EIF4A1
-0.0567163	-0.0731959			17	16.7	162.12	28.6945	29.9221	0.659749	0.929149	Q12769;G3V198;E9PR16;E9PSI3	Q12769;G3V198;E9PR16	Nuclear pore complex protein Nup160	NUP160
0.00647761	-0.0736513			27	34.5	95.337	29.8048	32.3921	0.880421	0.821266	Q12906;K7EKJ9;K7ER69;K7EQR9;K7ERM6;K7ENK6;K7EM82;K7EJ09;K7EQ75;K7EKY0	Q12906	Interleukin enhancer-binding factor 3	ILF3
-0.1031	-0.0739702			24	31.3	118.99	30.2623	30.4544	0.509039	0.820385	F5H6E2;O00159;I3L204;I3L501;I3L3Y6;I3L3F5	F5H6E2;O00159	Unconventional myosin-Ic	MYO1C
0.0563061	-0.0741676			7	19.2	57.495	27.6154	27.6275	0.883956	0.952157	A0A087WTA5;E7ERK9;Q9UI10;A0A087WW69;F8W8L6;H7C2L8	A0A087WTA5;E7ERK9;Q9UI10	Translation initiation factor eIF-2B subunit delta	EIF2B4
0.450591	-0.0744107			27	43.2	92.48	31.5488	31.1989	0.290969	0.819168	P55884;C9JZG1;C9JQN7	P55884	Eukaryotic translation initiation factor 3 subunit B	EIF3B
0.306962	-0.0747753			12	45.1	28.415	30.3856	30.0271	0.497862	0.92559	P09661;H0YMA0;H0YKK0;H0YLR3	P09661;H0YMA0;H0YKK0	U2 small nuclear ribonucleoprotein A	SNRPA1
-0.207494	-0.0758849			8	4	312.29	26.6274	26.0419	0.413697	0.948896	A0A3B3ITU8;A0A3B3IU04;A0A3F2YNW8;Q14643;A0A3B3ITQ1;A0A3B3IRP0;A0A3B3IU13;A0A3B3IU05;A0A3B3ITM6;Q14571;A0A3B3ISR4;A0A3B3IS70;A0A3B3IRZ9;A0A3B3IS59	A0A3B3ITU8;A0A3B3IU04;A0A3F2YNW8;Q14643;A0A3B3ITQ1;A0A3B3IRP0;A0A3B3IU13;A0A3B3IU05	Inositol 1,4,5-trisphosphate receptor type 1	ITPR1
-0.130902	-0.0758849			8	16.9	61.554	28.4171	27.7012	0.435098	0.948896	Q9UK59;F8WAY1	Q9UK59	Lariat debranching enzyme	DBR1
0.471864	-0.0766606			34	64.2	70.108	34.6026	34.4547	0.266137	0.812959	A0A0G2JIW1;P0DMV9;P0DMV8;V9GZ37	A0A0G2JIW1;P0DMV9;P0DMV8;V9GZ37	Heat shock 70 kDa protein 1B;Heat shock 70 kDa protein 1A	HSPA1B;HSPA1A
0.0251707	-0.0770563			3	13.9	23.506	26.5526	27.646	0.956755	0.946672	V9GZ55;K7ENR6;Q969U7	V9GZ55;K7ENR6;Q969U7	Proteasome assembly chaperone 2	PSMG2
0.143655	-0.0771628			23	21.5	155.29	28.8924	28.4569	0.764719	0.920212	A0A087WYN9;Q7Z478;H0Y8L1	A0A087WYN9;Q7Z478	ATP-dependent RNA helicase DHX29	DHX29
-0.0636805	-0.0774672			7	17.9	42.153	27.2934	28.9232	0.788122	0.919527	Q16186;A0A087WX59;A0A087WUX6	Q16186;A0A087WX59	Proteasomal ubiquitin receptor ADRM1	ADRM1
0.0377336	-0.077924			6	62.1	11.424	30.4084	30.7842	0.95942	0.809478	Q5W0X3;P62942;A0A087WZM5;Q1JUQ5;Q5VVH2	Q5W0X3;P62942;A0A087WZM5	Peptidyl-prolyl cis-trans isomerase;Peptidyl-prolyl cis-trans isomerase FKBP1A	FKBP1A
-0.0458931	-0.0779696			60	75.9	74.139	34.5097	35.4046	0.679774	0.809352	P02545;H0YAB0;A0A0C4DGC5;REV__Q5VX52	P02545	Prelamin-A/C;Lamin-A/C	LMNA
-0.297697	-0.0784875			7	10.5	102.91	27.3391	27.8025	0.245426	0.943955	O60502;H7C3X0	O60502	Protein O-GlcNAcase	MGEA5
-0.404344	-0.0793865			1	6.2	21.089	27.9864	27.0427	0.041894	0.942248	O75638	O75638	Cancer/testis antigen 2	CTAG2
-0.254616	-0.082194			35	23.3	184.85	30.375	30.3169	0.188169	0.79774	A0A2R8Y7S2;A0A2R8Y4P4;Q9HBD4;P51532;A0A0A0MT49;A0A2R8YGG3;A0A2R8Y440;A0A2R8YG32;A0A2R8Y4C5;A0A2R8Y7F3;A0A2R8Y6N0;A0A2R8Y6V2;A0A2R8YF58;A0A2R8Y526;A0A2R8Y7Y7;A0A2R8YF80;A0A2R8YGP5;A0A2R8YDA1;A0A2R8Y523;A0A2R8Y5K3;A0A2R8YCY3;A0A2R8YFV8;A0A2R8YFK5;K7EQF0;K7EP28;A0A2R8Y4R6;A0A0U1RRF5;A0A0U1RQE1;A0A2R8Y7R0;A0A2R8Y583;A0A2R8YF38	A0A2R8Y7S2;A0A2R8Y4P4;Q9HBD4;P51532;A0A0A0MT49;A0A2R8YGG3;A0A2R8Y440;A0A2R8YG32;A0A2R8Y4C5;A0A2R8Y7F3;A0A2R8Y6N0;A0A2R8Y6V2;A0A2R8YF58;A0A2R8Y526;A0A2R8Y7Y7;A0A2R8YF80;A0A2R8YGP5;A0A2R8YDA1	Transcription activator BRG1	SMARCA4
-0.346646	-0.0830343			6	8.1	117.15	26.5426	27.6415	0.177571	0.935328	Q9NWH9;H7C3F4;H7BXE3;H0YKH2;H0YLW7;H0YMW8;H0YNF3;H0YMR6;H0YLE6;H0YL55	Q9NWH9;H7C3F4;H7BXE3	SAFB-like transcription modulator	SLTM
0.249506	-0.0833246			22	19.8	123.9	29.4103	28.8944	0.546635	0.90635	O14776;G3V220;Q5VWI1	O14776;G3V220	Transcription elongation regulator 1	TCERG1
0.135929	-0.0839208			18	40.6	59.256	29.9575	30.1338	0.781676	0.90501	P11413;E7EUI8;E7EM57;E9PD92	P11413;E7EUI8;E7EM57;E9PD92	Glucose-6-phosphate 1-dehydrogenase	G6PD
0.330444	-0.0839973			4	40	12.784	29.647	28.7839	0.403778	0.904838	P62888;A0A0C4DH44;E5RI99;A0A0B4J213;E5RJH3	P62888;A0A0C4DH44;E5RI99;A0A0B4J213;E5RJH3	60S ribosomal protein L30	RPL30
0.382944	-0.084961			17	71.7	36.501	30.3346	30.7763	0.379998	0.790158	Q13347;Q5TFK1	Q13347	Eukaryotic translation initiation factor 3 subunit I	EIF3I
0.100709	-0.0849917			25	52.3	59.143	30.2328	30.614	0.892736	0.790074	P54577;A0A0C4DGZ5	P54577;A0A0C4DGZ5	Tyrosine--tRNA ligase, cytoplasmic;Tyrosine--tRNA ligase, cytoplasmic, N-terminally processed;Tyrosine--tRNA ligase	YARS
-0.122052	-0.0852212			5	26.9	33.733	26.4548	27.1825	0.623117	0.931181	Q9Y316	Q9Y316	Protein MEMO1	MEMO1
-0.156354	-0.0854048			6	24.9	35.716	27.4299	27.7738	0.533744	0.930833	P04818	P04818	Thymidylate synthase	TYMS
0.316146	-0.0855886			17	45.8	52.22	30.1564	32.427	0.482657	0.788441	P60228;E5RGA2;H0YAW4;H0YBR5;E5RIT4;E5RHS5;H0YBP5;E5RII3	P60228;E5RGA2	Eukaryotic translation initiation factor 3 subunit E	EIF3E
-0.229078	-0.0856804			9	23	57.81	28.0278	30.0453	0.218414	0.901058	O00505;H0Y4S9	O00505	Importin subunit alpha-4	KPNA3
0.128161	-0.0862929			5	21.2	38.044	25.3146	26.3307	0.720603	0.92915	P25685;M0R080;M0QYT3;M0QXK0;M0R1D6;M0QZD0;M0R128;A0A1B0GX60	P25685;M0R080;M0QYT3;M0QXK0	DnaJ homolog subfamily B member 1	DNAJB1
0.00963388	-0.0870436			11	46	31.44	29.8223	29.6569	0.891853	0.897997	J3KR44;Q96FW1;F5GYN4;F5H6Q1;F5GYJ8;F5H3F0	J3KR44;Q96FW1;F5GYN4;F5H6Q1;F5GYJ8	Ubiquitin thioesterase OTUB1	OTUB1
0.343351	-0.0872735			37	44	101.56	31.7704	32.0595	0.439131	0.783836	P11586;F5H2F4;V9GYY3	P11586;F5H2F4	C-1-tetrahydrofolate synthase, cytoplasmic;Methylenetetrahydrofolate dehydrogenase;Methenyltetrahydrofolate cyclohydrolase;Formyltetrahydrofolate synthetase;C-1-tetrahydrofolate synthase, cytoplasmic, N-terminally processed	MTHFD1
-0.168544	-0.087856			61	54.4	140.96	34.778	35.2847	0.345405	0.782246	Q08211	Q08211	ATP-dependent RNA helicase A	DHX9
0.444879	-0.0879633			83	43.6	269.76	31.6097	30.9279	0.297894	0.781953	Q9Y490	Q9Y490	Talin-1	TLN1
0.0318186	-0.0881321			39	41.7	130.55	31.1856	31.5707	0.939039	0.781493	H7BXY3;Q7L2E3	H7BXY3;Q7L2E3	Putative ATP-dependent RNA helicase DHX30	DHX30
-0.0878407	-0.090296			52	49.2	121.9	32.1264	32.4943	0.552312	0.775595	O60264;A0A0A0MRP6;B7ZLQ5;P28370	O60264	SWI/SNF-related matrix-associated actin-dependent regulator of chromatin subfamily A member 5	SMARCA5
-0.387902	-0.0905111			7	44.5	14.728	33.3984	34.3064	0.058384	0.77501	P62987;J3QS39;J3QTR3;F5H6Q2;F5GYU3;F5H2Z3;M0R2S1;F5H265;B4DV12;F5H388;F5H747;F5GXK7;J3QKN0;Q5PY61;Q96C32;P62979;P0CG47;P0CG48;M0R1M6;A0A2R8Y422;M0R1V7;Q49A90;J3QSA3;F5GZ39	P62987;J3QS39;J3QTR3;F5H6Q2;F5GYU3;F5H2Z3;M0R2S1;F5H265;B4DV12;F5H388;F5H747;F5GXK7;J3QKN0;Q5PY61;Q96C32;P62979;P0CG47;P0CG48;M0R1M6;A0A2R8Y422;M0R1V7;Q49A90	Ubiquitin-60S ribosomal protein L40;Ubiquitin;60S ribosomal protein L40;Ubiquitin-40S ribosomal protein S27a;Ubiquitin;40S ribosomal protein S27a;Polyubiquitin-B;Ubiquitin;Polyubiquitin-C;Ubiquitin	UBA52;UBB;RPS27A;UBC
-0.148609	-0.0911564			8	4.1	270.21	27.1907	25.6315	0.553346	0.919937	O75376;A0A088AWL3;E7EVU5;E7EW50;J3KS51;E7EVK1;C9JAP0;J3KRE4;J3QKP0	O75376;A0A088AWL3	Nuclear receptor corepressor 1	NCOR1
0.36614	-0.0912947			10	30.2	54.465	29.2091	28.9876	0.34863	0.888463	A0A1B0GWJ0;A0A1B0GTJ7;P30566;A0A0A6YY92;A0A096LNY6;A0A1B0GTG9;A0A1B0GWF8;A0A096LNY5;A0A096LNY4;B4DEP1;A0A096LP72;V9GY96;A0A096LP92;A0A096LP76;A0A096LPA2;A0A1W2PRX2	A0A1B0GWJ0;A0A1B0GTJ7;P30566;A0A0A6YY92;A0A096LNY6;A0A1B0GTG9;A0A1B0GWF8	Adenylosuccinate lyase	ADSL
0.221692	-0.0915868			6	21.4	51.852	25.758	27.6488	0.526599	0.919122	Q8TBC4;F8W8D4;F8WF86	Q8TBC4;F8W8D4	NEDD8-activating enzyme E1 catalytic subunit	UBA3
0.0318186	-0.0921249			10	27.5	46.836	28.3362	29.1087	0.972706	0.886602	P05455;E7ERC4;E9PGX9;E9PFL9	P05455;E7ERC4	Lupus La protein	SSB
-0.106902	-0.0932786			18	45.2	57.221	32.3084	32.8558	0.498542	0.767488	P26599;A0A0U1RRM4;A6NLN1;A0A0D9SF20;K7EKJ7;K7ELW5;K7ES59;A0A087WU68;K7EK45;A0A087WUW5;X6R242	P26599;A0A0U1RRM4;A6NLN1	Polypyrimidine tract-binding protein 1	PTBP1
0.472072	-0.0936481			10	48.1	29.999	29.2356	29.083	0.214606	0.883191	Q15691;C9JB30;Q9UPY8	Q15691	Microtubule-associated protein RP/EB family member 1	MAPRE1
-0.213119	-0.0940946			4	7.7	84.468	25.6674	26.5879	0.401546	0.914377	Q5QJE6;J3KP30;E9PRB3	Q5QJE6;J3KP30	Deoxynucleotidyltransferase terminal-interacting protein 2	DNTTIP2
-0.157319	-0.0944488			2	11.2	19.251	26.5248	26.0922	0.531326	0.913706	K7EP07;K7EK42;Q99426;K7EL99	K7EP07;K7EK42;Q99426;K7EL99	Tubulin-folding cofactor B	TBCB
-0.121848	-0.0946491			8	15	113.46	26.4726	28.0715	0.623667	0.880951	A0A0G2JL47;A0A024RCR6;A0A0G2JK23;P46379;F6S6P2;X6REW1;A0A0G2JJM1;H0Y4L1;F6TC96;F6UR09;F6U1F2;F6XTU0;H0Y710;A0A0G2JJR8;A0A1B0GX79;F6WML8;F6VEM6;F6X9W3;F6U341	A0A0G2JL47;A0A024RCR6;A0A0G2JK23;P46379;F6S6P2;X6REW1;A0A0G2JJM1	Large proline-rich protein BAG6	BAT3;BAG6
-0.0158409	-0.0950651			9	11.3	118.82	27.0116	28.0262	0.931275	0.88002	I3L2C7;P57678;I3L399;I3L4A4;E7EN12;I3L4M4;I3L1J7	I3L2C7;P57678;I3L399	Gem-associated protein 4	GEMIN4
0.172744	-0.0958512			18	40.4	66.408	30.4935	30.6959	0.745565	0.760515	P20700;E9PBF6;A0A0D9SFE5;A0A0D9SFY5	P20700;E9PBF6;A0A0D9SFE5	Lamin-B1	LMNB1
0.0492126	-0.0961751			28	22.8	148.85	29.4733	29.8809	0.977276	0.877537	Q9BQG0;I3L1L3;I3L2H8	Q9BQG0;I3L1L3	Myb-binding protein 1A	MYBBP1A
0.0359054	-0.0972703			22	33.4	85.595	27.9912	31.9632	0.987656	0.756677	Q01813;Q5VSR5;B1APP6;V9GYV7;V9GY25;B1APP8;H0Y757;H0Y3Y3	Q01813	ATP-dependent 6-phosphofructokinase, platelet type	PFKP
0.101919	-0.0973012			5	42.9	11.737	30.9273	30.7979	0.890217	0.756594	P10599	P10599	Thioredoxin	TXN
0.235237	-0.097965			3	11.1	33.435	26.1831	24.3889	0.500876	0.907058	G3XAN4;Q15629	G3XAN4;Q15629	Translocating chain-associated membrane protein 1	TRAM1
0.0500489	-0.0989844			17	27.4	91.706	27.8452	31.0022	0.975363	0.752049	Q96QK1;I3L4S0;A0A1W2PP10;A0A3B3ITD4	Q96QK1	Vacuolar protein sorting-associated protein 35	VPS35
0.413594	-0.101614			9	42.5	23.668	30.5194	29.8095	0.337763	0.865389	P61006;H0YMN7;H0YNE9;Q92930;H0YLJ8;H0YL94;A0A2R8YDI9;M0R257;G3V196;A0A2R8YFB8;P59190;P20337;O95716;P20336;Q96E17	P61006	Ras-related protein Rab-8A	RAB8A
0.232661	-0.102155			10	34.2	42.509	28.0862	27.4876	0.579232	0.899143	Q16795;A0A3B3ISG8;F5H0J3;H3BRM9;F5GY40	Q16795;A0A3B3ISG8	NADH dehydrogenase [ubiquinone] 1 alpha subcomplex subunit 9, mitochondrial	NDUFA9
0.703101	-0.10245			7	13.7	65.401	27.5511	27.935	0.0402174	0.898588	Q9UHD8;K7EK18;K7EL40;K7ER52;K7EIE4;K7EQD7;K7EIR4;K7EKN4;K7EN52;K7ENQ5;K7EJ51;K7EJZ2;K7ELJ9;K7ENL0;K7ERG1;K7ER34;K7EJV0;K7EPY1;K7ER14	Q9UHD8;K7EK18;K7EL40	Septin-9	2009-09-01
0.0333701	-0.102837			15	57	33.712	29.9439	30.2958	0.978381	0.741681	Q14232;F5H0D0;H0YGG4	Q14232;F5H0D0	Translation initiation factor eIF-2B subunit alpha	EIF2B1
0.41511	-0.10293			6	21	37.551	26.1802	28.0368	0.228959	0.862453	Q9NZL9;H7C0X7;E5RJR3	Q9NZL9	Methionine adenosyltransferase 2 subunit beta	MAT2B
-0.113692	-0.103333			2	4.8	44.402	24.8456	25.9395	0.645843	0.896921	Q9H814	Q9H814	Phosphorylated adapter RNA export protein	PHAX
-0.078975	-0.104449			10	49.3	39.548	27.477	29.294	0.743593	0.859068	Q6IBS0;D6RG15;H0Y858;H7C5I2	Q6IBS0;D6RG15;H0Y858	Twinfilin-2	TWF2
0.0153548	-0.104946			10	27.1	62.328	28.8658	29.3913	0.91263	0.857962	Q13057;K7ES73;K7EN91;K7ESK6;K7EP09;K7EPT0;K7EQ60	Q13057	Bifunctional coenzyme A synthase;Phosphopantetheine adenylyltransferase;Dephospho-CoA kinase	COASY
0.16543	-0.105597			27	30.7	119.52	32.8722	32.4851	0.760185	0.73428	O95373;E9PLB2;E9PLJ0	O95373	Importin-7	IPO7
0.623867	-0.105753			12	69.9	32.668	29.6458	28.7765	0.0936871	0.856165	P46926;D6R9P4;D6RAY7;D6RFF8;D6RB13;D6R917;V9GYK3;D6RFK5;V9GYW0	P46926;D6R9P4;D6RAY7;D6RFF8;D6RB13;D6R917	Glucosamine-6-phosphate isomerase 1;Glucosamine-6-phosphate isomerase	GNPDA1
0.381505	-0.108208			10	28.9	53.371	28.8969	29.3373	0.326442	0.850703	C9JFE4;Q13098;A0A096LP07;A0A096LPJ3;A8K070;J3KSA5;J3QS88;J3KTB0;J3QLT0;J3KRJ4;J3QQX0;J3QS84;J3QLE8;J3QL53;J3KRE8	C9JFE4;Q13098;A0A096LP07;A0A096LPJ3;A8K070	COP9 signalosome complex subunit 1	GPS1
-0.267514	-0.108254			3	14.6	35.979	29.0847	29.7648	0.159418	0.8506	Q9P287	Q9P287	BRCA2 and CDKN1A-interacting protein	BCCIP
-0.0462059	-0.108285			19	66.2	44.868	30.4048	32.0508	0.678782	0.727097	P31689	P31689	DnaJ homolog subfamily A member 1	DNAJA1
-0.253223	-0.109219			20	49.4	42.331	30.2784	31.8995	0.190201	0.724609	P38159;H3BT71;H0Y6E7;H3BUY5;H3BR27;H3BNC1;O75526;Q8IZ40;Q8N7X1	P38159;H3BT71;H0Y6E7;H3BUY5	RNA-binding motif protein, X chromosome;RNA-binding motif protein, X chromosome, N-terminally processed	RBMX
-0.262902	-0.109499			14	24.1	53.425	33.5575	34.1065	0.176418	0.723862	P35637;H3BPE7	P35637;H3BPE7	RNA-binding protein FUS	FUS
-0.339071	-0.109904			5	6.4	113.79	26.0378	27.3432	0.187044	0.884536	A0A087X0H9;Q5T8P6;E2PSN0	A0A087X0H9;Q5T8P6	RNA-binding protein 26	RBM26
-0.284493	-0.110355			30	27.8	139.88	29.7302	30.1436	0.137569	0.845931	O95239;Q2VIQ3;Q5JRK0;H0Y718;J3KPF9;A0A087X011;E9PES4;Q9Y496;Q6ZMV9	O95239	Chromosome-associated kinesin KIF4A	KIF4A
-0.0472341	-0.110807			16	43.4	45.531	28.6311	30.3186	0.691536	0.720381	Q15008;C9J7B7;C9J0E9;H7C531	Q15008	26S proteasome non-ATPase regulatory subunit 6	PSMD6
-0.175762	-0.111072			4	5.1	112.4	28.2715	25.379	0.324018	0.882337	A0A3F2YNY6;O75400	A0A3F2YNY6;O75400	Pre-mRNA-processing factor 40 homolog A	PRPF40A
0.339707	-0.111212			9	34.8	42.613	27.6303	29.7806	0.326643	0.844029	P61163;R4GMT0;A0A1B0GVS3	P61163;R4GMT0	Alpha-centractin	ACTR1A
-0.0829884	-0.112069			2	8.4	34.032	24.6122	26.1824	0.732042	0.88046	C9JG87;Q9NYK5	C9JG87;Q9NYK5	39S ribosomal protein L39, mitochondrial	MRPL39
-0.267948	-0.112194			5	16	48.208	27.1491	25.8751	0.294622	0.880226	J3QSV6;O76021;I3L3U9;I3L3C4;I3L234	J3QSV6;O76021;I3L3U9	Ribosomal L1 domain-containing protein 1	RSL1D1
0.111031	-0.112225			12	39.4	47.074	28.6529	29.3208	0.83699	0.84178	O60664;K7ERZ3;K7EL96;K7ER39	O60664;K7ERZ3;K7EL96	Perilipin-3	PLIN3
-0.133147	-0.112334			6	28.2	31.905	27.4547	27.4866	0.593502	0.879962	F8VYY9;P54619;F8VPF5;H0YHF8;F8VVA3;H0YIC9;E9PGP6;Q9UGJ0	F8VYY9;P54619;F8VPF5	5-AMP-activated protein kinase subunit gamma-1	PRKAG1
0.56003	-0.11288			38	65	67.877	35.2584	35.1442	0.178908	0.714874	P29401;A0A0B4J1R6;E9PFF2;F8W888;F8WAX4	P29401;A0A0B4J1R6	Transketolase	TKT
-0.219203	-0.113567			29	33.8	117.01	31.3352	31.5655	0.244926	0.713054	Q96KR1;H0Y8W1	Q96KR1	Zinc finger RNA-binding protein	ZFR
-0.0741221	-0.115285			11	44.9	32.426	30.1235	29.2486	0.592697	0.834999	Q5QPK2;H0Y368;O60762;Q5QPJ9	Q5QPK2;H0Y368;O60762;Q5QPJ9	Dolichol-phosphate mannosyltransferase subunit 1	DPM1
0.0277203	-0.115551			15	36.6	52.904	29.6019	29.7311	0.957723	0.83441	O00232	O00232	26S proteasome non-ATPase regulatory subunit 12	PSMD12
-0.222347	-0.116113			7	10.6	73.964	26.7183	28.9278	0.382082	0.833165	Q9BZE4;Q5T3R7	Q9BZE4	Nucleolar GTP-binding protein 1	GTPBP4
0.059909	-0.118022			14	34.7	63.972	30.2734	29.7227	0.978119	0.828942	O15371;B0QYA5;B0QYA4;B0QYA6;B0QYA8;A0A0D9SGB5	O15371	Eukaryotic translation initiation factor 3 subunit D	EIF3D
0.0196308	-0.118069			4	11.5	36.924	27.215	27.7128	0.969763	0.869184	P53611;Q5T4U8	P53611;Q5T4U8	Geranylgeranyl transferase type-2 subunit beta	RABGGTB
0.0274371	-0.118179			13	54.2	29.295	30.1312	30.0552	0.923967	0.828596	B1AK87;B1AK88	B1AK87;B1AK88		CAPZB
-0.276415	-0.118241			5	14.8	30.381	25.2846	26.6525	0.279991	0.868861	Q9UBV8	Q9UBV8	Peflin	PEF1
0.0829751	-0.118492			48	48	144.5	30.8733	31.7328	0.929754	0.700045	P41252;A0A0A0MSX9;J3KR24;Q5TCD1;Q5TCC6	P41252;A0A0A0MSX9;J3KR24	Isoleucine--tRNA ligase, cytoplasmic	IARS
0.218719	-0.118555			2	13.1	15.673	27.1414	27.9183	0.532333	0.868273	H0YD64;E9PS74;Q8NBI5	H0YD64;E9PS74;Q8NBI5	Solute carrier family 43 member 3	SLC43A3
0.00963388	-0.120122			22	20.7	145.18	29.0704	29.8866	0.891853	0.824303	Q7L576;H0YL50	Q7L576	Cytoplasmic FMR1-interacting protein 1	CYFIP1
-0.270382	-0.1202			20	17.6	226.66	29.1974	27.7351	0.155553	0.865186	Q14676;A2AB05;H0Y6Z8	Q14676	Mediator of DNA damage checkpoint protein 1	MDC1
-0.0199601	-0.120216			5	16.4	50.097	27.7484	28.1431	0.785864	0.824095	P30520	P30520	Adenylosuccinate synthetase isozyme 2	ADSS
0.236952	-0.121691			25	44.1	64.872	32.6525	33.6372	0.621633	0.691644	F5GZS6;J3KPF3;P08195;F5H0E2;H0YFS2;F5GZI0;F5H867;F5GZR9;H0YFX4	F5GZS6;J3KPF3;P08195	4F2 cell-surface antigen heavy chain	SLC3A2
-0.285196	-0.121738			17	32.5	78.806	28.818	31.5297	0.136717	0.69152	Q06210;O94808	Q06210	Glutamine--fructose-6-phosphate aminotransferase [isomerizing] 1	GFPT1
0.190172	-0.124314			29	42.1	107.14	31.0067	32.1403	0.7111	0.68478	P53618;E9PP73;E9PP63;E9PKQ1	P53618;E9PP73	Coatomer subunit beta	COPB1
-0.0347809	-0.12433			31	29.1	157.18	29.46	29.3413	0.734114	0.815024	Q15021;E7EN77;F5GZK7;F5H431;REV__Q02790	Q15021;E7EN77	Condensin complex subunit 1	NCAPD2
0.207518	-0.124597			4	14.6	43.159	27.5474	26.8924	0.554219	0.856946	Q9P035;H3BPZ1;H3BS72;H3BRL8;H3BMZ1	Q9P035;H3BPZ1;H3BS72;H3BRL8	Very-long-chain (3R)-3-hydroxyacyl-CoA dehydratase 3	HACD3
0.340163	-0.126392			7	45.3	25.486	29.4911	28.9773	0.388268	0.810487	P08579	P08579	U2 small nuclear ribonucleoprotein B	SNRPB2
0.032242	-0.127006			10	68.5	18.506	30.9383	30.5741	0.940497	0.677766	P60981;F6RFD5	P60981;F6RFD5	Destrin	DSTN
0.230818	-0.127226			39	83.9	57.488	32.484	33.2283	0.633086	0.677192	P78371;F5GWF6;F8VQ14	P78371;F5GWF6;F8VQ14	T-complex protein 1 subunit beta	CCT2
-0.167766	-0.127305			31	30.1	133.06	30.3316	31.0447	0.347129	0.676988	C9J2Y9;P30876;A0A1W2PPT5;C9J4M6	C9J2Y9;P30876;A0A1W2PPT5;C9J4M6	DNA-directed RNA polymerase;DNA-directed RNA polymerase II subunit RPB2	POLR2B
0.569686	-0.127542			13	37.9	51.002	29.5156	29.6218	0.128285	0.807959	Q9Y2T3;Q5SZC6;Q5SZC5;H0YDZ7;Q5SZC3	Q9Y2T3;Q5SZC6	Guanine deaminase	GDA
0.535257	-0.127951			13	15.2	101.33	28.5476	28.4368	0.154975	0.807059	A0A087X253;P63010;A0A087WYD1;A0A087WU93;A0A087WZQ6;Q10567;C9J1E7;K7EJ01;K7EJX1;K7EN71;K7ERB2;H7C034;A0A087WXS3;K7EKZ5	A0A087X253;P63010;A0A087WYD1;A0A087WU93;A0A087WZQ6;Q10567;C9J1E7	AP-2 complex subunit beta;AP-1 complex subunit beta-1	AP2B1;AP1B1
-0.153142	-0.128046			6	8.1	128.98	27.623	28.2295	0.541831	0.806851	Q8WUM0	Q8WUM0	Nuclear pore complex protein Nup133	NUP133
0.241352	-0.128472			38	38.9	134.46	30.9299	31.3673	0.613473	0.673958	Q9P2J5;A0A087WXY1	Q9P2J5	Leucine--tRNA ligase, cytoplasmic	LARS
-0.144489	-0.128661			7	50.4	14.419	31.2605	31.0734	0.401222	0.673467	M0R210;P62249;M0R3H0;M0R1M5;Q6IPX4;M0QX76	M0R210;P62249;M0R3H0;M0R1M5;Q6IPX4	40S ribosomal protein S16	RPS16
-0.100886	-0.129813			6	25.3	32.729	27.2004	27.045	0.681299	0.847193	F2Z3J9;Q14914;F6XGT7;Q5JVP2	F2Z3J9;Q14914	Prostaglandin reductase 1	PTGR1
-0.153463	-0.130634			4	65.3	57.73	30.2265	31.1575	0.379795	0.668355	F5H5D3;Q9BQE3;A0A1W2PQM2;F8VVB9;F8VRZ4;F8VS66;F8VWV9;F8VX09;F8VRK0;C9K0S6;F8W0F6;F8VXZ7;Q9H853	F5H5D3;Q9BQE3;A0A1W2PQM2	Tubulin alpha-1C chain	TUBA1C
0.242084	-0.131266			4	7.7	73.584	30.2339	25.1174	0.61212	0.84448	Q15397	Q15397	Pumilio domain-containing protein KIAA0020	KIAA0020
-0.0095243	-0.131835			29	31.5	150.25	29.6252	29.4261	0.822894	0.79854	O95163;F5H2T0;H0YDF3	O95163;F5H2T0	Elongator complex protein 1	IKBKAP
-0.182884	-0.132641			3	43.9	20.511	30.2366	30.4584	0.31461	0.663171	P18085;C9JPM4;C9JAK5;U3KQF2	P18085;C9JPM4;C9JAK5	ADP-ribosylation factor 4	ARF4
0.0346383	-0.134398			6	48.8	22.677	30.6176	29.126	0.948751	0.792931	P62820;E7END7	P62820;E7END7	Ras-related protein Rab-1A	RAB1A
0.275007	-0.134715			12	41	44.418	27.8134	28.9988	0.499084	0.792239	A0A2R8YD58;E7EU96;P68400;A0A2R8Y5A0;A0A2R8YF43;Q8NEV1;A0A2R8YDP2;A0A2R8YFU2;A0A2R8Y4D6;A0A2R8Y4H0;V9GYA2;A0A2R8YEW1;A0A2R8YDY7;V9GYW6;A0A2R8YCK2;A0A087WY74;A0A2R8YCC9;A0A2R8Y3W6;A0A2R8Y797;A0A2R8YEL7;V9GY80;A0A2R8YF47;A0A2R8Y7T1	A0A2R8YD58;E7EU96;P68400;A0A2R8Y5A0;A0A2R8YF43;Q8NEV1;A0A2R8YDP2;A0A2R8YFU2;A0A2R8Y4D6;A0A2R8Y4H0	Casein kinase II subunit alpha;Casein kinase II subunit alpha 3	CSNK2A1;CSNK2A3
-0.0173148	-0.136664			2	2.6	136.55	25.0243	26.1537	0.926806	0.834417	J3KR97;Q9BTW9	J3KR97;Q9BTW9	Tubulin-specific chaperone D	TBCD
0.23008	-0.136728			28	43.7	93.296	30.7821	30.5936	0.634469	0.652667	K7EJE8;K7EKE6;P36776;K7ER27;K7ERR6;K7ER56;K7EQF8	K7EJE8;K7EKE6;P36776	Lon protease homolog, mitochondrial	LONP1
0.328262	-0.137743			15	45.2	42.945	26.5945	29.7439	0.343548	0.785626	Q9UNM6;J3KNQ3;A0A087WUL9;E9PL38;H0YD73;E9PQG3;E9PPD2	Q9UNM6;J3KNQ3;A0A087WUL9;E9PL38;H0YD73	26S proteasome non-ATPase regulatory subunit 13	PSMD13
0.0321009	-0.138791			11	24.5	49.469	29.85	30.3315	0.973738	0.647389	O15427;J3QQV2;J3QSC3;J3QQS9;J3KTI8;J3KT83;J3QRA0;J3QLE3;J3KTM6;J3QRU2;J3QRP8	O15427;J3QQV2;J3QSC3	Monocarboxylate transporter 4	SLC16A3
0.0301242	-0.139156			3	9.6	57.255	25.6192	27.5728	0.945132	0.82978	Q12800;F8VWL0;F8VX55;C9JWL3;Q9NZI7	Q12800;F8VWL0;F8VX55	Alpha-globin transcription factor CP2	TFCP2
0.000288558	-0.139283			10	26.5	62.094	29.2551	28.9772	0.858079	0.782269	P19525;C9JZT2;F8WBH4	P19525	Interferon-induced, double-stranded RNA-activated protein kinase	EIF2AK2
0.342896	-0.139315			12	30.4	53.248	29.7954	29.3591	0.383973	0.782199	Q9ULV4;B4E3S0;H0YHL7;F8W1H8;F8VUX3;F8VSA4;F8VRE9;F8VTT6;F8VVB7;F8VV53;J3QLV6;J3KSS5;Q6QEF8	Q9ULV4;B4E3S0;H0YHL7	Coronin-1C;Coronin	CORO1C
-0.513996	-0.139792			6	27.4	37.893	27.9641	27.9226	0.0111658	0.828599	O96008;K7EKG4;K7EJ57	O96008;K7EKG4;K7EJ57	Mitochondrial import receptor subunit TOM40 homolog	TOMM40
-0.322217	-0.140666			4	11.5	48.379	26.9704	27.3563	0.209452	0.826974	Q8NFW8;F5H296;F5GYM0	Q8NFW8;F5H296	N-acylneuraminate cytidylyltransferase	CMAS
0.308943	-0.140794			9	15.2	79.256	27.35	27.0778	0.373325	0.826737	E9PII3;E9PK52;E9PHY5;O43491;A0A2R8Y5B3;E9PQD2;H0Y5B0;E9PJP4;E9PPC9;E9PQN0;E9PRG1;E9PIG0;Q6ZSX4;Q6R5J7	E9PII3;E9PK52;E9PHY5;O43491;A0A2R8Y5B3	Band 4.1-like protein 2	EPB41L2
0.305795	-0.140953			47	61.8	70.897	36.044	35.861	0.499812	0.641878	P11142;E9PKE3;E9PNE6;A8K7Q2;E9PN89;E9PS65;E9PM13;E9PLF4;E9PQQ4;E9PQK7;P54652;E9PPY6;E9PN25;E9PI65	P11142;E9PKE3;E9PNE6;A8K7Q2	Heat shock cognate 71 kDa protein	HSPA8
0.225892	-0.141557			1	1.8	61.32	25.7587	25.002	0.518551	0.825319	H0Y8P4;Q8TED0	H0Y8P4;Q8TED0	U3 small nucleolar RNA-associated protein 15 homolog	UTP15
0.160146	-0.142146			13	45.6	38.242	29.7346	30.7453	0.728909	0.638844	Q9Y266;A0A0A0MSU9;A0A0A0MSS4	Q9Y266	Nuclear migration protein nudC	NUDC
-0.301337	-0.142497			5	25.6	30.062	27.9518	27.8638	0.118251	0.823575	Q9NQ88;A0A0U1RQD1	Q9NQ88	Fructose-2,6-bisphosphatase TIGAR	TIGAR
-0.0982893	-0.143245			17	10.5	242.04	28.2329	28.162	0.52809	0.773652	O14497;H0Y488;A0A1B0GTU5;A0A087WUV6;H0YCU6;H0YEW5;H0Y3S9;H0Y2R3;A0A1B0GV63;A0A1B0GWJ2;A0A1B0GTJ8;A0A1B0GVK1;H0Y7H8;A0A3F2YNW7;Q8NFD5	O14497;H0Y488;A0A1B0GTU5	AT-rich interactive domain-containing protein 1A	ARID1A
0.164786	-0.144377			15	62.8	30.348	33.1668	32.9616	0.761476	0.633189	A0A0A0MR02;P45880;Q5JSD2;Q5JSD1;A2A3S1	A0A0A0MR02;P45880;Q5JSD2;Q5JSD1	Voltage-dependent anion-selective channel protein 2	VDAC2
0.0067647	-0.145765			6	14.5	66.526	27.0933	26.4164	1	0.817514	Q6UN15;H0Y8P7;A0A0B4J203	Q6UN15;H0Y8P7	Pre-mRNA 3-end-processing factor FIP1	FIP1L1
-0.116598	-0.146004			20	29	114.71	30.3874	30.1418	0.472298	0.767668	Q99575;E5RK39	Q99575	Ribonucleases P/MRP protein subunit POP1	POP1
0.30871	-0.146531			35	52.4	96.864	32.0737	31.5993	0.494948	0.627749	Q92598;A0A0A0MSM0;R4GN69;Q5TBM3	Q92598;A0A0A0MSM0	Heat shock protein 105 kDa	HSPH1
-0.168155	-0.147314			25	61.3	46.871	32.9588	34.0446	0.346266	0.625777	P38919;I3L3H2;E9PBH4;F8WE11	P38919;I3L3H2	Eukaryotic initiation factor 4A-III;Eukaryotic initiation factor 4A-III, N-terminally processed	EIF4A3
-0.323733	-0.147761			10	44.8	36.926	30.4336	30.6848	0.106287	0.624651	P31942	P31942	Heterogeneous nuclear ribonucleoprotein H3	HNRNPH3
0.0579701	-0.147761			10	24.1	56.578	27.9625	29.3411	0.957257	0.763864	Q9Y6G9;E9PHI6;C9JGM7;C9JLW1	Q9Y6G9;E9PHI6	Cytoplasmic dynein 1 light intermediate chain 1	DYNC1LI1
0.0187766	-0.147825			9	12.9	80.529	28.7176	27.3754	0.925086	0.813699	P46977;A0A0C4DH80;E9PN73;E9PI32;H0YET6	P46977	Dolichyl-diphosphooligosaccharide--protein glycosyltransferase subunit STT3A	STT3A
0.380508	-0.148849			12	67.4	26.923	30.266	27.8488	0.383489	0.811806	Q99714;Q5H928	Q99714;Q5H928	3-hydroxyacyl-CoA dehydrogenase type-2	HSD17B10
0.0223323	-0.149217			12	66.1	32.922	30.0999	30.0204	0.90644	0.760718	P52907	P52907	F-actin-capping protein subunit alpha-1	CAPZA1
0.0329472	-0.152163			8	10.2	138.6	26.6197	28.007	0.938514	0.75436	O15357;A0A0A0MTP6;F5H588;F5GY16;H0YFZ4	O15357;A0A0A0MTP6	Phosphatidylinositol 3,4,5-trisphosphate 5-phosphatase 2	INPPL1
-0.0585781	-0.152163			30	75.1	48.633	30.9985	31.8651	0.640023	0.613621	P35998;A0A1W2PQS1;C9JLS9	P35998;A0A1W2PQS1	26S protease regulatory subunit 7	PSMC2
0.0762854	-0.152212			17	29.3	69.81	29.7926	29.3973	0.915492	0.754256	P08240	P08240	Signal recognition particle receptor subunit alpha	SRPR
0.439144	-0.15266			75	43.8	226.53	31.7846	30.2965	0.304957	0.612381	P35579;P35580;P35749;Q5BKV1;B1AH99;A0A0C4DFM8;E7ERA5;A0A2R8Y4C3;A1L2Z2;REV__S4R3H4;REV__E7EQT4;REV__Q9UKV3	P35579	Myosin-9	MYH9
0.00619029	-0.152965			14	70.2	26.458	29.6728	29.8102	0.879382	0.752632	P41227;F8W808;A8MWP7;C9JN83;C9JW55;Q9BSU3;H0Y8T0	P41227;F8W808;A8MWP7	N-alpha-acetyltransferase 10	NAA10
-0.112225	-0.153029			3	15.1	22.891	24.2237	25.0097	0.649865	0.804082	D6RCP9;D6RFG8;P27707	D6RCP9;D6RFG8;P27707	Deoxycytidine kinase	DCK
0.815248	-0.15404			5	23.8	25.565	30.2371	28.8966	0.0437948	0.750318	P00403	P00403	Cytochrome c oxidase subunit 2	MT-CO2
-0.250543	-0.155293			19	35.8	72.979	30.3876	30.233	0.194155	0.605831	Q9BTE3	Q9BTE3	Mini-chromosome maintenance complex-binding protein	MCMBP
-0.0950343	-0.156064			7	24.6	34.006	28.0599	27.54	0.537897	0.798487	A6NDG6;H3BV17	A6NDG6	Phosphoglycolate phosphatase	PGP
-0.00837747	-0.156418			8	27	39.336	27.0279	28.7734	0.953934	0.745208	O00442;A6NIC1	O00442	RNA 3-terminal phosphate cyclase	RTCA
0.103397	-0.156627			18	46.8	56.068	29.8609	31.0992	0.854128	0.602524	P54578;A6NJA2;J3QQT6;J3KS55;H0YA47	P54578;A6NJA2	Ubiquitin carboxyl-terminal hydrolase 14;Ubiquitin carboxyl-terminal hydrolase	USP14
0.176578	-0.157608			4	6.5	103.13	27.0184	25.3051	0.616867	0.795645	Q9BZQ8	Q9BZQ8	Protein Niban	FAM129A
0.167743	-0.158107			3	28.8	18.998	26.8294	25.1493	0.63531	0.794727	Q5VVQ1;C4P0D6;C4P0D8;Q99598;C4P0D4	Q5VVQ1;C4P0D6;C4P0D8;Q99598;C4P0D4	Translin-associated protein X	TSNAX;DISC1
-0.15141	-0.159654			21	90.7	22.782	33.2216	32.7279	0.384632	0.595053	P04792;F8WE04;C9J3N8	P04792	Heat shock protein beta-1	HSPB1
-0.0221706	-0.15975			16	31	71.289	29.9917	29.9871	0.756474	0.738066	Q9UG63;C9JHK9;C9JZV3	Q9UG63	ATP-binding cassette sub-family F member 2	ABCF2
-0.0484719	-0.161234			24	33.8	97.717	25.2298	31.4367	0.833099	0.591168	Q9Y678;H0Y8X7;H0Y8G2	Q9Y678	Coatomer subunit gamma-1	COPG1
0.0353423	-0.16154			6	54.2	16.616	29.0376	28.4385	0.985596	0.734239	H3BQZ9;P07741;H3BQB1;H3BSW3;H3BQF1	H3BQZ9;P07741;H3BQB1;H3BSW3;H3BQF1	Adenine phosphoribosyltransferase	APRT
-0.1849	-0.16267			21	32.9	85.939	29.1516	31.7439	0.303882	0.587647	A0A0A0MRA5;B7Z4B8;Q9BUJ2;M0R3F1;M0QYZ0;M0R203;M0QZV6;M0R0K8;M0QYI8;M0QYM5	A0A0A0MRA5;B7Z4B8;Q9BUJ2;M0R3F1;M0QYZ0	Heterogeneous nuclear ribonucleoprotein U-like protein 1	HNRNPUL1
-0.301728	-0.163947			3	6.2	92.682	24.2934	24.9666	0.239232	0.784005	A0A2U3TZL8;H7BYN4;Q02241;H0YMJ4;A0A2R8Y531;H0YME6	A0A2U3TZL8;H7BYN4;Q02241	Kinesin-like protein;Kinesin-like protein KIF23	KIF23
0.0871912	-0.165774			12	48.7	29.702	29.8039	29.4969	0.890727	0.725212	Q9Y5M8;H7C4H2;C9J5Z8	Q9Y5M8;H7C4H2	Signal recognition particle receptor subunit beta	SRPRB
-0.164577	-0.166535			6	12.1	72.531	26.1635	27.3671	0.513322	0.779266	E9PQ61;O75152;E9PBY7;A0A1W2PPR9;A0A1B0GTU1	E9PQ61;O75152;E9PBY7	Zinc finger CCCH domain-containing protein 11A	ZC3H11A
0.103934	-0.1666			16	19.2	114.33	29.5923	29.581	0.85292	0.723456	Q9BPX3;H0Y9Z8;D6RA93	Q9BPX3	Condensin complex subunit 3	NCAPG
0.178492	-0.166843			3	32.2	19.325	29.4652	28.8645	0.689759	0.72294	J3KQ48;Q9Y3E5	J3KQ48;Q9Y3E5	Peptidyl-tRNA hydrolase 2, mitochondrial	PTRH2
0.29125	-0.167329			12	21.4	72.691	29.8	29.0964	0.469982	0.721908	P31040;D6RFM5;A0A087X1I3;H0Y8X1	P31040;D6RFM5;A0A087X1I3	Succinate dehydrogenase [ubiquinone] flavoprotein subunit, mitochondrial	SDHA
-0.00956784	-0.167426			9	26.1	55.455	27.9807	28.6381	0.822739	0.721701	Q8WWY3;E7EVX8;E7EU94;E7ESX0;E7EN72	Q8WWY3;E7EVX8	U4/U6 small nuclear ribonucleoprotein Prp31	PRPF31
0.346191	-0.167588			6	14.8	63.277	27.5965	28.315	0.317311	0.721357	Q9NVH1;B1AK20;Q5TH61	Q9NVH1;B1AK20	DnaJ homolog subfamily C member 11	DNAJC11
0.79693	-0.168479			8	15.6	68.303	29.1511	27.6718	0.0298175	0.775711	P38606;C9JA17;C9JVW8	P38606	V-type proton ATPase catalytic subunit A	ATP6V1A
0.592923	-0.174442			3	4.7	117.94	26.6091	24.8528	0.0841838	0.764839	A0A3B3ISG5;P14735	A0A3B3ISG5;P14735	Insulin-degrading enzyme	IDE
-0.312921	-0.174996			5	20.9	40.623	28.6098	28.8628	0.106249	0.705685	O94992;Q96MH2	O94992	Protein HEXIM1	HEXIM1
-0.130334	-0.175061			10	35.5	48.121	30.5295	30.7513	0.436459	0.557688	Q15084	Q15084	Protein disulfide-isomerase A6	PDIA6
0.0976109	-0.175077			18	52.2	47.366	30.309	31.226	0.899188	0.557649	P43686	P43686	26S protease regulatory subunit 6B	PSMC4
-0.200051	-0.175778			3	17	20.885	23.9871	24.8819	0.430108	0.762409	A0A096LNV3;A0A096LP02;Q9Y508	A0A096LNV3;A0A096LP02;Q9Y508	E3 ubiquitin-protein ligase RNF114	RNF114
-0.255357	-0.176218			7	27.7	28.585	27.5835	28.5126	0.317311	0.703111	P39687;H0YN26;O43423;H7BZ09;O95626	P39687;H0YN26	Acidic leucine-rich nuclear phosphoprotein 32 family member A	ANP32A
-0.0121262	-0.178322			34	23.3	174.38	30.1396	28.7641	0.789741	0.698687	P11388;J3KTB7	P11388	DNA topoisomerase 2-alpha	TOP2A
0.401849	-0.179596			2	21.2	20.743	25.2972	24.5775	0.244434	0.755478	H0YMF9;H0YN81;Q9GZS3;H0YL19	H0YMF9;H0YN81;Q9GZS3;H0YL19	WD repeat-containing protein 61;WD repeat-containing protein 61, N-terminally processed	WDR61
0.294194	-0.181444			46	37.9	157.9	30.6349	31.443	0.519418	0.54255	P42704;B8ZZ38;A0A0C4DG06;C9JCA9;H7C3W8;A0A0C4DG51	P42704	Leucine-rich PPR motif-containing protein, mitochondrial	LRPPRC
0.265917	-0.181706			10	21.4	58.47	28.3492	28.4023	0.515778	0.691597	O60749;D6RC15;H0YK42;Q13596	O60749;D6RC15	Sorting nexin-2	SNX2
-0.115566	-0.181706			24	13.4	242.37	28.3446	26.9426	0.477604	0.751657	Q9H583;Q5T3Q7;Q6P664	Q9H583;Q5T3Q7	HEAT repeat-containing protein 1;HEAT repeat-containing protein 1, N-terminally processed	HEATR1
0.40523	-0.183654			10	33.1	54.626	30.2847	28.6964	0.348978	0.687525	A0A0J9YYL3;A0A0J9YXJ8;A0A0J9YVP6;A0A0J9YXX5;Q9UHX1;A0A0J9YVR6;E9PQ56;A0A0J9YWM1;H0YEM1;E9PN18;E9PMU7;H0YCP8;E9PL19	A0A0J9YYL3;A0A0J9YXJ8;A0A0J9YVP6;A0A0J9YXX5;Q9UHX1;A0A0J9YVR6;E9PQ56;A0A0J9YWM1;H0YEM1;E9PN18	Poly(U)-binding-splicing factor PUF60	PUF60
-0.0890218	-0.184097			15	42.3	43.66	29.3191	31.2434	0.556249	0.53632	P31153;Q00266	P31153	S-adenosylmethionine synthase isoform type-2	MAT2A
0.0060466	-0.184097			6	30.3	28.048	27.5313	26.6887	0.997814	0.747334	P35270	P35270	Sepiapterin reductase	SPR
-0.30561	-0.184326			4	1.4	309.42	24.9584	28.9061	0.233372	0.686123	O95359;E7EMZ9;E9PBC6;Q4VXL8	O95359;E7EMZ9;E9PBC6	Transforming acidic coiled-coil-containing protein 2	TACC2
-0.285988	-0.184802			3	9.7	41.26	26.877	26.3659	0.264055	0.746061	B4DSN5;P18031	B4DSN5;P18031	Tyrosine-protein phosphatase non-receptor type;Tyrosine-protein phosphatase non-receptor type 1	PTPN1
-0.0599159	-0.18618			6	17.9	41.432	25.445	27.1348	0.799195	0.743573	C9JP16;O75718	C9JP16;O75718	Cartilage-associated protein	CRTAP
-0.157158	-0.189006			11	25.1	54.611	27.4743	28.7825	0.531729	0.67639	A0A0A0MTH3;Q13418;A0A087WWY6	A0A0A0MTH3;Q13418	Integrin-linked protein kinase	ILK
0.465922	-0.190339			6	28.8	38.287	28.3006	27.5204	0.221191	0.736085	O14828	O14828	Secretory carrier-associated membrane protein 3	SCAMP3
0.0772429	-0.190635			12	38.6	45.664	28.3894	30.2841	0.913314	0.521119	P63092;Q5JWF2;A0A0A0MR13;S4R3E3;Q5JWE9;S4R3V9;H0Y7F4;Q5JWD1;H0Y7E8	P63092;Q5JWF2	Guanine nucleotide-binding protein G(s) subunit alpha isoforms short;Guanine nucleotide-binding protein G(s) subunit alpha isoforms XLas	GNAS
0.293959	-0.190783			71	50.5	166.57	32.1655	32.2534	0.51982	0.520777	Q14152	Q14152	Eukaryotic translation initiation factor 3 subunit A	EIF3A
-0.0336582	-0.191063			4	54.1	37.186	29.0382	28.9944	0.737996	0.672127	P62140;E7ETD8;C9JP48;C9J9S3	P62140;E7ETD8;C9JP48;C9J9S3	Serine/threonine-protein phosphatase PP1-beta catalytic subunit;Serine/threonine-protein phosphatase	PPP1CB
0.0691523	-0.191211			13	16.1	129.17	28.0842	28.2914	0.931737	0.671821	E9PFD7;P00533;Q504U8;A0A1W2PRR9;C9JYS6;J3KTI5;H3BLT0;B4DTR1;J3QLU9;A0A0A0MSE1;P04626;Q15303	E9PFD7;P00533;Q504U8	Receptor protein-tyrosine kinase;Epidermal growth factor receptor	EGFR
-0.0511301	-0.192414			11	12.2	153.1	26.4653	27.5751	0.825193	0.732356	Q99570;D6RJ98;D6RAC3;D6RBB7	Q99570	Phosphoinositide 3-kinase regulatory subunit 4	PIK3R4
0.0851526	-0.19276			54	84	57.936	36.3631	36.9565	0.925198	0.516225	P14618;B4DNK4;H3BTN5;H3BQ34;H3BR70;H3BUW1;H3BTJ2;H3BT25;H3BU13;H3BN34;H3BQZ3;P30613	P14618;B4DNK4;H3BTN5;H3BQ34;H3BR70	Pyruvate kinase PKM;Pyruvate kinase	PKM
0.126576	-0.193024			30	64.7	59.67	32.3162	32.5024	0.839177	0.515619	P48643;B7ZAR1;E9PCA1;E7ENZ3;D6RIZ7;H0Y914	P48643;B7ZAR1;E9PCA1;E7ENZ3	T-complex protein 1 subunit epsilon	CCT5
0.300299	-0.193519			26	33	114.76	27.341	31.0402	0.38715	0.514484	P16615;H7C5W9;O14983;Q93084;A0A0C4DH86;H3BVB2;H3BTW4	P16615;H7C5W9	Sarcoplasmic/endoplasmic reticulum calcium ATPase 2	ATP2A2
-1.39992	-0.242891	+		2	6	56.806	24.9225	26.6518	8.02604e-08	0.643816	P30419;K7EN82	P30419;K7EN82	Glycylpeptide N-tetradecanoyltransferase 1	NMT1
0.0546401	-0.195071			23	55.6	47.352	30.1009	30.7853	0.989185	0.510933	R4GNH3;P17980;E9PM69;E9PKD5;E9PMD8;E9PN50;E9PLG2	R4GNH3;P17980;E9PM69;E9PKD5;E9PMD8;E9PN50	26S protease regulatory subunit 6A	PSMC3
0.260748	-0.195319			44	38	136.37	33.0648	33.0326	0.578082	0.510368	Q86VP6;A0A0C4DGH5;H0YH27;F5H6I6;O75155;A0A3B3ISC4;F8WBB8	Q86VP6;A0A0C4DGH5	Cullin-associated NEDD8-dissociated protein 1	CAND1
0.264476	-0.195864			8	33.9	33.36	27.9279	27.9217	0.51845	0.726174	P32322;E2QRB3;J3QKT4;J3KQ22;J3QL24;J3QR88;J3QLK9;J3QL23;J3QL32;J3KTA8;J3QKT3;J3QRZ0;A0A087WTV6;A0A087WZR9;J3KR12;Q96C36	P32322;E2QRB3;J3QKT4;J3KQ22	Pyrroline-5-carboxylate reductase 1, mitochondrial;Pyrroline-5-carboxylate reductase	PYCR1
0.167229	-0.196475			16	20.7	98.063	28.0071	30.3873	0.713702	0.50773	P50570;E5RHK8;Q9UQ16;K7EMQ3;E5RIK2;A0A0D9SFB1;A0A0U1RQP1;A0A0D9SFE4;Q05193;A0A1B0GUX5;A0A1B0GU67;K7EPK9;H7C5U0	P50570	Dynamin-2	DNM2
-0.054677	-0.197765			11	52.6	35.503	28.775	28.7046	0.666536	0.658315	A0A0A0MS41;A0A1P0AYU5;Q9BWM7;S4R3N9	A0A0A0MS41;A0A1P0AYU5;Q9BWM7;S4R3N9	Sideroflexin;Sideroflexin-3	SFXN3
-0.0651439	-0.198146			3	9	51.844	27.7688	27.233	0.632002	0.722094	Q5TFE4;Q5QPD0	Q5TFE4	5-nucleotidase domain-containing protein 1	NT5DC1
0.45607	-0.198262			10	51.6	31.236	28.5032	28.6551	0.232041	0.657297	Q13126;B4DUC8;J3QSB7;F2Z2F3;F8WES2;J3KRN1	Q13126;B4DUC8;J3QSB7	S-methyl-5-thioadenosine phosphorylase;Purine nucleoside phosphorylase	MTAP
0.193835	-0.200747			15	28	66.115	29.9825	29.1896	0.70393	0.652208	Q9NSD9	Q9NSD9	Phenylalanine--tRNA ligase beta subunit	FARSB
-0.10067	-0.20078			135	65.7	273.42	35.31	35.6882	0.515811	0.497979	P49327;A0A0U1RQF0;A0A0U1RRG3;A0A1B0GTR5;J3KTF0	P49327;A0A0U1RQF0	Fatty acid synthase;[Acyl-carrier-protein] S-acetyltransferase;[Acyl-carrier-protein] S-malonyltransferase;3-oxoacyl-[acyl-carrier-protein] synthase;3-oxoacyl-[acyl-carrier-protein] reductase;3-hydroxyacyl-[acyl-carrier-protein] dehydratase;Enoyl-[acyl-carrier-protein] reductase;Oleoyl-[acyl-carrier-protein] hydrolase	FASN
-0.114394	-0.201244			5	12	43.941	24.9225	27.536	0.64392	0.716567	P21283;E7EV59;A0A0U1RR16;Q8NEY4	P21283	V-type proton ATPase subunit C 1	ATP6V1C1
-0.464823	-0.201808			14	40.4	42.741	28.6523	30.1054	0.0207806	0.650039	P30740;C9J7N5;A0A0C4DGW9;P50453;O75830	P30740	Leukocyte elastase inhibitor	SERPINB1
-0.0664274	-0.202124			5	16.9	40.542	24.7814	27.3835	0.780068	0.715001	Q9Y295;F8WEE0	Q9Y295	Developmentally-regulated GTP-binding protein 1	DRG1
-0.15234	-0.203087			29	29.2	127.06	31.2777	31.5788	0.382436	0.492795	Q12965;H0YNQ8;O00160;H0YLE5;H0YN00;H0YLJ4;H0YNB0	Q12965	Unconventional myosin-Ie	MYO1E
0.0423643	-0.203734			27	29.3	144.75	29.2999	29.9474	0.992941	0.646111	Q13045;J3KS54;J3QQQ2;J3QQU5;J3QLR6;J3KS39;K7EQZ7;J3KT47;K7EP37;K7EP27	Q13045	Protein flightless-1 homolog	FLII
-0.177441	-0.203917			10	16.5	103.53	28.5324	29.3191	0.320254	0.645739	P98175	P98175	RNA-binding protein 10	RBM10
0.488515	-0.204034			7	29.7	28.102	27.4237	27.7756	0.155809	0.711604	D6RCD0;Q8NBQ5	D6RCD0;Q8NBQ5	Estradiol 17-beta-dehydrogenase 11	HSD17B11
0.285816	-0.204748			16	42.9	47.463	28.4082	30.7727	0.479612	0.489079	O00231;J3QRY4;J3QS13	O00231	26S proteasome non-ATPase regulatory subunit 11	PSMD11
-0.265206	-0.205064			7	8.3	145.42	24.5456	27.7483	0.299468	0.709773	E9PMS6;A0A0A0MTE2;E9PMT2;F8WD26;J3KP06;Q8WWI1;E9PMP7;H0Y424;H0YDQ3;E9PLU6;E9PK58;H0YE95;E9PJ10;H0YDG6	E9PMS6;A0A0A0MTE2;E9PMT2;F8WD26;J3KP06;Q8WWI1;E9PMP7;H0Y424	LIM domain only protein 7	LMO7
0.200002	-0.205763			2	16.9	18.416	29.2742	28.463	0.644898	0.641985	Q5VV89;O14880;Q5VV87	Q5VV89;O14880;Q5VV87	Microsomal glutathione S-transferase 3	MGST3
0.0946415	-0.205796			13	36.4	54.234	30.1657	30.3446	0.905379	0.486743	Q9BR76;A0A087WW53;F5H390;F5H0D2;A9Z1Z3	Q9BR76	Coronin-1B	CORO1B
-0.38039	-0.205979			16	29.9	80.419	28.6387	30.4336	0.0542652	0.486336	O95573;C9JC11;F5H062;F5GWH2	O95573	Long-chain-fatty-acid--CoA ligase 3	ACSL3
-1.3445	1.93618	+	+	18	63.8	27.228	30.774	32.7892	1.61493e-09	1.09938e-25	O95292;E5RK64	O95292	Vesicle-associated membrane protein-associated protein B/C	VAPB
0.0102069	-0.209295			13	14.2	128.79	28.3197	27.5679	0.893931	0.702277	Q9Y2A7	Q9Y2A7	Nck-associated protein 1	NCKAP1
-0.598086	-0.210029			1	4.4	29.328	24.6152	25.0518	0.0210258	0.700979	Q5SY38;P41214	Q5SY38;P41214	Eukaryotic translation initiation factor 2D	EIF2D
0.135535	-0.212384			3	25	10.334	27.6005	27.0171	0.704409	0.696821	K7EMV3;B4DEB1;K7EK07;K7ES00;Q71DI3;Q16695;P84243;P68431;K7EP01;Q5TEC6;Q6NXT2	K7EMV3;B4DEB1;K7EK07;K7ES00;Q71DI3;Q16695;P84243;P68431;K7EP01;Q5TEC6;Q6NXT2	Histone H3;Histone H3.2;Histone H3.1t;Histone H3.3;Histone H3.1;Histone H3.3C	H3F3B;H3F3A;HIST2H3A;HIST3H3;HIST1H3A;HIST2H3PS2;H3F3C
-0.372468	-0.212551			21	32.9	69.491	31.9867	32.7251	0.0678485	0.471832	Q96PK6;A0A0A6YYI9;F8WDX3;A0A0A0MSL8;B8ZZ74	Q96PK6	RNA-binding protein 14	RBM14
-0.00746354	-0.212885			6	26.2	32.592	28.3137	25.098	0.830256	0.695937	Q969X5;F2Z3Q5;F2Z2U2	Q969X5	Endoplasmic reticulum-Golgi intermediate compartment protein 1	ERGIC1
-0.313531	-0.215446			9	14.4	96.748	28.5368	29.1606	0.105645	0.622445	Q00653;M0R119;P55081	Q00653	Nuclear factor NF-kappa-B p100 subunit;Nuclear factor NF-kappa-B p52 subunit	NFKB2
0.0453032	-0.215513			1	29.6	43.351	25.5508	26.15	0.909602	0.69131	A0A2R8Y602	A0A2R8Y602
-0.0384063	-0.21677			2	5.5	54.271	26.3019	25.3569	0.863179	0.689101	Q969S3	Q969S3	Zinc finger protein 622	ZNF622
-0.0164537	-0.219892			36	49.9	73.68	33.8137	33.3709	0.775357	0.455917	P38646;A0A3B3ITI4;D6RJI2;H0Y8S0;H0YBG6;A0A3B3ITN1;D6RA73	P38646	Stress-70 protein, mitochondrial	HSPA9
0.140517	-0.22016			8	21.9	57.563	28.2153	29.1775	0.771593	0.613025	Q9Y285;K7ER00;K7ER16;K7EPH2;K7EK06;K7ERS0	Q9Y285;K7ER00	Phenylalanine--tRNA ligase alpha subunit	FARSA
0.638306	-0.220278			50	57.9	95.337	33.8968	35.0639	0.121093	0.455088	P13639	P13639	Elongation factor 2	EEF2
-0.124361	-0.22233			12	27.7	54.389	28.8859	30.1427	0.452955	0.608711	P50995;H0Y6E1	P50995	Annexin A11	ANXA11
-0.512617	-0.22297			8	13.3	97.318	27.4069	28.2335	0.0475404	0.607442	Q96GX5;A0A087WUU7	Q96GX5;A0A087WUU7	Serine/threonine-protein kinase greatwall	MASTL
0.207393	-0.223037			13	42.7	40.532	30.3344	31.2159	0.677617	0.449192	P08754	P08754	Guanine nucleotide-binding protein G(k) subunit alpha	GNAI3
0.129613	-0.223761			4	21.4	27.385	27.5461	26.8826	0.717406	0.676862	Q15056	Q15056	Eukaryotic translation initiation factor 4H	EIF4H
0.293959	-0.223896			12	12.2	121.32	29.4435	29.334	0.465222	0.605605	O00203;H0YBD0;F5GYB0;F5GWU4;A0A2R8Y2A8;Q13367	O00203	AP-3 complex subunit beta-1	AP3B1
-0.186213	-0.224907			8	36.1	30.727	29.0791	29.8441	0.301059	0.603604	P48507	P48507	Glutamate--cysteine ligase regulatory subunit	GCLM
-0.49287	-0.225143			28	27.9	153.94	30.342	29.1202	0.0189228	0.603137	P49790	P49790	Nuclear pore complex protein Nup153	NUP153
0.243791	-0.226746			3	1.7	225.5	25.4488	25.5568	0.484981	0.671662	F5GWT4;Q9H4A3;F6UYG0	F5GWT4;Q9H4A3	Serine/threonine-protein kinase WNK1	WNK1
0.326077	-0.228486			8	16.7	66.99	26.9058	29.4859	0.346837	0.596545	F8VQE1;Q9UHB6;F8VS07;F8VRN8	F8VQE1;Q9UHB6;F8VS07;F8VRN8	LIM domain and actin-binding protein 1	LIMA1
-0.226493	-0.228943			8	18.1	64.929	31.0339	32.1495	0.232356	0.436716	B0QYK0;Q01844;A0A0D9SFL3;C9JGE3;H7BY36	B0QYK0;Q01844;A0A0D9SFL3;C9JGE3;H7BY36	RNA-binding protein EWS	EWSR1
-0.0105848	-0.230499			7	10.3	107.23	27.3577	26.6791	0.947228	0.665148	Q9NZ08;H0Y9X5	Q9NZ08	Endoplasmic reticulum aminopeptidase 1	ERAP1
-0.222431	-0.230618			5	31.5	47.655	28.0756	28.743	0.230034	0.592359	Q09028;H0YF10;H0YCT5;H0YDK2;H0YEU5;E9PNS2;E9PIC4;E9PNS6;C9JAJ9;C9JPP3	Q09028;H0YF10	Histone-binding protein RBBP4	RBBP4
0.068602	-0.232091			9	16.9	60.13	28.093	28.8729	0.932991	0.589473	O75131;A0A087WYQ3;A0A087WXR6;E5RHZ0;A0A087WUS8;H0YB26;A0A0G2JMP5;E5RFT7;E7ENV7;Q96FN4;Q8IYJ1;O95741;Q86YQ8;Q9HCH3;Q9UBL6	O75131;A0A087WYQ3	Copine-3	CPNE3
-0.206678	-0.233345			6	7	130.16	26.9324	26.9499	0.415478	0.660223	O14617;A0A2R8Y611;A0A2R8Y4J3;K7ELX8;A0A087WYN6	O14617;A0A2R8Y611;A0A2R8Y4J3	AP-3 complex subunit delta-1	AP3D1
-0.342616	-0.233396			6	9.9	85.852	27.2407	26.1299	0.182566	0.660135	O43719;Q5H919;Q5H918	O43719;Q5H919;Q5H918	HIV Tat-specific factor 1	HTATSF1
0.165687	-0.233515			16	36.2	68.168	29.6668	28.1528	0.717004	0.586689	A6NKB8;Q9H4A4;A0A087WU27;A0A087WUS4;C9JMZ3	A6NKB8;Q9H4A4	Aminopeptidase B	RNPEP
0.308594	-0.233634			3	4.2	111.08	25.6981	25.8024	0.373878	0.659725	Q9Y6Y8	Q9Y6Y8	SEC23-interacting protein	SEC23IP
0.0889556	-0.234431			4	16.6	37.535	25.5105	25.2162	0.808667	0.658348	Q9H9J2	Q9H9J2	39S ribosomal protein L44, mitochondrial	MRPL44
0.472904	-0.234737			14	21.1	95.925	30.1985	29.6437	0.264961	0.584306	Q8NE71;H0YGW7;A0A0G2JIC2;F5GYK6;Q5STZ8	Q8NE71;H0YGW7	ATP-binding cassette sub-family F member 1	ABCF1
0.234869	-0.235739			9	34.7	30.18	28.7487	26.8147	0.574907	0.656094	Q16740;M0R208;A0A2R8YEF5;M0QYV5	Q16740;M0R208	ATP-dependent Clp protease proteolytic subunit, mitochondrial;ATP-dependent Clp protease proteolytic subunit	CLPP
-0.104155	-0.23749			9	26.5	55.023	27.7365	28.6207	0.510651	0.578954	O60701;D6RHF4;E9PBD2;E7ER95;E7ER83;E7ETF4;E7EV97	O60701	UDP-glucose 6-dehydrogenase	UGDH
-0.133369	-0.238017			3	75.6	50.135	30.0721	30.652	0.428757	0.417943	Q71U36;P0DPH8;P0DPH7;F8VQQ4;Q6PEY2;V9GZ17	Q71U36;P0DPH8;P0DPH7	Tubulin alpha-1A chain	TUBA1A
0.461214	-0.23817			5	33.1	16.733	30.3698	28.8642	0.27838	0.577635	J3KMX5;P62277;E9PS50	J3KMX5;P62277;E9PS50	40S ribosomal protein S13	RPS13
0.454071	-0.238255			38	51	102	32.1292	31.8708	0.286804	0.417456	Q7KZF4;H7C597	Q7KZF4	Staphylococcal nuclease domain-containing protein 1	SND1
0.063779	-0.239515			2	2.8	110.5	25.0961	24.1865	0.866605	0.6496	Q96A65	Q96A65	Exocyst complex component 4	EXOC4
-0.526972	-0.241697			19	28.6	101.43	27.5639	32.0216	0.0417284	0.410467	Q7Z2W4;C9J6P4;H7C5K1;G5E9U9;Q9H0J9	Q7Z2W4;C9J6P4	Zinc finger CCCH-type antiviral protein 1	ZC3HAV1
-1.32543	-0.207361	+		8	28.5	38.388	25.5244	29.0805	3.7277e-07	0.638743	P20042	P20042	Eukaryotic translation initiation factor 2 subunit 2	EIF2S2
0.17594	-0.243455			34	48.1	100.2	28.8862	32.1134	0.695159	0.406924	Q13200;H7C1H2;C9JPC0;H7C2Q3;F8WBS8	Q13200	26S proteasome non-ATPase regulatory subunit 2	PSMD2
0.0922074	-0.244651			19	57.1	45.626	29.5995	31.2229	0.87937	0.404524	P62195;J3QSA9;J3QLH6;J3KRP2;J3QQM1;J3QRW1;J3QSE0;J3QRR3;J3KTQ9	P62195;J3QSA9;J3QLH6;J3KRP2;J3QQM1	26S protease regulatory subunit 8	PSMC5
0.243669	-0.244788			8	19.4	73.502	28.9949	26.8134	0.557826	0.640577	A0A1C7CYX9;Q16555	A0A1C7CYX9;Q16555	Dihydropyrimidinase-related protein 2	DPYSL2
-0.16762	-0.246241			7	34.2	27.408	28.5965	29.1197	0.342674	0.562092	A0A2R8Y653;Q9BZX2;Q9HA47	A0A2R8Y653;Q9BZX2	Uridine-cytidine kinase 2	UCK2
-0.2388	-0.249136			3	9.3	64.239	26.0871	25.5804	0.348843	0.633175	O75909;G3V5E1;G3V2Q3	O75909;G3V5E1	Cyclin-K	CCNK
0.36614	-0.252226			1	6.3	69.948	24.4751	24.4687	0.289703	0.627938	Q03252	Q03252	Lamin-B2	LMNB2
0.197236	-0.252587			18	24.2	105.84	29.4349	29.104	0.650599	0.550017	Q99460;A0A087WW66;H7C378;C9J9M4;H7BZR6;F8WCE3	Q99460;A0A087WW66	26S proteasome non-ATPase regulatory subunit 1	PSMD1
0.323774	-0.254857			19	44.9	47.716	31.4774	31.9828	0.470222	0.384389	P23526	P23526	Adenosylhomocysteinase	AHCY
-0.195302	-0.256201			2	2.6	117.4	24.1989	25.6136	0.440772	0.621228	Q9H4L7	Q9H4L7	SWI/SNF-related matrix-associated actin-dependent regulator of chromatin subfamily A containing DEAD/H box 1	SMARCAD1
0.322851	-0.256373			4	35.3	16.686	29.1956	27.3719	0.416148	0.620938	D6RBD7;C9J1V9;O43324;H0YAL7	D6RBD7;C9J1V9;O43324;H0YAL7	Eukaryotic translation elongation factor 1 epsilon-1	EEF1E1;EEF1E1-BLOC1S5
-0.128393	-0.256683			21	54.4	51.109	31.8581	31.7503	0.441426	0.380852	P41091;Q2VIR3;H7BZU1	P41091;Q2VIR3	Eukaryotic translation initiation factor 2 subunit 3;Putative eukaryotic translation initiation factor 2 subunit 3-like protein	EIF2S3;EIF2S3L
0.807932	-0.261102			7	13.1	80.852	28.4371	28.6594	0.0275206	0.534016	P43304;F5GYK7	P43304	Glycerol-3-phosphate dehydrogenase, mitochondrial	GPD2
0.197488	-0.261915			22	20.3	140.49	29.1044	27.321	0.650079	0.611637	K7EIG1;O75153;I3L4B5;I3L318;Q9Y5I4	K7EIG1;O75153	Clustered mitochondria protein homolog	CLUH
-0.0167164	-0.262348			9	35.4	28.082	28.2639	27.3446	0.797326	0.610913	O15305;H3BV55;H3BPH4;H3BRM0;H3BR08;H3BM92;H3BV34;H3BT06;H3BNY9;Q92871	O15305;H3BV55;H3BPH4;H3BRM0	Phosphomannomutase 2;Phosphomannomutase	PMM2
0.755315	-0.26401			66	38.8	274.83	31.8112	30.0107	0.0631319	0.528606	A0A087WUZ3;Q01082;F8W6C1	A0A087WUZ3;Q01082	Spectrin beta chain, non-erythrocytic 1	SPTBN1
0.617487	-0.264998			36	45.7	117.85	33.0265	32.6157	0.134812	0.365003	P22314;Q5JRR6;Q5JRR9;Q5JRS0;Q5JRS1;Q5JRS3;Q5JRS2	P22314	Ubiquitin-like modifier-activating enzyme 1	UBA1
0.11023	-0.265015			2	14.9	18.215	25.4512	25.189	0.760501	0.606461	E9PQM0;Q8WUK0	E9PQM0;Q8WUK0	Phosphatidylglycerophosphatase and protein-tyrosine phosphatase 1	PTPMT1
0.196229	-0.265015			18	68.5	32.66	30.7451	30.4623	0.699256	0.36497	Q15181;Q5SQT6	Q15181;Q5SQT6	Inorganic pyrophosphatase	PPA1
0.452385	-0.265431			20	79.4	22.11	34.5317	34.067	0.288817	0.364188	Q06830;A0A0A0MSI0;A0A0A0MRQ5	Q06830;A0A0A0MSI0	Peroxiredoxin-1	PRDX1
0.514097	-0.265518			11	31.7	43.786	28.1439	28.9669	0.173354	0.525812	Q9UQ80;F8VR77;H0YIN7;F8W0A3;F8VZ69	Q9UQ80;F8VR77	Proliferation-associated protein 2G4	PA2G4
0.27739	-0.266472			10	25.8	52.743	27.7769	28.5899	0.494756	0.524048	O15269;A0A2R8Y4S0;A0A2R8Y6A2;A0A2R8Y763	O15269	Serine palmitoyltransferase 1	SPTLC1
-0.197418	-0.269251			1	5.8	16.276	28.3516	29.6411	0.277676	0.518926	Q5H8X8;O95399	Q5H8X8;O95399	Urotensin-2	UTS2
-0.782571	-0.269251			2	23.2	10.871	26.2675	27.2524	0.00260101	0.599421	P61956;A8MUA9;A8MU27;Q6EEV6;P55854	P61956;A8MUA9;A8MU27;Q6EEV6;P55854	Small ubiquitin-related modifier 2;Small ubiquitin-related modifier 4;Small ubiquitin-related modifier 3	SUMO2;SUMO3;SUMO4
-0.218447	-0.269738			22	43.9	52.739	31.3419	32.302	0.246255	0.356154	P20073	P20073	Annexin A7	ANXA7
0.238298	-0.271113			10	25.8	91.953	26.9168	28.3689	0.495156	0.51551	E9PDE8;O95757;D6RJ96	E9PDE8;O95757;D6RJ96	Heat shock 70 kDa protein 4L	HSPA4L
0.0425042	-0.271897			2	1.6	260.39	30.8204	30.174	0.975879	0.514076	Q4AC94;F5H0U2	Q4AC94;F5H0U2	C2 domain-containing protein 3	C2CD3
0.769602	-0.271931			5	12.7	49.005	28.0318	24.8428	0.0362469	0.594986	D6RGI3;D6RER5;Q9NVA2;D6RDU5;D6RDP1;D6R9Y6;H0Y961	D6RGI3;D6RER5;Q9NVA2;D6RDU5	Septin-11	2011-09-01
-0.474933	-0.273517			9	64.2	20.567	31.4	31.5177	0.0232424	0.349197	P21291;E9PS42;E9PND2;E9PP21	P21291;E9PS42;E9PND2;E9PP21	Cysteine and glycine-rich protein 1	CSRP1
0.27739	-0.275001			95	70.8	164.94	34.9156	34.81	0.548506	0.346491	P31327;Q5R211;E7EWJ3;C9JTA4	P31327	Carbamoyl-phosphate synthase [ammonia], mitochondrial	CPS1
1.07121	-0.276922			14	42.2	44.934	30.1022	30.5189	0.00714637	0.343004	P32754;A0A0B4J1R4	P32754;A0A0B4J1R4	4-hydroxyphenylpyruvate dioxygenase	HPD
0.00877379	-0.278619			1	20.3	8.3796	24.9855	24.9933	0.995277	0.583985	Q9UDT1;Q6NTF9	Q9UDT1;Q6NTF9	Rhomboid domain-containing protein 2	WUGSC:H_RG122E10.2a;RHBDD2
0.619836	-0.278829			6	8.1	102.99	25.2499	28.5952	0.0708875	0.501478	E9PLK3;P55786;H0YDG0;A6NEC2	E9PLK3;P55786;H0YDG0	Puromycin-sensitive aminopeptidase	NPEPPS
0.0574155	-0.279126			16	37.1	54.529	30.0781	30.7112	0.983355	0.339032	Q16658;C9JFC0;A0A0A0MSB2;C9JPH9	Q16658	Fascin	FSCN1
-0.181689	-0.280422			1	11	10.398	23.2407	24.6895	0.472167	0.581035	H0YBT3;H0YAV9;Q9UIV1	H0YBT3;H0YAV9;Q9UIV1	CCR4-NOT transcription complex subunit 7	CNOT7
0.153157	-0.28065			11	26.2	70.729	28.2998	28.6691	0.744019	0.498195	Q9UHB9;K7EN53;K7EQC2	Q9UHB9	Signal recognition particle subunit SRP68	SRP68
-0.014179	-0.281053			8	26	37.432	26.4935	28.2566	0.936316	0.49747	O76003	O76003	Glutaredoxin-3	GLRX3
0.958509	-0.282369			6	47.9	15.054	31.0684	30.1355	0.0167012	0.495108	P07737;K7EJ44;I3L3D5;CON__P02584	P07737;K7EJ44;I3L3D5	Profilin-1	PFN1
0.747946	-0.282737			4	6.7	84.137	25.1614	27.7372	0.0289895	0.577258	Q96TA1	Q96TA1	Niban-like protein 1	FAM129B
0.256407	-0.283422			1	74.1	55.637	28.4652	27.7571	0.533549	0.576143	Q3BDU5	Q3BDU5		LMNA
-0.194559	-0.285689			7	10.6	118.72	27.5853	28.8388	0.442454	0.489174	Q9P2N5;U3KPZ7	Q9P2N5;U3KPZ7	RNA-binding protein 27	RBM27
-0.0688313	-0.288399			19	51.6	49.184	30.8471	31.2697	0.608626	0.322648	P62191;G3V4X1	P62191	26S protease regulatory subunit 4	PSMC1
0.536749	-0.288893			12	34.8	44.965	31.1761	30.9104	0.199551	0.321791	Q8NC51	Q8NC51	Plasminogen activator inhibitor 1 RNA-binding protein	SERBP1
0.427821	-0.289263			29	29.3	140.47	31.1081	31.1148	0.319226	0.321149	P26640;A0A140T936;A0A140T954;A2ABF4;A0A0G2JJT9;H0Y426;A0A140T904	P26640;A0A140T936	Valine--tRNA ligase	VARS
0.111432	-0.290515			55	52.9	138.34	32.8279	32.9483	0.87046	0.318983	P53621;A0A3B3IS84;A0A3B3IT15;A0A3B3ISC6;A0A3B3IU89;A0A3B3ITV3;A0A3B3ISK1;A0A3B3ITI7;A0A3B3IU78;A0A3B3ITX2;A0A3B3IS23	P53621;A0A3B3IS84;A0A3B3IT15;A0A3B3ISC6;A0A3B3IU89	Coatomer subunit alpha;Xenin;Proxenin	COPA
0.171079	-0.291486			35	68.1	59.62	32.5376	32.7289	0.748885	0.317311	P50990;H7C4C8;H7C2U0	P50990	T-complex protein 1 subunit theta	CCT8
0.238298	-0.293996			11	9.8	187.81	27.05	24.7064	0.495156	0.559056	B9ZVN9;O95602	B9ZVN9;O95602	DNA-directed RNA polymerase;DNA-directed RNA polymerase I subunit RPA1	POLR1A
0.250477	-0.294172			9	48	28.218	28.8175	28.1584	0.544785	0.474185	Q04917;A2IDB2;F8WEB6;A2IDB1	Q04917;A2IDB2	14-3-3 protein eta	YWHAH
0.189287	-0.295712			16	42	53.139	30.2422	30.6731	0.712838	0.310097	P52209;K7EM49;K7EMN2;K7EPF6;K7ELN9	P52209;K7EM49;K7EMN2;K7EPF6	6-phosphogluconate dehydrogenase, decarboxylating	PGD
0.134615	-0.296368			5	9.8	58.951	25.042	28.3114	0.706421	0.470348	O43865;H0Y8B3;Q96HN2	O43865;H0Y8B3;Q96HN2	Putative adenosylhomocysteinase 2;Adenosylhomocysteinase;Putative adenosylhomocysteinase 3	AHCYL1;AHCYL2
-0.112912	-0.297981			3	16.4	37.481	25.3738	25.624	0.647982	0.552681	E9PNW8;Q8WVX9	E9PNW8;Q8WVX9	Fatty acyl-CoA reductase 1	FAR1
0.621993	-0.298513			2	7.4	47.099	27.7402	24.4507	0.0947437	0.551832	A0A087X0U3;A0A087WT87;P43003	A0A087X0U3;A0A087WT87;P43003	Amino acid transporter;Excitatory amino acid transporter 1	SLC1A3
0.334454	-0.300342			4	11.7	52.406	27.3234	26.8533	0.334334	0.548921	A0A0A0MSK5;J3KN66;Q5JTV8;H0YD16;H0Y4R4	A0A0A0MSK5;J3KN66;Q5JTV8	Torsin-1A-interacting protein 1	TOR1AIP1
0.000144286	-0.300484			21	63.5	45.796	28.5027	30.8494	0.857559	0.302084	A0A087X2I1;P62333;H0YJC0;H0YJS8;H0YJX2;H0YJE9;H0YJT1	A0A087X2I1;P62333;H0YJC0	26S protease regulatory subunit 10B	PSMC6
0.269392	-0.300786			30	30.9	144.73	30.4886	30.5642	0.562626	0.301582	O15067;H0YGH1;J3QSG0;J3QSH6;J3KT98;J3KTQ5;J3KTL4	O15067	Phosphoribosylformylglycinamidine synthase	PFAS
-0.679573	-0.302048			3	3.2	136.5	25.9762	25.1907	0.00883439	0.546211	A0A087X256;Q2M389;F8W1W1;F8VYH7	A0A087X256;Q2M389	WASH complex subunit 7	KIAA1033
-0.0658836	-0.302849			8	17.2	68.996	28.4898	27.3568	0.62959	0.544942	P10515;H0YDD4;E9PEJ4	P10515;H0YDD4;E9PEJ4	Dihydrolipoyllysine-residue acetyltransferase component of pyruvate dehydrogenase complex, mitochondrial;Acetyltransferase component of pyruvate dehydrogenase complex	DLAT
0.238909	-0.303062			12	56.7	27.764	30.7748	30.2949	0.617997	0.297812	P27348;E9PG15	P27348;E9PG15	14-3-3 protein theta	YWHAQ
0.0513026	-0.306234			28	30	139.09	29.5975	29.9531	0.972497	0.453316	E7EX90;Q14203;Q6AWB1;E7EWF7;C9J1B7;C9JZA4;C9JTE5;C9JJN7;C9JJD0;C9JKG6;E9PCY0	E7EX90;Q14203;Q6AWB1	Dynactin subunit 1	DCTN1;DKFZp686E0752
0.232906	-0.306894			2	11.3	39.154	25.3329	26.3835	0.505254	0.538551	Q4G0F5	Q4G0F5	Vacuolar protein sorting-associated protein 26B	VPS26B
-0.106622	-0.308948			8	10.6	121.17	27.7769	25.5956	0.503405	0.535322	Q9Y6K5;F8VWK9;F8VS35	Q9Y6K5	2-5-oligoadenylate synthase 3	OAS3
-0.0820718	-0.310522			3	14.6	22.622	25.9467	24.9297	0.734675	0.532854	M0QX65;B3KNJ4;Q9UBE0;M0R054;M0QYM8;M0QZS6	M0QX65;B3KNJ4;Q9UBE0;M0R054	SUMO-activating enzyme subunit 1;SUMO-activating enzyme subunit 1, N-terminally processed	SAE1
0.0827026	-0.311685			6	20.2	43.867	27.9221	27.9513	0.900908	0.531033	Q8NBY1;B4E0Y9;Q9P289;C9JDH9;C9J6L2;C9JCC0;C9J232;H7C279;H0Y630;B4DR80;O00506;Q9Y6E0;C9JJV0;Q5JV98;Q5JV99	Q8NBY1;B4E0Y9;Q9P289;C9JDH9;C9J6L2;C9JCC0;C9J232;H7C279;H0Y630;B4DR80;O00506;Q9Y6E0	Serine/threonine-protein kinase 26;Serine/threonine-protein kinase 25;Serine/threonine-protein kinase 24;Serine/threonine-protein kinase 24 36 kDa subunit;Serine/threonine-protein kinase 24 12 kDa subunit	STK26;STK25;STK24
0.195852	-0.312223			3	5.1	66.966	25.5298	26.6374	0.577474	0.530193	Q9NTJ5;F8WCQ2;C9JV50;E9PGZ4	Q9NTJ5	Phosphatidylinositide phosphatase SAC1	SACM1L
0.219711	-0.313154			8	15.6	63.138	27.8351	28.5157	0.604895	0.441581	Q5H909;Q9UNF1;Q5H907;Q9Y5V3	Q5H909;Q9UNF1;Q5H907	Melanoma-associated antigen D2	MAGED2
0.0924781	-0.314751			17	57.1	36.112	29.7216	30.1322	0.878757	0.438899	P05198;H0YJS4;G3V4T5	P05198;H0YJS4;G3V4T5	Eukaryotic translation initiation factor 2 subunit 1	EIF2S1
0.0223323	-0.314876			6	37.8	25.097	29.1797	29.0796	0.938049	0.438688	P06730;D6RBW1;H0Y8J7;D6RFJ3	P06730;D6RBW1	Eukaryotic translation initiation factor 4E	EIF4E
0.272382	-0.320072			20	63.3	29.945	32.4578	32.4532	0.557327	0.270644	P61247;D6RG13;E9PFI5;H0Y9Y4;D6RAT0;H0Y8L7;D6RB09;D6R9B6;D6RAS7;D6RI02;D6RED7;D6RGE0	P61247;D6RG13;E9PFI5;H0Y9Y4;D6RAT0;H0Y8L7;D6RB09;D6R9B6	40S ribosomal protein S3a	RPS3A
0.609188	-0.321117			16	26.3	68.047	29.981	29.2194	0.102223	0.428296	Q15046;J3KRL2;H3BVA8;H3BPV7;H3BRC9	Q15046	Lysine--tRNA ligase	KARS
-0.251882	-0.323335			6	6.9	112.42	27.2016	25.9242	0.323768	0.512975	Q9Y4E8;F8VVY7;F8VZG8;F8W0H4;H0YI31	Q9Y4E8	Ubiquitin carboxyl-terminal hydrolase 15	USP15
0.154583	-0.323949			19	26.9	104.78	29.2483	29.8415	0.740927	0.423627	A0A087X054;Q9Y4L1;E9PJ21;A0A087WWI4;K7EQK2;J3KTF1;J3QL06;Q9BST8;J3QQH7;J3QLE9;A0A087X214;A0A087WW13;A0A2R8Y358;A0A1W2PS94;Q9BXT5	A0A087X054;Q9Y4L1;E9PJ21;A0A087WWI4;K7EQK2	Hypoxia up-regulated protein 1	HYOU1
0.462681	-0.325286			13	27.7	62.942	29.6875	30.1526	0.22472	0.421433	O43776;K7EPK2;K7EQ35;K7EMQ6;K7EIU7;K7EJ19	O43776	Asparagine--tRNA ligase, cytoplasmic	NARS
0.394295	-0.328471			9	48.5	21.892	32.8253	32.2602	0.363993	0.257875	P32119;A6NIW5	P32119;A6NIW5	Peroxiredoxin-2	PRDX2
0.729966	-0.331445			1	25.2	44.348	30.0384	30.4639	0.0732093	0.253456	Q58FF8	Q58FF8	Putative heat shock protein HSP 90-beta 2	HSP90AB2P
-0.226004	-0.332389			7	7.4	141.4	29.153	28.1625	0.223735	0.409892	E7EQS5;F8VX32;E7ESB2;H0Y304;A0A087WV90;E9PDN5;A0A087WTU7;A0A075B6G3;P11532;E7EQR9;F5GZY3;H0Y3E8	E7EQS5;F8VX32;E7ESB2;H0Y304;A0A087WV90;E9PDN5;A0A087WTU7;A0A075B6G3;P11532;E7EQR9;F5GZY3	Dystrophin	DMD
-0.312402	-0.333607			8	9.1	135.62	26.6554	27.7554	0.223365	0.497322	Q27J81;A0A0A0MQU1	Q27J81;A0A0A0MQU1	Inverted formin-2	INF2
0.267116	-0.335062			13	38.6	53.166	29.7561	29.8784	0.513559	0.405598	E9PIR7;F8W809;A0A087WSW9;A0A182DWI3;A0A087WSY9;Q16881;E2QRB9;E9PKD3;A0A0B4J225;E9PIZ5;E9PQI3;E9PLT3;E9PKI4	E9PIR7;F8W809;A0A087WSW9;A0A182DWI3;A0A087WSY9;Q16881;E2QRB9	Thioredoxin reductase 1, cytoplasmic	TXNRD1
-0.0690735	-0.335845			10	45.1	29.574	28.9388	27.562	0.619236	0.493946	P40261	P40261	Nicotinamide N-methyltransferase	NNMT
-0.248896	-0.336482			5	20.5	102.64	30.2063	30.07	0.196613	0.403328	Q15424;K7ES42	Q15424	Scaffold attachment factor B1	SAFB
0.13829	-0.337229			6	24.2	35.386	26.9597	27.8763	0.698391	0.491864	Q8TC12;G3V2G6;H0YIZ8;G3V234;H0YJ10;H0YJ46;Q96NR8	Q8TC12;G3V2G6;H0YIZ8;G3V234	Retinol dehydrogenase 11	RDH11
-0.0802709	-0.337813			6	35.3	27.547	27.6292	25.2981	0.739857	0.490988	O95336;M0R261;M0R1L2;M0R0U3	O95336;M0R261;M0R1L2;M0R0U3	6-phosphogluconolactonase	PGLS
0.39594	-0.33805			4	25.3	18.804	31.1617	30.3239	0.361708	0.24383	U3KQK0;Q99879;Q99877;Q93079;Q5QNW6;Q16778;P62807;P58876;P57053;P33778;P23527;P06899;O60814;Q99880;Q8N257;Q96A08;A0A2R8Y619;Q6DRA6;Q6DN03	U3KQK0;Q99879;Q99877;Q93079;Q5QNW6;Q16778;P62807;P58876;P57053;P33778;P23527;P06899;O60814;Q99880;Q8N257;Q96A08	Histone H2B;Histone H2B type 1-M;Histone H2B type 1-N;Histone H2B type 1-H;Histone H2B type 2-F;Histone H2B type 2-E;Histone H2B type 1-C/E/F/G/I;Histone H2B type 1-D;Histone H2B type F-S;Histone H2B type 1-B;Histone H2B type 1-O;Histone H2B type 1-J;Histone H2B type 1-K;Histone H2B type 1-L;Histone H2B type 3-B;Histone H2B type 1-A	HIST1H2BN;HIST1H2BM;HIST1H2BH;HIST2H2BF;HIST2H2BE;HIST1H2BC;HIST1H2BD;H2BFS;HIST1H2BB;HIST1H2BO;HIST1H2BJ;HIST1H2BK;HIST1H2BL;HIST3H2BB;HIST1H2BA
0.302758	-0.340697			13	17.4	119.7	28.7647	28.2409	0.449946	0.396635	Q8IZL8;C9JFV4;E7EV54;I3L445;I3L4P1;I3L1P4;I3L4M7	Q8IZL8;C9JFV4;E7EV54	Proline-, glutamic acid- and leucine-rich protein 1	PELP1
0.624428	-0.341811			14	56.5	41.487	29.2487	30.0275	0.0933723	0.394876	Q15019;B5MCX3;C9J2Q4;C9J938;C9JB25;C9IY94;C9IZU3;H7C310;C9JQJ4;B5MD47;C9JZI2;H7C2Y0;A0A1B0GXJ2;C9JFT1;F8WB65;H7C1T1;C9JT15;C9JSE7	Q15019;B5MCX3;C9J2Q4;C9J938;C9JB25;C9IY94	Septin-2	2002-09-01
-0.2446	-0.342836			21	32.3	83.165	28.9737	31.9546	0.192936	0.237018	P41250;H7C443	P41250	Glycine--tRNA ligase	GARS
-0.100762	-0.346005			4	24.9	18.481	30.3732	28.7378	0.515552	0.388301	A0A0U1RR32;A0A0U1RRH7;Q99878;Q96KK5;Q9BTM1;Q16777;Q93077;Q7L7L0;Q6FI13;P20671;P0C0S8;P04908;H0YFX9;A0A3B3IS11;Q96QV6;P16104;C9J0D1;Q71UI9;P0C0S5;Q8IUE6;C9J386;REV__H0Y672;REV__E7EQ67;REV__H7BY63;REV__H0YBA5;REV__A0A087X2A7;REV__Q8NB25	A0A0U1RR32;A0A0U1RRH7;Q99878;Q96KK5;Q9BTM1;Q16777;Q93077;Q7L7L0;Q6FI13;P20671;P0C0S8;P04908;H0YFX9;A0A3B3IS11;Q96QV6;P16104;C9J0D1;Q71UI9;P0C0S5;Q8IUE6	Histone H2A type 1-J;Histone H2A type 1-H;Histone H2A.J;Histone H2A type 2-C;Histone H2A type 1-C;Histone H2A type 3;Histone H2A type 2-A;Histone H2A type 1-D;Histone H2A type 1;Histone H2A type 1-B/E;Histone H2A;Histone H2A type 1-A;Histone H2AX;Histone H2A.V;Histone H2A.Z;Histone H2A type 2-B	HIST1H2AJ;HIST1H2AH;H2AFJ;HIST2H2AC;HIST1H2AC;HIST3H2A;HIST2H2AA3;HIST1H2AD;HIST1H2AG;HIST1H2AB;HIST1H2AA;H2AFX;H2AFV;H2AFZ;HIST2H2AB
-0.241594	-0.348298			9	46.9	31.441	28.8323	27.9796	0.19769	0.384733	P19387;H3BRR2	P19387	DNA-directed RNA polymerase II subunit RPB3	POLR2C
0.00288247	-0.350118			19	85.5	18.502	34.5392	34.0081	0.840153	0.226913	P23528;G3V1A4;E9PP50;E9PK25;E9PQB7;E9PLJ3;E9PS23;Q9Y281	P23528;G3V1A4;E9PP50;E9PK25;E9PQB7;E9PLJ3;E9PS23	Cofilin-1	CFL1
1.00562	-0.350394			51	62.4	83.263	35.2271	35.9645	0.0118278	0.226536	P08238;Q58FF7	P08238	Heat shock protein HSP 90-beta	HSP90AB1
-0.129908	-0.352437			2	34.2	8.4518	27.8531	29.4692	0.437788	0.378347	E9PN17;A0A3B3ITX4;O75964;A0A3B3IRW3	E9PN17;A0A3B3ITX4;O75964;A0A3B3IRW3	ATP synthase subunit g, mitochondrial	ATP5L
0.403704	-0.354575			12	21.1	106.87	28.7157	26.5246	0.296041	0.466177	Q14697;F5H6X6;E9PKU7;E9PNH1	Q14697;F5H6X6;E9PKU7	Neutral alpha-glucosidase AB	GANAB
-0.675189	-0.357807			3	7	61.024	26.8251	26.996	0.00927703	0.461475	Q7Z5L9	Q7Z5L9	Interferon regulatory factor 2-binding protein 2	IRF2BP2
0.485221	-0.359694			24	44.9	70.81	31.3635	31.1837	0.251312	0.214097	P13797;A0A0A0MSQ0;U3KQI3;H7C4N2;P13796;Q5TBN3;C9JAM8;F2Z2Z9	P13797;A0A0A0MSQ0	Plastin-3	PLS3
0.205393	-0.366355			31	61.8	68.569	32.5209	31.8698	0.681476	0.205496	P04843;B7Z4L4;F8WF32	P04843;B7Z4L4	Dolichyl-diphosphooligosaccharide--protein glycosyltransferase subunit 1	RPN1
-0.379132	-0.366857			18	23.3	121	30.2184	31.3134	0.0636175	0.204857	O00267	O00267	Transcription elongation factor SPT5	SUPT5H
-0.483602	-0.368439			3	24.8	22.58	26.6345	25.2155	0.0613783	0.446193	P16401	P16401	Histone H1.5	HIST1H1B
0.41565	-0.369278			9	49	22.793	28.9836	29.2434	0.280491	0.353038	B4DLR8;P15559;H3BNV2;H3BRK3	B4DLR8;P15559;H3BNV2;H3BRK3	NAD(P)H dehydrogenase [quinone] 1	NQO1
0.117695	-0.373066			3	7.5	44.223	24.5071	24.7666	0.743806	0.439635	Q9HB90;Q9NQL2	Q9HB90;Q9NQL2	Ras-related GTP-binding protein C;Ras-related GTP-binding protein D	RRAGC;RRAGD
0.844145	-0.373757			10	49.2	22.275	29.6844	26.8733	0.0210052	0.438659	Q5QNZ2;P24539	Q5QNZ2;P24539	ATP synthase F(0) complex subunit B1, mitochondrial	ATP5F1
0.610511	-0.375253			27	67.8	51.804	32.1037	32.1713	0.139668	0.194401	Q02790;F5H1U3;H0YFG2;F5H120	Q02790	Peptidyl-prolyl cis-trans isomerase FKBP4;Peptidyl-prolyl cis-trans isomerase FKBP4, N-terminally processed	FKBP4
0.0930192	-0.375422			9	58.9	16.019	31.0163	29.6238	0.908764	0.344077	I3L397;I3L504;P63241;Q6IS14;F8WCJ1;C9J7B5;C9J4W5;Q9GZV4	I3L397;I3L504;P63241;Q6IS14	Eukaryotic translation initiation factor 5A;Eukaryotic translation initiation factor 5A-1;Eukaryotic translation initiation factor 5A-1-like	EIF5A;EIF5AL1
0.407081	-0.375478			2	6.6	60.103	26.5894	25.4506	0.238243	0.436237	O75475;H3BPQ6;M0R0J3;A0A024R216;Q9Y3E1;Q7Z4V5	O75475	PC4 and SFRS1-interacting protein	PSIP1
0.524766	-0.380596			12	48.9	30.241	29.3056	25.5087	0.163893	0.429079	O75489;E9PS48;G3V194	O75489	NADH dehydrogenase [ubiquinone] iron-sulfur protein 3, mitochondrial	NDUFS3
0.323428	-0.381348			4	19.5	31.54	24.1308	25.885	0.350853	0.428033	Q15404	Q15404	Ras suppressor protein 1	RSU1
-0.191277	-0.383021			1	32.9	8.1112	25.4435	25.5204	0.449928	0.425711	D6RBL0;D6RD79;Q9HC07	D6RBL0;D6RD79;Q9HC07	Transmembrane protein 165	TMEM165
0.0703893	-0.384753			5	5.9	125.43	26.2929	26.5368	0.85131	0.423316	Q7Z2Z2;A0A3B3ITU1	Q7Z2Z2	Elongation factor Tu GTP-binding domain-containing protein 1	EFTUD1
0.32987	-0.385507			4	34.1	14.515	31.3758	29.8233	0.460412	0.329687	P25398	P25398	40S ribosomal protein S12	RPS12
-0.085956	-0.385695			9	48	30.375	28.0997	29.0658	0.565724	0.329422	P16152;E9PQ63;A8MTM1	P16152;E9PQ63;A8MTM1	Carbonyl reductase [NADPH] 1	CBR1
0.682753	-0.385997			16	44.8	48.715	30.2396	30.2072	0.09547	0.181599	E7ES33;E7EPK1;Q16181;G3V1Q4;A0A0U1RRM2;Q5JXL7;A0A0U1RRE1;A0A0U1RRH9;A0A0U1RRD1;Q6ZU15	E7ES33;E7EPK1;Q16181;G3V1Q4	Septin-7	2007-09-01
0.470094	-0.387336			25	36.9	97.169	29.2507	32.2067	0.216708	0.180048	Q14974;J3KTM9;J3QR48;J3QKQ5;J3QRG4;J3KS06	Q14974;J3KTM9	Importin subunit beta-1	KPNB1
0.244278	-0.392251			2	39.4	7.813	26.8145	25.9435	0.484084	0.413036	F8W1N5;F8VZJ2;F8VNW4;F8W0W4;H0YHX9;Q13765;E9PAV3;F8VZ58;Q9BZK3	F8W1N5;F8VZJ2;F8VNW4;F8W0W4;H0YHX9;Q13765;E9PAV3;F8VZ58;Q9BZK3	Nascent polypeptide-associated complex subunit alpha;Nascent polypeptide-associated complex subunit alpha, muscle-specific form;Putative nascent polypeptide-associated complex subunit alpha-like protein	NACA;NACAP1
0.388024	-0.394411			11	33.2	44.23	28.6337	29.2157	0.317311	0.317311	Q13561;H0YI98;F8W1I6;F8VW18;F8VX93;H0YHL1;F8VRV7	Q13561;H0YI98;F8W1I6	Dynactin subunit 2	DCTN2
0.464459	-0.394714			5	11.9	52.545	26.6835	28.1101	0.177518	0.316894	O75306	O75306	NADH dehydrogenase [ubiquinone] iron-sulfur protein 2, mitochondrial	NDUFS2
-1.12243	0.264236	+		2	18	14.38	25.9891	24.1836	1.6481e-05	0.251723	Q5VZD9;Q9Y619	Q5VZD9;Q9Y619	Mitochondrial ornithine transporter 1	SLC25A15
0.266757	-0.404			14	56.6	35.594	29.6548	29.1973	0.514224	0.304327	P67775;H0YC23;E7ESG8;E5RHC1;E5RFI3;E5RHP4;H0YBN9;E5RI56	P67775	Serine/threonine-protein phosphatase 2A catalytic subunit alpha isoform	PPP2CA
0.325386	-0.406006			2	12.2	25.569	25.6124	25.5271	0.347881	0.394566	P68402;J3KNE3	P68402;J3KNE3	Platelet-activating factor acetylhydrolase IB subunit beta	PAFAH1B2
0.214	-0.407268			9	44.4	31.73	29.8654	30.2141	0.616371	0.158116	P27105;F8VSL7	P27105	Erythrocyte band 7 integral membrane protein	STOM
0.494876	-0.408301			27	32.1	123.63	31.3682	30.4305	0.24096	0.157037	O00410;H0Y8C6;E7ETV3;E7EQT5;E7EV12;E7EWK4;E7EX05;C9JMV5;C9JZD8;C9JQT6;E7ESA1;E7ESZ1;E7ETV8;H0Y3V4;C9J875;C9JZ53;C9JXE0;O60518	O00410;H0Y8C6	Importin-5	IPO5
0.298072	-0.408627			8	19	64.989	28.2829	28.1167	0.458046	0.29819	Q9BY44;F8WAE5;C9IZE1;H7C5Q3;F8WF18;F8WAT3;H7C5R5	Q9BY44;F8WAE5;C9IZE1	Eukaryotic translation initiation factor 2A;Eukaryotic translation initiation factor 2A, N-terminally processed	EIF2A
0.0387171	-0.408895			9	33.1	28.048	29.2596	28.1431	0.997944	0.297837	Q96DG6	Q96DG6	Carboxymethylenebutenolidase homolog	CMBL
0.395611	-0.408953			34	38	126.97	31.7621	31.108	0.362164	0.15636	Q16531;F5GY55;F5H2L3;F5GWI0;F5GZY8;F5GYG8;F5H198	Q16531;F5GY55	DNA damage-binding protein 1	DDB1
-0.19712	-0.409317			4	13.8	42.429	26.6369	27.314	0.436671	0.390196	Q06587;X6RFN3;Q99496	Q06587	E3 ubiquitin-protein ligase RING1	RING1
0.62742	-0.410562			2	38.2	8.5199	25.3324	25.0436	0.0674681	0.38856	A0A087X1B7;X6R700;Q9Y3Y2;Q5T7Y7	A0A087X1B7;X6R700;Q9Y3Y2;Q5T7Y7	Chromatin target of PRMT1 protein	CHTOP
0.449958	-0.413922			33	42.7	106.81	31.8182	30.6517	0.291732	0.151264	P49588;H3BPK7	P49588	Alanine--tRNA ligase, cytoplasmic	AARS
-0.438131	-0.415634			19	62.2	41.9	29.2216	30.0977	0.0285582	0.289055	Q15738;C9JDR0	Q15738;C9JDR0	Sterol-4-alpha-carboxylate 3-dehydrogenase, decarboxylating	NSDHL
0.404685	-0.416192			16	53.7	35.924	31.8167	32.037	0.349717	0.148979	P67809;H0Y449;C9J5V9;Q9Y2T7;A0A0D9SEI8	P67809;H0Y449	Nuclease-sensitive element-binding protein 1	YBX1
-0.65549	-0.416731			9	44.5	26.319	28.3272	25.2412	0.00144058	0.380517	Q13907;C9JKM8;C9JD53	Q13907	Isopentenyl-diphosphate Delta-isomerase 1	IDI1
-0.248862	-0.41756			18	23.3	107.47	29.5578	29.6108	0.186338	0.286578	Q14151;K7EQU4;K7ERX3	Q14151	Scaffold attachment factor B2	SAFB2
0.0540844	-0.419198			16	14.8	139.41	29.7322	28.994	0.966137	0.284481	B1AKJ5;O43847;F5H7V1;G3V1R5;H0Y5G9	B1AKJ5;O43847;F5H7V1;G3V1R5	Nardilysin	NRD1
1.0964	-0.422559			8	22	46.637	27.9688	28.4267	0.00243581	0.280214	P43034;I3L3N5;I3L495	P43034;I3L3N5	Platelet-activating factor acetylhydrolase IB subunit alpha	PAFAH1B1
0.517528	-0.423275			13	38.2	52.164	30.2482	30.1985	0.217865	0.279311	Q13283;E5RIZ6;E5RI46;E5RIF8;E5RH42;E5RJU8;E5RH00	Q13283	Ras GTPase-activating protein-binding protein 1	G3BP1
0.529971	-0.430976			13	25	75.872	27.0559	30.0761	0.123209	0.269718	P08133;E5RK69;E7EMC6;E5RFF0;H0YC77	P08133;E5RK69;E7EMC6	Annexin A6;Annexin	ANXA6
0.000144286	-0.432786			7	38.2	18.012	30.5795	30.4876	0.8309	0.133068	P62937;F8WE65;C9J5S7;E5RIZ5;P0DN37;P0DN26;A0A0H2UH34;A0A0B4J2A2;A0A075B767;A0A075B759;Q9Y536;F5H284	P62937;F8WE65;C9J5S7	Peptidyl-prolyl cis-trans isomerase A;Peptidyl-prolyl cis-trans isomerase A, N-terminally processed;Peptidyl-prolyl cis-trans isomerase	PPIA
-0.252295	-0.432961			21	44.9	64.369	30.506	31.2265	0.191564	0.132907	P08243;F8WEJ5;C9J057;C9JT45;C9JM09;C9JLN6	P08243;F8WEJ5	Asparagine synthetase [glutamine-hydrolyzing]	ASNS
0.808509	-0.439442			26	47	62.639	31.0807	30.1252	0.0456834	0.259437	P31948;F5H783;F5GXD8;H0YGI8	P31948	Stress-induced-phosphoprotein 1	STIP1
-0.0906954	-0.44493			4	5.9	67.764	27.0466	26.4343	0.710032	0.345072	O00186	O00186	Syntaxin-binding protein 3	STXBP3
0.129745	-0.451741			53	52.3	120.84	33.3973	33.5326	0.832663	0.116538	P53396;K7ESG8;K7EIE7	P53396	ATP-citrate synthase	ACLY
-0.18164	-0.453874			6	24.7	61.829	29.8757	31.5005	0.310967	0.114784	Q92804;A0A075B7D9;A0A075B7F4;A0A075B7C1;A0A075B7F2	Q92804;A0A075B7D9	TATA-binding protein-associated factor 2N	TAF15
0.887135	-0.454743			7	19.5	41.331	29.3368	28.4822	0.0150505	0.241548	P50502;Q3KNR6;Q8NFI4;H7C3I1;F6VDH7;Q8IZP2;F8WAQ7	P50502;Q3KNR6;Q8NFI4;H7C3I1;F6VDH7;Q8IZP2	Hsc70-interacting protein;Putative protein FAM10A5;Putative protein FAM10A4	ST13;ST13P5;ST13P4
0.357383	-0.456069			2	3.9	56.166	24.9669	24.8656	0.301616	0.33167	P28838	P28838	Cytosol aminopeptidase	LAP3
-0.536754	-0.458366			3	4.1	118.07	25.1437	24.7096	0.0381221	0.328948	Q68E01	Q68E01	Integrator complex subunit 3	INTS3
0.319502	-0.459378			29	60.9	50.118	33.9759	34.0937	0.477163	0.110353	P26641	P26641	Elongation factor 1-gamma	EEF1G
0.366476	-0.461641			24	62.4	47.168	31.5704	31.827	0.403975	0.108571	P06733;A0A2R8Y6G6;K7EM90;A0A2R8YEM5;A0A2R8Y879;A0A2R8Y6I8;K7ERS8;A0A2R8Y798;A0A2R8YEG5;F5H1C3;E5RI09;E5RG95;K7EPM1;K7EKN2;E5RGZ4;F5H0C8;P13929;P09104	P06733;A0A2R8Y6G6	Alpha-enolase	ENO1
0.616546	-0.461998			20	28.9	76.613	26.6698	30.8667	0.0724141	0.108291	P19338;H7BY16	P19338;H7BY16	Nucleolin	NCL
0.782912	-0.462714			2	2.4	112.29	26.3628	24.9343	0.0222166	0.323837	Q14CX7	Q14CX7	N-alpha-acetyltransferase 25, NatB auxiliary subunit	NAA25
0.239031	-0.464763			9	33.7	40.736	29.0775	29.2996	0.566797	0.230316	P55036;Q5VWC4;A6PVX3;H0Y3Y9;A2A3N6;H0Y561	P55036;Q5VWC4;A6PVX3	26S proteasome non-ATPase regulatory subunit 4	PSMD4
0.180784	-0.4655			6	16.3	35.277	27.2556	27.617	0.60817	0.320589	O15479;O15481;Q96LZ2;P43366;Q9UBF1	O15479	Melanoma-associated antigen B2	MAGEB2
0.0962619	-0.46554			7	15.1	68.119	28.0716	27.2411	0.870208	0.320543	Q8TAT6;A0A0D9SFI9;I3L4U9	Q8TAT6	Nuclear protein localization protein 4 homolog	NPLOC4
0.452806	-0.468332			6	3.4	274.46	23.9875	25.4315	0.188811	0.317311	Q5UIP0;H7BZN3;H7C2B5	Q5UIP0;H7BZN3	Telomere-associated protein RIF1	RIF1
-0.143994	-0.470569			3	4.4	118.56	25.9768	25.0558	0.56519	0.314735	Q5GLZ8	Q5GLZ8	Probable E3 ubiquitin-protein ligase HERC4	HERC4
-0.405776	-0.473551			25	69.7	55.52	31.8313	32.2629	0.0488209	0.0995637	P43490;A0A0C4DFS8;C9JG65;C9JF35	P43490;A0A0C4DFS8	Nicotinamide phosphoribosyltransferase	NAMPT
-0.00337989	-0.475575			4	21.5	35.08	26.2662	24.655	0.969128	0.309023	P60510;H3BTA2;H3BV22;I3L4X0	P60510;H3BTA2;H3BV22	Serine/threonine-protein phosphatase 4 catalytic subunit;Serine/threonine-protein phosphatase	PPP4C
-0.375721	-0.47698			8	32.1	26.446	27.9908	29.2566	0.0570011	0.217129	H3BV90;Q6FI81;H3BUG4;H3BT65;H3BPG7;H3BQ23	H3BV90;Q6FI81;H3BUG4;H3BT65;H3BPG7;H3BQ23	Anamorsin	CIAPIN1
0.846554	-0.478567			23	65.4	56.559	32.6191	32.2847	0.0358636	0.0959527	P06576;H0YH81;F8W079;F8W0P7;H0YI37	P06576;H0YH81;F8W079	ATP synthase subunit beta, mitochondrial;ATP synthase subunit beta	ATP5B
0.0323829	-0.48076			8	44	26.922	29.3072	29.8321	0.97477	0.213162	O00299	O00299	Chloride intracellular channel protein 1	CLIC1
-1.0523	0.265797	+		5	14.6	61.835	26.7728	27.8793	5.33722e-05	0.249368	Q9BUK6;A0A3B3IUD2	Q9BUK6;A0A3B3IUD2	Protein misato homolog 1	MSTO1
0.455018	-0.484167			6	26.9	27.893	28.1559	28.3761	0.233222	0.209631	Q9P0L0;J3QKM9	Q9P0L0	Vesicle-associated membrane protein-associated protein A	VAPA
0.477263	-0.489079			3	4	139.76	25.9572	26.8896	0.165699	0.293958	Q5VZU9;P29144	Q5VZU9;P29144	Tripeptidyl-peptidase 2	TPP2
-0.113442	-0.492119			11	11.4	191.58	27.1873	25.9739	0.646527	0.290635	Q7LBC6	Q7LBC6	Lysine-specific demethylase 3B	KDM3B
0.267476	-0.492626			4	21.1	35.554	26.3853	27.0394	0.442432	0.290083	P27695;G3V3M6;G3V3C7;G3V5Q1;G3V5D9;A0A0C4DGK8;G3V5M0;G3V359	P27695;G3V3M6;G3V3C7;G3V5Q1	DNA-(apurinic or apyrimidinic site) lyase;DNA-(apurinic or apyrimidinic site) lyase, mitochondrial	APEX1
0.180148	-0.492972			9	19.3	48.043	26.1761	29.4097	0.609482	0.200702	Q7L1Q6;C9IZ80;C9JV57;H0Y503;C9J188;C9JWF5;C9JFN4	Q7L1Q6;C9IZ80	Basic leucine zipper and W2 domain-containing protein 1	BZW1
0.110497	-0.495227			10	52.3	26.411	30.818	29.1469	0.872398	0.19846	P28066	P28066	Proteasome subunit alpha type-5	PSMA5
-0.140619	-0.497527			2	72.8	31.6	26.5557	25.7166	0.573931	0.284788	H3BRU6;F8VZX2;F8W0G4;F8VXH9;F8W1G6;J3QT27;H3BND9;F8VTZ0;H3BSP4;C9K0A2;F8WC71;C9IZV9;C9J7A9;C9JSA6;C9J5V4;C9JTY5;C9JZY3;C9J0A4;P57723	H3BRU6;F8VZX2;F8W0G4;F8VXH9		PCBP2
-0.397277	-0.50132			3	8.7	51.11	25.5424	24.2947	0.123212	0.280734	P01730;F5H480	P01730	T-cell surface glycoprotein CD4	CD4
0.832444	-0.501525			108	51.3	284.54	32.4783	31.5401	0.0392721	0.0807451	Q13813;A0A0D9SGF6;A0A0D9SF54;A0A0D9SFF6;A0A0D9SFH4;A0A1B0GV13;A0A1B0GTB7;A0A1B0GUH3;REV__C9J6B6;REV__C9JF13;REV__E7EX73;REV__E9PGM1;REV__E7EUU4;REV__Q04637	Q13813;A0A0D9SGF6;A0A0D9SF54	Spectrin alpha chain, non-erythrocytic 1	SPTAN1
-0.290762	-0.503834			6	17.9	38.206	28.4333	26.737	0.130113	0.278069	P56937;V9GYN3	P56937	3-keto-steroid reductase	HSD17B7
0.162726	-0.510375			3	26.6	40.089	27.8937	26.6691	0.723358	0.271217	P16989	P16989	Y-box-binding protein 3	YBX3
0.109026	-0.517028			9	10.3	119.91	28.5856	28.5649	0.841484	0.177727	Q9Y5B9;G3V5A4;G3V401;G3V2X0	Q9Y5B9	FACT complex subunit SPT16	SUPT16H
0.158337	-0.518556			5	23.4	31.904	27.9726	27.0875	0.73281	0.262809	F6WQW2;P43487;C9JXG8;C9JJ34;C9JGV6;C9JDM3;C9JIC6	F6WQW2;P43487;C9JXG8;C9JJ34;C9JGV6	Ran-specific GTPase-activating protein	RANBP1
0.589955	-0.52019			4	32	20.26	27.2925	25.9486	0.0857664	0.261152	C9J6D1;Q99733;E9PNW0;E9PJJ2;E9PS34;E9PNJ7;A8MXH2;E9PKT8;C9JZI7;E9PKI2;E9PP22;C9J1B1;H0YCI4	C9J6D1;Q99733;E9PNW0;E9PJJ2;E9PS34;E9PNJ7;A8MXH2;E9PKT8;C9JZI7;E9PKI2;E9PP22	Nucleosome assembly protein 1-like 4	NAP1L4
0.178109	-0.520459			7	59.8	28.082	30.1648	29.4855	0.734897	0.174616	P31946;Q4VY20;Q4VY19;A0A0J9YWE8;A0A0J9YWZ2	P31946	14-3-3 protein beta/alpha;14-3-3 protein beta/alpha, N-terminally processed	YWHAB
0.743903	-0.526722			5	14.9	51.976	27.4799	25.1714	0.029877	0.254599	Q9Y512	Q9Y512	Sorting and assembly machinery component 50 homolog	SAMM50
1.0937	-0.527055			24	32.1	92.468	25.3875	31.5557	0.00136354	0.0661949	P14625;Q96GW1;A0A1W2PRR1;Q58FF3;F8W026;H0YIV0	P14625	Endoplasmin	HSP90B1
0.35095	-0.527533			7	30.6	29.062	26.8863	28.4699	0.310573	0.168332	O75822;H0YGJ7;H0YLP3	O75822	Eukaryotic translation initiation factor 3 subunit J	EIF3J
0.70558	-0.530072			10	39.1	42.644	28.8981	29.8245	0.0560603	0.166118	P12277;G3V4N7;H0YJG0;G3V461;G3V2I1	P12277;G3V4N7	Creatine kinase B-type	CKB
0.172359	-0.530072			5	51.9	17.861	29.5367	27.7226	0.702759	0.251283	P68036;A0A1B0GUS4	P68036	Ubiquitin-conjugating enzyme E2 L3	UBE2L3
0.620305	-0.531448			5	18.8	38.324	26.8722	28.307	0.0706718	0.164928	Q00796;H0YLA4;H0YKB3	Q00796;H0YLA4	Sorbitol dehydrogenase	SORD
0.541217	-0.533994			23	71	29.174	33.3582	32.9949	0.19546	0.0626367	P62258;B4DJF2;I3L3T1;K7EIT4;K7EM20;I3L0W5	P62258	14-3-3 protein epsilon	YWHAE
0.567253	-0.54124			7	37.2	24.366	30.2365	30.1706	0.172838	0.15664	F8W020;F8VY35;F8W0J6;F5H4R6;H0YIV4;P55209;H0YHC3;F8W118;F8VXI6;F8VUX1;F8VV59;B7Z9C2;F8VRJ2;F8VVB5;H0YH88;F8W543	F8W020;F8VY35;F8W0J6;F5H4R6;H0YIV4;P55209;H0YHC3;F8W118;F8VXI6;F8VUX1;F8VV59;B7Z9C2;F8VRJ2;F8VVB5;H0YH88;F8W543	Nucleosome assembly protein 1-like 1	NAP1L1
0.317536	-0.54494			14	53.6	29.483	30.1775	30.1131	0.480378	0.153592	P25789;H0YN18;H0YMZ1;H0YL69;H0YMA1;H0YKT8;H0YMI6;H0YKS0;H0YLC2;H0YMV3;H0YLS6	P25789;H0YN18;H0YMZ1;H0YL69;H0YMA1;H0YKT8;H0YMI6;H0YKS0	Proteasome subunit alpha type-4;Proteasome subunit alpha type;Proteasome subunit beta type	PSMA4
0.0617071	-0.54515			2	8.8	44.772	24.6331	25.0557	0.87141	0.236731	Q96K37;H7C1I0	Q96K37;H7C1I0	Solute carrier family 35 member E1	SLC35E1
-0.55349	-0.545298			20	46.9	59.225	30.5239	30.8807	0.00907075	0.0571805	Q15646	Q15646	2-5-oligoadenylate synthase-like protein	OASL
0.591009	-0.547383			10	54.4	29.404	30.3213	30.0732	0.15396	0.151604	C9J9K3;A0A0C4DG17;P08865;F8WD59	C9J9K3;A0A0C4DG17;P08865;F8WD59	40S ribosomal protein SA	RPSA
0.714487	-0.54924			22	26.6	134.68	29.7355	28.8706	0.0528545	0.150107	P20020;E7ERY9;P23634;A0A0U1RQU3;A0A2R8Y4R4;H0Y7S3;Q01814;H0YHH6;A0A2U3U055;A0A2U3TZI3;F8W1V5;H0YDG5;H7BZS8;H7BY13	P20020;E7ERY9	Plasma membrane calcium-transporting ATPase 1;Calcium-transporting ATPase	ATP2B1
0.505281	-0.554994			3	6.9	81.074	26.1098	25.4055	0.141913	0.227558	Q08945;E9PMD4	Q08945	FACT complex subunit SSRP1	SSRP1
0.344715	-0.562602			10	25.7	61.312	28.0832	29.9349	0.381131	0.139662	Q5T5C7;P49591	Q5T5C7;P49591	Serine--tRNA ligase, cytoplasmic	SARS
0.455755	-0.564371			11	55.2	27.566	29.2721	29.4079	0.232395	0.138321	P78417;Q5TA02;Q5TA01	P78417;Q5TA02;Q5TA01	Glutathione S-transferase omega-1	GSTO1
1.18574	-0.565716			32	59.4	84.659	33.8794	34.4055	0.00277643	0.0483265	P07900;G3V2J8;Q14568;Q58FG0;Q58FF6	P07900	Heat shock protein HSP 90-alpha	HSP90AA1
0.0836559	-0.570807			7	36	32.251	28.5754	25.0657	0.898744	0.213358	O43396;K7ER96;K7EML9;K7EKG2;K7EPB7	O43396;K7ER96	Thioredoxin-like protein 1	TXNL1
0.71563	-0.573789			10	29.7	37.567	28.6211	27.6534	0.0524546	0.210754	Q9HAV0;H7C5J5	Q9HAV0	Guanine nucleotide-binding protein subunit beta-4	GNB4
-0.503405	-0.581389			7	9.8	116.85	26.9893	30.8252	0.0516175	0.0423382	Q9UII4;E9PBL0	Q9UII4;E9PBL0	E3 ISG15--protein ligase HERC5	HERC5
-0.325051	-0.588964			6	6.2	133.28	26.4219	28.7337	0.205553	0.120704	P23458	P23458	Tyrosine-protein kinase JAK1	JAK1
0.534759	-0.591266			6	44.5	26.578	27.7627	25.6758	0.155389	0.195951	I3L159;I3L1F5;P30519;A0A087WT44;I3L276;I3L4P8;A0A1B0GXH0;I3L463;I3L1Y2	I3L159;I3L1F5;P30519;A0A087WT44;I3L276;I3L4P8;A0A1B0GXH0;I3L463	Heme oxygenase 2	HMOX2
0.539928	-0.593594			16	32.3	65.308	30.3698	30.2859	0.196634	0.038121	P30153;B3KQV6;C9J9C1;E9PH38;P30154;E9PPI5;E9PHZ6;E9PNM7;H0YDG7	P30153;B3KQV6	Serine/threonine-protein phosphatase 2A 65 kDa regulatory subunit A alpha isoform	PPP2R1A
0.191184	-0.600468			23	66.8	27.175	31.0312	31.1985	0.709118	0.0359071	Q5HYB6	Q5HYB6		DKFZp686J1372
-0.927057	0.154324	+		12	41.2	39.157	27.7218	29.378	0.000367261	0.373296	P35250;A0A087WVY3;H7C5P4;H7C5P1;H7C5Q7;F8WC37;H7C5A0;H7C5G4;H7C5S7;H7C596	P35250;A0A087WVY3	Replication factor C subunit 2	RFC2
0.766468	-0.607419			3	28	39.455	27.8997	27.4921	0.0370549	0.18296	P09972;K7EKH5;J3KSV6;J3QKP5;A8MVZ9;C9J8F3;J3QKK1	P09972;K7EKH5;J3KSV6;J3QKP5;A8MVZ9	Fructose-bisphosphate aldolase C;Fructose-bisphosphate aldolase	ALDOC
0.699374	-0.608562			7	15.5	64.824	27.1539	27.4914	0.0412976	0.182066	A0A0A0MTS2;A0A2U3TZU2;P06744;A0A0J9YXP8;A0A0J9YX90;A0A0J9YYH3;A0A2R8Y6C7;K7EQ48;K7EPY4;K7ERK8;A0A2R8YF08;K7ELR7;K7EP41;K7ENA0;K7ERC6;A0A0J9YYI8;K7EIL4;A0A0J9YXH9;A0A0J9YXM3;CON__Q3ZBD7	A0A0A0MTS2;A0A2U3TZU2;P06744;A0A0J9YXP8;A0A0J9YX90;A0A0J9YYH3;A0A2R8Y6C7;K7EQ48	Glucose-6-phosphate isomerase	GPI
0.614286	-0.612395			7	33.8	32.551	27.7128	27.218	0.0734785	0.17909	R4GMR5;P48556;K7EJR3;K7EJC1;K7ERW6;K7ENY6	R4GMR5;P48556;K7EJR3;K7EJC1	26S proteasome non-ATPase regulatory subunit 8	PSMD8
-0.103984	-0.613013			13	23	70.441	28.8408	28.6482	0.511154	0.105225	Q6PCE3	Q6PCE3	Glucose 1,6-bisphosphate synthase	PGM2L1
0.783331	-0.613343			66	16.2	531.78	30.9977	27.9142	0.053357	0.178359	Q15149;H0YDN1;E9PMV1	Q15149	Plectin	PLEC
0.43189	-0.6173			4	10.4	56.598	26.7179	26.6668	0.210394	0.175335	Q15758;M0QXM4;M0QX44	Q15758;M0QXM4	Neutral amino acid transporter B(0);Amino acid transporter	SLC1A5
0.251083	-0.61896			13	61.9	28.302	30.7405	30.0755	0.595598	0.10165	P61981	P61981	14-3-3 protein gamma;14-3-3 protein gamma, N-terminally processed	YWHAG
0.599413	-0.619913			12	47.8	25.895	29.6127	29.6702	0.108243	0.101086	A6NFX8;Q9UKK9;A6NJU6;A6NCQ0;H0YEY4;C9JYY9	A6NFX8;Q9UKK9;A6NJU6;A6NCQ0	ADP-sugar pyrophosphatase	NUDT5
-0.437369	-0.622421			7	17.1	54.489	29.0342	29.6769	0.0288129	0.0996154	Q9UBM7;E9PM00;E9PJ54;E9PRL8;E9PQ71;E9PIP9;H0YE57	Q9UBM7;E9PM00	7-dehydrocholesterol reductase	DHCR7
0.327572	-0.625089			11	39.7	35.936	28.2596	29.1207	0.40843	0.098069	P08758;E9PHT9;D6RBL5;D6RBE9;D6RCN3	P08758;E9PHT9;D6RBL5	Annexin A5;Annexin	ANXA5
-0.333534	-0.625912			4	9.8	48.915	25.1889	25.5579	0.194202	0.168884	J3KQL8;Q9BQE5;E9PM95	J3KQL8;Q9BQE5	Apolipoprotein L2	APOL2
0.649294	-0.632875			10	38.4	26.753	29.6612	27.7237	0.0802617	0.1638	C9JRZ6;Q9NX63;F8WAR4;A0A286YEX5	C9JRZ6;Q9NX63;F8WAR4;A0A286YEX5	MICOS complex subunit MIC19	CHCHD3
0.306379	-0.635248			3	8.4	57.41	26.1117	26.2478	0.377394	0.162094	P12081;E7ETE2;B4E1C5;B4DDD8;B3KWE1;A0A2R8YFR1;D6RF05;A0A2R8YCI2;A0A2R8Y4X6;A0A2R8Y5E8;D6RJE6;A0A2R8Y6I1;A0A2R8Y3N3;A0A2R8Y5P7;P49590	P12081;E7ETE2;B4E1C5;B4DDD8;B3KWE1	Histidine--tRNA ligase, cytoplasmic	HARS
1.1811	-0.63931			30	32.7	112.89	30.3156	32.1494	0.00288949	0.0253515	P05023;M0R116;A0A2R8YEY8;A0A0A0MT26;P13637;B1AKY9;P50993;H0Y7C1;Q13733;Q5TC01;Q5TC02;E9PRA5;P20648;M0QXF2	P05023	Sodium/potassium-transporting ATPase subunit alpha-1	ATP1A1
-0.712197	-0.645954			10	14.6	106.6	26.9463	27.8119	0.00609071	0.154564	O95786;A2A376	O95786;A2A376	Probable ATP-dependent RNA helicase DDX58	DDX58
-0.011908	-0.65272			5	4.6	154.31	25.2562	24.147	0.943209	0.149944	A3KN83;K7ES28;Q9Y2G9	A3KN83	Protein strawberry notch homolog 1	SBNO1
0.843903	-0.653196			3	13.8	39.589	28.0824	27.4124	0.0210438	0.149623	A0A087WZK9;B3KS98;O15372;E5RGU4;E5RJT0;E5RHC7;E5RH59;E5RFW7;E5RFH0	A0A087WZK9;B3KS98;O15372;E5RGU4;E5RJT0	Eukaryotic translation initiation factor 3 subunit H	EIF3H
0.265917	-0.655081			13	68.3	22.391	31.4504	30.6369	0.568816	0.021903	P37802;X6RJP6;C9J5W6;Q9UI15	P37802;X6RJP6	Transgelin-2	TAGLN2
0.491289	-0.656968			19	52.9	29.555	30.9921	30.7522	0.244771	0.0215191	P25786;F5GX11;B4DEV8;F5H112	P25786;F5GX11;B4DEV8	Proteasome subunit alpha type-1;Proteasome subunit alpha type	PSMA1
0.47415	-0.657172			4	6.3	102.49	24.5894	25.6224	0.168516	0.146962	P35606;H0YAC7	P35606	Coatomer subunit beta	COPB2
0.585636	-0.657195			2	11.2	121.36	28.5076	29.4565	0.1172	0.0809233	Q6S8J3;P0CG38;A5A3E0;P0CG39;Q9BYX7;A0A0G2JRD4;Q495V5;A0A0D9SFE8;A0A0G2JQ08;A0A087WXQ7;A6NC16;D7UEQ8;A0A0G2JQB7;A0A0C4DH93;A0A087X187;A0A087X092;A0A087X067;A0A087WTB9;A0A0A6YYL3;A0A0G2JMU2;Q6S8J7;Q6S5H5;A6NI47;B2RU33;H3BUK9;Q6S545;A0JP26	Q6S8J3;P0CG38;A5A3E0;P0CG39	POTE ankyrin domain family member E;POTE ankyrin domain family member I;POTE ankyrin domain family member F;POTE ankyrin domain family member J	POTEE;POTEI;POTEF;POTEJ
-0.256046	-0.659996			4	5.2	132.16	24.562	25.0006	0.31604	0.145094	E7ENQ1;G3XAA2;H7C360;G5E948;E7EN19;A0A0D9SEY1;O95819;C9J840;E7EX83;A0A0D9SG62;Q8N4C8;Q9UKE5;C9J338;I3L2I2;H7C0P6	E7ENQ1;G3XAA2;H7C360;G5E948;E7EN19;A0A0D9SEY1;O95819;C9J840;E7EX83;A0A0D9SG62;Q8N4C8;Q9UKE5;C9J338;I3L2I2;H7C0P6	Mitogen-activated protein kinase kinase kinase kinase 4;Misshapen-like kinase 1;TRAF2 and NCK-interacting protein kinase	MAP4K4;MINK1;TNIK
0.483983	-0.665958			14	58.9	27.887	31.0839	29.8347	0.25266	0.0766923	O14818;H0Y586;Q8TAA3;A0A087WYS6;F5GY34	O14818;H0Y586	Proteasome subunit alpha type-7	PSMA7
-0.503262	-0.667332			3	13.9	41.522	29.0594	28.9259	0.0128378	0.0760456	O00767	O00767	Acyl-CoA desaturase	SCD
0.257373	-0.66951			13	30.9	56.782	28.5144	29.5275	0.53173	0.0750293	P30101	P30101	Protein disulfide-isomerase A3	PDIA3
0.433173	-0.672014			3	9.7	39.869	25.2235	24.31	0.209021	0.137348	Q9Y376;A0A087X0K1	Q9Y376;A0A087X0K1	Calcium-binding protein 39	CAB39
0.322851	-0.676226			16	67.8	27.745	32.4834	31.7789	0.471716	0.0179238	P63104;E7EX29;B0AZS6;E7ESK7;B7Z2E6;H0YB80;E9PD24;E7EVZ2;E5RIR4;E5RGE1	P63104;E7EX29;B0AZS6;E7ESK7	14-3-3 protein zeta/delta	YWHAZ
0.808014	-0.678672			2	9.1	38.231	27.6974	26.0895	0.0182454	0.133195	A0A3B3ITN8;Q8NFJ5;F5GWG3	A0A3B3ITN8;Q8NFJ5;F5GWG3	Retinoic acid-induced protein 3	GPRC5A
-0.643834	-0.681261			10	26.5	55.984	28.0847	29.8613	0.00173066	0.0697372	O14879	O14879	Interferon-induced protein with tetratricopeptide repeats 3	IFIT3
0.496207	-0.682927			42	65	94.33	32.3444	31.3857	0.239558	0.0168025	P34932;A0A087WYC1;A0A087WTS8	P34932;A0A087WYC1	Heat shock 70 kDa protein 4	HSPA4
0.740625	-0.683159			8	37.6	33.331	28.9267	28.8619	0.0443194	0.0689118	Q9Y6C9;E9PIE4	Q9Y6C9;E9PIE4	Mitochondrial carrier homolog 2	MTCH2
-0.60876	-0.693574			3	21.7	15.562	28.3209	29.6767	0.00295788	0.0645244	A0A096LNZ9;A0A096LPJ4;P05161	A0A096LNZ9;A0A096LPJ4;P05161	Ubiquitin-like protein ISG15	ISG15
0.288181	-0.697289			5	36.2	26.888	27.14	26.4822	0.407051	0.1221	Q86V81;E9PB61	Q86V81;E9PB61	THO complex subunit 4	ALYREF
0.113701	-0.700662			2	4.6	49.222	24.384	26.0083	0.752725	0.12017	P55010;H0YK11;H0YMJ8;H0YM54;H0YLZ1;H0YN40	P55010;H0YK11;H0YMJ8;H0YM54;H0YLZ1;H0YN40	Eukaryotic translation initiation factor 5	EIF5
0.360982	-0.708184			8	29.9	40.976	28.213	28.9458	0.356289	0.0587609	P10316;P01891;A0A140T955;A0A140T933;A0A1W2PPQ2;A0A1W2PRT9;A0A140T9I0;A0A140T9X5;A0A140T913;P30453;P16190;P01892;P30457;P30459;P16189;A0A140T975;A0A140T941;A0A140T8W8;A0A1W2PQS8;A0A1W2PR61;Q9GJ45;A0A1W2PS39;A0A1W2PPF8;A0A140T9Z6;B0UXQ0;A0A140T8Y4;A0A0G2JPD3;P16188;P30512;P10314;P30450;P18462;Q5SRN7;A0A1W2PS24;Q5SRN5;P30456;P13746;P04439;P30493;P30447;P05534;Q29960;A0A140TA02;A0A140TA13;A0A140T953;…	P10316;P01891;A0A140T955;A0A140T933;A0A1W2PPQ2;A0A1W2PRT9;A0A140T9I0;A0A140T9X5;A0A140T913;P30453;P16190;P01892;P30457;P30459;P16189;A0A140T975;A0A140T941;A0A140T8W8;A0A1W2PQS8;A0A1W2PR61;Q9GJ45;A0A1W2PS39;A0A1W2PPF8;A0A140T9Z6;B0UXQ0;A0A140T8Y4;A0A0G2JPD3;P16188;P30512;P10314;P30450;P18462;Q5SRN7;A0A1W2PS24;Q5SRN5;P30456;P13746;P04439	HLA class I histocompatibility antigen, A-69 alpha chain;HLA class I histocompatibility antigen, A-68 alpha chain;HLA class I histocompatibility antigen, A-34 alpha chain;HLA class I histocompatibility antigen, A-33 alpha chain;HLA class I histocompatibility antigen, A-2 alpha chain;HLA class I histocompatibility antigen, A-66 alpha chain;HLA class I histocompatibility antigen, A-74 alpha chain;H…	HLA-A
0.445515	-0.714846			13	51.8	28.433	30.7716	29.4057	0.297118	0.0562783	P25788;G3V4X5;G3V3W4;G3V5N4;H0YJ03	P25788;G3V4X5	Proteasome subunit alpha type-3	PSMA3
-0.498627	-0.717952			8	10.3	110.26	27.105	26.2745	0.0538447	0.110646	Q8N3X1;F5GXL1	Q8N3X1	Formin-binding protein 4	FNBP4
0.0695647	-0.719614			2	12.9	27.872	26.0169	25.1858	0.853215	0.109763	P0DN76;Q01081	P0DN76;Q01081	Splicing factor U2AF 35 kDa subunit	U2AF1
1.11383	-0.730775			4	34.1	15.928	30.0986	28.6577	0.00507626	0.0506947	C9JKI3;E9PCT5;Q03135;P56539	C9JKI3;E9PCT5;Q03135	Caveolin;Caveolin-1	CAV1
0.573956	-0.746132			5	18.6	35.102	27.455	27.4321	0.0947158	0.096413	O00764;F2Z2Y4;A8MV33	O00764;F2Z2Y4	Pyridoxal kinase	PDXK
0.86584	-0.748554			6	28.1	37.144	28.3987	28.4607	0.0177833	0.0450186	F8W914;Q9NQC3;H7C106;A0A0U1RQR6	F8W914;Q9NQC3;H7C106	Reticulon;Reticulon-4	RTN4
0.748719	-0.750057			26	90.1	39.42	32.8853	32.9245	0.0656369	0.00854983	P04075;J3KPS3;H3BQN4;H3BPS8;H3BUH7;H3BR04;H3BMQ8;H3BU78;H3BR68;A0A087WXX2;A0A3B3IS80;P05062	P04075;J3KPS3;H3BQN4;H3BPS8;H3BUH7;H3BR04	Fructose-bisphosphate aldolase A;Fructose-bisphosphate aldolase	ALDOA
0.743558	-0.75938			5	25.6	42.003	27.6069	26.5554	0.0299537	0.0902476	B4DXW1;P61158;F8WDR7;Q9P1U1	B4DXW1;P61158	Actin-related protein 3	ACTR3
0.175045	-0.766161			6	20.2	41.625	28.4792	27.078	0.697054	0.0872171	Q8NEW0;H0Y362	Q8NEW0;H0Y362	Zinc transporter 7	SLC30A7
0.3744	-0.77727			4	38.8	11.367	30.8077	30.014	0.392327	0.036985	P62805	P62805	Histone H4	HIST1H4A
1.02098	-0.779373			39	40.8	123.8	32.4624	31.8014	0.0105367	0.00626227	P18206	P18206	Vinculin	VCL
0.840201	-0.780314			42	26.2	234.71	30.3335	25.0918	0.0373656	0.0811563	Q9NZM1;H0YD14;O75923	Q9NZM1;H0YD14	Myoferlin	MYOF
-0.459953	-0.78195			4	46	50.432	27.5243	25.7117	0.0749876	0.0804782	Q13509;A0A0B4J269;G3V5W4;G3V2R8;G3V3R4;G3V2N6;G3V3J6;G3V3W7	Q13509;A0A0B4J269	Tubulin beta-3 chain	TUBB3
0.362554	-0.785055			3	8.9	46.937	25.3279	27.0144	0.294543	0.0792044	J3KQ32;Q9NTK5;C9JTK6	J3KQ32;Q9NTK5	Obg-like ATPase 1	OLA1
-0.664082	-0.789162			4	16	36.748	27.569	26.6065	0.0104883	0.0775441	Q9NUQ9;E5RI16;E5RJE1;E5RIR8;E5RJL8;E5RK61;E5RFS4;E5RHU5;E5RGI7;A0A087X178;A0A1W2PRQ0	Q9NUQ9;E5RI16;E5RJE1;E5RIR8;E5RJL8	Protein FAM49B	FAM49B
0.630965	-0.790534			13	64.6	30.54	31.764	29.8838	0.1258	0.0337075	Q13162;H7C3T4;A6NJJ0;A6NG45	Q13162;H7C3T4	Peroxiredoxin-4	PRDX4
0.534062	-0.792557			1	8.9	10.989	26.1338	26.6698	0.120305	0.0761935	F8WF27;F8WBG6;P30408	F8WF27;F8WBG6;P30408	Transmembrane 4 L6 family member 1	TM4SF1
0.460376	-0.793857			13	27	61.448	28.7437	28.2026	0.227254	0.0329265	P36871;A0A3B3ITK7	P36871;A0A3B3ITK7	Phosphoglucomutase-1	PGM1
0.211012	-0.79636			4	13	52.726	26.7665	24.8831	0.547345	0.0747031	Q9H788;H0YAT1	Q9H788;H0YAT1	SH2 domain-containing protein 4A	SH2D4A
0.132379	-0.80299			3	12	32.118	25.8005	24.4606	0.711323	0.0721621	D6RA82;P12429;D6RCA8;D6RFG5	D6RA82;P12429	Annexin;Annexin A3	ANXA3
-0.160395	-0.806014			9	21.7	48.275	30.4405	30.525	0.363733	0.00467823	P14324;A0A087X1D8;A0A087WVN4;A0A087X090;A0A087WTP2	P14324;A0A087X1D8;A0A087WVN4	Farnesyl pyrophosphate synthase	FDPS
0.52085	-0.806241			10	27.4	57.116	27.1357	29.0889	0.129881	0.0301508	P07237;H7BZ94;I3L398;H0Y3Z3;I3L312;I3L4M2;I3NI03;I3L3U6;I3L0S0;I3L3P5	P07237;H7BZ94;I3L398;H0Y3Z3;I3L312	Protein disulfide-isomerase	P4HB
0.944559	-0.811675			18	51.2	36.638	34.3524	34.0791	0.0184484	0.00439244	P07195;A0A3B3IS95;A8MW50;C9J7H8;F5H793;F5H5G7;F5H155;A0A087WUM2;G3XAP5;F5H245;Q6ZMR3;P07864	P07195;A0A3B3IS95;A8MW50;C9J7H8	L-lactate dehydrogenase B chain;L-lactate dehydrogenase	LDHB
0.665575	-0.813144			2	5.4	69.284	25.5131	24.9967	0.0522641	0.068408	P09960	P09960	Leukotriene A-4 hydrolase	LTA4H
0.864335	-0.821406			5	14.9	35.061	28.1931	27.4597	0.0179919	0.0654733	P05026;V9GYR2	P05026;V9GYR2	Sodium/potassium-transporting ATPase subunit beta-1	ATP1B1
0.681674	-0.822758			25	69.6	36.688	34.358	33.9306	0.0960359	0.0038783	P00338;F5GXY2;F5GYU2;F5GXH2;F5H5J4;F5H6W8;F5GZQ4;F5H8H6;F5GXC7;F5GWW2;F5GXU1	P00338;F5GXY2;F5GYU2	L-lactate dehydrogenase A chain	LDHA
0.291486	-0.836115			23	39.4	83.434	28.2632	31.5111	0.469567	0.00333163	P26639;D6R9F8;D6RCA5;D6RDJ6;D6RBR8;A2RTX5;B7ZLP8;D6RJ97;D6RHV7;D6RCS6	P26639	Threonine--tRNA ligase, cytoplasmic	TARS
0.255199	-0.840164			6	44.9	24.763	30.7634	30.429	0.58811	0.00318034	P24534;F2Z2G2;C9JZW3;F8WF65	P24534	Elongation factor 1-beta	EEF1B2
0.455649	-0.841611			8	21.5	47.628	27.7774	27.0349	0.232513	0.0587316	Q8NBS9	Q8NBS9	Thioredoxin domain-containing protein 5	TXNDC5
0.653519	-0.842258			6	29.4	32.118	27.6411	26.8612	0.0567238	0.0585257	P00491;G3V5M2;G3V393;G3V2H3	P00491;G3V5M2	Purine nucleoside phosphorylase	PNP
0.095587	-0.842594			10	41.9	27.774	30.3773	30.1303	0.903407	0.023134	P31947	P31947	14-3-3 protein sigma	SFN
0.839557	-0.847674			20	58.2	50.663	30.3824	30.4609	0.0375211	0.00291623	P50395;Q5SX87;Q5SX91;V9GYJ7;V9GYF8;Q5SX90;P31150;Q5SX86;G5E9U5	P50395;Q5SX87	Rab GDP dissociation inhibitor beta	GDI2
0.701239	-0.853658			12	28.9	56.967	29.8212	29.1877	0.0576805	0.0213017	A0A087WYS1;E7EUC7;Q16851;C9JQU9	A0A087WYS1;E7EUC7;Q16851	UTP--glucose-1-phosphate uridylyltransferase	UGP2
0.944409	-0.86373			1	1.3	75.849	27.6723	26.195	0.00573715	0.0520227	A0A087WXP3;E9PEE8;P18564	A0A087WXP3;E9PEE8;P18564	Integrin beta;Integrin beta-6	ITGB6
0.385155	-0.869043			4	14	56.025	28.3226	27.6118	0.321308	0.0505104	Q96QD8;F8VUY8;F8VQW8	Q96QD8	Sodium-coupled neutral amino acid transporter 2	SLC38A2
-0.917679	0.300299	+		11	36.9	33.935	26.9142	29.1823	0.00042065	0.120466	A0A1W2PPZ5;P23193;A0A1W2PRL9;E5RIS7;E5RJ93;B7Z4S1;E5RK46;A0A1W2PS15;E5RFI1;A0A1W2PPV7;A0A0A0MT58;Q15560;Q5JRI7	A0A1W2PPZ5;P23193;A0A1W2PRL9;E5RIS7;E5RJ93	Transcription elongation factor A protein 1	TCEA1
-0.823728	-0.910448			5	7.3	103.52	25.4841	27.5747	0.00153305	0.039941	A0A3B3ITZ9;Q9Y2W1	A0A3B3ITZ9;Q9Y2W1	Thyroid hormone receptor-associated protein 3	THRAP3
-0.893732	-0.913977	+	+	23	54.8	55.36	30.7335	31.4151	4.46955e-05	0.00131794	P09914;Q5T764	P09914	Interferon-induced protein with tetratricopeptide repeats 1	IFIT1
0.295841	-0.929308			7	9.8	138.68	27.212	25.2249	0.394403	0.0357872	A0A087WUT6;O60841	A0A087WUT6;O60841	Eukaryotic translation initiation factor 5B	EIF5B
0.966652	-0.940839			5	16.8	33.14	30.5119	26.7233	0.0157499	0.0334338	A0A1W2PQS6;A0A2R8Y6L3;F6U211;A0A2R8Y7H1;A0A2R8YFH6;P46783;S4R435;Q9NQ39;O95989	A0A1W2PQS6;A0A2R8Y6L3;F6U211;A0A2R8Y7H1;A0A2R8YFH6;P46783;S4R435	40S ribosomal protein S10	RPS10;RPS10-NUDT3
0.667029	-0.963841		+	19	49.5	51.901	31.3237	31.0116	0.103987	0.00070087	Q01518;Q5T0R7;Q5T0R6;Q5T0R5;Q5T0R4;Q5T0R3;Q5T0R2;Q5T0R1;Q5T0R9;Q5T0R8;Q5T0S3;B7Z385;A0A087X0J3;A0A087WZ15;E9PDI2;P40123	Q01518	Adenylyl cyclase-associated protein 1	CAP1
0.0309717	-0.971233			3	5.7	73.562	25.7662	26.3372	0.943145	0.0278553	Q6PI48;A0A3B3ITS3;A0A3B3IS01;A0A3B3IT01;A0A3B3ISK7;A0A3B3ITK9;A0A3B3IS54	Q6PI48;A0A3B3ITS3;A0A3B3IS01;A0A3B3IT01;A0A3B3ISK7	Aspartate--tRNA ligase, mitochondrial	DARS2
0.485015	-0.972053		+	1	31.8	42.051	31.6945	31.9927	0.251536	0.000629858	P68133;P68032;P63267;P62736;A6NL76;F8WB63;B8ZZJ2;C9JFL5;F6UVQ4;F6QUT6	P68133;P68032;P63267;P62736;A6NL76;F8WB63;B8ZZJ2;C9JFL5;F6UVQ4;F6QUT6	Actin, alpha skeletal muscle;Actin, alpha cardiac muscle 1;Actin, gamma-enteric smooth muscle;Actin, aortic smooth muscle	ACTA1;ACTC1;ACTG2;ACTA2
0.447949	-0.97551			1	71.5	41.736	28.6528	28.9231	0.241265	0.00809183	P60709;A0A2R8Y793;G5E9R0;E7EVS6;A0A2R8YGF8;C9JUM1;C9JZR7;C9JTX5;A0A2R8YEA7;A0A2R8YFE2;F8WCH0	P60709;A0A2R8Y793	Actin, cytoplasmic 1;Actin, cytoplasmic 1, N-terminally processed	ACTB
1.07375	-0.975907			11	19	88.414	30.7495	28.518	0.00700456	0.00806491	P05556;C9JPK5;Q5T3E6;E9PLR6;E7EUI6;E7EQW5;H7C4N8;E7ERX5	P05556	Integrin beta-1	ITGB1
-0.355276	-0.984731			19	52	53.165	30.6043	30.0177	0.07984	0.00748705	P23381;H0YJP3;G3V3H8;G3V3Y5;G3V277;G3V423;G3V5U1;G3V456;G3V3P2;G3V227;G3V2F2;G3V3R3;G3V4S4;G3V313;G3V339;G3V2C0;G3V4C7;G3V4N8;G3V5W1;G3V3S7;G3V3X0;G3V2Y7	P23381	Tryptophan--tRNA ligase, cytoplasmic;T1-TrpRS;T2-TrpRS	WARS
-0.239702	-0.991226		+	27	80.9	36.053	34.7992	35.2394	0.210762	0.000489291	P04406;E7EUT5;O14556	P04406;E7EUT5	Glyceraldehyde-3-phosphate dehydrogenase	GAPDH
0.642101	-0.992546		+	11	22.6	67.567	29.5148	30.2648	0.0838905	0.000480781	P27824;H0Y9Q7;D6RAQ8;D6RAU8;D6RB85;D6RDP7;D6RGY2;D6RFL1;H0Y9H1;D6RHJ3;D6RD16	P27824	Calnexin	CANX
0.552082	-0.994643		+	1	15.7	71.027	32.1763	31.7966	0.185769	0.000467544	P17066;P48741	P17066;P48741	Heat shock 70 kDa protein 6;Putative heat shock 70 kDa protein 7	HSPA6;HSPA7
0.549028	-0.998789			12	64.2	28.804	30.2899	29.5543	0.188456	0.00664279	P18669;P15259;Q8N0Y7	P18669	Phosphoglycerate mutase 1	PGAM1
0.621524	-0.999971		+	15	71.5	31.121	32.2002	31.1629	0.132061	0.000435424	P29692;E9PRY8;E9PK01;E9PQZ1;A0A087X1X7;E9PQ49;E9PI39;E9PPR1;E9PL12;E9PMW7;H0YE72;E9PIZ1;H0YCK7;E9PK06;E9PK72;H0YE58;E9PKK3;E9PNW6;E9PQC9;E9PJD0	P29692;E9PRY8;E9PK01;E9PQZ1;A0A087X1X7;E9PQ49;E9PI39;E9PPR1;E9PL12	Elongation factor 1-delta	EEF1D
1.01557	-1.00419			2	22.6	9.557	28.1397	26.9762	0.0051192	0.0227317	A0A087WVV1;P49721	A0A087WVV1;P49721	Proteasome subunit beta type-2	PSMB2
0.820322	-1.0063			9	37.1	40.228	28.9777	26.3555	0.0251182	0.0224329	Q12907;D6RBV2;D6RIU4;D6RDX1;D6RBH1	Q12907;D6RBV2;D6RIU4;D6RDX1	Vesicular integral-membrane protein VIP36	LMAN2
0.488001	-1.03434		+	24	71.5	41.792	36.6163	36.7703	0.2483	0.000272903	P63261;I3L3I0;I3L1U9;I3L4N8;K7EM38;I3L3R2;J3KT65	P63261;I3L3I0;I3L1U9;I3L4N8	Actin, cytoplasmic 2;Actin, cytoplasmic 2, N-terminally processed	ACTG1
0.785341	-1.05937			12	50.4	28.147	30.071	28.8241	0.052707	0.00390067	G3V5Z7;P60900;G3V295;G3V3I1;G3V3U4;G3V4S5;G3V2S7;H0YJC4	G3V5Z7;P60900;G3V295;G3V3I1;G3V3U4	Proteasome subunit alpha type;Proteasome subunit alpha type-6	PSMA6
1.10949	-1.09093			10	46.3	34.93	29.6707	27.5806	0.00214949	0.0129638	Q96AG4;I3L223	Q96AG4	Leucine-rich repeat-containing protein 59	LRRC59
0.740971	-1.09474		+	19	34.1	69.371	28.9346	30.9436	0.044215	0.000116015	E7EQR4;P15311	E7EQR4;P15311	Ezrin	EZR
0.682393	-1.0994		+	13	63	32.642	33.3159	33.1667	0.0956583	0.000108409	Q32Q12;J3KPD9;P22392;O60361;F6XY72	Q32Q12;J3KPD9;P22392	Nucleoside diphosphate kinase;Nucleoside diphosphate kinase B	NME1-NME2;NME2
0.669662	-1.10749			2	19	11.74	28.6949	26.5785	0.0706728	0.0115939	P31949	P31949	Protein S100-A11;Protein S100-A11, N-terminally processed	S100A11
0.692427	-1.11039			1	70.4	17.149	30.0984	29.5862	0.0905139	0.00243929	P15531;E7ERL0;E5RHP0;C9K028	P15531;E7ERL0;E5RHP0	Nucleoside diphosphate kinase A	NME1
0.8118	-1.14226			7	29.1	28.993	29.9184	25.4457	0.0267502	0.00912916	P30040;F8VY02	P30040;F8VY02	Endoplasmic reticulum resident protein 29	ERP29
0.6277	-1.15936		+	23	65	38.714	31.2751	30.9886	0.127938	4.42606e-05	P04083;Q5T3N1;Q5T3N0	P04083	Annexin A1	ANXA1
0.653702	-1.20065			6	39.7	25.63	28.9991	27.5748	0.0781012	0.00602483	F8W1A4;P54819;G3V213;F8VZG5;F8VY04;F8VPP1	F8W1A4;P54819;G3V213;F8VZG5;F8VY04	Adenylate kinase 2, mitochondrial;Adenylate kinase 2, mitochondrial;Adenylate kinase 2, mitochondrial, N-terminally processed	AK2
0.944634	-1.20496		+	40	65.3	61.054	33.7788	33.1656	0.0184386	2.17545e-05	P10809;E7EXB4;E7ESH4;C9JL25;C9JL19;C9JCQ4	P10809	60 kDa heat shock protein, mitochondrial	HSPD1
-0.210947	-1.2308			10	6.9	220.62	26.3718	25.9599	0.406213	0.00482721	Q14966;A0A096LPI0;A0A096LPB4;C9JWN0	Q14966	Zinc finger protein 638	ZNF638
0.590339	-1.23871		+	28	69	38.604	32.9631	32.8092	0.15447	1.26536e-05	P07355;H0YN42;H0YMD0;H0YMU9;A6NMY6;H0YKS4;H0YM50;H0YNP5;H0YN28;H0YL33;H0YMM1;H0YKZ7;H0YLV6;H0YMT9;H0YKX9;H0YKL9;H0YMW4;H0YNA0;H0YKV8;H0YN52;H0YMD9;H0YNB8;H0YKN4;H0YLE2	P07355;H0YN42;H0YMD0;H0YMU9;A6NMY6;H0YKS4;H0YM50;H0YNP5	Annexin A2;Annexin;Putative annexin A2-like protein	ANXA2;ANXA2P2
0.10916	-1.30722		+	2	17.4	12.476	31.1634	29.8984	0.875171	0.00033188	P14174	P14174	Macrophage migration inhibitory factor	MIF
1.01664	-1.46638		+	24	38.8	84.87	30.4419	31.4092	0.0108883	2.27891e-07	P02786;G3V0E5;H7C3V5;F8WBE5	P02786;G3V0E5	Transferrin receptor protein 1;Transferrin receptor protein 1, serum form	TFRC
-0.845987	-0.873846	+		13	28.2	55.984	28.9885	29.3233	4.90584e-05	0.0182819	A0A087X279;P09913	A0A087X279;P09913	Interferon-induced protein with tetratricopeptide repeats 2	IFIT2
-0.31982	-1.58238		+	6	18.3	57.293	27.4197	28.5153	0.212791	1.24515e-05	Q01581;D6RIW1	Q01581	Hydroxymethylglutaryl-CoA synthase, cytoplasmic	HMGCS1
-0.794783	-0.0430067	+		68	27.8	331.77	30.8109	31.1112	0.000258627	0.906845	P15924	P15924	Desmoplakin	DSP
1.00209	-1.62803		+	6	13.2	67.454	27.9926	25.5533	0.00576622	0.00016612	O94826	O94826	Mitochondrial import receptor subunit TOM70	TOMM70A
0.650121	-1.67881		+	13	35.2	67.819	28.413	28.5819	0.0798524	3.43326e-06	P26038;A0A2R8Y7M3;A0A2R8Y5S7;P35241;V9GZ54;A0A2R8Y5P0;E9PQ82;E9PNV3	P26038	Moesin	MSN
0.79693	-1.77369		+	1	16.2	42.003	29.3537	27.8564	0.0298175	3.90524e-05	Q562R1	Q562R1	Beta-actin-like protein 2	ACTBL2
1.16292	-0.606101	+		3	11.7	33.552	25.2153	24.3739	0.000658735	0.183996	Q6P452;P09525;B4E1S2	Q6P452;P09525	Annexin;Annexin A4	ANXA4
-0.124566	-1.95579		+	9	23.8	65.391	27.8042	28.1814	0.45239	5.67831e-08	G3V3A4;Q13573;G3V4X8;G3V5R3	G3V3A4;Q13573;G3V4X8	SNW domain-containing protein 1	SNW1
1.18916	-0.401101	+		21	37	78.973	27.6316	30.3831	0.00049488	0.164674	B9A067;Q16891;H7C463;C9J406;A0A087WYS0;D6RAW4	B9A067;Q16891;H7C463;C9J406	MICOS complex subunit MIC60	IMMT
1.27911	-0.194889	+		16	48.2	47.036	31.5385	31.607	0.00120667	0.511348	P12532;F8WCN3;C9JSQ1;C9J8F6;C9JT96;C9JJX8;C9J995;C9J6W7;P17540;D6RHV3;D6R998	P12532;F8WCN3;C9JSQ1	Creatine kinase U-type, mitochondrial	CKMT1A;CKMT1B
1.28724	-1.47871	+	+	10	81.1	22.693	30.5551	29.016	0.00111932	4.59215e-05	P80723;U3KQP0	P80723	Brain acid soluble protein 1	BASP1
1.46378	-0.481102	+		18	19.2	140	29.6557	25.5921	4.41442e-05	0.302796	P32004;H0Y5C3;E9PHJ4;E7EMY4;E7EVM4;E7EPI4	P32004	Neural cell adhesion molecule L1	L1CAM
2.23662	2.70489	+	+	1	2.9	52.535	30.7634	29.9376	8.50342e-09	1.14488e-35	O43293	O43293	Death-associated protein kinase 3	DAPK3
2.73926	1.54191	+	+	2	3.9	56.503	29.0593	29.1186	9.78643e-15	6.58362e-13	Q8N2W9	Q8N2W9	E3 SUMO-protein ligase PIAS4	PIAS4
2.8582	0.143916	+		2	4.9	50.431	30.1664	26.2568	1.41788e-13	0.480239	B4DJV2;H0YIC4;A0A0C4DGI3;O75390	B4DJV2;H0YIC4;A0A0C4DGI3;O75390	Citrate synthase;Citrate synthase, mitochondrial	CS
4.13447	2.7748	+	+	2	0.9	470.77	28.2662	29.1478	7.70466e-32	2.03489e-37	Q8TD57	Q8TD57	Dynein heavy chain 3, axonemal	DNAH3
0.777451	-6.06361		+	2	4.9	48.755	30.2674	30.0901	0.0552963	2.09225e-65	P36957;H0YJF9;G3V5M3;G3V3F0;Q86SW4	P36957;H0YJF9;G3V5M3;G3V3F0;Q86SW4	Dihydrolipoyllysine-residue succinyltransferase component of 2-oxoglutarate dehydrogenase complex, mitochondrial	DLST
