# Supplementary material for: Sequestosome 1 Is Part of the Interaction Network of VAPB
Source: Int J Mol Sci. 2021 Dec 9;22(24):13271. doi: 10.3390/ijms222413271 (PMC8707790; doi:10.3390/ijms222413271)
Supplement: Supplementary file 1 [file ijms-22-13271-s001.zip › ijms-1442113-supplementary/TableS3_Control_NES-APEX2.xlsx]

## Sheet: Table S3
Table S3. Biotinylation assay (RAPIDS) using FKBP12-NES-GFP-APEX2
1) Significant proteins identified in quadrant IV are listed in sheet 2
2) all proteins identified in the analysis are listed in sheet 3
Columns
Significance B: A "+" indicates a positive result in a Significance B test with the following settings: both-sided, Benjamini Hochberg FDR, threshold value: 0.05 (shown separately for forward and reverse experiments)
Normalized ratio H/L (log2): log2 of normalized ratio between two isotopically labeled partners (shown separately for forward and reverse experiments)
Intensity: log2 of the mean combined peptide signal intensity per protein
Protein IDs: identifiers of proteins contained in the protein group, sorted by number of identified peptides in descending order
Majority protein IDs: IDs of proteins that have at least half of the peptides that the leading protein has
Subcellular localization: subcellular localization as listed in UniProt (corresponding to the first majority protein ID)

## Sheet: significant proteins
Biotinylation approach using FKBP12-NES-GFP-APEX2: significant proteins identified in quadrant IV
Gene names	Protein names	Significance B		Normalized ratio H/L (log2)		Intensity		Protein IDs	Majority protein IDs	Subcellular location
		forward	reverse	forward	reverse	forward	reverse
U2AF1	Splicing factor U2AF 35 kDa subunit	+	+	-1.01713	1.16144	25.2334	25.873	P0DN76;Q01081;Q01081-2;A0A1B0GW87;M0QYK5;M0R2N4;Q01081-3;Q01081-4;Q8WU68-3;Q8WU68-2;Q8WU68	P0DN76;Q01081;Q01081-2	nucleus, cytoplasm
SUMO2;SUMO3;SUMO4	Small ubiquitin-related modifier 2;Small ubiquitin-related modifier 4;Small ubiquitin-related modifier 3	+	+	-0.681423	0.93644	28.9188	27.6483	P61956-2;P61956;A8MUA9;A8MU27;Q6EEV6;P55854;P55854-2	P61956-2;P61956;A8MUA9;A8MU27;Q6EEV6;P55854;P55854-2	nucleus, PML body
NOLC1	Nucleolar and coiled-body phosphoprotein 1	+		-1.85522	0.675364	26.6108	23.2959	A0A0A0MRM9;Q14978;Q14978-3;Q14978-2	A0A0A0MRM9;Q14978;Q14978-3;Q14978-2	nucleus, cytoplasm
API5	Apoptosis inhibitor 5	+		-2.28237	0.497536	25.7262	25.0698	G3V1C3;Q9BZZ5-3;Q9BZZ5-2;Q9BZZ5;Q9BZZ5-1;Q9BZZ5-5;Q9BZZ5-6;H0YER7;E9PQK6	G3V1C3;Q9BZZ5-3;Q9BZZ5-2;Q9BZZ5;Q9BZZ5-1;Q9BZZ5-5;Q9BZZ5-6;H0YER7	nucleus, cytoplasm
PSAT1	Phosphoserine aminotransferase	+		-0.976475	0.421371	26.7814	26.4792	Q9Y617-2;Q9Y617	Q9Y617-2;Q9Y617	cytosol
SRRT	Serrate RNA effector molecule homolog	+		-1.48981	0.418784	24.517	25.8379	H7C3A1;Q9BXP5-5;Q9BXP5-4;Q9BXP5-2;Q9BXP5-3;Q9BXP5;A0A0A0MSP6	H7C3A1;Q9BXP5-5;Q9BXP5-4;Q9BXP5-2;Q9BXP5-3;Q9BXP5	cytoplasm, nucleoplasm
KHDRBS1	KH domain-containing, RNA-binding, signal transduction-associated protein 1	+		-0.83859	0.284751	28.0691	29.0962	Q07666-2;Q07666;Q07666-3	Q07666-2;Q07666;Q07666-3	nucleus, cytoplasm
SFPQ	Splicing factor, proline- and glutamine-rich	+		-0.956628	0.221692	31.8544	31.8708	P23246;P23246-2;H0Y9K7;H0Y9U2	P23246;P23246-2	cytoplasm
DAZAP1	DAZ-associated protein 1	+		-1.79867	0.153027	26.2957	28.7863	K7EQ02;K7EQ55;K7EK33;Q96EP5-2;Q96EP5	K7EQ02;K7EQ55;K7EK33;Q96EP5-2;Q96EP5	nucleus, cytoplasm
NPM3	Nucleoplasmin-3	+		-1.57695	0.116098	27.4398	26.2651	O75607	O75607	nucleus, nucleolus
TP53BP2	Apoptosis-stimulating of p53 protein 2		+	-0.347527	4.83486	29.386	29.9411	Q13625-2;Q13625;Q13625-3;H7C5L8	Q13625-2;Q13625;Q13625-3	nucleus, pernuclear region
TPR	Nucleoprotein TPR		+	-0.218095	0.773659	27.6798	28.3988	P12270;P12270-2	P12270	nucleus, nuclear envelope, nuclear pore complex
CLN3	Battenin		+	-0.0722248	0.770449	25.4355	25.8426	H3BR00;Q9UBD8;H3BNK7;O95086;A0A0D9SFH9;Q2TA70;A0A1B0GW34;A0A1B0GV71;B4DFF3;A0A1B0GWD3;Q13286-5;Q13286-4;Q13286-2;Q13286-7;Q13286-3;Q13286	H3BR00;Q9UBD8;H3BNK7;O95086;A0A0D9SFH9;Q2TA70;A0A1B0GW34;A0A1B0GV71;B4DFF3;A0A1B0GWD3;Q13286-5;Q13286-4;Q13286-2;Q13286-7;Q13286-3;Q13286	endosome, plasma membrane, lysosome, Golgi apparatus
GTF3C4	General transcription factor 3C polypeptide 4		+	-0.0716941	0.748032	27.4976	27.0349	Q9UKN8;F2Z356	Q9UKN8;F2Z356	nucleus
TMF1	TATA element modulatory factor		+	-0.293465	0.695994	23.6981	27.2237	A0A2R8Y7M0;P82094;P82094-2;F8WF45	A0A2R8Y7M0;P82094;P82094-2;F8WF45	Golgi apparatus, nucleus, cytoplasm
PMVK	Phosphomevalonate kinase		+	-0.19276	0.692606	29.7657	25.65	Q15126	Q15126	cytosol
RPL14	60S ribosomal protein L14		+	-0.131677	0.623867	32.0215	30.5386	E7EPB3;P50914	E7EPB3;P50914	cytoplasm
RPL13	60S ribosomal protein L13		+	-0.161298	0.61946	31.862	29.842	P26373;P26373-2;J3KS98;J3QSB4;H3BUK8;H3BTH3	P26373;P26373-2	cytoplasm
AIFM2	Apoptosis-inducing factor 2		+	-0.345308	0.571628	25.0406	27.9619	Q9BRQ8-2;Q9BRQ8	Q9BRQ8-2;Q9BRQ8	mitochondria, nucleus, cytoplasm
PDCD4	Programmed cell death protein 4		+	-0.211181	0.399991	30.1797	30.5904	Q53EL6-2;Q53EL6;Q5VZS7	Q53EL6-2;Q53EL6	nucleus, cytoplasm
RPS8	40S ribosomal protein S8		+	-0.0764324	0.389677	33.4957	31.585	P62241;Q5JR95	P62241;Q5JR95	cytoplasm
PYGL	Glycogen phosphorylase, liver form;Alpha-1,4 glucan phosphorylase		+	-0.148209	0.389567	29.2873	31.4161	P06737-2;P06737;E9PK47;P11217-2	P06737-2;P06737;E9PK47	cytosol

## Sheet: all proteins identified
Ratio H/L normalized Ctrl forward	Ratio H/L normalized Ctrl reverse	C: Ratio H/L normalized Ctrl forward B significant	C: Ratio H/L normalized Ctrl reverse B significant	N: Razor + unique peptides	N: Sequence coverage [%]	N: Mol. weight [kDa]	N: Intensity Ctrl forward	N: Intensity Ctrl reverse	T: Protein IDs	T: Majority protein IDs	T: Protein names	T: Gene names
-0.347527	4.83486		+	4	5	111.43	29.386	29.9411	Q13625-2;Q13625;Q13625-3;H7C5L8	Q13625-2;Q13625;Q13625-3	Apoptosis-stimulating of p53 protein 2	TP53BP2
0.864176	1.75634	+	+	16	78.3	26.669	32.5822	29.865	P60174-1;P60174;P60174-4;U3KPZ0;U3KQF3;U3KPS5	P60174-1;P60174;P60174-4;U3KPZ0	Triosephosphate isomerase	TPI1
0.211261	1.51753		+	15	54.7	35.503	30.9089	29.504	P40926;P40926-2;G3XAL0	P40926;P40926-2;G3XAL0	Malate dehydrogenase, mitochondrial;Malate dehydrogenase	MDH2
0.0820213	1.51455		+	3	7.4	66.785	26.2231	26.4648	F8W930;Q9Y6M1-5;Q9Y6M1-6;Q9Y6M1-3;Q9Y6M1-4;Q9Y6M1-1;Q9Y6M1	F8W930;Q9Y6M1-5;Q9Y6M1-6;Q9Y6M1-3;Q9Y6M1-4;Q9Y6M1-1;Q9Y6M1	Insulin-like growth factor 2 mRNA-binding protein 2	IGF2BP2
1.69973	1.46085	+	+	2	23.1	22.276	26.0529	25.4539	Q92688-2;Q92688	Q92688-2;Q92688	Acidic leucine-rich nuclear phosphoprotein 32 family member B	ANP32B
0.164658	1.24513		+	4	9.8	55.647	24.9499	28.6186	Q9BZE2;E9PRI9;E9PNY6	Q9BZE2;E9PRI9	tRNA pseudouridine(38/39) synthase;tRNA pseudouridine synthase	PUS3
-1.01713	1.16144	+	+	3	17.9	27.872	25.2334	25.873	P0DN76;Q01081;Q01081-2;A0A1B0GW87;M0QYK5;M0R2N4;Q01081-3;Q01081-4;Q8WU68-3;Q8WU68-2;Q8WU68	P0DN76;Q01081;Q01081-2	Splicing factor U2AF 35 kDa subunit	U2AF1
1.31301	1.09842	+	+	3	9.6	33.868	26.9643	25.9641	Q9UBR2	Q9UBR2	Cathepsin Z	CTSZ
0.213627	1.00956		+	3	4.1	60.192	24.8782	26.1175	K7ELL7;P14314-2;P14314;A0A0C4DGP4	K7ELL7;P14314-2;P14314	Glucosidase 2 subunit beta	PRKCSH
2.14398	1.00029	+	+	8	44.1	16.06	30.3798	27.0582	P39019;A0A075B6E2;M0R2L9;M0QYF7;M0R140	P39019;A0A075B6E2	40S ribosomal protein S19	RPS19
1.18777	0.995376	+	+	9	26.7	47.517	29.4226	26.6986	P00505;P00505-2	P00505;P00505-2	Aspartate aminotransferase, mitochondrial	GOT2
1.1995	0.939753	+	+	3	5.6	65.225	26.7212	28.0392	Q86YP4-2;Q86YP4;Q86YP4-3;V9GYX5;C9JVY3;V9GY85;H7C3H1;C9JMI3;C9JGN4;C9JHD7;C9JJK9	Q86YP4-2;Q86YP4;Q86YP4-3	Transcriptional repressor p66-alpha	GATAD2A
-0.681423	0.93644	+	+	2	31	8.1111	28.9188	27.6483	P61956-2;P61956;A8MUA9;A8MU27;Q6EEV6;P55854;P55854-2	P61956-2;P61956;A8MUA9;A8MU27;Q6EEV6;P55854;P55854-2	Small ubiquitin-related modifier 2;Small ubiquitin-related modifier 4;Small ubiquitin-related modifier 3	SUMO2;SUMO3;SUMO4
0.0150693	0.915712		+	4	10.2	60.593	26.5317	27.9639	Q9H3P7	Q9H3P7	Golgi resident protein GCP60	ACBD3
1.10963	0.909965	+	+	3	4.4	99.326	26.5095	27.1969	Q14764;I3L155;H3BQK6	Q14764	Major vault protein	MVP
0.995159	0.883934	+	+	1	0.9	119.91	24.0783	24.5644	Q9Y5B9	Q9Y5B9	FACT complex subunit SPT16	SUPT16H
0.0612924	0.826681		+	29	25.4	229	28.7802	29.6151	P35580;P35580-5;P35580-2;P35580-3;P35580-4;E7ERA5	P35580;P35580-5;P35580-2;P35580-3;P35580-4	Myosin-10	MYH10
1.03907	0.809579	+	+	9	34.7	36.426	29.7195	29.0086	P40925;P40925-3;B9A041;P40925-2;B8ZZ51;C9JF79;C9JRL4;C9JLV6	P40925;P40925-3;B9A041;P40925-2;B8ZZ51;C9JF79	Malate dehydrogenase, cytoplasmic;Malate dehydrogenase	MDH1
0.287354	0.80331		+	25	34.6	76.613	33.1626	32.6828	P19338;H7BY16;C9JYW2;C9JLB1;C9J1H7;C9JWL1	P19338;H7BY16	Nucleolin	NCL
1.37016	0.801573	+	+	5	29.9	19.997	27.8778	27.2267	H0YN26;P39687;H7BZ09;O43423	H0YN26;P39687	Acidic leucine-rich nuclear phosphoprotein 32 family member A	ANP32A
0.218099	0.800662		+	27	18.4	174.38	29.9201	30.3497	P11388;P11388-2;P11388-3;P11388-4;J3KTB7	P11388;P11388-2;P11388-3;P11388-4	DNA topoisomerase 2-alpha	TOP2A
0.526069	0.799087		+	13	42.2	35.936	30.9775	30.1345	P08758;D6RBL5;E9PHT9;D6RBE9;D6RCN3	P08758;D6RBL5;E9PHT9;D6RBE9	Annexin A5;Annexin	ANXA5
1.45812	0.790188	+	+	10	18.9	81.074	28.5602	29.0333	Q08945;E9PMD4;A0A0U1RRK2	Q08945	FACT complex subunit SSRP1	SSRP1
-0.218095	0.773659		+	13	6.6	267.29	27.6798	28.3988	P12270;P12270-2	P12270	Nucleoprotein TPR	TPR
-0.0722248	0.770449		+	1	9.7	16.41	25.4355	25.8426	H3BR00;Q9UBD8;H3BNK7;O95086;A0A0D9SFH9;Q2TA70;A0A1B0GW34;A0A1B0GV71;B4DFF3;A0A1B0GWD3;Q13286-5;Q13286-4;Q13286-2;Q13286-7;Q13286-3;Q13286	H3BR00;Q9UBD8;H3BNK7;O95086;A0A0D9SFH9;Q2TA70;A0A1B0GW34;A0A1B0GV71;B4DFF3;A0A1B0GWD3;Q13286-5;Q13286-4;Q13286-2;Q13286-7;Q13286-3;Q13286	Battenin	CLN3
-0.0716941	0.748032		+	6	10.1	91.981	27.4976	27.0349	Q9UKN8;F2Z356	Q9UKN8;F2Z356	General transcription factor 3C polypeptide 4	GTF3C4
0.318809	0.742265		+	13	27.8	67.285	31.0478	30.9749	A0A2U3TZU2;P06744;P06744-2;K7EQ48;A0A0J9YXP8;A0A0J9YX90;A0A0J9YYH3;A0A2R8Y6C7;K7EPY4;K7ERC6;K7EP41;CON__Q3ZBD7;K7ERK8;A0A2R8YF08;K7ELR7;K7ENA0;A0A0J9YYI8;K7EIL4;A0A0J9YXH9;A0A0J9YXM3;Q8N196	A0A2U3TZU2;P06744;P06744-2;K7EQ48;A0A0J9YXP8;A0A0J9YX90;A0A0J9YYH3;A0A2R8Y6C7	Glucose-6-phosphate isomerase	GPI
3.82792	0.699374	+	+	3	46.4	7.8409	31.1816	23.5057	P62857	P62857	40S ribosomal protein S28	RPS28
0.504264	0.696973		+	7	18.2	43.359	27.9214	28.4907	Q9BRX2	Q9BRX2	Protein pelota homolog	PELO
-0.293465	0.695994		+	3	3	110.54	23.6981	27.2237	A0A2R8Y7M0;P82094;P82094-2;F8WF45	A0A2R8Y7M0;P82094;P82094-2;F8WF45	TATA element modulatory factor	TMF1
-0.19276	0.692606		+	7	34.4	21.995	29.7657	25.65	Q15126	Q15126	Phosphomevalonate kinase	PMVK
0.643025	0.680594		+	9	43.7	32.103	30.416	30.195	Q01105-2;A0A0C4DFV9;Q01105-3;Q01105-4;Q01105;A0A087X027;P0DME0	Q01105-2;A0A0C4DFV9;Q01105-3;Q01105-4;Q01105;A0A087X027;P0DME0	Protein SET;Protein SETSIP	SET;SETSIP
-1.85522	0.675364	+		4	5.9	74.543	26.6108	23.2959	A0A0A0MRM9;Q14978;Q14978-3;Q14978-2	A0A0A0MRM9;Q14978;Q14978-3;Q14978-2	Nucleolar and coiled-body phosphoprotein 1	NOLC1
0.587461	0.653519		+	25	65.2	47.168	34.921	34.478	P06733;A0A2R8Y6G6;P06733-2;K7EM90;A0A2R8YEM5;A0A2R8Y879;A0A2R8Y6I8;K7ERS8;A0A2R8Y798;A0A2R8YEG5;E5RI09;E5RG95;K7EPM1;K7EKN2;E5RGZ4;P13929-3;P09104-2;P13929-2;P13929;P09104;F5H1C3;F5H0C8	P06733;A0A2R8Y6G6;P06733-2	Alpha-enolase	ENO1
1.02984	0.650856	+		3	4.9	76.21	24.8355	26.0717	Q8TAF3;C9JC24;Q8TAF3-4;Q8TAF3-3;F8W9K4;F8W7Q3;Q8TAF3-2;Q8TAF3-5	Q8TAF3;C9JC24;Q8TAF3-4;Q8TAF3-3	WD repeat-containing protein 48	WDR48
0.369494	0.640066		+	21	45.1	56.782	30.9698	31.2058	P30101	P30101	Protein disulfide-isomerase A3	PDIA3
1.37662	0.638954	+		9	20.9	68.903	28.911	27.0872	E9PEB5;Q96AE4;Q96AE4-2;C9JSZ1	E9PEB5;Q96AE4;Q96AE4-2	Far upstream element-binding protein 1	FUBP1
-0.141987	0.631989			6	8.3	89.034	27.4077	27.3933	Q12788;J3KNP2;A0A087WYP7;H3BN88	Q12788;J3KNP2	Transducin beta-like protein 3	TBL3
-0.131677	0.623867		+	5	41.9	14.558	32.0215	30.5386	E7EPB3;P50914	E7EPB3;P50914	60S ribosomal protein L14	RPL14
0.284159	0.619836		+	9	22.2	56.45	26.9871	28.6637	B7WPG3;C9IYN3;V9GYK2;Q8WVV9-5;Q8WVV9-4;Q8WVV9;Q8WVV9-3;C9JJZ7;H7C464	B7WPG3;C9IYN3;V9GYK2;Q8WVV9-5;Q8WVV9-4;Q8WVV9;Q8WVV9-3	Heterogeneous nuclear ribonucleoprotein L-like	HNRNPLL
-0.161298	0.61946		+	9	34.1	24.261	31.862	29.842	P26373;P26373-2;J3KS98;J3QSB4;H3BUK8;H3BTH3	P26373;P26373-2	60S ribosomal protein L13	RPL13
0.536053	0.618896			2	5.2	56.648	25.7472	25.6264	Q6JHV3;H0YMI4;Q9Y6I4;H0YM72;H0YL81;H0YMP6;H0YLB7;H0YKU8;Q9Y6I4-2	Q6JHV3;H0YMI4;Q9Y6I4;H0YM72;H0YL81;H0YMP6;H0YLB7;H0YKU8;Q9Y6I4-2	Ubiquitin carboxyl-terminal hydrolase;Ubiquitin carboxyl-terminal hydrolase 3	USP3
0.536749	0.618896		+	3	5.9	58.12	25.898	27.8585	Q9Y672;S4R350;A0A3B3IS62;A0A3B3ITD6;A0A3B3ITI5	Q9Y672;S4R350	Dolichyl pyrophosphate Man9GlcNAc2 alpha-1,3-glucosyltransferase	ALG6
0.0892269	0.606158		+	19	28.7	553.12	28.6785	29.4391	A0A075B730;P58107	A0A075B730;P58107	Epiplakin	EPPK1
0.212009	0.589188		+	4	45.7	9.0714	30.5063	28.0926	Q15843;F8VSA6;E9PS38;S4R3E9;E9PL57	Q15843;F8VSA6;E9PS38;S4R3E9;E9PL57	NEDD8	NEDD8;NEDD8-MDP1
1.33531	0.576377	+		6	23.3	35.554	29.1133	25.9891	P27695;G3V3M6;G3V3C7;G3V5Q1;G3V5D9;A0A0C4DGK8;G3V5M0;G3V359;H7C4A8;G3V2D9	P27695;G3V3M6;G3V3C7;G3V5Q1;G3V5D9;A0A0C4DGK8;G3V5M0;G3V359	DNA-(apurinic or apyrimidinic site) lyase;DNA-(apurinic or apyrimidinic site) lyase, mitochondrial	APEX1
-0.345308	0.571628		+	5	16.4	36.52	25.0406	27.9619	Q9BRQ8-2;Q9BRQ8	Q9BRQ8-2;Q9BRQ8	Apoptosis-inducing factor 2	AIFM2
0.706464	0.557974		+	28	89	36.053	36.4011	36.3868	P04406;P04406-2;E7EUT5;O14556	P04406;P04406-2;E7EUT5	Glyceraldehyde-3-phosphate dehydrogenase	GAPDH
-0.0598709	0.550014			14	6.8	299.61	26.0457	27.4639	Q9UQ35;Q9UQ35-2;I3L3Q8;I3L182;I3L4D8	Q9UQ35	Serine/arginine repetitive matrix protein 2	SRRM2
1.66002	0.526169	+		2	0.9	515.6	25.9375	27.4841	P04114	P04114	Apolipoprotein B-100;Apolipoprotein B-48	APOB
0.433921	0.521051		+	4	40.4	15.016	29.7874	29.3317	F8VZJ2;F8W0W4;H0YHX9;Q13765;E9PAV3-2;E9PAV3;F8W1N5;F8VNW4;F8VZ58;Q9BZK3	F8VZJ2;F8W0W4;H0YHX9;Q13765;E9PAV3-2;E9PAV3;F8W1N5;F8VNW4	Nascent polypeptide-associated complex subunit alpha;Nascent polypeptide-associated complex subunit alpha, muscle-specific form	NACA
0.558366	0.501821			9	25.4	48.141	30.1759	26.0468	P27797;K7EJB9;K7EL50	P27797;K7EJB9	Calreticulin	CALR
0.0499095	0.498864			2	2.3	126.29	23.9683	24.4464	H0Y5B5;E7EVG2;Q86U86-5;Q86U86-4;Q86U86-7;Q86U86-3;Q86U86-9;Q86U86-2;Q86U86-8;Q86U86;Q86U86-6	H0Y5B5;E7EVG2;Q86U86-5;Q86U86-4;Q86U86-7;Q86U86-3;Q86U86-9;Q86U86-2;Q86U86-8;Q86U86;Q86U86-6	Protein polybromo-1	PBRM1
-2.28237	0.497536	+		5	12.2	57.56	25.7262	25.0698	G3V1C3;Q9BZZ5-3;Q9BZZ5-2;Q9BZZ5;Q9BZZ5-1;Q9BZZ5-5;Q9BZZ5-6;H0YER7;E9PQK6	G3V1C3;Q9BZZ5-3;Q9BZZ5-2;Q9BZZ5;Q9BZZ5-1;Q9BZZ5-5;Q9BZZ5-6;H0YER7	Apoptosis inhibitor 5	API5
1.42895	0.495695	+	+	38	70.7	61.332	35.4356	36.8123	Q9HCC0;Q9HCC0-2;D6RD67;D6RDF7;D6R9R1;A0A0G2JM88	Q9HCC0;Q9HCC0-2;D6RD67	Methylcrotonoyl-CoA carboxylase beta chain, mitochondrial	MCCC2
1.60421	0.495286	+	+	1	65.8	17.149	32.2439	31.2898	P15531;P15531-2;E5RHP0;C9K028	P15531;P15531-2;E5RHP0	Nucleoside diphosphate kinase A	NME1
0.274292	0.488412			4	21.8	23.134	30.4864	28.4761	J3QR09;J3KTE4;P84098	J3QR09;J3KTE4;P84098	Ribosomal protein L19;60S ribosomal protein L19	RPL19
0.017922	0.488001			3	4.3	103.91	24.2348	25.9083	Q9NXF1-2;Q9NXF1	Q9NXF1-2;Q9NXF1	Testis-expressed sequence 10 protein	TEX10
0.0783365	0.480162			10	48.3	22.837	30.8797	28.5023	P51151;Q9NP90;A0A1B0GUI0	P51151	Ras-related protein Rab-9A	RAB9A
1.29983	0.473943	+		10	31.2	37.54	29.2852	27.9558	P37837;F2Z393	P37837;F2Z393	Transaldolase	TALDO1
-0.222044	0.471552			4	13	42.153	24.3754	27.7505	A0A0D9SF70;G5E9L0;Q8N6H7;E9PQP3;E9PIY6;Q8N6H7-2;E9PMU9;H0YDN9;Q8N6H7-3;E9PMR9;E9PM63;E9PNY8;H0YDX1;E9PJT7;E9PK28;E9PN48	A0A0D9SF70;G5E9L0;Q8N6H7;E9PQP3;E9PIY6;Q8N6H7-2	ADP-ribosylation factor GTPase-activating protein 2	ARFGAP2
0.0418037	0.468114			6	5.3	212.2	27.1445	25.8619	A0A087WY00;G3V394;F8WE88;F8W6H6;Q9Y4I1-2;Q9Y4I1;Q9Y4I1-3;H0YMK3;Q9NQX4-2;H0YM93;H0YM96;Q9UES5;O95317;E7ERV5	A0A087WY00;G3V394;F8WE88;F8W6H6;Q9Y4I1-2;Q9Y4I1;Q9Y4I1-3	Unconventional myosin-Va	MYO5A
0.844305	0.461633	+	+	13	75.2	18.012	33.4507	31.2966	P62937;F8WE65;C9J5S7;P62937-2;P0DN26;A0A0H2UH34;A0A0B4J2A2;A0A075B767;A0A075B759;Q9Y536;F5H284;P0DN37;E5RIZ5	P62937;F8WE65;C9J5S7;P62937-2	Peptidyl-prolyl cis-trans isomerase A;Peptidyl-prolyl cis-trans isomerase A, N-terminally processed;Peptidyl-prolyl cis-trans isomerase	PPIA
0.294547	0.452279		+	14	30	58.951	30.4793	31.8678	O43865;O43865-2;H0Y8B3;Q96HN2-4;Q96HN2-3;Q96HN2-2;Q96HN2;C9K0S0	O43865;O43865-2;H0Y8B3;Q96HN2-4;Q96HN2-3;Q96HN2-2;Q96HN2	Putative adenosylhomocysteinase 2;Adenosylhomocysteinase;Putative adenosylhomocysteinase 3	AHCYL1;AHCYL2
1.1151	0.452279	+	+	27	65.9	44.934	32.6109	32.7046	P32754;A0A0B4J1R4;P32754-2	P32754;A0A0B4J1R4;P32754-2	4-hydroxyphenylpyruvate dioxygenase	HPD
0.0894982	0.448372			7	13	182.66	26.3886	27.9017	Q02880-2;Q02880;E9PCY5	Q02880-2;Q02880;E9PCY5	DNA topoisomerase 2-beta;DNA topoisomerase 2	TOP2B
0.720979	0.448267		+	39	70.9	80.472	35.0323	36.6658	Q96RQ3;E9PHF7;F5GYT8;E9PG35;G5E9X5;F8WDI3	Q96RQ3;E9PHF7;F5GYT8;E9PG35;G5E9X5	Methylcrotonoyl-CoA carboxylase subunit alpha, mitochondrial	MCCC1
2.24999	0.44615	+		4	46.9	9.3697	30.9175	27.7462	O00483	O00483	Cytochrome c oxidase subunit NDUFA4	NDUFA4
0.49293	0.445939			13	33.7	55.984	29.2687	29.0395	A0A087X279;P09913	A0A087X279;P09913	Interferon-induced protein with tetratricopeptide repeats 2	IFIT2
-0.00154454	0.444349			2	7.3	38.615	25.9238	26.6664	Q96EK9;A0A3B3IU88	Q96EK9;A0A3B3IU88	Protein KTI12 homolog	KTI12
-0.358657	0.443607			17	10.6	215.49	28.5786	28.6538	A0A2R8Y425;A0A2R8Y5J0;A0A2R8YFK9;A0A2U3TZM0;F5GWX5;A0A2R8Y212;A0A2R8Y521;A0A0C4DGG9;Q14839;Q14839-2;A0A2R8YDJ9;A0A2R8Y8C1;A0A2R8YFD8;A0A2R8YD40;A0A2R8YER1;A0A2R8Y445;A0A2R8YDW2;A0A2R8Y4X2;A0A2R8Y5Z7;A0A2R8Y685;A0A2R8Y8B3;Q12873-2;Q12873;Q12873-3;A0A2R8YE38;A0A2R8Y5M9;A0A2R8Y7I0;A0A5F9ZHX5;A0A2R8Y7M9;F2Z2R5;K7EPV1;F6T542;K7ESA5;I3L229;H7C3H7;F5H6N4;H7C0J3	A0A2R8Y425;A0A2R8Y5J0;A0A2R8YFK9;A0A2U3TZM0;F5GWX5;A0A2R8Y212;A0A2R8Y521;A0A0C4DGG9;Q14839;Q14839-2;A0A2R8YDJ9;A0A2R8Y8C1;A0A2R8YFD8;A0A2R8YD40;A0A2R8YER1;A0A2R8Y445;A0A2R8YDW2;A0A2R8Y4X2;A0A2R8Y5Z7;A0A2R8Y685;A0A2R8Y8B3	Chromodomain-helicase-DNA-binding protein 4	CHD4
1.00166	0.441802	+		2	9.5	38.695	25.8003	24.715	U3KQ56;Q9UBQ7	U3KQ56;Q9UBQ7	Glyoxylate reductase/hydroxypyruvate reductase	GRHPR
-0.0958049	0.432318			9	6	236.28	27.0951	27.8265	Q12789-3;Q12789;H3BRD0;H3BU37	Q12789-3;Q12789	General transcription factor 3C polypeptide 1	GTF3C1
-0.146627	0.426211			4	9.1	60.103	27.7334	28.5616	O75475;O75475-3;O75475-2	O75475;O75475-3;O75475-2	PC4 and SFRS1-interacting protein	PSIP1
-0.976475	0.421371	+		3	9.3	35.188	26.7814	26.4792	Q9Y617-2;Q9Y617	Q9Y617-2;Q9Y617	Phosphoserine aminotransferase	PSAT1
-1.48981	0.418784	+		3	6.4	56.733	24.517	25.8379	H7C3A1;Q9BXP5-5;Q9BXP5-4;Q9BXP5-2;Q9BXP5-3;Q9BXP5;A0A0A0MSP6	H7C3A1;Q9BXP5-5;Q9BXP5-4;Q9BXP5-2;Q9BXP5-3;Q9BXP5	Serrate RNA effector molecule homolog	SRRT
0.50924	0.41565		+	11	47	30.772	30.3668	30.3567	P21796;C9JI87	P21796	Voltage-dependent anion-selective channel protein 1	VDAC1
0.831877	0.415001	+	+	20	64	43.786	31.9723	31.2355	Q9UQ80;Q9UQ80-2;F8VR77;F8W0A3;H0YIN7;F8VZ69	Q9UQ80;Q9UQ80-2;F8VR77	Proliferation-associated protein 2G4	PA2G4
0.0461418	0.412294		+	16	51.4	28.024	33.2288	32.0912	P62917;E9PKZ0;E9PKU4;G3V1A1;E9PP36	P62917;E9PKZ0;E9PKU4;G3V1A1;E9PP36	60S ribosomal protein L8	RPL8
0.322044	0.410992			7	15.4	54.704	26.773	29.2351	Q5T8C6;A0A3B3ISD2;Q13042-4;Q13042-3;Q13042-2;Q13042	Q5T8C6;A0A3B3ISD2;Q13042-4;Q13042-3;Q13042-2;Q13042	Cell division cycle protein 16 homolog	CDC16
-0.425811	0.409364			7	8	119.04	26.3322	26.2134	H7C1N2;J3KR05;O75128-3;O75128;O75128-7;O75128-2;O75128-6;A0A0J9YWK3;A0A3B3IU00;O75128-5;O75128-4	H7C1N2;J3KR05;O75128-3;O75128;O75128-7;O75128-2;O75128-6	Protein cordon-bleu	COBL
-0.127668	0.407951			1	3.5	37.404	22.6418	23.3671	Q99704-3;Q99704	Q99704-3;Q99704	Docking protein 1	DOK1
0.570851	0.403704			5	4.4	171.97	23.3741	25.0943	H0Y2V6;Q5SW79-3;Q5SW79;Q5SW79-2;H0YB92;H0Y4T4	H0Y2V6;Q5SW79-3;Q5SW79;Q5SW79-2	Centrosomal protein of 170 kDa	CEP170
0.245739	0.403595			10	24.3	51.815	28.1557	27.3072	E9PEX6;P09622;P09622-2;P09622-3;F8WDM5;A0A1W2PR83;F2Z2E3	E9PEX6;P09622;P09622-2;P09622-3	Dihydrolipoyl dehydrogenase;Dihydrolipoyl dehydrogenase, mitochondrial	DLD
-0.0369254	0.402722			4	3.2	143.23	24.9313	25.7934	J3KNS1;Q9UPW5-2;Q9UPW5;Q9UPW5-3	J3KNS1;Q9UPW5-2;Q9UPW5;Q9UPW5-3	Cytosolic carboxypeptidase 1	AGTPBP1
0.377957	0.401194		+	27	52.6	57.116	31.0522	31.6028	P07237;H7BZ94;H0Y3Z3;I3L398;I3L4M2;I3NI03;I3L0S0;I3L3U6;I3L514	P07237;H7BZ94;H0Y3Z3;I3L398	Protein disulfide-isomerase	P4HB
-0.211181	0.399991		+	17	47.2	50.576	30.1797	30.5904	Q53EL6-2;Q53EL6;Q5VZS7	Q53EL6-2;Q53EL6	Programmed cell death protein 4	PDCD4
0.171847	0.393636			13	19	84.918	29.8989	29.2631	Q9Y3T9	Q9Y3T9	Nucleolar complex protein 2 homolog	NOC2L
0.0437644	0.393526			4	29.6	32.973	24.2834	27.1044	Q9GZY8-2;Q9GZY8;A0A0A0MS29;Q9GZY8-5;C9JHF5;Q9GZY8-4;Q9GZY8-3;E9PQX8;H7C433	Q9GZY8-2;Q9GZY8;A0A0A0MS29;Q9GZY8-5;C9JHF5;Q9GZY8-4;Q9GZY8-3	Mitochondrial fission factor	MFF
0.63292	0.392977			4	6.6	81.092	25.3529	26.4397	Q13618-3;Q13618-2;Q13618;A0A087WTG3	Q13618-3;Q13618-2;Q13618	Cullin-3	CUL3
0.853357	0.391218	+		3	13.6	38.579	26.0149	27.8441	C9JS50;Q687X5-2;Q687X5	C9JS50;Q687X5-2;Q687X5	Metalloreductase STEAP4	STEAP4
-0.0764324	0.389677		+	14	58.7	24.205	33.4957	31.585	P62241;Q5JR95	P62241;Q5JR95	40S ribosomal protein S8	RPS8
-0.148209	0.389567		+	19	25.2	93.133	29.2873	31.4161	P06737-2;P06737;E9PK47;P11217-2	P06737-2;P06737;E9PK47	Glycogen phosphorylase, liver form;Alpha-1,4 glucan phosphorylase	PYGL
-0.356975	0.389016			2	4.4	58.194	25.4489	27.0893	Q96SK2-3;Q96SK2-2;Q96SK2	Q96SK2-3;Q96SK2-2;Q96SK2	Transmembrane protein 209	TMEM209
0.463518	0.387914			3	13.8	28.075	23.6514	25.3826	Q9H832-2;Q9H832;I3L286;I3L4C5;D6RB11	Q9H832-2;Q9H832;I3L286	Ubiquitin-conjugating enzyme E2 Z	UBE2Z
0.377179	0.38416			8	36.1	26.922	30.1993	25.3879	O00299	O00299	Chloride intracellular channel protein 1	CLIC1
0.239887	0.378068			9	22.9	55.984	27.9286	29.9417	O14879	O14879	Interferon-induced protein with tetratricopeptide repeats 3	IFIT3
-0.0759305	0.375623			23	24.4	116.19	31.1878	31.1295	O00203-3;O00203;A0A590UJ60;A0A5F9UJV3;A0A2R8Y2A8;A0A590UKC4;Q13367;Q13367-4;A0A590UJW5;A0A590UJU7;A0A590UJU0;A0A590UK04;Q13367-3;H0YBD0;A0A590UKD3;A0A590UJE5;F5GYB0;A0A590UK30;A0A590UJ44;A0A590UK69;F5GWU4	O00203-3;O00203	AP-3 complex subunit beta-1	AP3B1
-0.381085	0.375179			4	5.4	83.102	23.1959	26.9149	Q9H7E2-3;Q9H7E2-2;Q9H7E2;B1AMN9	Q9H7E2-3;Q9H7E2-2;Q9H7E2	Tudor domain-containing protein 3	TDRD3
-0.0472043	0.371838			10	38	41.36	29.3513	30.5394	Q9H568	Q9H568	Actin-like protein 8	ACTL8
0.0137839	0.370164			2	7.4	25.588	24.3882	23.3773	Q9NUI1-3;Q9NUI1;G3V0I9;A0A0J9YXZ6;A0A0J9YWI0;Q4VXZ8;Q9NUI1-2	Q9NUI1-3;Q9NUI1;G3V0I9;A0A0J9YXZ6;A0A0J9YWI0;Q4VXZ8;Q9NUI1-2	Peroxisomal 2,4-dienoyl-CoA reductase	DECR2
-0.31328	0.369829			3	7.7	30.381	26.0374	24.2709	Q9UBV8	Q9UBV8	Peflin	PEF1
1.70496	0.368713	+		11	27.2	44.703	29.492	27.6351	A0A0C4DGI3;B4DJV2;O75390;H0YIC4;F8VPF9;F8VPA1;F8W1S4;H0YH82;F8W642;F8VZK9;F8VX07;F8VRP1;F8VX68;F8VRI6;F8VTT8;F8W4S1;F8VWQ5;F8VR34	A0A0C4DGI3;B4DJV2;O75390	Citrate synthase;Citrate synthase, mitochondrial	CS
0.0775164	0.3667			3	8.3	44.678	25.1889	28.1277	O95801	O95801	Tetratricopeptide repeat protein 4	TTC4
0.673014	0.360308			3	6.5	53.801	25.6471	26.0415	P49189;P49189-3	P49189;P49189-3	4-trimethylaminobutyraldehyde dehydrogenase	ALDH9A1
0.193709	0.359746			8	47.6	22.345	30.5844	27.2138	Q96IU4;B4DQI4;F8W9U3;Q96IU4-2	Q96IU4;B4DQI4;F8W9U3	Alpha/beta hydrolase domain-containing protein 14B	ABHD14B
0.0893625	0.35682			4	5.9	91.869	24.0696	26.824	Q9Y5T5-3;Q9Y5T5-2;Q9Y5T5;Q9Y5T5-4;Q9Y5T5-5	Q9Y5T5-3;Q9Y5T5-2;Q9Y5T5;Q9Y5T5-4	Ubiquitin carboxyl-terminal hydrolase 16	USP16
0.253142	0.344147			3	5	61.238	25.883	27.7828	H3BMM5;A0A2R8YF87;Q96AX1;F5H7N5;F5H2X5;F5H6Y0;A0A2R8Y5U3	H3BMM5;A0A2R8YF87;Q96AX1	Vacuolar protein sorting-associated protein 33A	VPS33A
0.0545011	0.340847			4	10.7	42.906	27.0016	26.0111	Q9H0C8;H7C2I8;F8SNU7;F8SNU6;E9PC05	Q9H0C8;H7C2I8;F8SNU7	Integrin-linked kinase-associated serine/threonine phosphatase 2C	ILKAP;ILKAP3
0.268674	0.336969			2	6.5	41.849	26.4982	26.1052	F8W1R9;B4DY26;P36897-3;P36897;P36897-2;F8VXZ5	F8W1R9;B4DY26;P36897-3;P36897;P36897-2;F8VXZ5	Receptor protein serine/threonine kinase;TGF-beta receptor type-1	TGFBR1
0.230941	0.335826			24	24.7	138.68	29.1668	30.857	A0A087WUT6;O60841	A0A087WUT6;O60841	Eukaryotic translation initiation factor 5B	EIF5B
1.7392	0.334339	+		7	11.9	72.423	28.0483	28.2907	P08133-2;P08133;E5RK69;E7EMC6;E5RIU8;E5RJR0;E5RJF5;E5RI05;E5RK63;E5RFF0	P08133-2;P08133;E5RK69;E7EMC6	Annexin A6;Annexin	ANXA6
0.947554	0.333538	+		5	30.8	35.816	25.8072	28.4937	Q13011;M0R248;M0QZW4	Q13011;M0R248;M0QZW4	Delta(3,5)-Delta(2,4)-dienoyl-CoA isomerase, mitochondrial	ECH1
0.376513	0.32987			4	22.8	22.455	27.4892	26.7423	B3KQ25;K7ESG5;P61289;P61289-3;P61289-2;K9J957;K7EMD0;K7EPX6;K7EKR3;A0A087WTV2;K7ENH2	B3KQ25;K7ESG5;P61289;P61289-3;P61289-2;K9J957;K7EMD0;K7EPX6;K7EKR3;A0A087WTV2;K7ENH2	Proteasome activator complex subunit 3	PSME3
-0.0878407	0.329066			3	5.8	78.832	25.6421	26.3281	Q9NVV4-2;Q9NVV4;Q5T852	Q9NVV4-2;Q9NVV4	Poly(A) RNA polymerase, mitochondrial	MTPAP
0.364012	0.326997		+	18	31.5	91.679	31.1546	31.6029	Q8NE71-2;Q8NE71;H0YGW7;A0A0G2JIC2;Q5STZ8;F5GYK6	Q8NE71-2;Q8NE71;H0YGW7	ATP-binding cassette sub-family F member 1	ABCF1
-0.598042	0.324119			5	17.3	39.436	25.2582	27.4795	Q9NWY4;A8MVJ9	Q9NWY4	UPF0609 protein C4orf27	C4orf27
0.926683	0.322736	+		8	48	28.804	30.4945	28.0666	P18669;P15259;Q8N0Y7	P18669;P15259	Phosphoglycerate mutase 1;Phosphoglycerate mutase 2	PGAM1;PGAM2
-0.0483675	0.321697			4	13.9	33.435	25.3897	28.0261	G3XAN4;Q15629-2;Q15629	G3XAN4;Q15629-2;Q15629	Translocating chain-associated membrane protein 1	TRAM1
0.012068	0.318693			5	28	88.381	29.0695	29.4089	A0A0B4J269;Q13509;Q13509-2;G3V2A3;G3V5W4;G3V2R8;G3V3R4;G3V2N6	A0A0B4J269;Q13509;Q13509-2	Tubulin beta-3 chain	TUBB3
-0.144648	0.316841			3	10.3	28.03	28.2232	28.63	P55210-2;Q5SVL2;P55210;P55210-3	P55210-2	Caspase-7;Caspase-7 subunit p20;Caspase-7 subunit p11	CASP7
0.480989	0.315798			2	12.1	21.494	26.3218	26.4294	Q8WZA0;Q8WZA0-2	Q8WZA0;Q8WZA0-2	Protein LZIC	LZIC
-0.218917	0.314174			2	6	51.571	25.8285	26.1937	M0R0P9;P31751-2;P31751;J3QKW1	M0R0P9;P31751-2;P31751;J3QKW1	RAC-beta serine/threonine-protein kinase	AKT2
0.637935	0.314058			11	56.3	30.375	29.8705	26.6455	P16152;E9PQ63;A8MTM1;P16152-2	P16152;E9PQ63;A8MTM1;P16152-2	Carbonyl reductase [NADPH] 1	CBR1
-0.546477	0.311503			4	4.3	127.32	26.7512	25.7084	Q9H6R4-4;Q9H6R4;A0A0A0MRW6;Q9H6R4-2;Q9H6R4-3;A0A0C4DFX0	Q9H6R4-4;Q9H6R4;A0A0A0MRW6;Q9H6R4-2;Q9H6R4-3	Nucleolar protein 6	NOL6
-0.224705	0.302758			6	24.8	32.487	30.1357	30.1361	A0A0A0MS31;Q14790-8;Q14790-7;Q14790-2;Q14790;Q14790-4;Q14790-9;E7ETB7;E7EQ06;Q14790-6;Q14790-5;Q14790-3;E7EQ01;E7EVN1;C9JB29	A0A0A0MS31;Q14790-8;Q14790-7;Q14790-2;Q14790;Q14790-4;Q14790-9;E7ETB7;E7EQ06;Q14790-6;Q14790-5;Q14790-3;E7EQ01;E7EVN1;C9JB29	Caspase-8;Caspase-8 subunit p18;Caspase-8 subunit p10	CASP8
0.126576	0.296428			5	13.3	49.064	26.6483	25.5593	H7BYT1;P48730-2;P48730;J3QQI9;B0QY36;H0Y645;B0QY35;B0QY34;H0Y2N6	H7BYT1;P48730-2;P48730;J3QQI9;B0QY36;H0Y645;B0QY35;B0QY34	Casein kinase I isoform delta	CSNK1D;CSNK1E
0.282855	0.295488			2	11.6	28.746	27.537	28.096	A0A0G2JIZ4;P14373-2;P14373	A0A0G2JIZ4;P14373-2;P14373	Zinc finger protein RFP	TRIM27
-0.701037	0.2949			8	8.8	123.92	25.6307	28.5778	Q15386;Q15386-2;Q15386-3	Q15386;Q15386-2	Ubiquitin-protein ligase E3C	UBE3C
-0.0117043	0.293017			6	9.5	107.23	27.6342	28.9838	Q9NZ08;Q9NZ08-2;H0Y9X5	Q9NZ08;Q9NZ08-2	Endoplasmic reticulum aminopeptidase 1	ERAP1
0.533165	0.292428			16	46.6	43.66	31.3883	31.5339	P31153;P31153-2;Q00266	P31153;P31153-2	S-adenosylmethionine synthase isoform type-2	MAT2A
0.164143	0.292193			1	13.8	36.615	24.4225	25.5032	A0A590UK73;B1AKN7;B1AKN5;A0A590UK09;B1AKN8;Q12857-2;Q12857-3;Q12857;Q12857-4;A0A590UJ82;B1AKN6;S4R308;K7ESG9;K7EKH0;U3KPY9;K7EJB0;S4R3K4;A0A087WXP2;Q5W0Y9;C9JWJ8;K7EN08;O00712-2;Q14938-6;Q14938-5;Q14938-3;Q14938-2;Q14938-4;Q14938;A0A590UJA3;S4R3W2;A0A590UJU2;A0A590UK38	A0A590UK73;B1AKN7;B1AKN5;A0A590UK09;B1AKN8;Q12857-2;Q12857-3;Q12857;Q12857-4;A0A590UJ82;B1AKN6;S4R308;K7ESG9;K7EKH0;U3KPY9;K7EJB0;S4R3K4;A0A087WXP2;Q5W0Y9;C9JWJ8;K7EN08;O00712-2;Q14938-6;Q14938-5;Q14938-3;Q14938-2;Q14938-4;Q14938	Nuclear factor 1;Nuclear factor 1 A-type;Nuclear factor 1 B-type;Nuclear factor 1 X-type	NFIA;NFIX;NFIB
0.402504	0.291132			99	71.5	164.94	36.0015	36.7034	P31327;P31327-3;P31327-2;Q5R211;E7EWJ3;C9JTA4	P31327;P31327-3;P31327-2	Carbamoyl-phosphate synthase [ammonia], mitochondrial	CPS1
-0.392307	0.290778			3	10.7	42.077	26.2484	25.8961	Q9Y4P8-3;Q9Y4P8-2;Q9Y4P8-4;Q9Y4P8-5;Q9Y4P8-6;Q9Y4P8	Q9Y4P8-3;Q9Y4P8-2;Q9Y4P8-4;Q9Y4P8-5;Q9Y4P8-6;Q9Y4P8	WD repeat domain phosphoinositide-interacting protein 2	WIPI2
0.0538064	0.290778			9	19.2	64.117	28.3403	29.7476	Q9Y4X5;A0A087WT96;H3BNB9;H3BSK4	Q9Y4X5	E3 ubiquitin-protein ligase ARIH1	ARIH1
0.00187425	0.289008			27	23.7	148.85	29.4692	28.6345	Q9BQG0;Q9BQG0-2;I3L1L3;I3L2H8	Q9BQG0;Q9BQG0-2;I3L1L3	Myb-binding protein 1A	MYBBP1A
0.258097	0.288536			9	18.9	59.204	26.9653	28.8855	Q9H6X2-5;Q9H6X2;Q9H6X2-3;Q9H6X2-4;Q9H6X2-6;Q9H6X2-2	Q9H6X2-5;Q9H6X2;Q9H6X2-3;Q9H6X2-4;Q9H6X2-6;Q9H6X2-2	Anthrax toxin receptor 1	ANTXR1
0.0699771	0.285225			11	16.9	75.225	28.1247	29.5925	Q9H089;H7C2X7;F8WFC6	Q9H089;H7C2X7	Large subunit GTPase 1 homolog	LSG1
-0.83859	0.284751	+		4	13.9	45.86	28.0691	29.0962	Q07666-2;Q07666;Q07666-3	Q07666-2;Q07666;Q07666-3	KH domain-containing, RNA-binding, signal transduction-associated protein 1	KHDRBS1
-0.31079	0.284396			5	7.7	99.172	26.6108	26.9787	Q5JY65;Q9BZJ0-2;Q9BZJ0-3;Q9BZJ0	Q5JY65;Q9BZJ0-2;Q9BZJ0-3;Q9BZJ0	Crooked neck-like protein 1	CRNKL1
0.306496	0.282736			2	10.9	27.081	25.3993	26.0781	C9J9P4;C9J7K9;O15162-2;O15162;C9J0H3;H7C5I5;C9JE06	C9J9P4;C9J7K9;O15162-2;O15162;C9J0H3;H7C5I5;C9JE06	Phospholipid scramblase 1	PLSCR1
0.573859	0.2806			15	40.6	32.728	32.1704	31.5946	Q02878;F8VZ45;U3KQR5;F8VR69;F8VZA3;F8VWR1;F8VU16	Q02878	60S ribosomal protein L6	RPL6
-0.0534039	0.277271			5	3.9	174.97	24.7959	26.0171	Q9NYU2-2;Q9NYU2	Q9NYU2-2;Q9NYU2	UDP-glucose:glycoprotein glucosyltransferase 1	UGGT1
0.865919	0.276675			8	26.6	46.247	27.7281	27.943	P17174;P17174-2	P17174;P17174-2	Aspartate aminotransferase, cytoplasmic	GOT1
1.08943	0.276556	+		1	7.1	19.617	22.7955	23.6901	A0A087WUY5;Q9Y5X3	A0A087WUY5;Q9Y5X3	Sorting nexin-5	SNX5
-0.193222	0.271784			4	8.3	57.258	25.5659	28.3321	Q96RE7;K7ENW4;Q96BF6	Q96RE7	Nucleus accumbens-associated protein 1	NACC1
-0.133448	0.269273			4	6.1	81.851	25.0976	25.4122	E7EW84;Q8TAG9-2;Q8TAG9;F2Z3K0;B1AP46	E7EW84;Q8TAG9-2;Q8TAG9;F2Z3K0	Exocyst complex component 6	EXOC6
-0.141144	0.264476			1	4.4	25.411	27.0441	25.5427	C9JRD2;C9J2C4;C9JXB9;A0A0J9YX62;Q8NHS0;O75190-2;P25686-2;O75190-4;P25686;O75190-3;O75190	C9JRD2;C9J2C4;C9JXB9;A0A0J9YX62;Q8NHS0;O75190-2;P25686-2;O75190-4;P25686;O75190-3;O75190	DnaJ homolog subfamily B member 8;DnaJ homolog subfamily B member 6;DnaJ homolog subfamily B member 2	DNAJB2;DNAJB6;DNAJB8
0.0840642	0.264236			5	23.6	33.242	29.6096	29.624	Q9P287-4;Q9P287-3;Q9P287;Q9P287-2	Q9P287-4;Q9P287-3;Q9P287;Q9P287-2	BRCA2 and CDKN1A-interacting protein	BCCIP
-0.578068	0.263876			6	9	86.604	26.9539	27.0475	B7Z6D5;Q96GQ7;A0A087X059	B7Z6D5;Q96GQ7	Probable ATP-dependent RNA helicase DDX27	DDX27
-0.19047	0.263515			8	12.8	98.013	27.4463	29.3109	A0A494C001;A0A499FJY3;A0A087WWP4;Q96T37-4;Q96T37-2;Q96T37-3;Q96T37	A0A494C001;A0A499FJY3;A0A087WWP4;Q96T37-4;Q96T37-2;Q96T37-3;Q96T37	Putative RNA-binding protein 15	RBM15
-0.285776	0.263515			25	13.1	288.89	29.2417	29.0307	P42345;B1AKP8	P42345	Serine/threonine-protein kinase mTOR	MTOR
0.361544	0.261952			1	3.1	34.763	26.745	28.2689	Q6ZUT6-2;Q6ZUT6-4;Q6ZUT6	Q6ZUT6-2;Q6ZUT6-4;Q6ZUT6	Uncharacterized protein C15orf52	C15orf52
-0.0303098	0.260146			12	28.2	51.242	29.458	30.4503	P50995-2;P50995;H0Y6E1;E5RIN3;P27216;P27216-2	P50995-2;P50995	Annexin A11	ANXA11
0.253747	0.258579			11	8	165.27	25.7022	28.1416	Q92626;H7C1W1;Q92626-2	Q92626;H7C1W1;Q92626-2	Peroxidasin homolog	PXDN
0.606063	0.25689			4	14.3	29.188	26.3138	27.3148	O95861-4;O95861;A6NF51;O95861-2;F8VVW8;F8VZG4;F8W1J0;O95861-3	O95861-4;O95861;A6NF51;O95861-2;F8VVW8;F8VZG4;F8W1J0;O95861-3	3(2),5-bisphosphate nucleotidase 1	BPNT1
0.518938	0.256286			19	58.7	38.714	31.1699	30.3773	P04083;Q5T3N1;Q5T3N0	P04083;Q5T3N1	Annexin A1;Annexin	ANXA1
1.42056	0.255682	+		2	2.6	92.547	25.1817	24.6888	Q8WTT2	Q8WTT2	Nucleolar complex protein 3 homolog	NOC3L
-0.0616314	0.25544			41	48.2	119.63	32.3207	32.78	O00159-3;F5H6E2;O00159;O00159-2;I3L501;I3L3Y6;I3L3F5	O00159-3;F5H6E2;O00159;O00159-2	Unconventional myosin-Ic	MYO1C
0.0499095	0.255199			6	12.2	58.942	26.5128	27.9423	Q9NPQ8-2;Q9NPQ8-4;Q9NPQ8;Q9NPQ8-3;E9PSI0;H0YEN0;H0YE35	Q9NPQ8-2;Q9NPQ8-4;Q9NPQ8;Q9NPQ8-3;E9PSI0;H0YEN0	Synembryn-A	RIC8A
0.138814	0.255078			7	2.3	350.68	25.2305	26.159	Q13315;E9PIN0;H0YDU7	Q13315	Serine-protein kinase ATM	ATM
0.726483	0.253021			5	12.3	40.513	27.8019	28.2671	Q9UBS4;H7C2Y5	Q9UBS4	DnaJ homolog subfamily B member 11	DNAJB11
-0.00324974	0.252779			3	6.4	81.123	25.6051	25.3971	Q9H8H0;J3QLQ6;Q9H8H0-2	Q9H8H0	Nucleolar protein 11	NOL11
0.0499095	0.25084			7	11.6	86.135	26.8142	27.2475	Q8IXB1-2;Q8IXB1;A0A494C1G5;Q8IXB1-3;E7EP04;H7C1G0;Q71S60;A0A087WXH7	Q8IXB1-2;Q8IXB1;A0A494C1G5;Q8IXB1-3	DnaJ homolog subfamily C member 10	DNAJC10
-0.488795	0.249991			8	26.8	21.364	32.0702	29.8878	P16403;P10412;P16402;Q02539;P22492	P16403;P10412;P16402	Histone H1.2;Histone H1.4;Histone H1.3	HIST1H1C;HIST1H1E;HIST1H1D
-0.198411	0.247928			17	59.2	41.401	29.7024	30.1879	Q8TDN6	Q8TDN6	Ribosome biogenesis protein BRX1 homolog	BRIX1
0.024036	0.247563			15	10.4	184.85	28.5348	29.2167	A0A2R8Y7S2;A0A2R8Y4P4;Q9HBD4;A0A0A0MT49;P51532-5;P51532-2;P51532-3;P51532-4;P51532;A0A2R8Y440;A0A2R8YGG3;A0A2R8Y4C5;A0A2R8Y7F3;A0A2R8YG32;A0A2R8Y6V2;A0A2R8YF58;A0A2R8Y526;A0A2R8Y7Y7;A0A2R8YF80;A0A2R8Y6N0;A0A2R8YDA1;A0A2R8Y523;A0A2R8YGP5;A0A2R8Y5K3;K7EP28;A0A2R8YFK5;K7EQF0;A0A2R8YCY3;A0A2R8Y4R6;A0A2R8YFV8;A0A0U1RQE1;A0A0U1RRF5;A0A2R8Y7R0	A0A2R8Y7S2;A0A2R8Y4P4;Q9HBD4;A0A0A0MT49;P51532-5;P51532-2;P51532-3;P51532-4;P51532;A0A2R8Y440;A0A2R8YGG3;A0A2R8Y4C5;A0A2R8Y7F3;A0A2R8YG32;A0A2R8Y6V2;A0A2R8YF58;A0A2R8Y526;A0A2R8Y7Y7;A0A2R8YF80;A0A2R8Y6N0;A0A2R8YDA1;A0A2R8Y523;A0A2R8YGP5	Transcription activator BRG1	SMARCA4
-0.240384	0.246226			3	14.3	23.803	26.8585	26.3557	J3KS22;J3QS36;Q7Z4W1;J3KRZ4;J3QS45;J3KSZ5;J3QL34	J3KS22;J3QS36;Q7Z4W1;J3KRZ4	L-xylulose reductase	DCXR
-0.085956	0.246104			46	19.4	273.6	30.0849	30.8698	Q6P2Q9;I3L0J9;I3L3Z8;I3L1T8	Q6P2Q9	Pre-mRNA-processing-splicing factor 8	PRPF8
0.442439	0.245617			16	59.6	34.273	32.9584	32.8798	P05388;F8VWS0;P05388-2;F8VU65;F8VW21;F8VZS0;F8VPE8;G3V210;F8VQY6;F8VRK7;F8VS58;Q8NHW5;F8VWV4;F8W1K8	P05388;F8VWS0;P05388-2;F8VU65;F8VW21;F8VZS0;F8VPE8;G3V210;F8VQY6;F8VRK7;F8VS58;Q8NHW5	60S acidic ribosomal protein P0;60S acidic ribosomal protein P0-like	RPLP0;RPLP0P6
0.222557	0.245252			15	19.4	88.583	29.0756	29.9807	Q9Y4W6;K7EP56	Q9Y4W6	AFG3-like protein 2	AFG3L2
-0.0496959	0.243547			7	14.9	86.573	26.4998	28.1573	Q7L8L6	Q7L8L6	FAST kinase domain-containing protein 5	FASTKD5
0.785676	0.243182			4	6.7	71.223	27.1512	27.2779	Q9UBT2;K7EPL2;U3KQ55;K7ES38;Q9UBT2-2	Q9UBT2;K7EPL2;U3KQ55;K7ES38	SUMO-activating enzyme subunit 2	UBA2
0.36087	0.242694			30	73.5	55.52	33.0603	33.3698	P43490;A0A0C4DFS8;C9JG65;C9JF35	P43490;A0A0C4DFS8	Nicotinamide phosphoribosyltransferase	NAMPT
0.262313	0.242328			21	42.7	61.448	31.0204	31.474	P36871;A0A3B3ITK7;P36871-2;P36871-3	P36871;A0A3B3ITK7;P36871-2;P36871-3	Phosphoglucomutase-1	PGM1
0.256407	0.240253			12	10.8	132.16	28.0111	27.7636	E7ENQ1;G3XAA2;H7C360;G5E948;A0A0D9SEY1;O95819-4;O95819-2;O95819;O95819-5;O95819-3;E7EN19;O95819-6;C9J840;E7EX83;A0A0D9SG62;H7C0P6;Q9UKE5-8;Q9UKE5-5;Q9UKE5-7;Q9UKE5-3;Q9UKE5-6;Q9UKE5-2;Q9UKE5-4;Q9UKE5;C9J338;I3L2I2;E7ETN6;H7C3Z6	E7ENQ1;G3XAA2;H7C360;G5E948;A0A0D9SEY1;O95819-4;O95819-2;O95819;O95819-5;O95819-3;E7EN19;O95819-6;C9J840;E7EX83;A0A0D9SG62;H7C0P6;Q9UKE5-8;Q9UKE5-5;Q9UKE5-7;Q9UKE5-3;Q9UKE5-6;Q9UKE5-2;Q9UKE5-4;Q9UKE5	Mitogen-activated protein kinase kinase kinase kinase 4;TRAF2 and NCK-interacting protein kinase	MAP4K4;TNIK
-0.0359194	0.240131			2	4.2	65.505	25.7836	25.1079	Q5T160;H0Y450	Q5T160;H0Y450	Probable arginine--tRNA ligase, mitochondrial	RARS2
0.0110662	0.239642			14	39.7	40.836	29.968	30.9858	A0A087WXC5;E7ESZ7;O95299;O95299-2;H7C2W5;H7C1Y7;H7C2X4;C9J6X0;Q8N1B9	A0A087WXC5;E7ESZ7;O95299;O95299-2	NADH dehydrogenase [ubiquinone] 1 alpha subcomplex subunit 10, mitochondrial	NDUFA10
0.237074	0.238298			17	49.5	38.89	30.0698	30.9654	Q15293;Q15293-2;E9PP27	Q15293;Q15293-2	Reticulocalbin-1	RCN1
-0.116301	0.235972			3	6.4	79.104	24.9211	25.5217	A0A499FJS7;O14920-2;O14920;O14920-4;E5RGW5;G3V105;O14920-3;J3KNS5	A0A499FJS7;O14920-2;O14920;O14920-4;E5RGW5;G3V105;O14920-3	Inhibitor of nuclear factor kappa-B kinase subunit beta	IKBKB
0.0963968	0.235237			24	48	63.723	32.1635	32.9486	A0A3B3IRI2;P17812;B4E1E0;A0A3B3IRQ8;A0A3B3ITF6;P17812-2;A0A3B3ITB8;A0A3B3ITH9;A0A3B3ISY3	A0A3B3IRI2;P17812;B4E1E0;A0A3B3IRQ8;A0A3B3ITF6;P17812-2;A0A3B3ITB8	CTP synthase 1;CTP synthase	CTPS1
0.382944	0.234624			4	9	44.961	25.8589	27.9494	Q96I25;Q5W011;Q5W010;H0Y6J6;Q5W012	Q96I25;Q5W011;Q5W010;H0Y6J6	Splicing factor 45	RBM17
-0.115004	0.234501			2	0.5	489.05	21.6944	23.9744	Q5THJ4-2;Q5THJ4;A0A2R8Y876;H3BLS7	Q5THJ4-2;Q5THJ4;A0A2R8Y876;H3BLS7	Vacuolar protein sorting-associated protein 13D	VPS13D
-0.111025	0.234133			13	47.1	24.146	32.645	31.1704	P61313;A0A2R8YEM3;E7EQV9;E7ENU7;E7EX53;A0A2R8Y738;P61313-2;E7ERA2	P61313;A0A2R8YEM3;E7EQV9;E7ENU7	60S ribosomal protein L15;Ribosomal protein L15	RPL15
0.000144286	0.234133			4	13.3	40.14	24.6624	26.7831	Q8N4Q0;Q8N4Q0-2;J3KTQ8	Q8N4Q0;Q8N4Q0-2	Zinc-binding alcohol dehydrogenase domain-containing protein 2	ZADH2
-0.114582	0.234133			13	25.1	68.833	26.9909	29.4303	Q9UJX2;Q9UJX2-3;Q9UJX2-2;D6RBY8;D6RCF8;H0Y936	Q9UJX2;Q9UJX2-3	Cell division cycle protein 23 homolog	CDC23
0.346078	0.233765			6	55.3	27.85	31.0577	29.4057	P31946-2;P31946;Q4VY20;Q4VY19;A0A0J9YWE8;A0A0J9YWZ2	P31946-2;P31946	14-3-3 protein beta/alpha;14-3-3 protein beta/alpha, N-terminally processed	YWHAB
0.27965	0.231924			5	12.9	54.626	26.3445	28.0631	A0A0J9YYL3;A0A0J9YXJ8;A0A0J9YVP6;A0A0J9YXX5;Q9UHX1-4;Q9UHX1-6;Q9UHX1-3;Q9UHX1-5;Q9UHX1-2;Q9UHX1;E9PN18;A0A0J9YVR6;E9PQ56;A0A0J9YWM1;H0YEM1;E9PL19;E9PMU7	A0A0J9YYL3;A0A0J9YXJ8;A0A0J9YVP6;A0A0J9YXX5;Q9UHX1-4;Q9UHX1-6;Q9UHX1-3;Q9UHX1-5;Q9UHX1-2;Q9UHX1;E9PN18;A0A0J9YVR6;E9PQ56;A0A0J9YWM1;H0YEM1	Poly(U)-binding-splicing factor PUF60	PUF60
0.397365	0.230449			35	74	59.403	36.3606	36.9777	E9PDR0;P05166;C9JQS9;E7EX59;P05166-2;E7ETT1;E7ETT4;E7EUY3;E9PEC3;F8WBI9;E7ENC1;H7C5C9;C9JVY9;C9JVW9;C9JAW3	E9PDR0;P05166;C9JQS9;E7EX59;P05166-2;E7ETT1;E7ETT4;E7EUY3;E9PEC3;F8WBI9	Propionyl-CoA carboxylase beta chain, mitochondrial	PCCB
-0.144249	0.23008			6	13.6	50.414	27.183	27.5917	O14757-3;O14757;E9PJI4;E9PKQ3;E7EPP6;O14757-2;E9PPA5;A0A087WT52;E9PQW7	O14757-3;O14757;E9PJI4;E9PKQ3;E7EPP6;O14757-2;E9PPA5	Serine/threonine-protein kinase Chk1	CHEK1
-0.285794	0.229957			6	18.7	44.561	27.9304	28.8143	Q14318;Q14318-2;U3KQ64;A0A0A0MTJ1;Q14318-3;U3KQI1;M0R2K9	Q14318;Q14318-2;U3KQ64;A0A0A0MTJ1;Q14318-3	Peptidyl-prolyl cis-trans isomerase FKBP8	FKBP8
0.0848807	0.229957			2	5.5	73.421	23.1909	24.7343	Q8N3R9-2;Q8N3R9;G3V2H1	Q8N3R9-2;Q8N3R9;G3V2H1	MAGUK p55 subfamily member 5	MPP5
0.261711	0.227618			59	77.1	80.058	36.9136	37.8923	P05165;P05165-2;P05165-3;A0A1B0GU58;A0A1B0GWI4;A0A1B0GUX9;A0A1B0GWA1;A0A1B0GTR1;H0Y5U0;Q5JTW6;H0Y4B9;Q5JVH2;H0Y798;A0A2R8Y725	P05165;P05165-2;P05165-3;A0A1B0GU58;A0A1B0GWI4;A0A1B0GUX9;A0A1B0GWA1	Propionyl-CoA carboxylase alpha chain, mitochondrial	PCCA
0.203389	0.227371			8	16.8	59.271	27.9814	28.6143	O15355	O15355	Protein phosphatase 1G	PPM1G
0.622274	0.225768			5	27.8	22.622	24.1733	25.9626	M0QX65;A0A590UK93;A0A590UKC5;B3KNJ4;Q9UBE0-2;Q9UBE0-3;Q9UBE0;M0R054;M0QYM8;A0A590UKA0;M0QZS6	M0QX65;A0A590UK93;A0A590UKC5;B3KNJ4;Q9UBE0-2;Q9UBE0-3;Q9UBE0;M0R054;M0QYM8	SUMO-activating enzyme subunit 1;SUMO-activating enzyme subunit 1, N-terminally processed	SAE1
0.191942	0.224658			117	82.9	129.63	40.9548	41.1451	P11498;A0A494C016;A0A494C101;A0A494C0T2;P11498-2;E9PRE7;A0A494BZT5	P11498;A0A494C016	Pyruvate carboxylase, mitochondrial	PC
-0.0485764	0.223917			10	22.7	58.47	29.662	29.82	O60749;O60749-2;D6RC15	O60749;O60749-2;D6RC15	Sorting nexin-2	SNX2
0.0911243	0.223793			6	8.3	136.18	24.791	25.1671	F8VXC8;Q8TAQ2-2;Q8TAQ2-3;Q8TAQ2;F8VZW6	F8VXC8;Q8TAQ2-2;Q8TAQ2-3;Q8TAQ2	SWI/SNF complex subunit SMARCC2	SMARCC2
-0.171466	0.223175			4	8.1	58.203	26.6968	27.6847	A0A286YEX4;P08651-4;P08651-5;P08651-3;P08651-6;P08651-2;P08651	A0A286YEX4;P08651-4;P08651-5;P08651-3;P08651-6;P08651-2;P08651	Nuclear factor 1 C-type	NFIC
0.0312541	0.221939			1	1.9	111.83	22.1558	23.0442	A0A0A0MSU2;A0A1C7CYX1;Q6PJG2	A0A0A0MSU2;A0A1C7CYX1;Q6PJG2	ELM2 and SANT domain-containing protein 1	ELMSAN1
0.117562	0.221815			11	33.3	45.394	30.5513	30.3679	Q6YN16;Q6YN16-2	Q6YN16;Q6YN16-2	Hydroxysteroid dehydrogenase-like protein 2	HSDL2
-0.069467	0.221815			13	22.3	93.52	28.5992	29.2399	Q86Y56;Q86Y56-2;H0Y650;E9PGY2;Q86Y56-3;H7C3B1	Q86Y56;Q86Y56-2;H0Y650	Dynein assembly factor 5, axonemal	DNAAF5
-0.956628	0.221692	+		26	41	76.149	31.8544	31.8708	P23246;P23246-2;H0Y9K7;H0Y9U2	P23246;P23246-2	Splicing factor, proline- and glutamine-rich	SFPQ
0.0209111	0.221444			54	33.1	244.5	31.943	31.5932	O75643;A0A494C1A5;O75643-2	O75643;A0A494C1A5	U5 small nuclear ribonucleoprotein 200 kDa helicase	SNRNP200
-0.0487405	0.220701			23	25.3	134.62	29.9761	29.775	Q27J81-2;Q27J81;A0A0A0MQU1;Q27J81-3	Q27J81-2;Q27J81;A0A0A0MQU1	Inverted formin-2	INF2
-0.179956	0.219711			5	10.8	55.225	30.0479	30.4734	A0A2R8Y4Q0;Q5F1R6-2;A0A2R8Y4N5;A0A2R8Y534;Q5F1R6;Q5F1R6-3	A0A2R8Y4Q0;Q5F1R6-2;A0A2R8Y4N5;A0A2R8Y534;Q5F1R6;Q5F1R6-3	DnaJ homolog subfamily C member 21	DNAJC21
-0.123277	0.219587			4	15.1	36.521	25.3154	27.4168	O00273;O00273-2	O00273;O00273-2	DNA fragmentation factor subunit alpha	DFFA
0.0176369	0.219215			3	21.5	20.039	24.9425	24.3871	J3QR41;J3KTD6;J3QLN8;Q96GD4-4;Q96GD4-2;Q96GD4;Q96GD4-5;J3KRJ2;J3KRF8;J3KT86;Q96GD4-3	J3QR41;J3KTD6;J3QLN8;Q96GD4-4;Q96GD4-2;Q96GD4;Q96GD4-5;J3KRJ2;J3KRF8;J3KT86;Q96GD4-3	Aurora kinase B	AURKB
0.091666	0.217603			45	24.2	254.41	30.6897	30.8841	O75165;A0A3B3IRM0;H0Y8Q2;H0YA63	O75165	DnaJ homolog subfamily C member 13	DNAJC13
-0.108939	0.216486			9	21.8	54.082	28.9756	29.262	A0A5F9ZHB6;P49642;A0A3B3ITS8;F8VNY2;H0YIP2;F8VSB2	A0A5F9ZHB6;P49642;A0A3B3ITS8;F8VNY2	DNA primase small subunit;DNA primase	PRIM1
-0.41677	0.216238			6	21.6	42.1	25.3814	27.6564	P36952;P36952-2;C9JLM5	P36952;P36952-2	Serpin B5	SERPINB5
-0.0796457	0.215368			4	42.4	10.964	25.7043	26.4796	D6RIT7;D6RGC9;R4GMS9;D6RJD3;D6RID8;Q6P1K8;Q13888;D6RAW1	D6RIT7;D6RGC9;R4GMS9;D6RJD3;D6RID8;Q6P1K8;Q13888	General transcription factor IIH subunit 2-like protein;General transcription factor IIH subunit 2	GTF2H2C;GTF2H2
0.690104	0.215368			3	29.3	16.829	27.0843	26.9608	P50583	P50583	Bis(5-nucleosyl)-tetraphosphatase [asymmetrical]	NUDT2
0.484912	0.214622			5	16.9	41.361	27.1892	26.8989	A0A0D9SGE8;Q8IWS0-5;Q8IWS0-3;Q8IWS0;Q5JRC6;Q8IWS0-4;Q8IWS0-2	A0A0D9SGE8;Q8IWS0-5;Q8IWS0-3;Q8IWS0;Q5JRC6;Q8IWS0-4;Q8IWS0-2	PHD finger protein 6	PHF6
-0.0459228	0.214125			7	21.1	50.624	25.2225	28.389	Q13564-3;Q13564-2;Q13564;Q13564-4;J3QLH4;J3QRA5;J3KTE3;J3KRK3	Q13564-3;Q13564-2;Q13564;Q13564-4	NEDD8-activating enzyme E1 regulatory subunit	NAE1
0.31313	0.213752			6	13.7	48.799	28.4164	27.9161	A0A0C4DGS1;P39656-3;P39656;U3KQ84;P39656-2	A0A0C4DGS1;P39656-3;P39656;U3KQ84;P39656-2	Dolichyl-diphosphooligosaccharide--protein glycosyltransferase 48 kDa subunit	DDOST
0.0756011	0.213503			7	25.9	35.079	27.4822	28.3251	Q6UXN9;C9JBU3	Q6UXN9	WD repeat-containing protein 82	WDR82
-0.183949	0.213129			3	10.5	29.395	26.4273	26.4745	Q9Y676;A0A0G2JIC6	Q9Y676	28S ribosomal protein S18b, mitochondrial	MRPS18B
0.0102069	0.212507			6	12.3	66.111	25.3502	26.482	Q9BVQ7-2;Q9BVQ7;Q9BVQ7-3;H0YCA5	Q9BVQ7-2;Q9BVQ7;Q9BVQ7-3	Spermatogenesis-associated protein 5-like protein 1	SPATA5L1
-0.391607	0.212507			6	13.6	70.624	26.0036	28.6381	Q9Y450-4;Q9Y450;B7Z524;H0YDX7;J3QT46;H0YES5;E9PHZ9;E9PJ90;E9PN23;E9PS53;G5E991;E9PMN1;E9PLR4;Q9Y450-2	Q9Y450-4;Q9Y450;B7Z524;H0YDX7;J3QT46	HBS1-like protein	HBS1L
0.0251707	0.21176			15	7.2	268.57	26.6741	27.8713	A2RRP1;A2RRP1-2;H0Y5G7;C9JCM7;H7BZU5;H7C007	A2RRP1;A2RRP1-2;H0Y5G7	Neuroblastoma-amplified sequence	NBAS
0.0908535	0.211635			21	15.9	194.31	27.7235	29.1895	Q9Y5S2;H0YLY0	Q9Y5S2;H0YLY0	Serine/threonine-protein kinase MRCK beta	CDC42BPB
-0.198576	0.211511			4	9.5	52.228	25.0626	26.4555	Q92917	Q92917	G patch domain and KOW motifs-containing protein	GPKOW
0.066537	0.211511			7	18.1	49.721	26.8277	26.3545	Q9HD26-2;Q9HD26;F5H1Y4;Q9HD26-3;A0A0J9YVX5	Q9HD26-2;Q9HD26;F5H1Y4;Q9HD26-3	Golgi-associated PDZ and coiled-coil motif-containing protein	GOPC
0.14991	0.211261			30	62.1	59.256	32.671	33.3785	P11413;P11413-2;P11413-3;E7EUI8;E7EM57;E9PD92	P11413;P11413-2;P11413-3;E7EUI8;E7EM57;E9PD92	Glucose-6-phosphate 1-dehydrogenase	G6PD
-0.515666	0.210514			7	17.4	48.006	25.5787	27.2313	P82675;P82675-2	P82675;P82675-2	28S ribosomal protein S5, mitochondrial	MRPS5
0.109026	0.20964			28	67.8	38.604	33.697	33.668	P07355;P07355-2;H0YN42;H0YMD0;H0YMU9;A6NMY6;H0YKS4;H0YM50;H0YNP5;H0YN28;H0YL33;H0YMM1;H0YKZ7;H0YLV6;H0YMT9;H0YKX9;H0YNA0;H0YKL9;H0YMW4;H0YN52;H0YKV8;H0YMD9;H0YNB8;H0YKN4;H0YLE2	P07355;P07355-2;H0YN42;H0YMD0;H0YMU9;A6NMY6;H0YKS4;H0YM50;H0YNP5;H0YN28;H0YL33	Annexin A2;Annexin;Putative annexin A2-like protein	ANXA2;ANXA2P2
-0.745962	0.20964			4	6.5	98.663	25.0645	27.0871	Q14693;Q14693-2;Q14693-4;Q14693-3;Q14693-5;Q14693-7;H7C3T1;A0A0A0MS66	Q14693;Q14693-2;Q14693-4;Q14693-3;Q14693-5;Q14693-7;H7C3T1	Phosphatidate phosphatase LPIN1	LPIN1
0.266637	0.209266			9	23.7	45.098	27.4259	27.8123	P09543-2;P09543;C9K0L8;K7ERZ0;K7EN66;K7ERC4	P09543-2;P09543	2,3-cyclic-nucleotide 3-phosphodiesterase	CNP
0.021764	0.209266			32	27.6	152.78	30.643	30.0976	P52701;A0A494C0M1;P52701-3;P52701-4;A0A087WWJ1;P52701-2;A0A087WYT6;F8WAX8;C9JH55;F8W7G9;C9J8Y8;C9J7Y7	P52701;A0A494C0M1;P52701-3;P52701-4;A0A087WWJ1;P52701-2	DNA mismatch repair protein Msh6	MSH6
0.585924	0.209141			8	21.6	42.592	29.8021	27.9846	P39748;P39748-2;I3L3E9;F5H1Y3;CON__P01030;CON__ENSEMBL:ENSBTAP00000007350	P39748;P39748-2;I3L3E9	Flap endonuclease 1	FEN1
-0.271235	0.208892			7	29.7	35.853	28.8786	25.6423	P15121;E9PCX2;E9PEF9	P15121;E9PCX2	Aldose reductase	AKR1B1
-0.0364223	0.208892			16	52.8	39.149	30.0982	31.5358	Q9BV20;Q9BV20-2	Q9BV20;Q9BV20-2	Methylthioribose-1-phosphate isomerase	MRI1
0.148999	0.208767			3	11.7	25.588	25.5524	23.3311	K4DIA7;E9PMR4;P48509;E9PRJ3	K4DIA7;E9PMR4;P48509;E9PRJ3	Tetraspanin;CD151 antigen	CD151
-0.172717	0.208392			2	14.9	17.215	24.7486	31.7559	E9PRB3;J3KP30;Q5QJE6	E9PRB3;J3KP30;Q5QJE6	Deoxynucleotidyltransferase terminal-interacting protein 2	DNTTIP2
-0.125431	0.208392			12	20	96.695	27.6557	29.9327	P11216;H0Y4Z6	P11216	Glycogen phosphorylase, brain form	PYGB
-0.202821	0.208268			6	8	116.85	27.5931	28.1835	Q9UII4;E9PBL0	Q9UII4;E9PBL0	E3 ISG15--protein ligase HERC5	HERC5
0.561888	0.207893			6	2.8	331.07	25.8559	25.9767	O43149;O43149-3;I3L141;O43149-2	O43149;O43149-3	Zinc finger ZZ-type and EF-hand domain-containing protein 1	ZZEF1
0.00374607	0.207143			19	59.7	31.324	32.6737	32.4072	P15880;H0YEN5;I3L404;E9PMM9;E9PQD7;E9PM36;E9PPT0;H3BNG3;H0YE27	P15880;H0YEN5;I3L404;E9PMM9;E9PQD7;E9PM36;E9PPT0	40S ribosomal protein S2	RPS2
0.360982	0.207018			23	56.5	56.157	32.6574	32.8051	P55809;E9PDW2;P55809-2;Q9BYC2	P55809;E9PDW2	Succinyl-CoA:3-ketoacid coenzyme A transferase 1, mitochondrial	OXCT1
-0.133543	0.205643			1	1.9	59.267	23.0036	23.8323	Q9UPQ8	Q9UPQ8	Dolichol kinase	DOLK
0.145482	0.205393			8	29.9	34.96	24.7998	28.0536	Q9NZD8;Q9NZD8-2;H0YMB7;H0YKB0;H0YLT5;H0YKM6;H0YML6;H0YLD7;H0YLW1;H3BRR0	Q9NZD8;Q9NZD8-2;H0YMB7;H0YKB0;H0YLT5;H0YKM6	Maspardin	SPG21
-0.23204	0.205142			2	3.1	81.948	24.3845	25.7336	H0YDT0;Q96D71-2;Q96D71-4;Q96D71-3;Q96D71;H0YCR2;F2Z3L2;E9PMG1	H0YDT0;Q96D71-2;Q96D71-4;Q96D71-3;Q96D71;H0YCR2;F2Z3L2;E9PMG1	RalBP1-associated Eps domain-containing protein 1	REPS1
0.0869197	0.203765			14	45.7	41.213	28.0785	29.2947	P19784;H3BSA1;H3BV19;H3BNI9	P19784;H3BSA1	Casein kinase II subunit alpha	CSNK2A2
0.663481	0.203264			6	15.9	61.174	26.5356	28.4584	Q9H223	Q9H223	EH domain-containing protein 4	EHD4
0.0392789	0.203013			18	60.5	41.949	30.2568	31.4938	O60547;O60547-2	O60547;O60547-2	GDP-mannose 4,6 dehydratase	GMDS
-0.0265136	0.202637			5	4	161.8	24.7377	25.0308	C9JJN9;Q8N3P4-3;Q8N3P4;Q8N3P4-2	C9JJN9;Q8N3P4-3;Q8N3P4;Q8N3P4-2	Vacuolar protein sorting-associated protein 8 homolog	VPS8
0.675545	0.201885			3	24.8	14.285	27.3001	25.3328	O14737;Q3HM38;X6R2P6;K7ESJ4;O14737-2;K7EQA1	O14737;Q3HM38;X6R2P6;K7ESJ4;O14737-2	Programmed cell death protein 5	PDCD5
-0.217323	0.201885			6	23.6	30.86	27.5063	28.3383	Q3SXM5-2;Q3SXM5;H3BQI7;H3BT52;H3BNH5	Q3SXM5-2;Q3SXM5;H3BQI7;H3BT52	Inactive hydroxysteroid dehydrogenase-like protein 1	HSDL1
-0.107539	0.200128			8	17.2	50.736	27.7582	28.3742	A0A087WU65;A0A2R8YE10;Q9NRW7;A0A2R8YD95;A0A1B0GXI6;Q9NRW7-2;B7Z7G7;A0A2R8YF01;A0A2R8YEX8	A0A087WU65;A0A2R8YE10;Q9NRW7;A0A2R8YD95;A0A1B0GXI6;Q9NRW7-2	Vacuolar protein sorting-associated protein 45	VPS45
-0.00111126	0.200128			3	4	87.608	25.9751	25.2126	Q68EM7-2;Q68EM7-6;Q68EM7-5;Q68EM7;I3L4P0;I3L1S9;J3KRS3;F5H6L3;E7ERK8;Q68EM7-4;Q68EM7-3;Q17R89-2;Q17R89-3;Q17R89	Q68EM7-2;Q68EM7-6;Q68EM7-5;Q68EM7	Rho GTPase-activating protein 17	ARHGAP17
-0.139395	0.198871			24	20.1	157.18	30.236	29.9099	Q15021;E7EN77;F5GZK7;F5H431;REV__Q02790	Q15021;E7EN77	Condensin complex subunit 1	NCAPD2
0.284277	0.198368			10	48.4	24.831	32.1227	28.9706	P62906	P62906	60S ribosomal protein L10a	RPL10A
0.492212	0.198117			7	11	90.036	27.742	26.5617	G5E9D5;Q9BQ52-4;Q9BQ52;E7ES68;Q9BQ52-3;Q9BQ52-2;V9GZ72;H7C2I4;J3QRS2;V9GYU5;J3QL08;J3QLK4;V9GYS7	G5E9D5;Q9BQ52-4;Q9BQ52;E7ES68;Q9BQ52-3;Q9BQ52-2	Zinc phosphodiesterase ELAC protein 2	ELAC2
0.101381	0.197991			2	4.8	227.87	29.0555	28.9172	Q7Z406;Q7Z406-6;Q7Z406-2;Q7Z406-4;Q7Z406-5;M0QY43;A1L2Z2	Q7Z406;Q7Z406-6;Q7Z406-2;Q7Z406-4;Q7Z406-5;M0QY43	Myosin-14	MYH14
0.357608	0.196985			22	62.9	33.155	33.0132	33.2525	F8W6I7;P09651-2;P09651;P09651-3;F8VZ49;Q32P51;F8VTQ5;F8W646;A0A2R8Y4L2;H0YH80;F8VYN5	F8W6I7;P09651-2;P09651;P09651-3;F8VZ49;Q32P51;F8VTQ5;F8W646;A0A2R8Y4L2	Heterogeneous nuclear ribonucleoprotein A1;Heterogeneous nuclear ribonucleoprotein A1, N-terminally processed;Heterogeneous nuclear ribonucleoprotein A1-like 2	HNRNPA1;HNRNPA1L2
0.38405	0.195852			6	8	83.471	27.8061	28.8572	Q96RP9;F8WAU4;C9IZ01;Q96RP9-2	Q96RP9;F8WAU4;C9IZ01;Q96RP9-2	Elongation factor G, mitochondrial	GFM1
0.105008	0.195474			6	19.9	36.877	27.2588	26.8182	C9JZI1;P35249-2;P35249;C9JXZ7;C9JTT7;C9J8M3;C9JGY5;F8WE44;C9JW34	C9JZI1;P35249-2;P35249;C9JXZ7;C9JTT7;C9J8M3;C9JGY5;F8WE44	Replication factor C subunit 4	RFC4
-0.206462	0.194465			33	14.3	337.08	29.9326	30.8418	P25391;A0A1W2PQN4	P25391	Laminin subunit alpha-1	LAMA1
-0.0939868	0.192952			15	32.7	62.094	30.6394	30.9299	P19525;P19525-2;C9JZT2;F8WBH4	P19525;P19525-2	Interferon-induced, double-stranded RNA-activated protein kinase	EIF2AK2
0.446044	0.192825			12	42.9	37.106	29.055	29.3834	O43852;O43852-3;O43852-2;O43852-4;O43852-9;O43852-5;O43852-6;O43852-15;H0Y875;O43852-8;O43852-10;O43852-13;O43852-14;O43852-11;O43852-12;O43852-7	O43852;O43852-3;O43852-2;O43852-4;O43852-9;O43852-5;O43852-6;O43852-15;H0Y875;O43852-8;O43852-10	Calumenin	CALU
-0.444891	0.192447			3	10.1	37.499	22.9183	25.0587	Q5VT66;Q5VT66-2;A0A494C1P3;H7BYZ9;Q5VT66-3	Q5VT66;Q5VT66-2;A0A494C1P3	Mitochondrial amidoxime-reducing component 1	MARC1
0.0859685	0.192321			3	31.3	13.015	30.4689	28.9456	P62854;Q5JNZ5	P62854;Q5JNZ5	40S ribosomal protein S26;Putative 40S ribosomal protein S26-like 1	RPS26;RPS26P11
0.120617	0.192068			1	2	56.549	24.8265	24.7299	Q96HW7-2;Q96HW7-3;Q96HW7	Q96HW7-2;Q96HW7-3;Q96HW7	Integrator complex subunit 4	INTS4
0.477988	0.191942			3	14.7	31.194	25.1184	26.224	Q96S99;K7ELB8	Q96S99;K7ELB8	Pleckstrin homology domain-containing family F member 1	PLEKHF1
-0.0393252	0.191689			7	16.2	82.936	27.522	27.4652	P33897;A6NEP8	P33897	ATP-binding cassette sub-family D member 1	ABCD1
-0.0853589	0.191689			4	6	103.13	26.2412	27.8269	Q9BZQ8	Q9BZQ8	Protein Niban	FAM129A
0.081476	0.190678			18	48.8	42.741	30.8308	31.2589	P30740;P30740-2;C9J7N5;A0A0C4DGW9;P50453;O75830	P30740;P30740-2	Leukocyte elastase inhibitor	SERPINB1
0.316841	0.190425			4	70.4	11.665	26.1003	27.6334	P05387;H0YDD8	P05387;H0YDD8	60S acidic ribosomal protein P2	RPLP2
-0.178976	0.190172			13	8.5	211.18	28.4449	27.8582	Q6YHU6-3;Q6YHU6;Q6YHU6-2;H0Y3V5;Q6YHU6-6;Q6YHU6-5;H7BYZ4;B5MC89;Q6YHU6-4;B6ZDE5;F5H3M9	Q6YHU6-3;Q6YHU6;Q6YHU6-2;H0Y3V5;Q6YHU6-6;Q6YHU6-5	Thyroid adenoma-associated protein	THADA
-0.173921	0.18954			2	4.8	47.34	26.2466	27.6814	Q6GMV2;E2QRN5;F8WEJ9;C9IYN9	Q6GMV2;E2QRN5;F8WEJ9;C9IYN9	SET and MYND domain-containing protein 5	SMYD5
0.210139	0.188781			8	52.8	46.402	29.7577	30.5469	Q14240;Q14240-2;E7EQG2;E7EMV8;E9PBH4;C9JUF0	Q14240;Q14240-2;E7EQG2	Eukaryotic initiation factor 4A-II;Eukaryotic initiation factor 4A-II, N-terminally processed	EIF4A2
-0.0790665	0.188528			13	11	181.68	26.7061	28.5777	F5GWN5;O00750	F5GWN5;O00750	Phosphatidylinositol 4-phosphate 3-kinase C2 domain-containing subunit beta	PIK3C2B
-0.17454	0.188021			11	26.4	52.726	28.3669	28.8695	Q9H788;Q9H788-2;H0YAT1	Q9H788;Q9H788-2;H0YAT1	SH2 domain-containing protein 4A	SH2D4A
-0.539519	0.187388			5	7.9	90.309	26.2525	26.3896	E9PG22;Q8IW35;Q8IW35-2;F8WF91	E9PG22;Q8IW35;Q8IW35-2	Centrosomal protein of 97 kDa	CEP97
-0.00610107	0.18612			10	41.4	23.577	32.4379	31.0407	P40429;M0QYS1;Q8J015;Q6NVV1;M0QZU1;A0A096LPE0	P40429;M0QYS1;Q8J015	60S ribosomal protein L13a	RPL13A;RPL13a
-0.110168	0.185867			3	9.4	41.74	24.3437	26.976	Q9HCN4;Q9HCN4-3;Q9HCN4-2;Q9HCN4-4;Q9HCN4-5;F8WD09	Q9HCN4;Q9HCN4-3;Q9HCN4-2;Q9HCN4-4;Q9HCN4-5	GPN-loop GTPase 1	GPN1
0.305562	0.184725			2	9.6	20.745	26.8034	28.4147	C9JBI3;P78330;A0A1D5RMN5;C9JEJ7;F8WD74	C9JBI3;P78330;A0A1D5RMN5;C9JEJ7;F8WD74	Phosphoserine phosphatase	PSPH
0.156008	0.184344			5	29.7	25.357	29.2609	28.0384	P28072;A0A087X2I4;I3L3X7	P28072;A0A087X2I4;I3L3X7	Proteasome subunit beta type-6;Proteasome subunit beta type	PSMB6
-0.226645	0.18409			9	15.3	82.603	25.1139	29.36	F2Z2B9;Q9BSJ2;Q9BSJ2-4;Q9BSJ2-3;B3KTU7;R4GMM4	F2Z2B9;Q9BSJ2;Q9BSJ2-4;Q9BSJ2-3	Gamma-tubulin complex component 2	TUBGCP2
0.0806577	0.183328			27	36	69.491	32.1661	33.5391	Q96PK6;Q96PK6-2;A0A0A6YYI9;F8WDX3;A0A0A0MSL8;B8ZZ74;Q96PK6-3;Q96PK6-4	Q96PK6	RNA-binding protein 14	RBM14
-0.0104104	0.181039			7	9.5	99.31	26.9572	27.6415	A0A087WVM4;B7ZM99;Q6UB35;Q4VXM0;H0Y327;Q6UB35-2;Q4VXM1;Q5JYA8;Q5JYA3	A0A087WVM4;B7ZM99;Q6UB35	Monofunctional C1-tetrahydrofolate synthase, mitochondrial	MTHFD1L
0.183963	0.180912			8	42.1	21.728	32.1334	29.8964	J3QQ67;Q07020;G3V203;H0YHA7;Q07020-2;F8VYV2;F8VUA6;A0A075B7A0;F8VXR6	J3QQ67;Q07020;G3V203;H0YHA7;Q07020-2;F8VYV2;F8VUA6;A0A075B7A0	60S ribosomal protein L18	RPL18
0.193078	0.180912			44	65.4	73.62	33.2657	33.5259	P52272-2;P52272;A0A087X0X3;M0QZM1;M0R019;M0R2T0;M0R2I7;M0R0N3;M0QYQ7;M0QY96;M0R0Y6;M0QYL3	P52272-2;P52272;A0A087X0X3;M0QZM1	Heterogeneous nuclear ribonucleoprotein M	HNRNPM
-0.208244	0.179766			3	6.6	76.017	25.7139	26.4573	Q9UGJ1-2;Q9UGJ1;H3BQ12;H3BN56;H3BS59;H3BPU4	Q9UGJ1-2;Q9UGJ1	Gamma-tubulin complex component 4	TUBGCP4
0.0768327	0.179511			7	8.2	104.9	26.4861	27.5709	Q6VY07;Q6VY07-2;B4DF77;E9PNZ9;H0YE62;H0YF56	Q6VY07;Q6VY07-2;B4DF77;E9PNZ9	Phosphofurin acidic cluster sorting protein 1	PACS1
0.170438	0.178619			7	20.3	37.252	26.7455	28.4431	Q8WWH5	Q8WWH5	Probable tRNA pseudouridine synthase 1	TRUB1
-0.0531644	0.178237			10	35.5	32.182	30.4143	26.8413	I3L1P8;Q02978;Q02978-2	I3L1P8;Q02978;Q02978-2	Mitochondrial 2-oxoglutarate/malate carrier protein	SLC25A11
0.16877	0.177854			10	12.4	107.21	28.2161	29.074	Q5JR04;Q9HCE1;Q9HCE1-2	Q5JR04;Q9HCE1;Q9HCE1-2	Putative helicase MOV-10	MOV10
0.123666	0.176833			12	40.3	32.729	29.5828	30.3779	F2Z3J9;Q14914-2;Q14914;Q5JVP2;F6XGT7	F2Z3J9;Q14914-2;Q14914	Prostaglandin reductase 1	PTGR1
-0.617277	0.17645			3	3.4	95.478	25.4321	26.3752	Q15276-2;Q15276;A0A087WZZ3	Q15276-2;Q15276	Rab GTPase-binding effector protein 1	RABEP1
0.396379	0.176067			31	54.1	67.877	33.3985	33.9364	P29401;P29401-2;A0A0B4J1R6;E9PFF2;F8W888;F8WAX4	P29401;P29401-2;A0A0B4J1R6	Transketolase	TKT
0.573181	0.175301			14	43.9	28.916	30.8772	30.9878	G3V4W0;B4DY08;B2R5W2;G3V4C1;G3V2Q1;P07910-2;P07910;G3V576;P07910-4;G3V555;G3V575;P07910-3;G3V5X6;G3V3K6;G3V251;B4DSU6;G3V4M8;A0A0G2JPF8;A0A0G2JNQ3;P0DMR1;O60812;B7ZW38;B2RXH8;G3V2H6;G3V5V7;G3V2D6;E5RG71	G3V4W0;B4DY08;B2R5W2;G3V4C1;G3V2Q1;P07910-2;P07910;G3V576;P07910-4;G3V555;G3V575;P07910-3;G3V5X6;G3V3K6;G3V251;B4DSU6;G3V4M8;A0A0G2JPF8;A0A0G2JNQ3;P0DMR1;O60812;B7ZW38;B2RXH8	Heterogeneous nuclear ribonucleoproteins C1/C2;Heterogeneous nuclear ribonucleoprotein C-like 4;Heterogeneous nuclear ribonucleoprotein C-like 1;Heterogeneous nuclear ribonucleoprotein C-like 3;Heterogeneous nuclear ribonucleoprotein C-like 2	HNRNPC;HNRNPCL4;HNRNPCL1;HNRNPCL3;HNRNPCL2
-0.411809	0.173639			3	25.2	13.373	31.6872	31.7185	P60866;P60866-2;E5RJX2;E5RIP1;G3XAN0	P60866;P60866-2;E5RJX2	40S ribosomal protein S20	RPS20
0.0514416	0.173128			1	1.8	61.32	24.759	25.0323	H0Y8P4;Q8TED0-2;Q8TED0-3;Q8TED0	H0Y8P4;Q8TED0-2;Q8TED0-3;Q8TED0	U3 small nucleolar RNA-associated protein 15 homolog	UTP15
-0.260273	0.172744			6	10	80.152	26.2263	27.5778	Q9UBT7-2;Q9UBT7;Q9UBT7-3;Q5JTQ9;Q5JTQ6	Q9UBT7-2;Q9UBT7;Q9UBT7-3	Alpha-catulin	CTNNAL1
-0.0429323	0.172616			9	24.3	54.271	27.7435	29.3125	Q969S3	Q969S3	Zinc finger protein 622	ZNF622
0.513086	0.172103			2	3.8	116.1	24.231	25.2183	A0A2R8Y2F6;P42336	A0A2R8Y2F6;P42336	Phosphatidylinositol 4,5-bisphosphate 3-kinase catalytic subunit alpha isoform	PIK3CA
0.00748262	0.172103			6	15.5	46.674	26.259	28.2308	Q9ULX3;H3BUR4	Q9ULX3;H3BUR4	RNA-binding protein NOB1	NOB1
0.0786098	0.171463			15	20.8	133.07	27.0548	28.4596	A0A0U1RQV4;Q13464	A0A0U1RQV4;Q13464	Rho-associated protein kinase 1	ROCK1
-0.161169	0.170566			6	20.7	43.432	28.2804	28.566	A0A087WU02;Q96RQ1;H0YI50;F8VPA6;F8W0R1;H0YI58;F8VR88;H0YHJ8;F8VUZ2	A0A087WU02;Q96RQ1;H0YI50;F8VPA6;F8W0R1	Endoplasmic reticulum-Golgi intermediate compartment protein 2	ERGIC2
0.0271541	0.170566			21	44.4	50.315	32.4451	33.2466	P20073-2;P20073	P20073-2;P20073	Annexin A7	ANXA7
0.803144	0.16954			13	31.1	46.913	29.4804	29.0283	E7ETZ4;Q9Y6E2;Q75MG1;B5MCH7;E9PFD4;B5MCE7;E7EMS9;C9JF98;Q9Y6E2-2;E9PFE3;F8WDX8	E7ETZ4;Q9Y6E2;Q75MG1;B5MCH7;E9PFD4;B5MCE7	Basic leucine zipper and W2 domain-containing protein 2	BZW2
0.0176369	0.169027			26	36.5	87.334	31.4754	32.4445	P42224;P42224-2;J3KPM9;E7EPD2;D2KFR9;E7ENM1;H7BZB5;E9PH66	P42224;P42224-2;J3KPM9	Signal transducer and activator of transcription 1-alpha/beta;Signal transducer and activator of transcription	STAT1
0.275841	0.168899			5	63.4	49.906	33.1126	33.205	Q13885	Q13885	Tubulin beta-2A chain	TUBB2A
0.0560286	0.16877			4	3.4	150.78	22.7101	26.3829	Q9ULM3	Q9ULM3	YEATS domain-containing protein 2	YEATS2
0.226385	0.168642			36	53.6	87.088	32.4412	33.3078	P54886-2;P54886	P54886-2;P54886	Delta-1-pyrroline-5-carboxylate synthase;Glutamate 5-kinase;Gamma-glutamyl phosphate reductase	ALDH18A1
0.375735	0.168514			4	7.3	54.083	29.3193	30.6114	P11166	P11166	Solute carrier family 2, facilitated glucose transporter member 1	SLC2A1
0.145482	0.168257			55	31.4	236.51	30.7007	30.7503	Q14980-2;Q14980;A0A087WY61;Q14980-4;Q14980-3;H0YFY6;Q14980-5;F5H4J1;F5H6Y5;K4DIE0;F5H2F3;F5H3L6;F5H0Z7;F5H763;F5GZW1;F5H1L0;F8W6T3;F5GWK2;F5H073;F5H068;F5H7R5;F5H4Y4;F5GWA2	Q14980-2;Q14980;A0A087WY61;Q14980-4;Q14980-3	Nuclear mitotic apparatus protein 1	NUMA1
-0.167863	0.168			3	1.7	246.6	23.004	26.6099	H0Y6I0;Q13439-3;Q13439-4;Q13439;Q13439-5;C9JHJ5	H0Y6I0;Q13439-3;Q13439-4;Q13439;Q13439-5	Golgin subfamily A member 4	GOLGA4
0.151469	0.167358			77	26.9	417.27	30.9166	32.1256	Q709C8-3;Q709C8;Q709C8-4;Q709C8-2;A0A3B3IU50;A0A3B3IT88	Q709C8-3;Q709C8;Q709C8-4;Q709C8-2	Vacuolar protein sorting-associated protein 13C	VPS13C
0.0513026	0.166972			79	46.7	242.98	33.1567	33.5676	P27708;F8VPD4;H7C2E4;H7C3Z5;H7BZB3	P27708;F8VPD4	CAD protein;Glutamine-dependent carbamoyl-phosphate synthase;Aspartate carbamoyltransferase;Dihydroorotase	CAD
0.0611541	0.166715			17	18.5	106.92	29.6953	29.6242	O94906;O94906-2	O94906;O94906-2	Pre-mRNA-processing factor 6	PRPF6
-0.316941	0.16633			16	30.5	81.572	29.9898	31.6632	E9PHA2;Q15003;C9J470;Q15003-2;C9JZP1;H7C415	E9PHA2;Q15003;C9J470;Q15003-2	Condensin complex subunit 2	NCAPH
-0.174866	0.166073			14	38.7	103.96	28.6521	30.359	O94973;O94973-2;A0A0G2JS82;O94973-3;A0A0G2JQM1;E9PR62;A0A0G2JRF9;A0A0G2JQA4;A0A0G2JRS3;A0A0G2JS17;A0A0G2JQT9;H0YDE9;H0YEG0;E9PNC4;E9PQP4	O94973;O94973-2;A0A0G2JS82;O94973-3;A0A0G2JQM1	AP-2 complex subunit alpha-2	AP2A2
-0.132847	0.16543			6	12.3	72.757	26.5213	28.3522	O95905;O95905-3;O95905-2;C9J316;C9JGV1;F2Z2R1	O95905;O95905-3;O95905-2;C9J316	Protein SGT1	ECD
-0.00953884	0.164915			8	37.1	19.072	32.2132	31.7579	H0YKD8;P46779;P46779-2;P46779-3;H0YMF4;P46779-4;P46779-5;H0YLP6	H0YKD8;P46779;P46779-2;P46779-3;H0YMF4;P46779-4;P46779-5;H0YLP6	60S ribosomal protein L28	RPL28
0.11703	0.164014			20	37.7	66.408	30.5658	29.3797	P20700;E9PBF6;A0A0D9SFE5;A0A0D9SFY5	P20700;E9PBF6;A0A0D9SFE5	Lamin-B1	LMNB1
-0.114051	0.163756			16	46.7	40.746	28.6106	30.3244	P55039;A8MZF9;J3QKW7;J3QRI9;J3KRL5;J3QR71;J3QL90;J3QKV7;J3QLF3;J3QQI1	P55039;A8MZF9	Developmentally-regulated GTP-binding protein 2	DRG2
-0.00423328	0.163499			8	6.2	192.98	27.0477	25.7316	S4R393;S4R410;A7E2V4-5;A7E2V4;A7E2V4-3;A7E2V4-4;S4R3B3;H7C453;S4R3H3;A7E2V4-2;S4R3U7;H7BZ52;H0YCW2	S4R393;S4R410;A7E2V4-5;A7E2V4;A7E2V4-3;A7E2V4-4;S4R3B3;H7C453;S4R3H3;A7E2V4-2;S4R3U7;H7BZ52	Zinc finger SWIM domain-containing protein 8	ZSWIM8
0.889707	0.162468	+		8	23.8	46.836	29.3783	29.5394	P05455;E7ERC4;E9PGX9;E9PFL9	P05455;E7ERC4	Lupus La protein	SSB
-0.137045	0.161823			4	10.5	58.502	26.1897	25.4579	Q9Y3I1;Q9Y3I1-3;Q9Y3I1-2;F8WBR0;F8WDR9	Q9Y3I1;Q9Y3I1-3;Q9Y3I1-2	F-box only protein 7	FBXO7
0.445197	0.16092			5	9.7	81.222	26.2037	27.7376	A0A3B3IUB1;Q13144;A0A3B3ISX3;A0A3B3ITG6;A0A3B3ISS1;A0A3B3IS56;A0A3B3IRP4;A0A3B3ITQ2;A0A3B3IUF2;A0A3B3ISM8;H7C2X0;C9JRD9;A0A3B3IT53;A0A3B3ITK8;A0A3B3IST9;A0A3B3ISI2;A0A3B3ISV1	A0A3B3IUB1;Q13144;A0A3B3ISX3;A0A3B3ITG6	Translation initiation factor eIF-2B subunit epsilon	EIF2B5
0.187008	0.16092			4	16.3	102.75	25.4599	28.0349	K4DI93;Q13620-3;Q13620-1;Q13620;A6NE76	K4DI93;Q13620-3;Q13620-1;Q13620	Cullin-4B	CUL4B
0.333653	0.159888			5	15.9	37.551	26.8952	27.6326	Q9NZL9;Q9NZL9-3;Q9NZL9-4;Q9NZL9-2;E5RJR3;H7C0X7;Q9NZL9-5	Q9NZL9;Q9NZL9-3;Q9NZL9-4;Q9NZL9-2	Methionine adenosyltransferase 2 subunit beta	MAT2B
0.435415	0.159758			6	9.9	89.301	28.1068	27.1173	P46087;P46087-4;P46087-3;P46087-2;F5GWB7;F5H709;F5GYR3	P46087;P46087-4;P46087-3;P46087-2	Probable 28S rRNA (cytosine(4447)-C(5))-methyltransferase	NOP2
-0.529406	0.1595			4	3.2	158.55	23.9767	25.5942	Q6PL18;Q6PL18-2;A0A0B4J211	Q6PL18;Q6PL18-2	ATPase family AAA domain-containing protein 2	ATAD2
-0.477904	0.158725			6	14.3	43.537	24.1273	27.5894	Q96IZ6;A0A087WW35	Q96IZ6;A0A087WW35	Methyltransferase-like protein 2A	METTL2A
3.2224	0.15769	+		6	58.5	14.716	30.0307	25.1619	P09382;F8WEI7	P09382	Galectin-1	LGALS1
-0.0123881	0.157303			6	12.4	54.719	26.4675	28.149	F6TLX2;Q9HC38-2;I3L3Q4;Q9HC38;Q9HC38-3;I3L1F4;I3L1I0	F6TLX2;Q9HC38-2;I3L3Q4;Q9HC38	Glyoxalase domain-containing protein 4	GLOD4
0.452068	0.156914			34	49.7	72.332	33.971	35.1631	P11021	P11021	78 kDa glucose-regulated protein	HSPA5
-0.102217	0.156397			10	24.8	58.86	27.18	29.8698	P98082-2;P98082-3;P98082;D6RFF7;D6REB1;D6RIA5	P98082-2;P98082-3;P98082	Disabled homolog 2	DAB2
-0.688799	0.156008			6	6.4	121.18	27.0052	28.369	A0A087WYJ2;M0R2B7;P28340;M0QXE6;M0QXQ2;A0A2R8Y705;M0QZR8;M0R3H8;A0A2R8Y7K6	A0A087WYJ2;M0R2B7;P28340;M0QXE6;M0QXQ2;A0A2R8Y705;M0QZR8	DNA polymerase;DNA polymerase delta catalytic subunit	POLD1
0.871844	0.156008			8	40	26.788	28.2259	28.4565	P51858;P51858-2;P51858-3	P51858;P51858-2;P51858-3	Hepatoma-derived growth factor	HDGF
-0.248965	0.15562			7	6.7	136.55	27.0137	28.1483	J3KR97;Q9BTW9;Q9BTW9-4;Q9BTW9-5;I3L439;I3L0V3;I3L163;A0A0J9YVU1;I3L4D2;I3L3H4;I3L131;I3L143;A0A0J9YWI5;A0A0J9YVR1;Q9BTW9-3;A0A0J9YYG2;I3L1S3;I3L500	J3KR97;Q9BTW9;Q9BTW9-4;Q9BTW9-5;I3L439	Tubulin-specific chaperone D	TBCD
0.320311	0.155361			25	50.6	47.697	33.5215	33.4889	P36578;H3BM89;H3BTP7;H3BU31	P36578;H3BM89	60S ribosomal protein L4	RPL4
0.218595	0.155102			10	12.3	155.6	26.9676	27.4768	Q6P158;Q6P158-2;H7C109;A0A087WZ11;Q6P158-3;A0A087WW12	Q6P158;Q6P158-2	Putative ATP-dependent RNA helicase DHX57	DHX57
0.0213375	0.154194			1	19.4	100.3	25.3282	27.0507	A0A0G2JR96;A0A0G2JQT1	A0A0G2JR96;A0A0G2JQT1
0.0103502	0.153935			14	4.3	436.13	26.3323	26.48	F2Z2U4;Q9Y4A5-2;Q9Y4A5;H0Y4W2;A0A2R8YFJ4	F2Z2U4;Q9Y4A5-2;Q9Y4A5;H0Y4W2	Transformation/transcription domain-associated protein	TRRAP
3.34525	0.153546	+		9	65.7	11.737	32.8919	29.6685	P10599;P10599-2	P10599;P10599-2	Thioredoxin	TXN
-1.79867	0.153027	+		4	17.7	35.02	26.2957	28.7863	K7EQ02;K7EQ55;K7EK33;Q96EP5-2;Q96EP5	K7EQ02;K7EQ55;K7EK33;Q96EP5-2;Q96EP5	DAZ-associated protein 1	DAZAP1
0.252173	0.152508			8	35.1	33.36	28.5662	29.6494	P32322;P32322-3;E2QRB3;J3QKT4;P32322-2;J3KQ22;J3QL24;J3QLK9;J3QL23;J3QL32;J3KSA9;J3QR88	P32322;P32322-3;E2QRB3;J3QKT4;P32322-2;J3KQ22	Pyrroline-5-carboxylate reductase 1, mitochondrial;Pyrroline-5-carboxylate reductase	PYCR1
-0.209145	0.151989			4	17.1	35.407	23.1817	26.4613	Q9H2D1;A0A3B3IRK5;E5RGK5;E5RFL3;E5RGT9	Q9H2D1;A0A3B3IRK5	Mitochondrial folate transporter/carrier	SLC25A32
0.155102	0.151469			43	56	87.798	32.9023	34.0165	P47897;A0A1B0GVU9;P47897-2;B4DDN1;A0A0U1RQT0;H7C0R3;C9J165;A0A0U1RQE9;A0A0U1RRI9;A0A0U1RQL2;A0A0U1RQQ5;A0A0U1RQM8;A0A0U1RR66;A0A0U1RQU2;A0A0U1RQX5;A0A1B0GTT3;A0A0U1RRC8;A0A0U1RQJ6;A0A0U1RRJ7;A0A0U1RQX9;F2Z2V6;A0A0U1RQC3;A0A0U1RR79	P47897;A0A1B0GVU9;P47897-2;B4DDN1	Glutamine--tRNA ligase	QARS
0.166201	0.1503			4	10.2	52.771	26.8851	26.605	P28838-2;P28838;H0Y9Q1	P28838-2;P28838;H0Y9Q1	Cytosol aminopeptidase	LAP3
-0.366392	0.15017			9	30.4	35.776	27.5907	29.0416	Q9NRN7;E9PLW6;Q9NRN7-2;E9PNF3	Q9NRN7;E9PLW6	L-aminoadipate-semialdehyde dehydrogenase-phosphopantetheinyl transferase	AASDHPPT
-0.967335	0.14991			9	33.1	39.74	25.2581	29.0818	Q96MX6;Q96MX6-2;Q8ND98;H7C389	Q96MX6;Q96MX6-2;Q8ND98	WD repeat-containing protein 92	WDR92;DKFZp434B156
-0.0656571	0.14952			13	13.6	128.48	29.1895	29.9084	E9PDF6;O43795-2;O43795;H7C2Y7;E7EQD9;A0A0U1RRI3;Q9UBC5;G3V342	E9PDF6;O43795-2;O43795	Unconventional myosin-Ib	MYO1B
0.538637	0.148999			4	22.3	31.462	25.5132	27.7893	P10768;X6RA14;U3KQT1;H7BZT7	P10768;X6RA14;U3KQT1;H7BZT7	S-formylglutathione hydrolase	ESD
0.149389	0.148739			5	19.7	33.232	26.14	27.3321	P54920;M0R0Y2;M0R2M1;M0R058;M0R027;M0R0I4;M0R213	P54920;M0R0Y2;M0R2M1;M0R058	Alpha-soluble NSF attachment protein	NAPA
0.142479	0.148739			10	56.8	49.263	30.5734	31.6164	P55795	P55795	Heterogeneous nuclear ribonucleoprotein H2	HNRNPH2
-0.145286	0.147697			1	3.3	34.723	27.0671	28.2061	Q8N999-3;Q8N999	Q8N999-3;Q8N999	Uncharacterized protein C12orf29	C12orf29
-0.164011	0.147176			12	19.1	93.884	26.6055	29.8649	Q96CW5-2;Q96CW5;A0A3B3ITE3;A0A087WU06;Q96CW5-3;A0A0J9YX56;A0A0J9YX63;A0A087WZV5	Q96CW5-2;Q96CW5;A0A3B3ITE3	Gamma-tubulin complex component 3	TUBGCP3
0.0794293	0.146786			10	57.6	22.16	29.1576	29.8157	Q969X5-2;Q969X5;F2Z3Q5;F2Z2U2;Q969X5-3	Q969X5-2;Q969X5	Endoplasmic reticulum-Golgi intermediate compartment protein 1	ERGIC1
0.238053	0.146655			78	31.9	312.29	31.5812	32.2393	A0A3B3ITU8;A0A3B3IU04;A0A3F2YNW8;Q14643-4;Q14643-3;Q14643-8;Q14643-7;Q14643-5;Q14643-6;Q14643-2;Q14643;A0A3B3ITQ1;A0A3B3IU05;A0A3B3IU13;A0A3B3IRP0;A0A3B3ITM6;B7ZMI3;A0A3B3IRZ9;A0A3B3IS59;A0A3B3IRT5;A0A3B3ITM1;A0A3B3ISR4;A0A3B3ISE3;A0A3B3IS70;A0A3B3ITQ4;Q14571-2	A0A3B3ITU8;A0A3B3IU04;A0A3F2YNW8;Q14643-4;Q14643-3;Q14643-8;Q14643-7;Q14643-5;Q14643-6;Q14643-2;Q14643;A0A3B3ITQ1;A0A3B3IU05;A0A3B3IU13	Inositol 1,4,5-trisphosphate receptor type 1	ITPR1
0.0104934	0.146655			25	14.9	200.07	29.2189	30.1757	Q5VW36;S4R3N8;S4R450	Q5VW36	Focadhesin	FOCAD
0.173128	0.146394			5	35.3	17.827	28.2035	27.3019	H0YNW5;H0YKC5;P33316-2;P33316;A0A0C4DGL3;H0YMM5;H0YNJ9;H0YKI0;H0YMP1	H0YNW5;H0YKC5;P33316-2;P33316;A0A0C4DGL3;H0YMM5;H0YNJ9;H0YKI0	Deoxyuridine 5-triphosphate nucleotidohydrolase, mitochondrial	DUT
-0.178192	0.146003			16	65	34.095	31.2316	32.2143	P06493;A0A024QZP7;A0A087WZZ9;E5RIU6;P06493-2	P06493;A0A024QZP7;A0A087WZZ9;E5RIU6;P06493-2	Cyclin-dependent kinase 1	CDK1;CDC2
0.429857	0.144699			13	34.7	55.36	29.7247	28.6732	P09914;P09914-2;Q5T764	P09914;P09914-2	Interferon-induced protein with tetratricopeptide repeats 1	IFIT1
-0.345638	0.144568			2	3.9	59.58	24.1574	24.9203	Q9NUL7	Q9NUL7	Probable ATP-dependent RNA helicase DDX28	DDX28
0.0107799	0.144308			5	5.3	128.18	26.8628	26.6197	P35251-2;P35251;H0Y8U4	P35251-2;P35251	Replication factor C subunit 1	RFC1
0.308244	0.144177			44	63.2	73.68	33.9445	35.0529	P38646;A0A3B3ITI4;D6RJI2;H0YBG6;H0Y8S0;D6RA73;A0A3B3ITN1	P38646	Stress-70 protein, mitochondrial	HSPA9
-0.0644498	0.144046			14	10.9	149.04	28.6986	28.1791	Q8N122;Q8N122-3;Q8N122-2	Q8N122;Q8N122-3	Regulatory-associated protein of mTOR	RPTOR
-0.163058	0.143524			9	3.7	318.38	26.2007	26.1615	O75691	O75691	Small subunit processome component 20 homolog	UTP20
-0.116035	0.143524			14	59.1	35.39	29.7158	31.3137	P43897;P43897-2;C9JT21;C9JG32;F8VPA7;F8VS27;P43897-4;P43897-3;F8WCK2;A0A494C1M9	P43897;P43897-2;C9JT21	Elongation factor Ts, mitochondrial;Elongation factor Ts	TSFM
-0.084961	0.143524			23	32.6	87.644	29.3362	30.7981	Q9H4G0-2;Q9H4G0-4;Q9H4G0-3;H7C2K6	Q9H4G0-2;Q9H4G0-4;Q9H4G0-3;H7C2K6	Band 4.1-like protein 1	EPB41L1
0.178492	0.143393			14	47.3	33.428	30.9598	31.6173	P53004;C9J1E1	P53004	Biliverdin reductase A	BLVRA
-0.00106798	0.142609			36	31.8	150.46	31.4915	31.7203	A0A494C0R8;K7EIG1;I3L2B0;O75153;I3L4B5;I3L318	A0A494C0R8;K7EIG1;I3L2B0;O75153	Clustered mitochondria protein homolog	CLUH
0.0528332	0.142609			32	37.1	105.34	32.8174	33.807	Q99613;Q99613-2;B5ME19;H3BPE3;H3BPE4;H3BTY8	Q99613;Q99613-2;B5ME19	Eukaryotic translation initiation factor 3 subunit C;Eukaryotic translation initiation factor 3 subunit C-like protein	EIF3C;EIF3CL
0.140517	0.142479			4	11.9	49.612	24.6227	27.8711	F8W8R3;A0A087WWF6;P49005;H7C1B3;C9JHC7;C9JLE1	F8W8R3;A0A087WWF6;P49005;H7C1B3;C9JHC7	DNA polymerase delta subunit 2	POLD2
0.0352017	0.142348			21	50.3	60.125	30.5995	31.2501	C9JA08;Q96D46;C9J0B9;C9IZW9;C9K0C2;C9IY70	C9JA08;Q96D46;C9J0B9	60S ribosomal export protein NMD3	NMD3
0.123136	0.141956			5	2.4	287.37	25.8579	25.2862	O75962-5;O75962;E7EPJ7;O75962-2;O75962-4;E7EWP2;F5H228;A0A087X139;A0A1W2PRD7	O75962-5;O75962;E7EPJ7;O75962-2;O75962-4;E7EWP2	Triple functional domain protein	TRIO
0.10165	0.141825			11	51.5	22.127	33.3801	30.9304	P62081;B5MCP9;A0A2R8Y623	P62081;B5MCP9;A0A2R8Y623	40S ribosomal protein S7	RPS7
0.0229004	0.141694			12	5.8	309.22	27.6479	27.1775	O95071-2;O95071;E7EMW7;H0YBB4	O95071-2;O95071;E7EMW7	E3 ubiquitin-protein ligase UBR5	UBR5
-0.302831	0.141302			6	29.4	33.729	25.9764	28.2885	P11802;F8VYH9;F8VTV8;F8VWX7;F8VXD2;F8VZZ0;F8VZ51;P11802-2;F8W1L8;F8VZ13;F8VYY1;Q96BE9	P11802;F8VYH9;F8VTV8;F8VWX7;F8VXD2;F8VZZ0;F8VZ51;P11802-2	Cyclin-dependent kinase 4	CDK4
0.116764	0.140779			18	45.1	29.995	32.6823	30.4975	P62424;Q5T8U2;Q5T8U3	P62424;Q5T8U2;Q5T8U3	60S ribosomal protein L7a	RPL7A
0.0939657	0.140386			29	32.9	118.82	30.4595	31.8339	I3L2C7;P57678;I3L399;I3L4A4;E7EN12;I3L4M4;I3L1J7	I3L2C7;P57678	Gem-associated protein 4	GEMIN4
0.210638	0.140386			8	4.7	205.11	27.5214	26.9198	Q8TEM1;Q8TEM1-2	Q8TEM1;Q8TEM1-2	Nuclear pore membrane glycoprotein 210	NUP210
0.0385766	0.139993			8	30.9	40.925	26.2736	28.4466	O60256;E7EPA1;O60256-3;C9K0K7;O60256-4;O60256-2;C9JJS3;I3L0S1;C9JDU5;C9JDH0;E7EW35;I3L331;I3L164;I3L4G9	O60256;E7EPA1;O60256-3;C9K0K7;O60256-4;O60256-2;C9JJS3;I3L0S1;C9JDU5	Phosphoribosyl pyrophosphate synthase-associated protein 2	PRPSAP2
0.0683268	0.139601			4	13.7	39.385	24.5153	27.5726	Q96IR7	Q96IR7	4-hydroxyphenylpyruvate dioxygenase-like protein	HPDL
0.00848693	0.139339			15	30.2	68.137	29.242	28.4765	P27694;I3L4R8;I3L524;I3L2M5	P27694;I3L4R8	Replication protein A 70 kDa DNA-binding subunit;Replication protein A 70 kDa DNA-binding subunit, N-terminally processed	RPA1
0.156008	0.138814			11	17.1	77.528	28.9793	29.1305	O43395;O43395-3	O43395	U4/U6 small nuclear ribonucleoprotein Prp3	PRPF3
0.521754	0.138421			8	42.1	22.793	30.0392	28.3572	B4DLR8;P15559-3;P15559-2;P15559;H3BNV2;H3BRK3	B4DLR8;P15559-3;P15559-2;P15559;H3BNV2;H3BRK3	NAD(P)H dehydrogenase [quinone] 1	NQO1
0.156267	0.138421			2	8.4	28.511	27.9079	27.1359	O14732-2;O14732;K7EL65;K7ELF8	O14732-2;O14732;K7EL65;K7ELF8	Inositol monophosphatase 2	IMPA2
-0.0400222	0.137504			9	6.2	234.07	25.9006	27.4565	M0R300;M0R0P8;Q13459-2;Q13459;M0QZY4;M0R2J3	M0R300;M0R0P8;Q13459-2;Q13459	Unconventional myosin-IXb	MYO9B
0.0855606	0.137372			139	62.4	226.53	34.1447	34.7797	P35579;P35579-2;Q5BKV1;B1AH99;A0A0C4DFM8;A0A2R8Y4C3;REV__S4R3H4;REV__E7EQT4;REV__Q9UKV3-5;REV__Q9UKV3	P35579;P35579-2	Myosin-9	MYH9
0.1503	0.137241			8	39.3	32.962	26.4718	29.1117	Q96H79;Q96H79-2	Q96H79	Zinc finger CCCH-type antiviral protein 1-like	ZC3HAV1L
-0.185458	0.136979			3	11.6	100.41	25.0945	26.9598	O14787-2;O14787;A0A075B780;K7ENW1;K7ESC1;K7EMA3	O14787-2;O14787;A0A075B780	Transportin-2	TNPO2
-0.02283	0.136716			3	9.2	44.803	25.6785	27.0574	Q9NR50-3;Q9NR50-2;Q9NR50;H0Y580	Q9NR50-3;Q9NR50-2;Q9NR50;H0Y580	Translation initiation factor eIF-2B subunit gamma	EIF2B3
-0.0284251	0.136323			12	43.5	37.419	29.6964	30.8294	O00154-4;O00154-6;O00154-7;O00154;O00154-5;O00154-2;O00154-3;K7EKP8;Q6ZUV0	O00154-4;O00154-6;O00154-7;O00154;O00154-5;O00154-2;O00154-3;K7EKP8	Cytosolic acyl coenzyme A thioester hydrolase	ACOT7
-0.281316	0.136191			5	12.5	64.706	26.8488	27.6748	P41214;Q5SY38;P41214-2	P41214;Q5SY38;P41214-2	Eukaryotic translation initiation factor 2D	EIF2D
0.290424	0.13606			9	52	28.218	29.845	25.9824	Q04917;A2IDB2;F8WEB6;A2IDB1	Q04917;A2IDB2	14-3-3 protein eta	YWHAH
0.282025	0.135929			13	37	44.418	28.4914	29.2619	A0A2R8YD58;E7EU96;P68400;A0A2R8Y5A0;A0A2R8YDP2;A0A2R8YF43;A0A2R8YFU2;Q8NEV1;A0A2R8Y4D6;A0A2R8Y4H0;P68400-2;A0A2R8YEW1;V9GYA2;A0A2R8YCK2;A0A087WY74;A0A2R8YDY7;V9GYW6;A0A2R8Y3W6;A0A2R8Y797;A0A2R8YEL7;V9GY80;A0A2R8YF47;A0A2R8Y7T1;A0A2R8YCC9	A0A2R8YD58;E7EU96;P68400;A0A2R8Y5A0;A0A2R8YDP2;A0A2R8YF43;A0A2R8YFU2;Q8NEV1;A0A2R8Y4D6;A0A2R8Y4H0;P68400-2	Casein kinase II subunit alpha;Casein kinase II subunit alpha 3	CSNK2A1;CSNK2A3
0.0740944	0.135929			6	4.9	164.06	25.4804	25.4074	A0A2R8YFR7;A0A2R8YF49;Q12774;A0A5F9ZGZ6;A0A5F9ZH52;H0Y895;A5YM69;Q12774-2	A0A2R8YFR7;A0A2R8YF49;Q12774	Rho guanine nucleotide exchange factor 5	ARHGEF5
0.480782	0.135929			8	22.2	59.225	28.4869	28.4885	Q15646;Q15646-2;Q15646-3	Q15646;Q15646-2;Q15646-3	2-5-oligoadenylate synthase-like protein	OASL
-0.152885	0.135666			3	1.4	197.1	27.6079	27.6244	A6NN50;O75147;O75147-2;O75147-1;O75147-4;A8MSZ8	A6NN50;O75147;O75147-2;O75147-1;O75147-4	Obscurin-like protein 1	OBSL1
-0.0287489	0.135404			29	37.7	104.74	31.5621	32.169	P43246;A0A2R8YFH0;E9PHA6;A0A2R8Y6P0;A0A2R8YG02;P43246-2;A0A2R8Y7S8;C9J809;A0A2R8Y713	P43246;A0A2R8YFH0;E9PHA6;A0A2R8Y6P0;A0A2R8YG02;P43246-2;A0A2R8Y7S8	DNA mismatch repair protein Msh2	MSH2
0.485221	0.135272			4	7.2	82.175	25.943	27.5171	Q14684-2;Q14684	Q14684-2;Q14684	Ribosomal RNA processing protein 1 homolog B	RRP1B
0.0716254	0.135272			13	27.3	65.677	29.0923	29.836	Q9NRF8	Q9NRF8	CTP synthase 2	CTPS2
0.226755	0.134878			7	26.6	36.079	27.1892	28.6136	Q9Y5K5-2;Q9Y5K5-4;Q9Y5K5-3;Q9Y5K5;Q5LJB0;Q5LJA5;Q5LJA9;H0Y6Y4;H0Y4E0;H0Y4K0;H0Y636	Q9Y5K5-2;Q9Y5K5-4;Q9Y5K5-3;Q9Y5K5;Q5LJB0;Q5LJA5;Q5LJA9;H0Y6Y4;H0Y4E0	Ubiquitin carboxyl-terminal hydrolase isozyme L5;Ubiquitin carboxyl-terminal hydrolase	UCHL5
0.065848	0.134747			19	55.6	48.442	32.831	33.4198	P22695;H3BRG4;H3BSJ9;H3BP04;H3BUE4;H3BUI9;A0A087WVZ4	P22695;H3BRG4;H3BSJ9	Cytochrome b-c1 complex subunit 2, mitochondrial	UQCRC2
0.199751	0.134484			5	25.6	33.178	26.2112	27.6728	P25325;P25325-2;B1AH49	P25325;P25325-2;B1AH49	3-mercaptopyruvate sulfurtransferase;Sulfurtransferase	MPST
0.0308304	0.134089			13	57	33.824	29.0792	30.449	P19623;K7ESL0;K7EKM4;K7EQ47;K7EL89	P19623	Spermidine synthase	SRM
-0.0334071	0.133827			12	40.9	37.806	30.1478	31.1047	Q9UDY4;C9JUL4	Q9UDY4;C9JUL4	DnaJ homolog subfamily B member 4	DNAJB4
-0.0779392	0.133169			5	10	78.71	26.5292	28.0699	Q5T2E6;Q5T2E6-2;Q5T2E7	Q5T2E6;Q5T2E6-2	UPF0668 protein C10orf76	C10orf76
-0.0336138	0.131985			3	4.5	164.31	27.0642	25.0817	I3L2W2;Q96JN8-2;Q96JN8;K7EPS7;I3L2Z9;I3L100	I3L2W2;Q96JN8-2;Q96JN8;K7EPS7;I3L2Z9;I3L100	Neuralized-like protein 4	NEURL4
-0.0407937	0.131853			19	53.7	62.039	31.7441	32.6865	O15371-3;O15371;O15371-2;B0QYA5;B0QYA6;B0QYA8;B0QYA4;A0A0D9SGB5	O15371-3;O15371;O15371-2	Eukaryotic translation initiation factor 3 subunit D	EIF3D
-0.0418923	0.131326			8	21.5	40.04	29.213	29.5332	A0A087WUK2;O14979;O14979-3;O14979-2	A0A087WUK2;O14979;O14979-3;O14979-2	Heterogeneous nuclear ribonucleoprotein D-like	HNRNPDL
0.122739	0.130931			4	16.3	36.707	26.9324	26.5413	Q8NFH4;F8VTY2	Q8NFH4;F8VTY2	Nucleoporin Nup37	NUP37
0.13829	0.130931			13	23.1	74.324	28.4914	28.5123	Q96SB4;H3BLV9;Q96SB4-4;Q96SB4-3;D6RBM8;H7C5L6;H7C2I2;H7C521;A8MPP7;A8MPY5;E7ETV6;Q9UPE1-2;Q9UPE1-3;Q9UPE1-4;Q9UPE1;P78362;P78362-2	Q96SB4;H3BLV9;Q96SB4-4;Q96SB4-3	SRSF protein kinase 1	SRPK1
0.371169	0.130799			11	33.9	41.389	25.9497	29.2429	P28482;P28482-2;E9PJF0;E9PQW4;P27361-2;P27361-3;P27361;B3KR49;E9PBK7;H0YDH9;Q16659	P28482;P28482-2	Mitogen-activated protein kinase 1	MAPK1
-0.16075	0.130799			20	52.8	48.55	33.3642	33.9834	Q15645;H0YAL2;Q15645-2	Q15645	Pachytene checkpoint protein 2 homolog	TRIP13
0.0889556	0.130404			46	64.9	101.43	33.0077	34.2772	Q7Z2W4;C9J6P4;Q7Z2W4-2;Q7Z2W4-3;Q7Z2W4-4;H7C5K1;Q7Z2W4-5	Q7Z2W4;C9J6P4;Q7Z2W4-2;Q7Z2W4-3	Zinc finger CCCH-type antiviral protein 1	ZC3HAV1
0.464459	0.128821			4	9.5	45.972	26.8158	26.754	Q4G0N4-2;Q4G0N4;A0A0C4DGV3;B7Z8V7;Q4G0N4-3	Q4G0N4-2;Q4G0N4	NAD kinase 2, mitochondrial	NADK2
0.470407	0.128689			11	38.7	44.969	30.2922	30.5982	P18754;P18754-2;C9JW69;C9JRH2;C9J3R0;C9JMJ4;C9JQZ4	P18754;P18754-2;C9JW69;C9JRH2;C9J3R0;C9JMJ4;C9JQZ4	Regulator of chromosome condensation	RCC1
-0.0852671	0.128425			18	47.7	42.92	29.2837	30.1408	G8JLB3;Q9Y606-2;Q9Y606;F5H1S9;F5GXL3;F5GY32;F5H168;F8W9U5;F5H1B2	G8JLB3;Q9Y606-2;Q9Y606;F5H1S9	tRNA pseudouridine synthase;tRNA pseudouridine synthase A, mitochondrial	PUS1
-0.0193751	0.128029			9	16.7	64.668	29.1427	30.9021	R4GMZ0;P0CW18	R4GMZ0;P0CW18	Serine protease 56	PRSS56
-0.174931	0.127501			13	13.8	150.83	28.2027	27.4588	Q29RF7;Q29RF7-3;H0Y9L9;H0Y9L6	Q29RF7	Sister chromatid cohesion protein PDS5 homolog A	PDS5A
0.0315363	0.127369			4	14.4	51.812	26.6234	26.7007	Q13596-2;Q13596;Q13596-3;H0YK42;H0YK43	Q13596-2;Q13596;Q13596-3;H0YK42	Sorting nexin-1	SNX1
-0.109234	0.127237			24	35.5	96.328	29.9719	31.4181	H7BXI1;A0A499FIX8;A0FGR8-2;A0FGR8-6;A0A087WXU3;A0FGR8;A0FGR8-4;A0FGR8-5	H7BXI1;A0A499FIX8;A0FGR8-2;A0FGR8-6;A0A087WXU3;A0FGR8;A0FGR8-4	Extended synaptotagmin-2	ESYT2
-0.313334	0.126973			4	13.3	48.208	25.553	26.3941	J3QSV6;O76021;I3L3U9;I3L3C4;O76021-2;I3L1A3;I3L234	J3QSV6;O76021;I3L3U9;I3L3C4;O76021-2	Ribosomal L1 domain-containing protein 1	RSL1D1
0.297133	0.125651			4	12.6	44.017	26.8746	26.741	Q9Y697-2;Q9Y697;Q9Y697-3;F2Z2E7;A2A2M1;H7C0I5;H0YGN5	Q9Y697-2;Q9Y697;Q9Y697-3;F2Z2E7	Cysteine desulfurase, mitochondrial	NFS1
0.25181	0.125519			14	10.6	185.84	26.702	28.1491	Q8N1W1-4;Q8N1W1;Q8N1W1-6;Q8N1W1-3;Q8N1W1-5;D6RGZ3;Q8N1W1-2	Q8N1W1-4;Q8N1W1;Q8N1W1-6;Q8N1W1-3;Q8N1W1-5	Rho guanine nucleotide exchange factor 28	ARHGEF28
-0.0101925	0.125387			36	26.8	175.48	29.956	30.622	Q6PGP7;D6RCE2;H0Y964	Q6PGP7	Tetratricopeptide repeat protein 37	TTC37
-0.26557	0.124063			8	13	66.077	27.618	27.631	B5MCF9;O00541-2;O00541;B3KXD6;H7C267;H7BYY8	B5MCF9;O00541-2;O00541;B3KXD6	Pescadillo homolog	PES1
0.329526	0.124063			15	66.5	27.745	33.1959	32.6762	P63104;E7EX29;B0AZS6;E7ESK7;P63104-2;B7Z2E6;H0YB80;E9PD24;E7EVZ2;E5RIR4;E5RGE1	P63104;E7EX29;B0AZS6;E7ESK7;P63104-2;B7Z2E6;H0YB80	14-3-3 protein zeta/delta	YWHAZ
-0.064495	0.123004			15	19.9	96.631	28.0726	29.9571	Q6P3X3;A0A3B3IS02;H7C329;C9JVS4	Q6P3X3	Tetratricopeptide repeat protein 27	TTC27
0.0846086	0.122739			2	3.8	92.682	25.5124	27.0047	A0A2U3TZL8;H7BYN4;Q02241-2;Q02241;H0YMJ4;A0A2R8Y531;H0YME6;Q02241-3	A0A2U3TZL8;H7BYN4;Q02241-2;Q02241;H0YMJ4;A0A2R8Y531;H0YME6;Q02241-3	Kinesin-like protein;Kinesin-like protein KIF23	KIF23
0.461319	0.121546			7	11	73.476	27.0735	28.5779	G5E9W3;Q9UKF6	G5E9W3;Q9UKF6	Cleavage and polyadenylation specificity factor subunit 3	CPSF3
0.259544	0.121015			6	15.3	46.494	27.2597	29.1828	A0A0C4DGG1;Q9UKS6;E9PIY1;E9PJ75;E9PNM9	A0A0C4DGG1;Q9UKS6;E9PIY1	Protein kinase C and casein kinase substrate in neurons protein 3	PACSIN3
-0.0602619	0.121015			12	53.9	18.079	33.591	32.531	M0R117;Q02543;M0R3D6;M0R1A7;M0R0P7	M0R117;Q02543;M0R3D6;M0R1A7;M0R0P7	60S ribosomal protein L18a	RPL18A
-0.458505	0.121015			9	5.9	185.54	24.2543	28.0939	Q9ULH0-2;Q9ULH0-4;Q9ULH0;H0Y8E4;E9PH70;A0A1W2PPB7;Q9ULH0-3;H7C584;A0A1W2PPY4;Q9ULH0-5	Q9ULH0-2;Q9ULH0-4;Q9ULH0;H0Y8E4;E9PH70;A0A1W2PPB7;Q9ULH0-3	Kinase D-interacting substrate of 220 kDa	KIDINS220
0.17594	0.120219			11	23.5	62.846	29.111	28.4317	Q969V3-2;Q969V3;K7EMW4;A0A0C4DGP7;K7ELZ9;K7ENM2;K7EQ66;K7EN96	Q969V3-2;Q969V3;K7EMW4;A0A0C4DGP7;K7ELZ9;K7ENM2	Nicalin	NCLN
0.0359054	0.120086			7	23.4	40.183	27.7488	29.0572	A0A0C4DGA2;O75521-2;O75521;F8WAW4;F1LLU7;C9JB63;F8W6J1	A0A0C4DGA2;O75521-2;O75521;F8WAW4;F1LLU7;C9JB63	Enoyl-CoA delta isomerase 2, mitochondrial	ECI2
-0.0903113	0.119821			11	14.9	92.27	28.4461	29.4775	Q8IXQ6-2;Q8IXQ6;Q8IXQ6-3;G5E9U8	Q8IXQ6-2;Q8IXQ6;Q8IXQ6-3	Poly [ADP-ribose] polymerase 9	PARP9
-0.0934018	0.118626			18	19.6	121.17	29.0537	30.316	Q9Y6K5;F8VS35;F8VWK9;H0YHL3	Q9Y6K5	2-5-oligoadenylate synthase 3	OAS3
0.139601	0.118493			9	21.2	56.547	28.0272	30.0312	Q96GM8;Q96GM8-2	Q96GM8;Q96GM8-2	Target of EGR1 protein 1	TOE1
0.440421	0.11836			6	26.6	37.119	25.5466	28.5395	A0A087WXS7;O43681;K7ERW9	A0A087WXS7;O43681;K7ERW9	ATPase ASNA1	ASNA1
0.15069	0.118094			19	42.2	67.299	31.0408	31.7135	P31040-2;P31040;D6RFM5;A0A087X1I3;P31040-3;A0A494C1T6;H0Y8X1	P31040-2;P31040;D6RFM5;A0A087X1I3;P31040-3	Succinate dehydrogenase [ubiquinone] flavoprotein subunit, mitochondrial	SDHA
0.0255958	0.117828			15	41.8	47.828	30.5123	30.4589	Q96Q11-2;Q96Q11;A0A494C181;A0A494C1D4;F8W8C3;A0A494C1L4;A0A494C0A0;A0A494C0Y2;C9JRS7;A0A494C0N8;A0A494C1P4;A0A494BZV5;Q96Q11-3	Q96Q11-2;Q96Q11	CCA tRNA nucleotidyltransferase 1, mitochondrial	TRNT1
-0.00267147	0.117562			2	9.4	31.263	29.1476	29.5852	B5MCT7;A8MX49;P49593-2;P49593;C9J2F3	B5MCT7;A8MX49;P49593-2;P49593;C9J2F3	Protein phosphatase 1F	PPM1F
0.675997	0.116631			8	14.3	76.837	27.06	27.0801	A0A2R8YD50;P51659;E7ER27;E7EWE5;P51659-3;P51659-2;A0A2R8YDT8;A0A2R8YF45;A0A2R8Y7L2;G5E9S2;E7ET17;E7EPL9;A0A2R8YEG2;A0A2R8Y7W2	A0A2R8YD50;P51659;E7ER27;E7EWE5;P51659-3;P51659-2;A0A2R8YDT8;A0A2R8YF45;A0A2R8Y7L2;G5E9S2;E7ET17	Peroxisomal multifunctional enzyme type 2;(3R)-hydroxyacyl-CoA dehydrogenase;Enoyl-CoA hydratase 2	HSD17B4
-1.57695	0.116098	+		1	9	19.343	27.4398	26.2651	O75607	O75607	Nucleoplasmin-3	NPM3
-0.124283	0.115699			34	38.3	151.66	30.6902	31.873	Q6P2E9;Q6P2E9-2;I3L2F4;I3L3M2;I3L0V0	Q6P2E9;Q6P2E9-2	Enhancer of mRNA-decapping protein 4	EDC4
0.0496307	0.115566			14	62.4	28.864	31.043	28.4849	A0A087X020;Q9Y3A5;F8WE72	A0A087X020;Q9Y3A5	Ribosome maturation protein SBDS	SBDS
1.33937	0.115433	+		9	16.6	73.06	29.1446	26.6737	A0A499FI48;P13667	A0A499FI48;P13667	Protein disulfide-isomerase A4	PDIA4
-0.278671	0.115433			21	13.6	217.46	28.3133	29.2157	Q5T5U3;A0A087WW76;A0A452Q6Z5;A0A1B0GV73;Q5T5U3-3;E7ESW5;A0A1B0GTZ9;Q5JSD8;H0Y468;A0A1B0GW11;H0Y5T2	Q5T5U3;A0A087WW76;A0A452Q6Z5;A0A1B0GV73	Rho GTPase-activating protein 21	ARHGAP21
0.217851	0.115433			5	9.1	74.354	26.418	28.5727	Q7L2J0;Q7L2J0-2	Q7L2J0	7SK snRNA methylphosphate capping enzyme	MEPCE
0.0526941	0.115166			6	17.1	66.137	24.6699	27.2884	Q15833-2;Q15833;Q15833-3;M0R0M7;M0QZ54;M0R118;M0R376;M0R1A1;A0A087WUN8	Q15833-2;Q15833;Q15833-3;M0R0M7;M0QZ54;M0R118	Syntaxin-binding protein 2	STXBP2
0.041243	0.115033			5	8.7	71.707	25.1226	26.7036	A0A3B3ISK9;Q4G176;F5H5A1;F5H362;F5H755;H0YGC7;F5H2G6;F5H3B2;H0YH37;F5GX20	A0A3B3ISK9;Q4G176;F5H5A1;F5H362;F5H755	Acyl-CoA synthetase family member 3, mitochondrial	ACSF3
0.199876	0.114234			3	5.2	69.922	24.014	26.4005	Q9NW13-2;Q9NW13;H7C5G8;C9JE21;C9JAA9	Q9NW13-2;Q9NW13	RNA-binding protein 28	RBM28
0.0160683	0.113567			15	17.7	114.71	29.2908	29.4008	O14617-4;O14617;O14617-5;O14617-3;O14617-2;A0A2R8Y611;A0A2R8Y4J3;K7ELX8;A0A087WYN6	O14617-4;O14617;O14617-5;O14617-3;O14617-2;A0A2R8Y611	AP-3 complex subunit delta-1	AP3D1
-0.0452081	0.1133			26	13.7	251.46	29.5995	29.8595	Q8N3C0;Q8N3C0-4	Q8N3C0	Activating signal cointegrator 1 complex subunit 3	ASCC3
0.269871	0.1133			11	27	53.198	29.6615	30.1304	Q9Y2Z4;H0YHS6	Q9Y2Z4;H0YHS6	Tyrosine--tRNA ligase, mitochondrial;Tyrosine--tRNA ligase	YARS2
-0.0325067	0.113034			22	64.6	38.438	32.494	33.5357	Q9Y3F4;Q9Y3F4-2;H0YH33	Q9Y3F4;Q9Y3F4-2	Serine-threonine kinase receptor-associated protein	STRAP
-0.186032	0.112633			5	5.1	114.21	27.8171	26.9466	A0A494C1N2;Q9BXL6;A0A494C0J4;Q9BXL6-2;I3L414;A0A494BZY0;A0A494C199;A0A3B3ITQ9;I3L3F1	A0A494C1N2;Q9BXL6;A0A494C0J4;Q9BXL6-2	Caspase recruitment domain-containing protein 14	CARD14
0.0640551	0.112633			2	4.7	51.029	26.0047	26.6566	Q6NUT3-2;Q6NUT3-4;Q6NUT3;Q6NUT3-3	Q6NUT3-2;Q6NUT3-4;Q6NUT3;Q6NUT3-3	Major facilitator superfamily domain-containing protein 12	MFSD12
0.264116	0.111699			8	18.5	58.042	27.9101	29.938	Q13177;A0A087X294;O75914-2;O75914;O75914-4;O75914-3;B1AKS5;H7C1X3;E9PM17;B3KNX7;Q13153;Q13153-2	Q13177	Serine/threonine-protein kinase PAK 2;PAK-2p27;PAK-2p34	PAK2
-0.112147	0.111699			9	31	39.154	26.366	28.8698	Q4G0F5;H0YCI7	Q4G0F5	Vacuolar protein sorting-associated protein 26B	VPS26B
-0.0311941	0.111566			24	16.9	196.04	28.4661	29.9925	Q5SRE5;Q5SRE5-2;H7C4K7	Q5SRE5;Q5SRE5-2	Nucleoporin NUP188 homolog	NUP188
0.0698396	0.111298			31	20.5	212.48	30.3401	30.8689	A0A494C1F2;P35658-2;P35658-4;P35658;P35658-3;P35658-5;A0A0A0MSW3;A0A494BZU9;H0Y837;E9PKD2;B7ZAV2;H0YF36;H0YDS4;A0A494C0J0;A0A494C104	A0A494C1F2;P35658-2;P35658-4;P35658;P35658-3;P35658-5;A0A0A0MSW3	Nuclear pore complex protein Nup214	NUP214
0.609944	0.111298			1	2.5	40.127	23.9707	24.4605	D6RJA0;Q8WTS6	D6RJA0;Q8WTS6	Histone-lysine N-methyltransferase SETD7	SETD7
0.160662	0.111165			6	10.8	53.496	28.645	29.0251	H3BPE7;P35637-2;P35637	H3BPE7;P35637-2;P35637	RNA-binding protein FUS	FUS
-0.139442	0.110898			37	37.4	113.08	32.6246	31.7712	P09874;Q5VX84;Q5VX85	P09874	Poly [ADP-ribose] polymerase 1	PARP1
-0.0937097	0.110764			27	51.4	46.108	33.8892	34.1418	P39023;G5E9G0;H7C422;B5MCW2;H7C3M2;F8WCR1;Q92901	P39023;G5E9G0;H7C422	60S ribosomal protein L3	RPL3
-0.179564	0.11063			20	61.6	39.178	30.7178	31.6988	G3V5T9;P24941;P24941-2;E7ESI2;Q00526;G3V317;K7EJ83;K7ELV5	G3V5T9;P24941;P24941-2;E7ESI2	Cyclin-dependent kinase 2	CDK2
0.0221902	0.11063			6	8.6	97.805	26.1242	28.5686	Q86UK7-2;Q86UK7-3;Q86UK7;H3BQQ2;H3BPG6;H3BR87;Q86UK7-4	Q86UK7-2;Q86UK7-3;Q86UK7;H3BQQ2;H3BPG6	Zinc finger protein 598	ZNF598
0.139208	0.11063			4	10.9	41.135	25.2445	26.4084	Q9UI08-4;Q9UI08-3;Q9UI08;Q9UI08-2;H0YJN0;Q9UI08-5;H0YJL6;G3V314	Q9UI08-4;Q9UI08-3;Q9UI08;Q9UI08-2;H0YJN0;Q9UI08-5;H0YJL6;G3V314	Ena/VASP-like protein	EVL
-0.105768	0.11023			53	43.2	168.59	31.9066	32.5351	Q8TEQ6	Q8TEQ6	Gem-associated protein 5	GEMIN5
0.135404	0.110096			5	24.3	37.725	27.1935	28.6966	E5RHW4;O94905;E5RJ09;O94905-2;O94905-3	E5RHW4;O94905;E5RJ09	Erlin-2	ERLIN2
0.0721745	0.109962			13	28.1	43.867	30.3764	30.8879	Q8NBY1;B4E0Y9;Q9P289;Q9P289-2;Q9P289-3;B4DR80;Q9Y6E0-2;Q9Y6E0;H0Y630;C9JDH9;C9J6L2;C9JCC0;C9J232;H7C279;O00506-3;O00506-2;O00506;C9JJV0;Q5JV98;Q5JV99	Q8NBY1;B4E0Y9;Q9P289;Q9P289-2;Q9P289-3;B4DR80;Q9Y6E0-2;Q9Y6E0;H0Y630	Serine/threonine-protein kinase 26;Serine/threonine-protein kinase 24;Serine/threonine-protein kinase 24 36 kDa subunit;Serine/threonine-protein kinase 24 12 kDa subunit	STK26;STK24
0.0423643	0.109962			23	71.3	38.274	31.9074	32.3912	O95433;O95433-2;G3V438;H0YJG7;G3V3W9;H0YJU2;H0YJ63	O95433;O95433-2	Activator of 90 kDa heat shock protein ATPase homolog 1	AHSA1
2.59653	0.109695	+		6	3.7	209.02	25.208	26.0964	A6NNK5;Q12888;Q12888-3;Q12888-2;H7BZY0;H7C3N7	A6NNK5;Q12888;Q12888-3;Q12888-2	Tumor suppressor p53-binding protein 1	TP53BP1
0.0999011	0.109695			23	73.3	49.973	31.9475	32.8763	P13489;H0YCR7;E9PIM9;E9PMJ3;E9PLZ3;E9PIK5;E9PMN0;E9PMA9;E9PR82;E9PMI1	P13489;H0YCR7	Ribonuclease inhibitor	RNH1
0.0909888	0.109294			18	7.5	317.03	27.7554	28.4952	P21359-2;P21359-6;P21359;H0Y465;J3KSB5;P21359-4;P21359-3;P21359-5;J3KRT8;J3QQN8;J3QSG6;J3QLS2;A0A1W2PPA7;J3KSX8	P21359-2;P21359-6;P21359;H0Y465;J3KSB5;P21359-4	Neurofibromin;Neurofibromin truncated	NF1
-0.382288	0.10916			3	6.7	50.282	26.3603	25.1723	O43913;O43913-2	O43913	Origin recognition complex subunit 5	ORC5
-0.19276	0.10916			14	44.9	39.157	29.2161	29.7937	P35250;P35250-2;A0A087WVY3;H7C5P4;H7C5P1;H7C5Q7;F8WC37;H7C5A0;H7C5G4;H7C5S7	P35250;P35250-2;A0A087WVY3	Replication factor C subunit 2	RFC2
0.569686	0.10916			5	13.3	42.127	26.7191	27.7167	Q8TB61-3;Q8TB61-2;Q8TB61;Q8TB61-5;Q8TB61-4	Q8TB61-3;Q8TB61-2;Q8TB61;Q8TB61-5;Q8TB61-4	Adenosine 3-phospho 5-phosphosulfate transporter 1	SLC35B2
0.222434	0.108491			23	22.5	123.74	27.93	29.8006	P42702;D6RF33;H0YAF2	P42702	Leukemia inhibitory factor receptor	LIFR
0.173255	0.108357			19	43.1	43.295	30.2617	30.987	P08559;P08559-2;P08559-4;P08559-3;Q5JPU3;Q5JPT9;Q5JPU0;Q5JPU1;P29803;Q5JPU2	P08559;P08559-2;P08559-4;P08559-3	Pyruvate dehydrogenase E1 component subunit alpha, somatic form, mitochondrial	PDHA1
0.179893	0.108357			9	9.5	122.87	26.9887	27.449	Q92922;F8WE13	Q92922	SWI/SNF complex subunit SMARCC1	SMARCC1
0.135404	0.10809			4	8.4	55.386	27.4674	28.6468	A0A494C0G1;H0Y987;O95394;O95394-3;O95394-4;A0A087WT27;A0A494C1Q4;J3KN95;A0A494C1E2;H0Y8I3;D6RCD1;D6RC77;D6RCQ8;D6RF77;A0A494C163;A0A494C099	A0A494C0G1;H0Y987;O95394;O95394-3;O95394-4;A0A087WT27;A0A494C1Q4;J3KN95;A0A494C1E2;H0Y8I3	Phosphoacetylglucosamine mutase	PGM3
-0.313567	0.107554			10	13	102.69	27.8173	29.1094	P49916-3;P49916;P49916-4;P49916-2;K7ERZ5;K7EQB6	P49916-3;P49916;P49916-4;P49916-2	DNA ligase 3	LIG3
-0.067833	0.107286			24	5.7	632.81	26.3269	28.8367	Q9NU22;Q5T795	Q9NU22	Midasin	MDN1
0.766468	0.107018			33	82.5	44.614	34.2529	34.3076	P00558;P00558-2;P07205	P00558;P00558-2	Phosphoglycerate kinase 1	PGK1
-0.113146	0.107018			17	61.3	30.84	32.2638	33.0891	Q13151	Q13151	Heterogeneous nuclear ribonucleoprotein A0	HNRNPA0
0.271784	0.107018			9	5.6	206.89	25.8888	27.1593	Q5JRA6-2;Q5JRA6;A0A0A0MRH6;Q5JRA6-4	Q5JRA6-2;Q5JRA6;A0A0A0MRH6	Melanoma inhibitory activity protein 3	MIA3
0.128821	0.10608			23	51.5	54.529	32.885	33.2844	Q16658;C9JFC0;A0A0A0MSB2;C9JPH9	Q16658	Fascin	FSCN1
0.123004	0.105946			18	41.1	74.403	30.2637	31.8651	Q14166	Q14166	Tubulin--tyrosine ligase-like protein 12	TTLL12
-0.21486	0.105812			34	54.4	83.125	32.2466	33.2324	P40763-3;P40763;P40763-2;G8JLH9;K7EP08	P40763-3;P40763;P40763-2;G8JLH9	Signal transducer and activator of transcription 3;Signal transducer and activator of transcription	STAT3
-0.154972	0.105544			17	18.6	128.79	30.6457	30.439	Q9Y2A7;Q9Y2A7-2	Q9Y2A7;Q9Y2A7-2	Nck-associated protein 1	NCKAP1
0.572502	0.105276			8	15.2	74.605	27.5007	28.0573	O76094;O76094-2;D6RDY6;R4GNC1	O76094;O76094-2;D6RDY6	Signal recognition particle subunit SRP72	SRP72
0.105276	0.104739			14	21.1	78.873	28.0003	29.5663	Q9H6R0;I3L1L6;Q9H6R0-2;Q05BE5;I3L0M5	Q9H6R0;I3L1L6;Q9H6R0-2	Putative ATP-dependent RNA helicase DHX33	DHX33
0.541713	0.104605			3	3.6	99.268	25.2045	25.9604	Q14CX7-2;Q14CX7	Q14CX7-2;Q14CX7	N-alpha-acetyltransferase 25, NatB auxiliary subunit	NAA25
0.14274	0.104337			3	16.5	26.352	29.9107	27.2632	Q15125;C9J719;C9JJ78;A0A494C0F3	Q15125;C9J719;C9JJ78;A0A494C0F3	3-beta-hydroxysteroid-Delta(8),Delta(7)-isomerase	EBP
-0.0878101	0.104068			3	11.2	45.615	27.4153	27.7526	M0QXN5;P37198;M0QX10;M0QYY0;M0QX13;M0QZL5;M0R1S1;M0QX64;M0R302	M0QXN5;P37198	Nuclear pore glycoprotein p62	NUP62
0.103128	0.103665			16	68.4	29.404	32.4658	32.5813	C9J9K3;A0A0C4DG17;P08865;F8WD59	C9J9K3;A0A0C4DG17;P08865;F8WD59	40S ribosomal protein SA	RPSA
-0.00290272	0.103263			4	21.8	51.998	26.7546	28.8433	Q92769-3;Q92769;E5RFI6;E5RJ04;E5RGV4;E5RHE7;E5RH52;E5RG37;E5RFP9;H3BM24;E5RK19	Q92769-3;Q92769;E5RFI6;E5RJ04;E5RGV4;E5RHE7;E5RH52;E5RG37;E5RFP9;H3BM24	Histone deacetylase 2	HDAC2
-0.0228593	0.102725			11	14.2	119.94	28.31	29.2862	O15397;O15397-2;F5H244;F5H2I3	O15397;O15397-2	Importin-8	IPO8
1.96839	0.102725	+		5	46.2	14.839	32.6491	31.9354	P62244;I3L3P7;I3L246;H3BN98;H3BV27;H3BT37;I3L303	P62244;I3L3P7;I3L246;H3BN98	40S ribosomal protein S15a	RPS15A
-0.0890525	0.102188			8	15.6	85.076	27.1786	28.0617	Q9UJX4;F5H0F9;Q9UJX4-3;H0YFB5;F5GY68;Q9UJX4-2;F5H3S5;F5H0N1;F5GZ05	Q9UJX4;F5H0F9;Q9UJX4-3;H0YFB5;F5GY68	Anaphase-promoting complex subunit 5	ANAPC5
-0.238561	0.101919			9	26.4	36.804	28.5575	29.5938	Q8WVY7	Q8WVY7	Ubiquitin-like domain-containing CTD phosphatase 1	UBLCP1
-0.0308845	0.10165			118	26.6	591.4	30.9573	32.2821	A0A0A0MTR7;A0A0A0MTC1;Q63HN8;Q63HN8-4;Q63HN8-5;Q63HN8-6;I3L3H9	A0A0A0MTR7;A0A0A0MTC1;Q63HN8;Q63HN8-4	E3 ubiquitin-protein ligase RNF213	RNF213
-0.00604312	0.10165			10	29.9	44.256	28.2383	29.4666	H0Y2X5;P47895;H0YNQ3;H0YKF9;H0YMG7;O94788-4;O94788-3;O94788	H0Y2X5;P47895	Aldehyde dehydrogenase family 1 member A3	ALDH1A3
-0.0241498	0.101381			29	56.5	54.231	33.9615	34.5777	Q15233;Q15233-2;H7C367;C9JYS8;C9IZL7;C9J4X2	Q15233;Q15233-2;H7C367;C9JYS8	Non-POU domain-containing octamer-binding protein	NONO
-0.0210429	0.100843			2	13.1	21.142	24.9292	24.1641	Q8NFH5-3;Q8NFH5-2;Q8NFH5	Q8NFH5-3;Q8NFH5-2;Q8NFH5	Nucleoporin NUP53	NUP35
-0.168334	0.100036			25	20	184.71	28.5076	29.8919	A0A1B0GV47;Q7Z4S6-5;Q7Z4S6-2;Q7Z4S6;Q7Z4S6-4;Q7Z4S6-6;Q7Z4S6-3;H0YHT2;H0YIM7;H0YIM6;H0YI78;H0YHG9;Q86VH2-3;Q86VH2-2;Q86VH2	A0A1B0GV47;Q7Z4S6-5;Q7Z4S6-2;Q7Z4S6;Q7Z4S6-4;Q7Z4S6-6;Q7Z4S6-3	Kinesin-like protein KIF21A	KIF21A
-0.404057	0.0996318			1	3	67.534	24.9556	25.6744	C9J3F6;Q92609;Q92609-2	C9J3F6;Q92609;Q92609-2	TBC1 domain family member 5	TBC1D5
0.492007	0.0994973			11	29.7	40.538	29.9732	30.4971	Q7L1Q6-2;Q7L1Q6;Q7L1Q6-4;Q7L1Q6-3;C9IZ80;C9JFN4;C9J188;C9JWF5;C9JV57;H0Y503	Q7L1Q6-2;Q7L1Q6;Q7L1Q6-4;Q7L1Q6-3;C9IZ80	Basic leucine zipper and W2 domain-containing protein 1	BZW1
-0.121361	0.0993626			5	4.5	136.57	23.7782	26.1188	A0A087WYF6;F8W7U3;J3KP36;A0A0A0MR88;A0A096LPC5;Q9Y4E1-5;Q9Y4E1-3;Q9Y4E1-2;Q9Y4E1-1;Q9Y4E1;Q641Q2-2;Q641Q2;E7ESD2;Q9Y4E1-6;B1AP61;A0A0A0MT65;Q5SRD0	A0A087WYF6;F8W7U3;J3KP36;A0A0A0MR88;A0A096LPC5;Q9Y4E1-5;Q9Y4E1-3;Q9Y4E1-2;Q9Y4E1-1;Q9Y4E1;Q641Q2-2;Q641Q2;E7ESD2;Q9Y4E1-6	WASH complex subunit FAM21C;WASH complex subunit FAM21A	FAM21A;FAM21C
0.254352	0.0990932			10	22.2	64.523	28.3556	27.4333	P31939-2;P31939;H7C1S2;C9JLK0;F8WEF0	P31939-2;P31939;H7C1S2	Bifunctional purine biosynthesis protein PURH;Phosphoribosylaminoimidazolecarboxamide formyltransferase;IMP cyclohydrolase	ATIC
-0.223896	0.0989585			8	21.7	42.272	27.4481	29.724	P51570;P51570-2;K7EII7;K7ERJ9;K7ERN9	P51570;P51570-2	Galactokinase	GALK1
0.111833	0.0989585			11	33.3	50.435	29.3854	29.9485	Q07960;H0YE29;E9PNR6	Q07960;H0YE29	Rho GTPase-activating protein 1	ARHGAP1
-0.139172	0.0985544			3	2.1	218.24	26.119	26.1893	Q14966-3;Q14966;Q14966-4;A0A096LPI0;A0A096LPB4;Q14966-2;Q14966-6;Q14966-5	Q14966-3;Q14966;Q14966-4	Zinc finger protein 638	ZNF638
0.236217	0.0980152			22	33.1	88.549	30.6097	31.562	Q13263;Q13263-2;M0R0K9;M0R3C0;M0R2I3	Q13263;Q13263-2	Transcription intermediary factor 1-beta	TRIM28
2.03418	0.0980152	+		6	36.6	15.945	27.7715	28.2276	Q14019;H3BT58	Q14019;H3BT58	Coactosin-like protein	COTL1
-0.377932	0.0972062			1	11.6	43.426	26.4315	27.0173	Q6P1Q9;Q6P1Q9-2;F8WAS9;H7C552;Q96IZ6-2	Q6P1Q9;Q6P1Q9-2	Methyltransferase-like protein 2B	METTL2B
-0.0105122	0.0968015			3	3.8	83.003	28.2295	28.0215	Q8WXE1-2;Q8WXE1;A0A0U1RQW3;Q8WXE1-5;Q8WXE1-3;A0A0U1RQR9;A0A0U1RRM7;A0A0U1RQJ8	Q8WXE1-2;Q8WXE1;A0A0U1RQW3;Q8WXE1-5;Q8WXE1-3	ATR-interacting protein	ATRIP
0.563353	0.0966667			9	69.1	17.818	30.7971	29.9084	P30050;P30050-2	P30050;P30050-2	60S ribosomal protein L12	RPL12
0.172359	0.0965318			2	5	42.587	26.6846	25.6899	A0A1W2PPC6;Q9H3H5-2;Q9H3H5;F8W681;A0A1W2PQD1;F8WE55;A0A1W2PRR6;A0A1W2PQH0;Q9H3H5-3	A0A1W2PPC6;Q9H3H5-2;Q9H3H5;F8W681;A0A1W2PQD1;F8WE55;A0A1W2PRR6;A0A1W2PQH0;Q9H3H5-3	UDP-N-acetylglucosamine--dolichyl-phosphate N-acetylglucosaminephosphotransferase	DPAGT1
0.257011	0.0959919			19	61.9	29.464	34	34.33	P06748-2;P06748;P06748-3;E5RI98;E5RGW4	P06748-2;P06748;P06748-3	Nucleophosmin	NPM1
0.662114	0.0951818			1	9.5	10.918	24.9676	24.6122	E9PAR2;Q03060-23;Q03060-9;Q03060-24;Q03060-8;Q03060-32;Q03060-26;G5E998;Q03060-21;Q03060-31;Q03060-6;P18846-2;P16220-3;P18846;P16220-2;P16220	E9PAR2;Q03060-23;Q03060-9;Q03060-24;Q03060-8;Q03060-32;Q03060-26;G5E998;Q03060-21;Q03060-31;Q03060-6;P18846-2;P16220-3;P18846;P16220-2;P16220	Cyclic AMP-dependent transcription factor ATF-1;Cyclic AMP-responsive element-binding protein 1	CREM;ATF1;CREB1
-0.00500037	0.0943712			22	63.6	38.169	30.8472	31.9599	O75436;S4R3Q6;O75436-2;S4R2Y3	O75436;S4R3Q6;O75436-2	Vacuolar protein sorting-associated protein 26A	VPS26A
0.0825664	0.0938305			4	11.5	39.782	26.3452	23.6499	B4DQT1;B4DVN3;E7ESC7;Q7L5Y9;Q7L5Y9-3;Q7L5Y9-2;D6RE80;D6REW7;D6RIB6;Q7L5Y9-4;D6RID6;D6RDW4;Q7L5Y9-5	B4DQT1;B4DVN3;E7ESC7;Q7L5Y9;Q7L5Y9-3;Q7L5Y9-2;D6RE80;D6REW7;D6RIB6;Q7L5Y9-4	Macrophage erythroblast attacher	MAEA
-0.0957895	0.0938305			9	20.7	55.102	29.742	30.8841	Q13547;Q5TEE2	Q13547;Q5TEE2	Histone deacetylase 1	HDAC1
-0.331082	0.0928839			1	52.1	144.68	26.4712	26.5672	O60271-4;A0A087X2D8;O60271-2;O60271-9;O60271-5	O60271-4;A0A087X2D8;O60271-2;O60271-9;O60271-5	C-Jun-amino-terminal kinase-interacting protein 4	SPAG9
0.0194884	0.0928839			5	10.4	68.262	27.4937	28.4569	P41743	P41743	Protein kinase C iota type	PRKCI
0.1129	0.0924781			10	39.5	36.748	25.9919	29.3582	Q9NUQ9;E5RI16;E5RJL8;E5RJE1;E5RIR8;Q9NUQ9-2;E5RGI7;A0A087X178;A0A1W2PRQ0;E5RK61;E5RFS4;E5RHU5	Q9NUQ9;E5RI16;E5RJL8	Protein FAM49B	FAM49B
0.0250289	0.0923428			13	45.7	47.687	31.7793	32.6157	Q13501;Q13501-2;E7EMC7;E9PFW8;E3W990;C9JRJ8;D6RBF1;C9J6J8	Q13501;Q13501-2;E7EMC7;E9PFW8	Sequestosome-1	SQSTM1
-0.0696335	0.0920721			12	36.9	39.336	29.8069	30.4132	O00442;O00442-2;A6NIC1	O00442;O00442-2	RNA 3-terminal phosphate cyclase	RTCA
0.0652966	0.0919367			17	43	58.32	30.1059	31.2067	O43172-2;O43172	O43172-2;O43172	U4/U6 small nuclear ribonucleoprotein Prp4	PRPF4
1.75463	0.091666	+		2	51.8	11.514	30.115	28.8671	P05386	P05386	60S acidic ribosomal protein P1	RPLP1
0.129481	0.0913952			18	16.2	152.29	27.807	29.4374	Q96RT1-5;Q96RT1-3;Q96RT1-9;Q96RT1-2;Q96RT1;Q96RT1-8;Q96RT1-7;Q96RT1-6;Q96RT1-4;B4DIP2;H0Y9E8;H0YA04	Q96RT1-5;Q96RT1-3;Q96RT1-9;Q96RT1-2;Q96RT1;Q96RT1-8;Q96RT1-7;Q96RT1-6;Q96RT1-4	Protein LAP2	ERBB2IP
-0.0730745	0.0912597			14	44.4	41.329	29.809	29.3811	G5EA06;Q92552;Q92552-2;D6RH20;D6RJC7;E5RJ73	G5EA06;Q92552;Q92552-2;D6RH20;D6RJC7	28S ribosomal protein S27, mitochondrial	MRPS27
0.185486	0.0912597			24	63	51.002	31.1169	32.1345	Q9Y2T3;Q9Y2T3-3;Q9Y2T3-2;Q5SZC6;Q5SZC5;H0YDZ7;Q5SZC3	Q9Y2T3;Q9Y2T3-3;Q9Y2T3-2;Q5SZC6	Guanine deaminase	GDA
0.177599	0.0911243			33	44.2	91.706	32.6745	33.6705	Q96QK1;I3L4S0;A0A1W2PP10;A0A3B3ITD4	Q96QK1	Vacuolar protein sorting-associated protein 35	VPS35
0.0312541	0.0909888			9	16	73.562	28.7987	29.2926	Q6PI48;A0A3B3IS01;A0A3B3IT01;A0A3B3ITS3;A0A3B3ISK7;A0A3B3IS54;A0A3B3ITK9	Q6PI48;A0A3B3IS01;A0A3B3IT01;A0A3B3ITS3;A0A3B3ISK7;A0A3B3IS54	Aspartate--tRNA ligase, mitochondrial	DARS2
0.331132	0.090718			15	43.8	32.834	31.9668	32.0858	Q14103-3;Q14103;H0YA96;H0Y8G5;D6RAF8;D6RF44;D6RD83	Q14103-3;Q14103;H0YA96;H0Y8G5;D6RAF8	Heterogeneous nuclear ribonucleoprotein D0	HNRNPD
-0.0768584	0.090718			9	26.8	48.955	28.8709	29.8325	Q15796-2;Q15796;B7Z5N5;K7EJX0;H0YMP2;H0YL71;K7ESI8;K7EL92;H3BP09;K7ERC7;O15198-2;O15198;H0YNV1;H3BQ00;H0YAK7;Q99717;Q15797	Q15796-2;Q15796;B7Z5N5;K7EJX0	Mothers against decapentaplegic homolog 2;Mothers against decapentaplegic homolog	SMAD2
0.195096	0.0905825			28	40	93.296	31.467	31.6128	K7EJE8;K7EKE6;P36776-2;P36776;P36776-3;K7ER27;K7ER56;K7ERR6;K7EQF8	K7EJE8;K7EKE6;P36776-2;P36776;P36776-3	Lon protease homolog, mitochondrial	LONP1
-0.0583828	0.0903115			6	18.9	43.215	27.4006	28.5709	P53582;H0Y955;H0Y9L0;D6RF24;H0Y903	P53582;H0Y955	Methionine aminopeptidase 1	METAP1
0.235237	0.0903115			3	4.1	87.378	24.3613	25.6509	Q7Z3C6-2;Q7Z3C6;C9JD65;H7C1G6;H7C152;Q7Z3C6-3	Q7Z3C6-2;Q7Z3C6	Autophagy-related protein 9A	ATG9A
-0.0985982	0.0901759			85	55.9	166.57	33.6912	34.6531	Q14152;Q14152-2	Q14152;Q14152-2	Eukaryotic translation initiation factor 3 subunit A	EIF3A
0.102725	0.0900404			3	9	47.183	24.4207	27.0223	P05549-5;P05549-6;P05549;H7C4N4;C9JXZ2;H7C5E5;C1K3N0;Q92754-2;P05549-2;Q6VUC0;Q92754;Q92481;Q92481-2	P05549-5;P05549-6;P05549	Transcription factor AP-2-alpha	TFAP2A
0.34551	0.0896338			5	17	47.46	29.3028	30.4946	O96019;O96019-2;H7C5S0;C9JQT2;O94805	O96019;O96019-2	Actin-like protein 6A	ACTL6A
0.14991	0.0890913			34	64.1	76.715	31.2457	32.8996	P49915;P49915-2	P49915;P49915-2	GMP synthase [glutamine-hydrolyzing]	GMPS
0.0968015	0.0886844			13	46.2	37.563	32.2673	33.106	O00303;H0YDT6;E9PQV8;A0A1W2PP79	O00303	Eukaryotic translation initiation factor 3 subunit F	EIF3F
-0.095096	0.0885487			23	43.1	73.457	30.5493	31.4703	P46063;F8WA66;F8WD97;F5H2L2;F5H4P4;F5H3W0	P46063	ATP-dependent DNA helicase Q1	RECQL
-0.0775585	0.0880058			33	43.4	90.583	33.8961	33.5632	Q00839;Q00839-2;A0A1W2PPS1;A0A1X7SBS1;A0A1W2PP35;Q5RI18;A0A1W2PPL4;A0A1W2PPH7;A0A1W2PQL0;A0A1W2PP34;A0A1W2PQ74;A0A1W2PRZ7;A0A1W2PQD4;A0A1W2PRI6;A0A1W2PPE9;A0A1W2PNG3;A0A1W2PP22	Q00839;Q00839-2;A0A1W2PPS1;A0A1X7SBS1;A0A1W2PP35;Q5RI18;A0A1W2PPL4;A0A1W2PPH7;A0A1W2PQL0;A0A1W2PP34;A0A1W2PQ74;A0A1W2PRZ7	Heterogeneous nuclear ribonucleoprotein U	HNRNPU
-0.426024	0.0878702			15	25.9	72.748	29.7328	30.4565	Q9BTE3-2;Q9BTE3;Q9BTE3-3	Q9BTE3-2;Q9BTE3;Q9BTE3-3	Mini-chromosome maintenance complex-binding protein	MCMBP
0.359296	0.0875986			8	13.5	73.953	26.4814	27.6699	Q9UNN5;B1ANM7;Q9UNN5-2;B3KT28	Q9UNN5;B1ANM7;Q9UNN5-2;B3KT28	FAS-associated factor 1	FAF1
0.230818	0.0871912			21	40.9	51.355	30.3007	30.7351	O43615;M0QXU7;M0QXM9;M0R301;M0R124	O43615;M0QXU7	Mitochondrial import inner membrane translocase subunit TIM44	TIMM44
0.0972062	0.0871912			11	69.9	32.949	29.5348	30.4346	P47755;F8W9N7;A0A0D9SET8;C9JUG7;P47755-2;F8WED3	P47755;F8W9N7;A0A0D9SET8	F-actin-capping protein subunit alpha-2	CAPZA2
-0.188825	0.0871912			39	21.7	218.52	30.4965	30.3018	Q14008-2;Q14008;Q14008-3;E9PQH5;H0YCF6;H0YEK7;H0YDX5	Q14008-2;Q14008;Q14008-3	Cytoskeleton-associated protein 5	CKAP5
0.573472	0.0871912			10	13	113.79	28.9182	29.3027	Q9NSE4	Q9NSE4	Isoleucine--tRNA ligase, mitochondrial	IARS2
0.126709	0.0870554			2	4.9	60.328	24.7903	25.9064	E9PER6;O15530-2;O15530-3;O15530;Q6A1A2;O15530-4;O15530-5	E9PER6;O15530-2;O15530-3;O15530;Q6A1A2;O15530-4;O15530-5	3-phosphoinositide-dependent protein kinase 1;Putative 3-phosphoinositide-dependent protein kinase 2	PDPK1;PDPK2P
-0.322993	0.0867838			5	14.7	43.395	27.1746	26.9657	Q9HC52;C9J6K3;C9JM54	Q9HC52;C9J6K3;C9JM54	Chromobox protein homolog 8	CBX8
-0.153623	0.0865121			2	22.8	18.259	27.6661	28.0923	E9PMI6;E9PJF4;J3KN38;P54105	E9PMI6;E9PJF4;J3KN38;P54105	Methylosome subunit pICln	CLNS1A
-0.0794628	0.0863761			11	16.8	77.596	27.8541	28.9578	A0A087WYD6;X5CMH5;Q03519;A0A0G2JLV0;E7ENX8;Q03519-2;A0A140T9S0;Q9NUT2-5;Q9NUT2-4;Q9NUT2-2;Q9NUT2;Q9NRK6	A0A087WYD6;X5CMH5;Q03519;A0A0G2JLV0;E7ENX8;Q03519-2;A0A140T9S0	Antigen peptide transporter 2	TAP2
0.241718	0.0863761			2	19.5	12.788	25.9086	26.2629	E9PLH9;E9PP14;A0A0J9YX13;E9PKL9;Q13630;E9PP60	E9PLH9;E9PP14;A0A0J9YX13;E9PKL9;Q13630;E9PP60	GDP-L-fucose synthase	TSTA3
0.0993626	0.0863761			13	34.6	43.841	30.0599	30.3782	A0A2R8YDQ9;A0A2R8Y6Y7;Q9P2R7-2;Q9P2R7;Q5T9Q5;A0A0U1RQF8;A0A2R8Y5P6;A0A2R8Y6E6;Q5T9Q8;A0A0U1RQL1;A0A0U1RRI1;A0A0U1RQU7;A0A2R8Y5P4	A0A2R8YDQ9;A0A2R8Y6Y7;Q9P2R7-2;Q9P2R7;Q5T9Q5	Succinyl-CoA ligase [ADP-forming] subunit beta, mitochondrial	SUCLA2
0.322044	0.0862402			3	9.7	40.307	25.0375	25.2743	Q9NR45;Q5TBR0;Q5TBR1	Q9NR45;Q5TBR0;Q5TBR1	Sialic acid synthase	NANS
-0.179858	0.0861043			22	65.2	44.424	31.3242	31.2995	P36507;G5E9C7;A0A1B0GUL7;M0R1B6	P36507;G5E9C7;A0A1B0GUL7	Dual specificity mitogen-activated protein kinase kinase 2	MAP2K2
-0.0280574	0.0858326			15	4.5	426.09	29.9929	31.1499	A0A087WV90;A0A5H1ZRP8;A0A087WTU7;A0A075B6G3;P11532-4;P11532-11;P11532;A0A5H1ZRP7;A0A5H1ZRQ1;A0A5H1ZRP9;A0A5H1ZRQ8;H0Y304;P11532-17;P11532-12;P11532-15;P11532-14;P11532-3;P11532-2;A0A5H1ZRR9;P11532-13;P11532-16;H0Y3E8;Q5T097;P46939-3;Q13474-2;Q13474;P46939-4;P46939;P46939-2	A0A087WV90;A0A5H1ZRP8;A0A087WTU7;A0A075B6G3;P11532-4;P11532-11;P11532;A0A5H1ZRP7;A0A5H1ZRQ1;A0A5H1ZRP9;A0A5H1ZRQ8;H0Y304;P11532-17;P11532-12;P11532-15;P11532-14;P11532-3;P11532-2;A0A5H1ZRR9;P11532-13;P11532-16	Dystrophin	DMD
-0.261708	0.0855606			5	14.6	54.508	27.5581	28.5685	Q9BVS4-2;Q9BVS4	Q9BVS4-2;Q9BVS4	Serine/threonine-protein kinase RIO2	RIOK2
0.455018	0.0854246			14	24.2	74.606	30.1998	30.5375	Q12906-5;Q12906-4;Q12906-2;Q12906-6;Q12906-3;Q12906;Q12906-7;K7EKJ9;K7ER69;K7EQR9;K7ERM6;K7ENK6;K7EM82;K7EJ09;K7EKY0;K7EQ75;K7EPG3	Q12906-5;Q12906-4;Q12906-2;Q12906-6;Q12906-3;Q12906;Q12906-7	Interleukin enhancer-binding factor 3	ILF3
0.00719549	0.0850168			4	85.4	50.135	32.5831	33.0541	Q71U36;Q71U36-2;P0DPH8;P0DPH7;P0DPH7-2;Q6PEY2;F8VQQ4	Q71U36;Q71U36-2;P0DPH8;P0DPH7;P0DPH7-2;Q6PEY2;F8VQQ4	Tubulin alpha-1A chain;Tubulin alpha-3E chain	TUBA1A;TUBA3E
0.20389	0.0848807			8	37	33.733	26.7647	29.4003	Q9Y316;Q9Y316-3;Q9Y316-2	Q9Y316;Q9Y316-3;Q9Y316-2	Protein MEMO1	MEMO1
-0.479693	0.0844725			6	20.4	41.21	24.9018	27.7618	O43427-2;O43427;H0YCE7;E9PSD3;E9PJW6	O43427-2;O43427;H0YCE7;E9PSD3	Acidic fibroblast growth factor intracellular-binding protein	FIBP
-0.0349139	0.0843364			3	6.4	48.519	26.0933	27.884	A0A087X0L7;J3KNA0;Q15070-2;Q15070;C9JC63;E7EVY0;Q15070-3	A0A087X0L7;J3KNA0;Q15070-2;Q15070;C9JC63;E7EVY0;Q15070-3	Mitochondrial inner membrane protein OXA1L	OXA1L
0.873183	0.0843364	+		2	4.3	68.867	25.2837	26.3126	E9PCB6;Q9BYT8;H0YAF7;H0YAK4	E9PCB6;Q9BYT8;H0YAF7;H0YAK4	Neurolysin, mitochondrial	NLN
0.200128	0.0842003			1	30.9	70.403	26.3263	29.2426	Q53FA3;P34931	Q53FA3;P34931	Heat shock 70 kDa protein 1-like	HSPA1L
-0.139125	0.0839282			9	34.4	26.152	31.2142	31.4097	P17931;G3V3R6	P17931;G3V3R6	Galectin-3;Galectin	LGALS3
-0.00929199	0.0839282			12	37.9	40.313	28.2712	29.8975	Q9BWF3;E9PB51;Q9BQ04;Q9BWF3-4;E9PLB0;E9PM61;D6R9K7;U3KQD5;J3QRR5;Q9BWF3-3;Q9BWF3-2	Q9BWF3;E9PB51;Q9BQ04;Q9BWF3-4;E9PLB0;E9PM61;D6R9K7;U3KQD5;J3QRR5;Q9BWF3-3;Q9BWF3-2	RNA-binding protein 4;RNA-binding protein 4B	RBM4;RBM4B
3.87539	0.0836559	+		3	25.9	9.681	30.8019	29.3658	R4GN98;P06703	R4GN98;P06703	Protein S100;Protein S100-A6	S100A6
0.471656	0.0831112			6	18.5	46.971	27.6181	28.3644	Q9BS26	Q9BS26	Endoplasmic reticulum resident protein 44	ERP44
-0.315558	0.0829751			21	24.1	124.07	29.355	30.2804	E7ESC6;Q9UIA9;E5RIW1;H0YBE1;Q9H2T7	E7ESC6;Q9UIA9	Exportin-7	XPO7
-0.0162785	0.0829751			17	43.5	63.704	30.6199	31.5084	O00425;O00425-2;F8WD15	O00425	Insulin-like growth factor 2 mRNA-binding protein 3	IGF2BP3
0.0261627	0.0828389			7	52.9	24.763	31.7251	31.3271	P24534;F2Z2G2;C9JZW3;F8WF65	P24534	Elongation factor 1-beta	EEF1B2
-0.0148785	0.0825664			10	67.1	23.482	31.2344	29.1231	P51148;P51148-2;K7ERI8;K7ERQ8;F8VVK3;F8VWU4;K7ENY4;F8VSF8;K7EIP6	P51148;P51148-2;K7ERI8;K7ERQ8;F8VVK3	Ras-related protein Rab-5C	RAB5C
-0.0243992	0.0817487			3	6.9	65.485	26.4379	26.8699	O15091-2;O15091;O15091-4;A0A0A0MTQ0;O15091-3	O15091-2;O15091;O15091-4	Mitochondrial ribonuclease P protein 3	KIAA0391
0.0911243	0.0817487			23	83.7	32.66	31.424	32.7649	Q15181;Q5SQT6	Q15181;Q5SQT6	Inorganic pyrophosphatase	PPA1
-0.0326543	0.0816123			1	28.3	68.933	26.2521	27.2457	P11532-8;P11532-7;P11532-5;P11532-6;P11532-9;P11532-18	P11532-8;P11532-7;P11532-5;P11532-6;P11532-9;P11532-18	Dystrophin	DMD
-0.00885646	0.0812032			122	51.4	292.75	33.6024	34.1531	Q92616	Q92616	Translational activator GCN1	GCN1L1
-0.0618874	0.0802483			8	50.9	19.586	31.7241	29.7343	A0A087WXM6;J3QQT2;J3KRX5;A0A0A6YYL6;P18621;P18621-3;J3QLC8;A0A0A0MRF8;P18621-2;J3KRB3;A0A087WWH0;J3QS96;A0A087WY81;J3KSJ0	A0A087WXM6;J3QQT2;J3KRX5;A0A0A6YYL6;P18621;P18621-3;J3QLC8;A0A0A0MRF8;P18621-2;J3KRB3;A0A087WWH0;J3QS96;A0A087WY81	60S ribosomal protein L17	RPL17;RPL17-C18orf32
-0.188562	0.0802483			8	25.7	74.761	27.2809	27.8554	O75746;O75746-2;F8W9J0;H0YFB2;B4DGK6	O75746;O75746-2	Calcium-binding mitochondrial carrier protein Aralar1	SLC25A12
0.268075	0.0798389			9	55.4	48.991	30.4502	29.1326	Q13838;Q13838-2;Q5STU3;A0A0G2JJZ9;A0A140T9X3;F6WLT2;F6S4E6;A0A0A0MT12;F6TRA5;A0A140T9X9;A0A140T996;F6UJC5;A0A140TA18;A0A140T9L4;A0A140T973;A0A140T9K1;H0Y400;F6QYI9;A0A0G2JJL7;F6R6M7;A0A140T9K2;A0A0G2JHN7;A0A140T9N3;F6U6E2;F6S2B7;F6SXL5;H0YCC6	Q13838;Q13838-2;Q5STU3;A0A0G2JJZ9;A0A140T9X3;F6WLT2;F6S4E6;A0A0A0MT12;F6TRA5	Spliceosome RNA helicase DDX39B	DDX39B
0.241474	0.0797024			7	28.8	36.805	27.7585	27.8046	G5E9W7;G5E9V5;P82650;H7C5L9;H7C5F2;H7C5H3;P82650-2	G5E9W7;G5E9V5;P82650	28S ribosomal protein S22, mitochondrial	MRPS22
-0.0312531	0.0797024			35	46	105.36	30.7529	31.9249	O95782-2;O95782;E9PPY8;M0R2D9;E9PPZ3;E9PS94	O95782-2;O95782	AP-2 complex subunit alpha-1	AP2A1
-0.196046	0.0794293			7	4.8	211.57	26.3928	25.8721	A0A0J9YXM6;Q562E7;Q562E7-4;Q562E7-6;Q562E7-5;Q562E7-3;E9PDG3;Q562E7-2;K7ELV8;C9JCF9	A0A0J9YXM6;Q562E7;Q562E7-4	WD repeat-containing protein 81	WDR81
0.00518438	0.0791561			11	22.3	61.446	30.1924	30.8367	A0A0A0MTI1;Q15392;Q15392-2;A0A3B3IRV7;A0A3B3ISR5;A0A3B3ITT9;A0A3B3IT58	A0A0A0MTI1;Q15392;Q15392-2	Delta(24)-sterol reductase	DHCR24
0.0930192	0.0784732			15	36.2	49.526	30.6495	31.5093	A0A087WY71;E9PFW3;Q96CW1-2;Q96CW1;C9JJ47;C9JTK4;C9JGT8;C9JJD3;C9JPV8;H7C4C3	A0A087WY71;E9PFW3;Q96CW1-2;Q96CW1;C9JJ47	AP-2 complex subunit mu	AP2M1
0.880176	0.0783365	+		5	12	46.51	27.0381	27.5896	Q96I99;E9PDQ8;Q96I99-2;H0Y852	Q96I99;E9PDQ8;Q96I99-2	Succinyl-CoA ligase [GDP-forming] subunit beta, mitochondrial	SUCLG2
-0.00990192	0.0781998			20	36.9	68.6	30.9141	32.4466	P15170-2;P15170-3;P15170;H3BR35;Q8IYD1;H3BSV8	P15170-2;P15170-3;P15170;H3BR35	Eukaryotic peptide chain release factor GTP-binding subunit ERF3A	GSPT1
-0.10245	0.0781998			13	7.1	252.5	27.4692	27.2997	Q8WYP5;Q8WYP5-3;Q8WYP5-2	Q8WYP5;Q8WYP5-3;Q8WYP5-2	Protein ELYS	AHCTF1
-0.300999	0.0781998			16	24.8	102.54	28.7988	31.5187	Q9Y5L0-3;Q9Y5L0;C9J7E5;Q9Y5L0-1;E9PFH4;Q9Y5L0-5	Q9Y5L0-3;Q9Y5L0;C9J7E5;Q9Y5L0-1;E9PFH4;Q9Y5L0-5	Transportin-3	TNPO3
-0.0521917	0.0780633			39	27.3	206.01	30.4324	31.1476	Q92538-3;Q92538-2;Q92538	Q92538-3;Q92538-2;Q92538	Golgi-specific brefeldin A-resistance guanine nucleotide exchange factor 1	GBF1
-0.409412	0.0777899			6	12.4	71.689	26.0493	28.8893	O60216;E5RG18;E5RJW1;E5RJK5;E5RI01;E5RFZ5;E5RFV8;E5RIN7;Q9H4I0;A0A140T8W2;Q9H4I0-2	O60216	Double-strand-break repair protein rad21 homolog	RAD21
0.0531114	0.0776532			13	39.9	42.794	29.5522	30.9608	P51553;G5E9Q7;P51553-2;E9PF84;E7EQB8;H7C1W2;H0Y5Q7	P51553;G5E9Q7;P51553-2;E9PF84;E7EQB8;H7C1W2	Isocitrate dehydrogenase [NAD] subunit gamma, mitochondrial;Isocitrate dehydrogenase [NAD] subunit, mitochondrial	IDH3G
0.130799	0.0773797			3	10.6	49.301	25.728	27.039	O75351;I3L4J1;Q9UN37;Q6PIW4-2;Q6PIW4	O75351	Vacuolar protein sorting-associated protein 4B	VPS4B
-0.197352	0.0772429			36	22.6	208.83	30.2057	29.7882	A0A3B3IUD7;Q14690	A0A3B3IUD7;Q14690	Protein RRP5 homolog	PDCD11
0.0137839	0.0772429			234	56.2	469.08	35.6176	36.0302	P78527;P78527-2;F5GX40;H0YG84	P78527;P78527-2	DNA-dependent protein kinase catalytic subunit	PRKDC
-0.257718	0.0769695			7	6.6	126.98	27.6744	25.6317	B5MDQ0;Q2NKX8	B5MDQ0;Q2NKX8	DNA excision repair protein ERCC-6-like	ERCC6L
0.27274	0.0769695			13	33.2	66.193	28.0422	30.6103	O75083;O75083-3;D6RD66	O75083;O75083-3	WD repeat-containing protein 1	WDR1
-0.0276014	0.0768327			20	52.6	47.346	30.549	31.4002	Q7L0Y3;C9JVB6	Q7L0Y3;C9JVB6	Mitochondrial ribonuclease P protein 1	TRMT10C
0.00633396	0.0768327			6	3.8	200.54	25.3206	28.5023	Q8IWV8-4;Q8IWV8;Q8IWV8-2;Q8IWV8-3	Q8IWV8-4;Q8IWV8;Q8IWV8-2	E3 ubiquitin-protein ligase UBR2	UBR2
0.0612924	0.0764222			3	39.1	14.787	32.4777	31.1542	P35268;K7EJT5;K7EP65;K7EKS7;K7ELC4;K7EMH1;K7ERI7	P35268;K7EJT5;K7EP65;K7EKS7;K7ELC4;K7EMH1;K7ERI7	60S ribosomal protein L22	RPL22
0.0394191	0.0762854			12	24.6	73.964	27.994	30.194	Q9BZE4;Q9BZE4-2;Q9BZE4-3;Q5T3R7	Q9BZE4;Q9BZE4-2;Q9BZE4-3	Nucleolar GTP-binding protein 1	GTPBP4
-0.315163	0.0761487			4	3.2	141.91	25.9355	26.8757	A0A5F9ZHG7;E9PCH4;Q8TEU7-5;Q8TEU7-3;Q8TEU7;Q8TEU7-4;D6RE77;B7Z7Y1;Q8TEU7-2;Q8TEU7-6	A0A5F9ZHG7;E9PCH4;Q8TEU7-5;Q8TEU7-3;Q8TEU7;Q8TEU7-4;D6RE77;B7Z7Y1;Q8TEU7-2;Q8TEU7-6	Rap guanine nucleotide exchange factor 6	RAPGEF6
-0.445067	0.0761487			3	10.2	56.298	26.0198	28.4622	D6R938;E9PBG7;E9PF82;Q13557-8;Q13557-12;Q13557-9;Q13557-10;Q13557-5;Q13557;Q13557-3;Q13557-6;Q13557-4;Q13557-11;H0Y9J2	D6R938;E9PBG7;E9PF82;Q13557-8;Q13557-12;Q13557-9;Q13557-10;Q13557-5;Q13557;Q13557-3;Q13557-6;Q13557-4;Q13557-11	Calcium/calmodulin-dependent protein kinase type II subunit delta	CAMK2D
0.214498	0.075738			12	19.7	85.237	29.3852	28.6382	P49321;P49321-3;P49321-2;P49321-4;Q5T624;H0YDS9;E9PRH9;H0YF33;E9PI86;E9PPQ8;E9PPR5;E9PNB5	P49321;P49321-3;P49321-2;P49321-4;Q5T624	Nuclear autoantigenic sperm protein	NASP
0.0433446	0.075738			7	67.9	37.186	29.6902	30.3414	P62140;E7ETD8;C9JP48;C9J9S3	P62140;E7ETD8;C9JP48	Serine/threonine-protein phosphatase PP1-beta catalytic subunit;Serine/threonine-protein phosphatase	PPP1CB
-0.0603221	0.075738			60	50.2	147.18	32.3529	33.204	Q9NTJ3;E9PD53;Q9NTJ3-2;C9JR83;C9J9E4;C9J578;C9JVD8;C9JWF0;C9IYK2;C9JJ64	Q9NTJ3;E9PD53;Q9NTJ3-2	Structural maintenance of chromosomes protein 4;Structural maintenance of chromosomes protein	SMC4
0.0750534	0.0756011			5	23.4	20.497	28.47	29.7145	Q15382;C9J931;C9J469	Q15382;C9J931	GTP-binding protein Rheb	RHEB
-0.106048	0.0751904			13	33.2	43.941	29.2243	29.8815	P21283;E7EV59;A0A0U1RR16;Q8NEY4-2;Q8NEY4	P21283;E7EV59	V-type proton ATPase subunit C 1	ATP6V1C1
0.167358	0.0750534			12	46.4	34.006	28.7533	30.0338	A6NDG6;H3BV17	A6NDG6	Phosphoglycolate phosphatase	PGP
-0.0121262	0.0750534			26	91.8	35.076	34.5811	35.3392	P63244;D6RAC2;J3KPE3;D6REE5;D6RHH4;H0Y8W2;H0YAF8;H0YAM7;D6R9Z1;D6R9L0;D6RFX4;D6RBD0;H0Y8R5;D6RAU2;E9PD14;D6RFZ9;D6RF23;D6R909;D6RGK8;D6RHJ5;H0Y9P0;D6RDI0	P63244;D6RAC2;J3KPE3;D6REE5;D6RHH4;H0Y8W2;H0YAF8;H0YAM7;D6R9Z1;D6R9L0;D6RFX4	Guanine nucleotide-binding protein subunit beta-2-like 1;Guanine nucleotide-binding protein subunit beta-2-like 1, N-terminally processed	GNB2L1
0.115566	0.0749164			24	40	68.047	31.1702	32.4151	Q15046;Q15046-2;H3BVA8;J3KRL2;H3BPV7;H3BRC9	Q15046;Q15046-2	Lysine--tRNA ligase	KARS
0.0578315	0.0749164			19	49.8	46.354	30.6523	31.2501	Q9Y305-2;Q9Y305;Q9Y305-4;Q9Y305-3;H7C5Q2;C9J7L8	Q9Y305-2;Q9Y305;Q9Y305-4;Q9Y305-3;H7C5Q2	Acyl-coenzyme A thioesterase 9, mitochondrial	ACOT9
-0.0685892	0.0747794			8	14.4	72.531	27.2123	28.3683	E9PQ61;O75152;E9PBY7;A0A1W2PPR9;A0A1B0GTU1;A0A494C0C4	E9PQ61;O75152;E9PBY7	Zinc finger CCCH domain-containing protein 11A	ZC3H11A
-0.121738	0.0745054			7	5.1	182.81	26.1766	27.542	Q9UPQ9-1;Q9UPQ9;H0Y720;Q9UPQ9-2	Q9UPQ9-1;Q9UPQ9;H0Y720	Trinucleotide repeat-containing gene 6B protein	TNRC6B
-0.285179	0.0743684			9	21.7	34.342	27.7501	28.8835	P43355;P43358;P43361;Q3SYA6;A0A0A0MSA3;O60732-2;A2A368;A8MXT2;Q96M61;Q8TD91-2;O15480;P43363;O60732	P43355	Melanoma-associated antigen 1	MAGEA1
0.0289935	0.0743684			13	7.6	304.1	24.2313	28.4608	Q14573	Q14573	Inositol 1,4,5-trisphosphate receptor type 3	ITPR3
-0.15465	0.0742315			17	15.9	171.29	28.0387	29.4409	O60306;H0YH15	O60306	Intron-binding protein aquarius	AQR
0.631896	0.0742315			13	40	44.508	29.6638	30.0961	P32929;P32929-3;P32929-2	P32929;P32929-3;P32929-2	Cystathionine gamma-lyase	CTH
0.0246034	0.0742315			14	17.7	106.37	28.8389	30.7113	P57740;P57740-2;P57740-3;H0YG15;G3V1T4	P57740;P57740-2;P57740-3	Nuclear pore complex protein Nup107	NUP107
-0.014077	0.0738202			7	4.5	171.49	26.4911	26.4969	Q9P265;A0A494C143;Q14689-3;Q14689-2;Q14689-4;Q14689-5;Q14689-6;Q14689	Q9P265	Disco-interacting protein 2 homolog B	DIP2B
0.134089	0.0728604			5	18.3	35.777	24.8201	27.4465	Q13505-3;Q13505;Q13505-2	Q13505-3;Q13505;Q13505-2	Metaxin-1	MTX1
0.488206	0.0713507			6	48.3	15.807	32.8912	32.443	P62266;D6RD47;D6RDJ2;D6RIX0;D6R9I7	P62266;D6RD47	40S ribosomal protein S23	RPS23
-0.231278	0.0710762			8	24.1	35.277	28.6198	29.7541	O15479;O15481;Q96LZ2;P43366;Q9UBF1	O15479	Melanoma-associated antigen B2	MAGEB2
-0.0890832	0.0710762			10	55.1	17.965	35.7868	35.6875	P62979;J3QS39;J3QTR3;F5H6Q2;F5GYU3;F5H2Z3;F5H265;B4DV12;F5H388;F5H747;F5GXK7;J3QKN0;Q5PY61;Q96C32;P62987;P0CG47;P0CG48;A0A2R8Y422;M0R1V7;Q49A90;J3QSA3;F5GZ39;M0R1M6;M0R2S1	P62979;J3QS39;J3QTR3;F5H6Q2;F5GYU3;F5H2Z3;F5H265;B4DV12;F5H388;F5H747;F5GXK7;J3QKN0;Q5PY61;Q96C32;P62987;P0CG47;P0CG48;A0A2R8Y422;M0R1V7;Q49A90;J3QSA3;F5GZ39;M0R1M6;M0R2S1	Ubiquitin-40S ribosomal protein S27a;Ubiquitin;40S ribosomal protein S27a;Ubiquitin-60S ribosomal protein L40;Ubiquitin;60S ribosomal protein L40;Polyubiquitin-B;Ubiquitin;Polyubiquitin-C;Ubiquitin	RPS27A;UBB;UBC;UBA52
-0.192744	0.0708015			3	8.3	45.361	26.2558	25.5015	P57081-2;P57081;P57081-3	P57081-2;P57081;P57081-3	tRNA (guanine-N(7)-)-methyltransferase non-catalytic subunit WDR4	WDR4
-0.138997	0.0706641			19	30.5	83.553	29.6324	31.0081	Q8TDB6;Q8TDB6-2	Q8TDB6	E3 ubiquitin-protein ligase DTX3L	DTX3L
0.0190613	0.0701146			15	45.9	50.817	31.6451	32.7576	Q9UN86-2;Q9UN86;D6RAC7;D6RB17;D6RGJ4;D6RBM9;D6REX8;D6RBR0;D6RE13;D6RBW8;D6R9X5;D6R9A4	Q9UN86-2;Q9UN86	Ras GTPase-activating protein-binding protein 2	G3BP2
0.244156	0.0695647			5	5.8	85.852	26.9258	26.9757	O43719;Q5H919;Q5H918	O43719;Q5H919;Q5H918	HIV Tat-specific factor 1	HTATSF1
0.0220482	0.0694271			25	51.5	72.595	30.8027	31.3016	Q9H4A4;A6NKB8;A0A087WU27;C9JMZ3;A0A087WUS4;H7C2T3	Q9H4A4;A6NKB8	Aminopeptidase B	RNPEP
-0.115769	0.0691523			19	67.8	51.169	30.347	31.2108	P23258;Q9NRH3;K7EIS0;K7EKE5	P23258;Q9NRH3	Tubulin gamma-1 chain;Tubulin gamma-2 chain	TUBG1;TUBG2
0.00949053	0.0691523			14	10.9	181.67	25.7148	28.6711	Q13395	Q13395	Probable methyltransferase TARBP1	TARBP1
-0.0255441	0.0691523			16	51.1	42.502	30.6121	31.5738	Q7L2H7;J3KNJ2;Q7L2H7-2;H0YCQ8;E9PN86;E9PRY0;E7ESM3;E9PRI2	Q7L2H7;J3KNJ2;Q7L2H7-2;H0YCQ8	Eukaryotic translation initiation factor 3 subunit M	EIF3M
0.00245056	0.0690147			13	43.7	44.739	31.2601	31.5016	Q13148;B1AKP7;G3V162;A0A087X260;A0A087WYY0;A0A087WX29;A0A0A0N0M3;K7EN94;K7EJM5;A0A087WXQ5;A0A087WV68;A0A1W2PNU8;Q13148-4;A0A087WW61;A0A087WX67;A0A087WXV3;K7EJ99;A0A0A0MSV7;A0A087WZC9;A0A087WYE7;A0A087WTZ4;K7EL26;A0A087WZM1	Q13148;B1AKP7;G3V162;A0A087X260;A0A087WYY0;A0A087WX29;A0A0A0N0M3;K7EN94;K7EJM5	TAR DNA-binding protein 43	TARDBP;TDP43
-0.136109	0.0687396			10	67.1	32.866	32.212	31.4212	P12236	P12236	ADP/ATP translocase 3;ADP/ATP translocase 3, N-terminally processed	SLC25A6
-0.103906	0.0681893			13	75.8	20.252	33.8458	32.5336	P62913;Q5VVC8	P62913;Q5VVC8	60S ribosomal protein L11	RPL11
-0.12422	0.0681893			10	22.6	63.138	28.1381	29.4515	Q5H909;Q9UNF1-2;Q9UNF1;Q5H907;A0A087X070;G5E9N2;Q12816-5;Q12816-2;Q12816-3;Q12816-4;Q12816	Q5H909;Q9UNF1-2;Q9UNF1;Q5H907	Melanoma-associated antigen D2	MAGED2
0.0532504	0.0680517			15	39.6	42.315	30.3053	30.6006	Q9Y570;Q9Y570-4;Q9Y570-2;Q9Y570-3	Q9Y570;Q9Y570-4;Q9Y570-2	Protein phosphatase methylesterase 1	PPME1
-0.0154909	0.0676387			27	24	165.77	30.0275	31.7691	A0A087WU64;A6NMQ1;P09884	A0A087WU64;A6NMQ1;P09884	DNA polymerase;DNA polymerase alpha catalytic subunit	POLA1
-0.105318	0.0676387			9	43.8	18.565	32.7335	31.425	P46778;M0R181;G3V1B3	P46778;M0R181	60S ribosomal protein L21	RPL21
-0.0916175	0.0666747			103	28.5	480.19	32.5473	32.8521	Q7Z6Z7-2;Q7Z6Z7-3;Q7Z6Z7;H0Y659;A0A087X146;A0A1B0GXC7	Q7Z6Z7-2;Q7Z6Z7-3;Q7Z6Z7	E3 ubiquitin-protein ligase HUWE1	HUWE1
-0.400054	0.066537			13	21.3	91.737	27.1794	29.5071	G5EA36;P30260;P30260-2;I3L394;F6QPS0;I3L328;I3L3H6;K7EMA6;I3L2Z8;E9PRZ6;I3L225	G5EA36;P30260;P30260-2	Cell division cycle protein 27 homolog	CDC27
0.0783365	0.0662615			54	40.5	157.9	31.8829	31.4313	P42704;B8ZZ38;A0A0C4DG06;C9JCA9;H7C3W8;A0A0C4DG51;Q9NP80-3;Q9NP80-2;Q9NP80	P42704	Leucine-rich PPR motif-containing protein, mitochondrial	LRPPRC
-0.039088	0.0661237			7	6.3	155.68	27.8274	28.8878	Q08378-2;Q08378;Q08378-4;A0A087WV43	Q08378-2;Q08378;Q08378-4	Golgin subfamily A member 3	GOLGA3
0.0643311	0.0657101			8	20.3	49.027	26.372	28.6617	P34896-2;P34896;P34896-4;P34896-3;J3KRK5;J3KRZ5	P34896-2;P34896;P34896-4;P34896-3	Serine hydroxymethyltransferase, cytosolic	SHMT1
-0.0409718	0.0650208			16	42.8	70.737	30.2971	31.3476	Q969Z0;Q969Z0-2;C9J7P5;C9IZN7;H7C4R5;C9J5A2;C9J347	Q969Z0;Q969Z0-2;C9J7P5;C9IZN7	Protein TBRG4	TBRG4
0.0226164	0.0643311			13	43.2	42.636	29.8439	29.6932	E7ENJ6;Q9BXS5;Q9BXS5-2;K7EJL1;K7EPJ8;A0A087WZX7;K7ENA7;Q9Y6Q5;Q9Y6Q5-2;K7ER75;K7EQX3;K7EPR4;K7EJJ1;K7EK69;K7EQ90;K7ERH5;K7EL08;K7EMG5	E7ENJ6;Q9BXS5;Q9BXS5-2;K7EJL1	AP-1 complex subunit mu-1	AP1M1
-0.127841	0.0641931			10	25.1	59.573	28.8172	29.6042	Q9NRG9;F8VZ44;Q9NRG9-2;H3BU82;F8VUB6	Q9NRG9;F8VZ44;Q9NRG9-2;H3BU82	Aladin	AAAS
0.580242	0.0639171			11	36.9	39.591	29.3784	29.7337	P50213;H0YL72;P50213-2;H0YLI6;H0YMU3;H0YKD0;H0YM64;H0YNF5;H0YM46	P50213;H0YL72;P50213-2;H0YLI6;H0YMU3	Isocitrate dehydrogenase [NAD] subunit alpha, mitochondrial	IDH3A
-0.0713757	0.063779			36	15.5	317.79	29.7439	29.9753	A0A494C1L5;P50851-2;P50851;E9PEM5;A0A494BZW2;H0YAC6;A0A494C0R9;A0A3B3IS13;H0Y9N9;A0A3B3ISK3;A0A3B3IU76	A0A494C1L5;P50851-2;P50851;E9PEM5;A0A494BZW2;H0YAC6;A0A494C0R9	Lipopolysaccharide-responsive and beige-like anchor protein	LRBA
-0.10214	0.0633648			29	16.5	209.52	28.737	29.6356	Q9Y4B5;Q9Y4B5-2;Q9Y4B5-3;Q9Y4B5-4;J3QL92;X6R3R3;H0YDM2;O94964-4;O94964;O94964-2;E9PJP2;Q5TF21	Q9Y4B5;Q9Y4B5-2;Q9Y4B5-3	Microtubule cross-linking factor 1	MTCL1
-0.20141	0.0632269			2	25	419.02	25.8278	26.4714	A0A3B3IUB9	A0A3B3IUB9
-0.277936	0.0632269			8	16.2	60.576	27.0276	28.176	Q6P1J9;A0A3B3IRP5;A0A1B0GUB2;A0A2R8YHB3;A0A2R8Y640	Q6P1J9;A0A3B3IRP5;A0A1B0GUB2;A0A2R8YHB3	Parafibromin	CDC73
-0.265813	0.0630888			33	39.8	101.27	31.5287	32.4698	Q9BXJ9;A0A0B4J1W3;Q9BXJ9-4;Q6N069;Q6N069-5;Q6N069-4;Q6N069-3;Q6N069-2	Q9BXJ9;A0A0B4J1W3;Q9BXJ9-4	N-alpha-acetyltransferase 15, NatA auxiliary subunit	NAA15
-0.0673945	0.0628125			14	62	18.431	34.0696	33.1209	P62280;M0QZC5;M0R1H5;M0R1H6	P62280;M0QZC5	40S ribosomal protein S11	RPS11
0.587173	0.0625362			5	17.9	33.935	25.7752	26.1392	A0A1W2PPZ5;P23193;A0A1W2PRL9;P23193-2;E5RJ93;E5RIS7;B7Z4S1;E5RK46;A0A1W2PS15;E5RFI1;A0A1W2PPV7;A0A0A0MT58;Q15560-2;Q15560	A0A1W2PPZ5;P23193;A0A1W2PRL9;P23193-2	Transcription elongation factor A protein 1	TCEA1
-0.321009	0.062398			5	3.3	242.96	23.4354	26.1025	Q5JSZ5;A0A494C0D3;Q5JSZ5-5;A0A1W2PQP5;H0Y412;A0A494C065	Q5JSZ5;A0A494C0D3;Q5JSZ5-5	Protein PRRC2B	PRRC2B
-0.142672	0.06226			7	5.5	185.25	29.9977	26.0257	A0A0C4DFM7;Q5TAX3;Q5TAX3-2;E9PKX1;E9PKY2;E9PJN7;E9PQS7;X6R5G7;H0YDJ1;H0YEE8;E9PRG2	A0A0C4DFM7;Q5TAX3;Q5TAX3-2;E9PKX1;E9PKY2	Terminal uridylyltransferase 4	ZCCHC11
-0.219892	0.0621218			1	8.9	15.38	25.3308	25.5631	A0A087WTU4;Q9P227-2;Q9P227	A0A087WTU4;Q9P227-2;Q9P227	Rho GTPase-activating protein 23	ARHGAP23
0.0187766	0.0615688			8	20.7	72.379	28.4211	28.7018	Q8WVM8;Q8WVM8-2;Q8WVM8-3;G3V3K9;G3V4I1;G3V5F3;H0YJY1;J3KNG4	Q8WVM8;Q8WVM8-2;Q8WVM8-3	Sec1 family domain-containing protein 1	SCFD1
-0.205297	0.0615688			7	21.1	36.085	26.0413	28.3108	Q96KB5;Q96KB5-2;E5RFX4;E5RIE1	Q96KB5;Q96KB5-2;E5RFX4	Lymphokine-activated killer T-cell-originated protein kinase	PBK
0.153676	0.0615688			9	29.6	49.419	29.979	30.0411	Q9BQ67;M0QX71	Q9BQ67;M0QX71	Glutamate-rich WD repeat-containing protein 1	GRWD1
0.0554733	0.0608775			5	12.5	56.38	27.8315	28.82	A0A1W2PP57;A0A1W2PPC3;A0A1W2PPS0;A0A1W2PNP0;Q969N2-5;Q969N2;A0A1W2PQN1;A0A1W2PPQ7;A0A1W2PPR6;Q969N2-4;A0A1W2PPK4;A0A1W2PQY1;A0A1W2PRZ8;A0A1W2PP53;Q969N2-2;A0A1W2PSC5;A0A1W2PRG1;A0A1W2PNW9;A0A1W2PQ29;A0A1W2PPI8;A0A1W2PRH2;A0A1W2PQ52;A0A1W2PRV7;A0A1W2PP13;A0A1W2PR92;Q969N2-6;A0A1W2PP91;A0A1W2PR22;B7Z7C5;A0A1W2PP03;A0A1W2PNZ5;A0A1W2PNS2;A0A1W2PP98;A0A1W2PQL3;A0A1W2PRH8;A0A1W2PPU8;H7C2Y2;Q969N2-3	A0A1W2PP57;A0A1W2PPC3;A0A1W2PPS0;A0A1W2PNP0;Q969N2-5;Q969N2;A0A1W2PQN1;A0A1W2PPQ7;A0A1W2PPR6;Q969N2-4;A0A1W2PPK4;A0A1W2PQY1;A0A1W2PRZ8;A0A1W2PP53;Q969N2-2	GPI transamidase component PIG-T	PIGT
0.131063	0.0608775			6	27.3	57.886	27.8558	29.1221	O00629;H7C4F6	O00629	Importin subunit alpha-3	KPNA4
-0.100314	0.0603242			4	5.5	105.29	26.7172	28.2726	Q15042-4;Q15042;Q15042-3	Q15042-4;Q15042;Q15042-3	Rab3 GTPase-activating protein catalytic subunit	RAB3GAP1
0.25689	0.0601858			21	51.8	37.429	32.319	31.9084	P22626;P22626-2;A0A087WUI2	P22626;P22626-2;A0A087WUI2	Heterogeneous nuclear ribonucleoproteins A2/B1	HNRNPA2B1
-0.0153596	0.059909			30	72.6	49.541	33.7276	34.1967	P49411;H3BNU3	P49411	Elongation factor Tu, mitochondrial	TUFM
-0.330048	0.0596321			23	36.5	87.133	31.3912	32.6471	Q14694;Q14694-3;Q14694-2;H3BQP1;J3KT19;H3BQC6;H3BNA1;H3BNS8;H3BVF1	Q14694;Q14694-3;Q14694-2	Ubiquitin carboxyl-terminal hydrolase 10	USP10
0.000865329	0.0596321			14	34.8	61.64	29.4347	30.4485	Q96I24;Q96I24-2;A0A494C1K6	Q96I24	Far upstream element-binding protein 3	FUBP3
-0.399293	0.0593554			9	8.6	119.54	27.0983	28.0012	O60566;O60566-3;O60566-2	O60566;O60566-3;O60566-2	Mitotic checkpoint serine/threonine-protein kinase BUB1 beta	BUB1B
0.113701	0.0588013			20	5.3	510.08	28.5633	31.8157	A0A499FJI4;O75592-2;O75592;H7C3U4;A0A0C4DGY7	A0A499FJI4;O75592-2;O75592;H7C3U4	E3 ubiquitin-protein ligase MYCBP2	MYCBP2
-0.00582579	0.0588013			12	16.9	87.361	28.659	29.7522	K7EK35;P42229;P42229-2;K7EIF9;C9JVV6;K7EM17	K7EK35;P42229;P42229-2	Signal transducer and activator of transcription;Signal transducer and activator of transcription 5A	STAT5A
0.804054	0.0586628			9	24.2	70.942	28.5672	28.1876	O43390;O43390-3;O43390-2;B4DT28;O43390-4;A0A286YEZ8	O43390;O43390-3;O43390-2;B4DT28;O43390-4	Heterogeneous nuclear ribonucleoprotein R	HNRNPR
0.231924	0.0585243			5	26.2	31.362	31.0465	28.3193	Q07021;I3L3Q7;I3L3B0	Q07021;I3L3Q7;I3L3B0	Complement component 1 Q subcomponent-binding protein, mitochondrial	C1QBP
0.11929	0.0582473			17	43.3	54.416	31.7874	32.2055	P26196;Q8IV96	P26196	Probable ATP-dependent RNA helicase DDX6	DDX6
-0.0466379	0.0582473			33	37.7	103.64	31.5425	32.1794	P55265-5;P55265;P55265-4;A0A3B3IRQ9;P55265-3;P55265-2;A0A3B3ISX1;A0A3B3ITG9;A0A3B3ISU1	P55265-5;P55265;P55265-4;A0A3B3IRQ9;P55265-3;P55265-2	Double-stranded RNA-specific adenosine deaminase	ADAR
-0.0188634	0.0578315			2	3	72.063	24.9733	26.8946	Q6P1M0	Q6P1M0	Long-chain fatty acid transport protein 4	SLC27A4
0.38228	0.0574155			3	27.1	46.306	25.3505	26.9043	G5E972;P42167;P42167-2	G5E972;P42167;P42167-2	Lamina-associated polypeptide 2, isoforms beta/gamma;Thymopoietin;Thymopentin	TMPO
-0.209612	0.057277			32	46.1	77.672	31.6199	32.6632	O15226;O15226-2	O15226;O15226-2	NF-kappa-B-repressing factor	NKRF
-0.108348	0.0571383			7	14.4	58.022	27.8952	29.3001	O95747;C9JIG9	O95747;C9JIG9	Serine/threonine-protein kinase OSR1	OXSR1
0.371057	0.0568609			12	34	52.645	30.4234	30.9475	P31930	P31930	Cytochrome b-c1 complex subunit 1, mitochondrial	UQCRC1
0.105276	0.0561673			9	38.7	34.333	26.0053	28.5411	O15144;C9JTV5;G5E9J0;G5E9S7;H7C3F9	O15144	Actin-related protein 2/3 complex subunit 2	ARPC2
-0.35999	0.0561673			3	34.4	39.821	26.1383	27.6761	P17612-2;P17612;K7ERP6;Q15136	P17612-2;P17612;K7ERP6	cAMP-dependent protein kinase catalytic subunit alpha	PRKACA
0.112233	0.0558898			16	41.2	48.879	30.7072	31.6811	P55084-2;P55084;F5GZQ3;B5MD38;C9JEY0;C9JE81;C9K0M0	P55084-2;P55084;F5GZQ3;B5MD38	Trifunctional enzyme subunit beta, mitochondrial;3-ketoacyl-CoA thiolase	HADHB
-0.0452379	0.0558898			9	30.5	28.68	32.3143	30.7724	P62753;A2A3R5;A2A3R7	P62753;A2A3R5	40S ribosomal protein S6	RPS6
-0.193437	0.0557509			9	30.5	43.404	27.7593	29.0418	P53602;H3BP35;H3BQ47;H3BRZ1;H3BVC4	P53602;H3BP35	Diphosphomevalonate decarboxylase	MVD
-0.359435	0.0556121			5	39.7	40.45	27.1382	27.0291	P04899;P04899-6;P04899-3;P04899-5;P04899-2;P04899-4;P11488;P19087;A8MTJ3	P04899;P04899-6;P04899-3;P04899-5;P04899-2;P04899-4	Guanine nucleotide-binding protein G(i) subunit alpha-2	GNAI2
-0.0911256	0.0553346			10	16.4	84.6	28.4333	28.6188	P40692;P40692-3;P40692-2;H0Y818;A0A087WX20;H0Y806;F2Z298;E9PF25;H0Y793;E7EUC9	P40692;P40692-3;P40692-2;H0Y818	DNA mismatch repair protein Mlh1	MLH1
-0.136712	0.0550568			3	7.7	42.883	24.493	26.6559	Q9UHR6;E9PQB8	Q9UHR6;E9PQB8	Zinc finger HIT domain-containing protein 2	ZNHIT2
-0.0249715	0.0546401			10	23.6	57.398	27.4255	29.8621	Q06203;D6RCC8;D6RE15	Q06203	Amidophosphoribosyltransferase	PPAT
-0.0748817	0.0546401			6	13	68.166	27.0964	28.9161	Q14677-2;Q14677;Q14677-3;H0YD52	Q14677-2;Q14677;Q14677-3	Clathrin interactor 1	CLINT1
0.447526	0.0543624			4	0.6	964.83	28.2975	29.5422	E7ENN3;A0A0C4DG40;Q8NF91-4;Q8NF91;Q8NF91-8;Q8NF91-2;Q8NF91-7	E7ENN3;A0A0C4DG40;Q8NF91-4;Q8NF91;Q8NF91-8;Q8NF91-2	Nesprin-1	SYNE1
-0.223172	0.0543624			4	6.3	88.761	25.6721	25.8827	H3BND4;Q6P996-4;Q6P996-5;Q6P996;Q6P996-3;Q86XE2;Q6P996-2;Q6P474;H3BU11;H3BQ54;Q6XYB5;H3BNL6;J3KNK7	H3BND4;Q6P996-4;Q6P996-5;Q6P996;Q6P996-3;Q86XE2;Q6P996-2;Q6P474	Pyridoxal-dependent decarboxylase domain-containing protein 1;Putative pyridoxal-dependent decarboxylase domain-containing protein 2	PDXDC1;PDXDC2P
-0.0698153	0.0540844			6	16.6	36.924	28.5761	29.3426	P53611;Q5T4U8	P53611;Q5T4U8	Geranylgeranyl transferase type-2 subunit beta	RABGGTB
-0.200531	0.0540844			16	23.8	113.29	29.9148	30.6651	Q96T76;Q96T76-8;Q96T76-9;Q96T76-5;Q5T454;H0Y746;H7C1W5;B0QZ77;H0Y7V3;F8WCH8	Q96T76;Q96T76-8;Q96T76-9;Q96T76-5	MMS19 nucleotide excision repair protein homolog	MMS19
-0.137727	0.0539454			2	5.5	34.884	24.76	24.0839	A5PLN9-7;A5PLN9-2;A5PLN9-4;A5PLN9;A5PLN9-5	A5PLN9-7;A5PLN9-2;A5PLN9-4;A5PLN9;A5PLN9-5	Trafficking protein particle complex subunit 13	TRAPPC13
-0.187773	0.0539454			19	26.1	86.191	30.4534	31.7205	O14964;O14964-2;I3L1P5;I3L165;I3L1E3;I3L2H4	O14964;O14964-2;I3L1P5	Hepatocyte growth factor-regulated tyrosine kinase substrate	HGS
-0.147058	0.0539454			17	65.5	36.104	30.2128	30.5845	P40937-2;P40937;C9JH72;F5H5S0;F5H0U6;F5H304;E9PEP3	P40937-2;P40937	Replication factor C subunit 5	RFC5
0.135535	0.0528332			26	59.1	45.531	30.7433	31.4215	Q15008;Q15008-4;Q15008-3;Q15008-2;C9J0E9;C9J7B7;H7C531	Q15008;Q15008-4;Q15008-3;Q15008-2;C9J0E9	26S proteasome non-ATPase regulatory subunit 6	PSMD6
-0.0551565	0.0526941			4	6.1	70.539	25.7572	27.084	Q9NZQ3-4;Q9NZQ3-3;Q9NZQ3-2;Q9NZQ3;Q9NZQ3-5;H7C2K2;C9JSC3;H7C0T9	Q9NZQ3-4;Q9NZQ3-3;Q9NZQ3-2;Q9NZQ3;Q9NZQ3-5;H7C2K2;C9JSC3	NCK-interacting protein with SH3 domain	NCKIPSD
-0.136236	0.052555			55	54.6	134.21	32.9024	33.8052	A0A3B3ITE1;A0A1B0GTW1;A0A2R8YDH4;Q9UDY2-3;Q9UDY2;Q9UDY2-7;Q9UDY2-6;A0A3B3IRI3;A0A3B3ISZ5;A0A3B3IU51;Q9UDY2-4;Q9UDY2-2;A0A3B3ISF1;Q9UDY2-5;A0A3B3IRV6;A0A3B3IT83;A0A3B3IS03;A0A3B3IU26;B1AN86;U3KQJ2	A0A3B3ITE1;A0A1B0GTW1;A0A2R8YDH4;Q9UDY2-3;Q9UDY2;Q9UDY2-7;Q9UDY2-6;A0A3B3IRI3;A0A3B3ISZ5;A0A3B3IU51;Q9UDY2-4;Q9UDY2-2;A0A3B3ISF1;Q9UDY2-5;A0A3B3IRV6;A0A3B3IT83;A0A3B3IS03	Tight junction protein ZO-2	TJP2
-0.218565	0.0524158			11	22.1	57.796	29.5161	30.4675	Q5SWX3;Q13555-10;Q13555-5;Q13555-4;Q13555-11;A0A2Q3DQE3;Q13555-3;Q13555-7;Q13555-9;Q13555-2;Q13555-8;Q13555;Q13555-6;Q8WU40;H0Y6G2;Q13554-7;Q13554-4;Q13554-6;Q13554-3;Q13554-8;Q13554-5;Q13554-2;Q13554;H7BXS4;E9PBE8;E7EQE4;A0A5F9ZHY2;A0A5F9ZHM9;A0A5F9ZH21;A0A5F9ZHR5;D6RFJ0;A0A5F9ZH50;Q9UQM7;Q9UQM7-2;E7ERS6;E7ETC9;H7BZC6;H7C394;A0A5F9ZH90	Q5SWX3;Q13555-10;Q13555-5;Q13555-4;Q13555-11;A0A2Q3DQE3;Q13555-3;Q13555-7;Q13555-9;Q13555-2;Q13555-8;Q13555;Q13555-6;Q8WU40	Calcium/calmodulin-dependent protein kinase type II subunit gamma	CAMK2G
0.159371	0.0522768			11	27	48.944	29.2888	30.7252	P56545;P56545-3;P56545-2;E7ESU7;E7EPF8;A0A087WYL1;E9PGB1;E7EUB3;H0Y8U5	P56545;P56545-3;P56545-2	C-terminal-binding protein 2	CTBP2
-0.0940638	0.0522768			15	59.7	24.423	35.4963	34.5275	P62826;B5MDF5;J3KQE5;F5H018;H0YFC6;B4DV51;A0A087X0W0	P62826;B5MDF5;J3KQE5;F5H018;H0YFC6	GTP-binding nuclear protein Ran	RAN
-0.076691	0.0519985			28	41.4	93.487	31.6288	31.8486	Q8N1F7;H3BVG0;Q8N1F7-2;H3BM93;H3BV11;H3BRI8;H3BPA9;H3BNN5;H3BP95;H3BV15;H3BMX0;H3BRD9;H3BVE2	Q8N1F7;H3BVG0;Q8N1F7-2	Nuclear pore complex protein Nup93	NUP93
0.387693	0.0515809			11	38.2	27.566	29.9417	27.2445	P78417;Q5TA02;P78417-3;P78417-2;Q5TA01	P78417;Q5TA02;P78417-3;P78417-2;Q5TA01	Glutathione S-transferase omega-1	GSTO1
-0.16681	0.0514416			130	30.8	531.78	30.7477	32.7729	Q15149;Q15149-7;Q15149-8;Q15149-9;Q15149-5;Q15149-4;Q15149-6;Q15149-2;Q15149-3;H0YDN1;E9PMV1;E9PKG0;E9PQ28;E9PIA2	Q15149;Q15149-7;Q15149-8;Q15149-9;Q15149-5;Q15149-4;Q15149-6;Q15149-2;Q15149-3;H0YDN1	Plectin	PLEC
-0.139236	0.0508847			23	15.8	216.5	28.2336	29.5893	Q9H1A4;H0Y564;F8WAS1;A0A2R8YF63	Q9H1A4;H0Y564	Anaphase-promoting complex subunit 1	ANAPC1
-0.0569564	0.0507454			5	5.9	80.724	26.1868	29.0558	Q8N556;Q8N556-2;Q8TED9-3;Q8TED9-2;Q8TED9	Q8N556;Q8N556-2	Actin filament-associated protein 1	AFAP1
0.0223323	0.0506061			7	4.7	195.98	25.3494	27.2544	Q14676-3;Q14676;Q14676-4;Q14676-2;A2AB05	Q14676-3;Q14676;Q14676-4;Q14676-2	Mediator of DNA damage checkpoint protein 1	MDC1
0.067088	0.0504668			24	61.1	46.153	35.516	36.1764	P60842;J3KT12;P60842-2;J3QS69;J3KTB5;J3KSZ0;J3QL43;J3QR64;J3KTN0;J3QLN6;J3QKZ9;J3KS25;J3QL52;J3KT04;J3KS93;J3KSN7;J3QQP0	P60842;J3KT12;P60842-2;J3QS69;J3KTB5;J3KSZ0;J3QL43	Eukaryotic initiation factor 4A-I	EIF4A1
0.0103502	0.0501883			3	10.2	49.965	26.2607	25.403	A0A0J9YWK2;A0A0J9YWM9;H3BSH7;Q969X6-3;Q969X6;H3BRM8;A0A0J9YXV4;Q969X6-2	A0A0J9YWK2;A0A0J9YWM9;H3BSH7;Q969X6-3;Q969X6;H3BRM8	Cirhin	CIRH1A
-0.0513393	0.0501883			9	9.8	166.53	24.9648	28.4647	Q86X10-3;Q86X10;A2A2F0;Q86X10-2;Q86X10-4;A0A0J9YW54	Q86X10-3;Q86X10;A2A2F0;Q86X10-2;Q86X10-4	Ral GTPase-activating protein subunit beta	RALGAPB
-0.0789903	0.0501883			24	17.5	152.45	28.0463	28.98	Q9P2E9;A0A087WVV2;Q9P2E9-3;F8W7S5;A0A087WU26;V9GY78;A2A2S5;REV__Q9P2M7;H0YDJ4;H9KV85;E9PN67;C9J066;Q8N4C6-6;Q8N4C6-11;Q8N4C6-4;Q8N4C6-9;Q8N4C6-2;Q8N4C6;Q8N4C6-5;Q8N4C6-10;Q8N4C6-7	Q9P2E9;A0A087WVV2;Q9P2E9-3;F8W7S5	Ribosome-binding protein 1	RRBP1
0.0592169	0.0500489			21	14.1	190.48	27.3953	29.6575	A0A286YFF8;Q7Z3U7-5;Q7Z3U7;Q7Z3U7-6;F8VZV1;Q7Z3U7-3;F8VQS2;F8VZV6	A0A286YFF8;Q7Z3U7-5;Q7Z3U7;Q7Z3U7-6	Protein MON2 homolog	MON2
-0.240026	0.0497701			4	3.7	149.78	25.8007	26.1584	Q9NS87-2;Q9NS87;Q9NS87-4;D6RCT7;C9JKA9;H7BZT2;Q9NS87-3	Q9NS87-2;Q9NS87;Q9NS87-4;D6RCT7;C9JKA9	Kinesin-like protein KIF15;Kinesin-like protein	KIF15
-0.00365461	0.0497701			16	30.1	70.729	29.7361	31.0269	Q9UHB9;Q9UHB9-4;Q9UHB9-2;Q9UHB9-3;K7EN53;K7EQC2	Q9UHB9;Q9UHB9-4;Q9UHB9-2;Q9UHB9-3	Signal recognition particle subunit SRP68	SRP68
0.305795	0.0496307			7	41.2	36.848	28.1915	28.876	A0A1W2PR11;A0A140T962;A0A140T9J9;A0A140T9B3;O19617;A0A140T921;A2AEA2;A0A140T9H5;A0A140T9U8;P10321;A0A1W2PRX1;P10321-2;A0A140TA05;A0A140T9L3;A0A140T9E1;A0A140T942;A0A1W2PS56;P01893;F8W9Z8;A0A140TA12;A0A140T9Z7	A0A1W2PR11;A0A140T962;A0A140T9J9;A0A140T9B3;O19617;A0A140T921;A2AEA2;A0A140T9H5;A0A140T9U8;P10321;A0A1W2PRX1;P10321-2;A0A140TA05;A0A140T9L3;A0A140T9E1;A0A140T942	HLA class I histocompatibility antigen, Cw-7 alpha chain	HLA-C
-0.167458	0.0496307			25	61.7	50.519	31.5541	31.7329	I3L0H8;Q9NUU7;I3L352;Q9NUU7-2;Q9UMR2-3;H3BTB3;J3QRH0;H3BSL8;H3BP36;H3BP50;H0YD26;A0A1B0GV69;E9PR46;J3QL17;Q9UHL0-2;Q9UHL0	I3L0H8;Q9NUU7;I3L352;Q9NUU7-2;Q9UMR2-3	ATP-dependent RNA helicase DDX19A;ATP-dependent RNA helicase DDX19B	DDX19A;DDX19B
-0.219421	0.0494913			11	19.3	69.223	28.507	28.8335	O76031;H0YM48;H0YK07	O76031	ATP-dependent Clp protease ATP-binding subunit clpX-like, mitochondrial	CLPX
-0.0502634	0.049352			9	40.4	23.548	31.2832	28.1183	P20340-2;P20340;P20340-4;P20340-3;Q9NRW1;F5H3K7;F5GX61;J3KR73;Q9NRW1-2;C9JU14;C9JB90;C9J0I2;Q53S08;Q14964	P20340-2;P20340;P20340-4;P20340-3;Q9NRW1	Ras-related protein Rab-6A;Ras-related protein Rab-6B	RAB6A;RAB6B
-0.389716	0.049352			39	61.1	86.47	32.3	33.337	Q08J23;Q08J23-2;Q08J23-3;A0A140T9Y7;A0A140T9Z1	Q08J23;Q08J23-2;Q08J23-3	tRNA (cytosine(34)-C(5))-methyltransferase	NSUN2
0.237808	0.0492126			14	37.6	47.726	29.9317	30.3917	D6RAX7;Q9BT78;D6RFN0;Q9BT78-2;D6RD63	D6RAX7;Q9BT78;D6RFN0;Q9BT78-2;D6RD63	COP9 signalosome complex subunit 4	COPS4
0.0742315	0.0490731			45	54.4	101.56	33.3118	33.839	P11586;V9GYY3;A0A384N5Y3;F5H2F4;V9GZ78;A0A494C1T2	P11586;V9GYY3;A0A384N5Y3;F5H2F4;V9GZ78;A0A494C1T2	C-1-tetrahydrofolate synthase, cytoplasmic;Methylenetetrahydrofolate dehydrogenase;Methenyltetrahydrofolate cyclohydrolase;Formyltetrahydrofolate synthetase;C-1-tetrahydrofolate synthase, cytoplasmic, N-terminally processed	MTHFD1
0.306146	0.0487942			16	25.1	78.839	29.6962	30.5366	P52888;K7EP46;K7EKB6;K7EMU4;K7EL02;K7EIK4;K7EL32;P52888-2	P52888;K7EP46	Thimet oligopeptidase	THOP1
0.139339	0.0485151			6	42.6	12.201	31.6477	30.9494	E9PLL6;P46776;E9PJD9;E9PLX7	E9PLL6;P46776;E9PJD9	60S ribosomal protein L27a	RPL27A
-0.247868	0.0485151			5	14	42.542	26.3918	28.467	H7C0E5;O75312;H7BZM7	H7C0E5;O75312;H7BZM7	Zinc finger protein ZPR1	ZPR1
0.0347792	0.0483758			18	46.5	34.362	32.5248	33.073	P46777;A0A2R8Y6J3;A0A2R8Y4A2;Q5T7N0;R4GNJ2	P46777;A0A2R8Y6J3	60S ribosomal protein L5	RPL5
-0.0423528	0.0480967			8	44.9	23.98	30.6707	28.6527	F8VXU5;Q9UBQ0;Q9UBQ0-2;Q05DG7	F8VXU5;Q9UBQ0;Q9UBQ0-2	Vacuolar protein sorting-associated protein 29	VPS29
-0.196889	0.0479571			10	28.7	35.864	28.4311	29.9212	Q9NT62;Q9NT62-2;F8WDI0;C9JNW8	Q9NT62;Q9NT62-2	Ubiquitin-like-conjugating enzyme ATG3	ATG3
0.024036	0.0476779			21	56.9	29.225	34.1232	32.9077	P18124;A8MUD9;C9JIJ5;C9JZ88	P18124;A8MUD9	60S ribosomal protein L7	RPL7
0.00963388	0.0475383			19	50.1	51.311	30.947	31.6485	Q16401-2;Q16401;F2Z3J2;Q4VXH0	Q16401-2;Q16401	26S proteasome non-ATPase regulatory subunit 5	PSMD5
0.515107	0.0471196			22	25.4	105.85	30.1804	30.7764	A0A087WW66;Q99460-2;Q99460;H7BZR6;H7C378;C9J9M4	A0A087WW66;Q99460-2;Q99460	26S proteasome non-ATPase regulatory subunit 1	PSMD1
0.2949	0.0471196			4	24.1	13.228	30.3178	29.7443	H0Y5B4;H7BZ11;J3KQN4;P83881;H7BY91;H0Y3V9;Q969Q0;R4GN19	H0Y5B4;H7BZ11;J3KQN4;P83881;H7BY91;H0Y3V9;Q969Q0	60S ribosomal protein L36a;60S ribosomal protein L36a-like	RPL36A;RPL36A-HNRNPH2;RPL36AL
0.894992	0.0467006	+		4	49.3	16.159	30.7436	30.544	A0A2R8Y811;P62263;E5RH77	A0A2R8Y811;P62263;E5RH77	40S ribosomal protein S14	RPS14
-0.100546	0.0467006			2	6.4	38.987	26.1181	26.0802	C9J979;Q5TA45-2;Q5TA45-3;Q5TA45;E9PMA2;H0YE15;E9PJG0;E9PKA4;E9PNS4;A0A087WXT8;Q96HV7;C9IYS7;A0A087WYI0;Q5TA45-4;Q5TA45-5	C9J979;Q5TA45-2;Q5TA45-3;Q5TA45;E9PMA2;H0YE15;E9PJG0;E9PKA4;E9PNS4;A0A087WXT8;Q96HV7;C9IYS7;A0A087WYI0;Q5TA45-4;Q5TA45-5	Integrator complex subunit 11	CPSF3L
0.00273846	0.0464211			26	57.9	50.976	34.2946	34.7181	P61978;P61978-2;P61978-3;Q5T6W2;S4R359;S4R457	P61978;P61978-2;P61978-3;Q5T6W2	Heterogeneous nuclear ribonucleoprotein K	HNRNPK
-0.139744	0.0464211			27	14.6	242.37	29.8232	29.3616	Q9H583;Q5T3Q7;Q6P664	Q9H583;Q5T3Q7	HEAT repeat-containing protein 1;HEAT repeat-containing protein 1, N-terminally processed	HEATR1
0.848237	0.0462816	+		20	13.9	200.55	25.16	29.6014	O94822;O94822-3;H7BYG8;S4R3T2;O94822-2	O94822;O94822-3;H7BYG8	E3 ubiquitin-protein ligase listerin	LTN1
-0.00518858	0.0462816			12	48.4	31.282	30.7905	27.2434	Q9UBX3;Q9UBX3-2;B4DLN1;F6RGN5;I3L1E8	Q9UBX3;Q9UBX3-2;B4DLN1;F6RGN5	Mitochondrial dicarboxylate carrier	SLC25A10
0.58323	0.0461418			3	19	31.528	25.4919	26.345	Q08257-3;Q08257;C9JH92;A6NP24;Q08257-2	Q08257-3;Q08257;C9JH92;A6NP24;Q08257-2	Quinone oxidoreductase	CRYZ
0.0301242	0.0460021			82	36.5	290.46	32.7341	33.6671	Q93008-1;Q93008;O00507;O00507-2;H7C2M9	Q93008-1;Q93008	Probable ubiquitin carboxyl-terminal hydrolase FAF-X	USP9X
0.0750534	0.0458623			4	10.7	43.588	27.5287	28.1368	Q9BXW7-2;Q9BXW7	Q9BXW7-2;Q9BXW7	Cat eye syndrome critical region protein 5	CECR5
-0.115457	0.0457225			51	36	197.46	31.9146	32.7674	G3V1L9;Q07157	G3V1L9;Q07157	Tight junction protein ZO-1	TJP1
0.273337	0.0455827			31	50.4	64.872	34.7852	35.5029	F5GZS6;J3KPF3;P08195-3;P08195;P08195-4;H0YFS2;F5GZI0;H0YFX4	F5GZS6;J3KPF3;P08195-3;P08195;P08195-4	4F2 cell-surface antigen heavy chain	SLC3A2
-0.183392	0.0455827			7	31.4	30.727	29.8725	28.0852	P48507;P48507-2	P48507;P48507-2	Glutamate--cysteine ligase regulatory subunit	GCLM
0.0508847	0.0454429			266	59.8	532.4	34.8937	35.7255	Q14204;A0A2R8Y706;A0A2R8YFZ7;A0A2R8Y5T0;A0A2R8Y6H2;A0A2R8Y542;A0A2R8Y6I5;A0A2R8YGC7;H0YJ21	Q14204	Cytoplasmic dynein 1 heavy chain 1	DYNC1H1
1.97023	0.0451634	+		5	9.2	64.532	28.7192	26.3585	H3BNC9;P08708;H0YN88;A0A075B716;H0YN73;A0A0J9YYC4	H3BNC9;P08708;H0YN88;A0A075B716;H0YN73	40S ribosomal protein S17	RPS17
-0.104977	0.0450235			3	10.6	37.84	22.9015	26.4076	O76071	O76071	Probable cytosolic iron-sulfur protein assembly protein CIAO1	CIAO1
-0.0863082	0.0450235			15	46.7	43.02	32.5993	33.331	Q92734-2;Q92734;Q92734-4;Q92734-3;C9JJP5;C9JUE0;C9JTY3	Q92734-2;Q92734;Q92734-4;Q92734-3;C9JJP5;C9JUE0;C9JTY3	Protein TFG	TFG
-0.027131	0.0447438			19	62.4	22.591	33.3161	32.1427	P46781;B5MCT8;C9JM19;F2Z3C0;A8MXK4	P46781;B5MCT8;C9JM19	40S ribosomal protein S9	RPS9
0.00317045	0.0446039			21	57.3	60.078	31.1146	31.9999	A0A087WSW9;A0A087WSY9;Q16881-4;Q16881-3;Q16881;E9PIR7;F8W809;A0A182DWI3;Q16881-5;Q16881-2;Q16881-6;E2QRB9;Q16881-7;E9PKD3;A0A0B4J225;E9PIZ5;E9PQI3;E9PLT3;E9PKI4;E9PRI8	A0A087WSW9;A0A087WSY9;Q16881-4;Q16881-3;Q16881;E9PIR7;F8W809;A0A182DWI3;Q16881-5;Q16881-2;Q16881-6;E2QRB9;Q16881-7	Thioredoxin reductase 1, cytoplasmic	TXNRD1
-0.0449997	0.0446039			3	11.3	30.281	23.7821	26.0021	Q9H0E2;E9PNS3;F2Z2Y8;E7EN89	Q9H0E2;E9PNS3;F2Z2Y8	Toll-interacting protein	TOLLIP
0.149129	0.0443242			12	19.7	55.01	32.5051	32.5746	Q01650;A0A0C4DGL4;H0YJ95;G3V4Z6;Q9UM01;Q92536	Q01650	Large neutral amino acids transporter small subunit 1	SLC7A5
0.855511	0.0443242			26	35.5	106.87	30.4483	30.9188	Q14697;Q14697-2;F5H6X6;E9PKU7;E9PNH1;Q14697-3	Q14697;Q14697-2;F5H6X6;E9PKU7	Neutral alpha-glucosidase AB	GANAB
-0.192052	0.0443242			29	31.7	141.29	30.0325	31.2511	Q9C0C9;K7ES11;K7EQ12	Q9C0C9;K7ES11	E2/E3 hybrid ubiquitin-protein ligase UBE2O	UBE2O
-0.400492	0.0440444			11	8.4	165.06	23.4717	27.84	Q08AD1-2;Q08AD1-3;Q08AD1	Q08AD1-2;Q08AD1-3;Q08AD1	Calmodulin-regulated spectrin-associated protein 2	CAMSAP2
-0.119651	0.0436244			68	32.7	245.44	33.3493	34.3173	E7EVA0;P27816-4;B5MEG9;H0Y2V1;F8W9U4;A0A0J9YVV8;A0A0J9YW37;P27816-3	E7EVA0	Microtubule-associated protein	MAP4
-0.151939	0.0434844			19	38.2	60.13	30.088	31.312	O75131;A0A087WYQ3;E5RHZ0;A0A087WXR6;A0A087WUS8;H0YB26;E5RFT7;A0A0G2JMP5;E7ENV7;Q86YQ8-2;Q9HCH3-2;Q96FN4-2;Q96FN4;Q8IYJ1;Q96A23;O95741;Q9UBL6-2;Q86YQ8;Q96A23-2;Q9HCH3;O95741-2;Q9UBL6	O75131;A0A087WYQ3	Copine-3	CPNE3
-0.117161	0.0434844			12	22.1	68.207	29.325	30.0618	Q92990;Q92990-2;M0QX84;M0QXG8	Q92990;Q92990-2	Glomulin	GLMN
-0.196988	0.0433446			3	11.2	28.408	24.8615	25.068	F5H4P3;Q6NXE6-2;Q6NXE6;F5GWV0;B4E1N1;F5H7V0;F5GZP0;F5H3X1;F5H052;F5H2X2;F5H2K4	F5H4P3;Q6NXE6-2;Q6NXE6;F5GWV0;B4E1N1	Armadillo repeat-containing protein 6	ARMC6
-0.0570465	0.0433446			20	30.8	92.239	28.1678	31.365	Q9UHI6;E9PJ60;Q9UHI6-2	Q9UHI6	Probable ATP-dependent RNA helicase DDX20	DDX20
0.0716254	0.0432045			11	71.7	19.608	31.2335	28.3103	P07741;P07741-2;H3BQZ9;H3BQB1;H3BQF1;H3BSW3	P07741;P07741-2;H3BQZ9;H3BQB1;H3BQF1	Adenine phosphoribosyltransferase	APRT
-0.149553	0.0430645			12	24.7	67.497	29.1357	28.1863	Q9Y2R4;A0A087X1P7;A0A087WTD6;A0A087X069;A0A087X121	Q9Y2R4	Probable ATP-dependent RNA helicase DDX52	DDX52
-0.405471	0.0430645			5	7.9	101.27	25.9121	26.8812	Q9Y5Q9;A0A494C1S7;Q9Y5Q9-2;H7BZV8;H7C0C0	Q9Y5Q9;A0A494C1S7	General transcription factor 3C polypeptide 3	GTF3C3
-0.0453719	0.0427844			19	55.3	43.024	31.5089	32.5579	A0A024QZX5;A0A087X1N8;P35237;A0A2R8YD12;A0A2R8Y6A7;A0A2R8YDD0;A0A2R8Y517;C9JTJ8;C9JVA8	A0A024QZX5;A0A087X1N8;P35237;A0A2R8YD12;A0A2R8Y6A7	Serpin B6	SERPINB6
0.0226164	0.0427844			9	24.7	54.366	29.047	29.5657	O75439;G3V0E4;F8WAZ6;F8WEA6;F8WBE1	O75439;G3V0E4	Mitochondrial-processing peptidase subunit beta	PMPCB
-0.132372	0.0426443			22	32.7	83.735	30.2634	31.4172	P51812;B4DG22;B1AXG1;B7ZB17;A0A2R8Y603;Q9UK32-2;Q9UK32;A0A2R8Y7S9;B1AXG2;A0A2R8YGB7	P51812;B4DG22;B1AXG1;B7ZB17	Ribosomal protein S6 kinase alpha-3	RPS6KA3
0.142217	0.0425042			23	53.8	46.44	33.8477	34.3805	P50454;E9PPV6;E9PR70;E9PKH2;E9PK86;E9PMI5;E9PNX1;E9PJH8;E9PIG2;E9PRS3;E9PQ34;H0YEP8;E9PLA6	P50454;E9PPV6;E9PR70;E9PKH2	Serpin H1	SERPINH1
-0.416154	0.0422241			11	11	128.99	27.418	28.1062	Q9NSV4-6;Q9NSV4-5;Q9NSV4-4;Q9NSV4;Q9NSV4-7;Q9NSV4-2;Q9NSV4-1	Q9NSV4-6;Q9NSV4-5;Q9NSV4-4;Q9NSV4;Q9NSV4-7;Q9NSV4-2;Q9NSV4-1	Protein diaphanous homolog 3	DIAPH3
0.225275	0.0422241			15	43.3	55.18	30.7178	31.1538	Q9UMS4;F5GY56;F5H2I0;H0YGF3;H0YGZ5	Q9UMS4;F5GY56	Pre-mRNA-processing factor 19	PRPF19
-0.0595851	0.0419438			6	9.7	84.639	26.3088	28.2164	O15111	O15111	Inhibitor of nuclear factor kappa-B kinase subunit alpha	CHUK
-0.0327576	0.0415233			10	25.9	50.097	29.0227	29.885	P30520	P30520	Adenylosuccinate synthetase isozyme 2	ADSS
-0.0655967	0.0415233			35	65.9	59.143	31.3705	32.6048	P54577;A0A0C4DGZ5	P54577;A0A0C4DGZ5	Tyrosine--tRNA ligase, cytoplasmic;Tyrosine--tRNA ligase, cytoplasmic, N-terminally processed;Tyrosine--tRNA ligase	YARS
-0.186492	0.0409626			54	63.3	107.77	34.1199	34.76	P22102;P22102-2;F8WD69;C9JBJ1;C9JTV6;C9JZG2;C9JKQ7;A0A140TA71;H7C366	P22102;P22102-2	Trifunctional purine biosynthetic protein adenosine-3;Phosphoribosylamine--glycine ligase;Phosphoribosylformylglycinamidine cyclo-ligase;Phosphoribosylglycinamide formyltransferase	GART
-0.13557	0.0409626			10	19.2	53.944	30.9417	31.7915	P53985;Q5T8R5;P53985-2;Q5T8R3;Q5T8R4	P53985;Q5T8R5;P53985-2;Q5T8R3	Monocarboxylate transporter 1	SLC16A1
-0.0395476	0.0409626			34	59.1	74.175	32.2779	33.1925	Q9UJS0;Q9UJS0-2;R4GN64	Q9UJS0;Q9UJS0-2	Calcium-binding mitochondrial carrier protein Aralar2	SLC25A13
-0.0426648	0.0408223			47	37.4	174.76	30.3612	31.8684	P35573;P35573-2;P35573-3;A0A1C7CYW1	P35573;P35573-2;P35573-3	Glycogen debranching enzyme;4-alpha-glucanotransferase;Amylo-alpha-1,6-glucosidase	AGL
-0.163284	0.040682			8	53.7	14.369	31.6464	31.0728	C9JXB8;C9JNW5;P83731	C9JXB8;C9JNW5;P83731	60S ribosomal protein L24	RPL24
-0.190816	0.0405417			7	2.9	298.88	26.0633	24.3817	A0A590UJS4;Q6KC79-2;Q6KC79;Q6KC79-3	A0A590UJS4;Q6KC79-2;Q6KC79	Nipped-B-like protein	NIPBL
-0.182557	0.0404014			20	21.7	137.75	29.3448	29.0532	Q15477;H7C5N0;H7C4L3;B4E0B4;F8WDE8	Q15477	Helicase SKI2W	SKIV2L
-0.0906032	0.0402613			17	19.1	110.5	27.8864	29.8656	Q96A65;Q96A65-2	Q96A65	Exocyst complex component 4	EXOC4
-0.28358	0.0399806			8	12.7	85.145	24.3673	28.483	Q0JRZ9-3;Q0JRZ9;H7BXJ4;Q0JRZ9-2;H0YAE2	Q0JRZ9-3;Q0JRZ9;H7BXJ4;Q0JRZ9-2;H0YAE2	F-BAR domain only protein 2	FCHO2
0.0753272	0.0398403			16	44.3	57.221	32.4572	32.7969	P26599;P26599-2;P26599-3;A6NLN1;A0A0U1RRM4;A0A0D9SF20;K7EKJ7;K7ES59;A0A087WU68;K7EK45;K7ELW5;A0A087WUW5	P26599;P26599-2;P26599-3;A6NLN1;A0A0U1RRM4	Polypyrimidine tract-binding protein 1	PTBP1
0.10916	0.0395595			17	63.5	47.82	31.8176	32.0438	Q16576;Q16576-2;E9PC52;Q5JP01;Q5JP02;Q5JNZ6;C9JAJ9;C9J7L0	Q16576;Q16576-2;E9PC52;Q5JP01	Histone-binding protein RBBP7	RBBP7
-0.257218	0.0395595			10	17.6	74.582	27.1465	28.6889	Q7Z4Q2;Q7Z4Q2-2;Q7Z4Q2-3	Q7Z4Q2;Q7Z4Q2-2	HEAT repeat-containing protein 3	HEATR3
-0.185441	0.0394191			18	45.2	39.594	31.232	31.6927	P51991;H7C1J8	P51991	Heterogeneous nuclear ribonucleoprotein A3	HNRNPA3
0.00345838	0.0392789			9	23.4	45.034	27.8783	28.4783	A2A2Q9;Q9Y312	A2A2Q9;Q9Y312	Protein AAR2 homolog	AAR2
-0.148769	0.0388575			11	31.5	44.76	29.3937	30.3997	P61160;P61160-2;F5H6T1;A0A1B0GWD0;A0A1B0GWH0	P61160;P61160-2;F5H6T1	Actin-related protein 2	ACTR2
2.02669	0.0387171	+		6	44.5	12.538	31.7725	30.6934	P18077;C9K025;F8WBS5;F8WB72	P18077;C9K025;F8WBS5;F8WB72	60S ribosomal protein L35a	RPL35A
-0.149361	0.0385766			8	13.5	88.118	26.6897	28.0601	Q6PJG6;Q6PJG6-3;Q6PJG6-2	Q6PJG6;Q6PJG6-3	BRCA1-associated ATM activator 1	BRAT1
0.148869	0.0381553			1	73.9	255.09	26.0279	26.9918	O00763-3;S4R3S7	O00763-3	Acetyl-CoA carboxylase 2;Biotin carboxylase	ACACB
-0.0697244	0.0381553			40	45.8	123.38	33.0641	33.5667	O14980;C9JKM9;C9J673;C9IZS4;C9JQ02;C9JV99;F8WF71;C9JF49;C9IYM2;H7BZC5	O14980	Exportin-1	XPO1
-0.161653	0.0381553			12	19	89.594	28.921	28.1023	O94874;O94874-3;O94874-2	O94874;O94874-3;O94874-2	E3 UFM1-protein ligase 1	UFL1
0.493032	0.0381553			7	39.1	25.838	30.2695	26.8879	P30048-2;P30048	P30048-2;P30048	Thioredoxin-dependent peroxide reductase, mitochondrial	PRDX3
-0.50498	0.0380147			4	5.8	81.544	24.533	24.7611	O00459;E9PFP1;A0A5F9ZHY3	O00459;E9PFP1	Phosphatidylinositol 3-kinase regulatory subunit beta	PIK3R2
0.0503276	0.0377336			23	21.7	147.81	29.0575	29.9987	Q9HAU5	Q9HAU5	Regulator of nonsense transcripts 2	UPF2
0.113567	0.0377336			16	32.7	69.305	28.5427	30.7681	Q9NXH9-2;Q9NXH9;K7EQQ8;K7EQU7;K7EJX9;K7EQY6;K7ENI9;K7EMZ2;K7ERR5	Q9NXH9-2;Q9NXH9;K7EQQ8	tRNA (guanine(26)-N(2))-dimethyltransferase	TRMT1
0.130008	0.037593			55	66.3	70.897	36.5494	37.6182	P11142;E9PKE3;E9PNE6;P11142-2;A8K7Q2;E9PN89;E9PS65;E9PLF4;E9PQQ4;E9PQK7;E9PK54;E9PPY6;P54652;E9PM13;E9PN25;E9PI65	P11142;E9PKE3;E9PNE6;P11142-2;A8K7Q2	Heat shock cognate 71 kDa protein	HSPA8
0.721591	0.0374524			164	74	265.55	36.3237	37.2729	Q13085;Q13085-4;Q13085-2;Q59FY4;A0A087WWN5;A0A0C4DGT1;A0A087X2F8;A0A087X126;A0A087WYK6;A0A087WYS8	Q13085;Q13085-4;Q13085-2;Q59FY4	Acetyl-CoA carboxylase 1;Biotin carboxylase	ACACA
-0.0214529	0.0371714			14	52.8	36.954	30.2457	31.4432	O43684-2;O43684;J3QT28;J3QSX4	O43684-2;O43684;J3QT28	Mitotic checkpoint protein BUB3	BUB3
-0.22727	0.0371714			15	22.1	98.119	28.427	29.9727	Q96EN8	Q96EN8	Molybdenum cofactor sulfurase	MOCOS
-0.0998191	0.0370308			21	48	62.168	31.0577	31.93	P08243-2;P08243;P08243-3;F8WEJ5;C9J057;C9JT45;C9JM09;C9JLN6	P08243-2;P08243;P08243-3;F8WEJ5	Asparagine synthetase [glutamine-hydrolyzing]	ASNS
0.214995	0.0368901			20	59.3	50.212	31.6657	32.5355	P07954-2;P07954	P07954-2;P07954	Fumarate hydratase, mitochondrial	FH
-0.18843	0.0367495			14	39.5	41.308	28.7009	30.1643	A0A0A0MS54;P22694-4;P22694-3;P22694;P22694-5;P22694-7;P22694-6;P22694-9;P22694-2;A0A087WVC4;P22694-10;B1APG2;B1APF8;B1APF9;B1APG3;P22694-8;B1APG1;B1APG0;B1APF7	A0A0A0MS54;P22694-4;P22694-3;P22694;P22694-5;P22694-7;P22694-6;P22694-9;P22694-2;A0A087WVC4;P22694-10;B1APG2;B1APF8;B1APF9;B1APG3;P22694-8;B1APG1;B1APG0;B1APF7	cAMP-dependent protein kinase catalytic subunit beta	PRKACB
-0.416327	0.0363276			8	14.2	80.473	26.2544	30.0092	Q04446;E9PGM4	Q04446;E9PGM4	1,4-alpha-glucan-branching enzyme	GBE1
-0.124487	0.0363276			35	56.1	74.267	33.2498	34.043	Q12931-2;Q12931;I3L0K7;I3L239;I3L2D5;I3L253	Q12931-2;Q12931;I3L0K7	Heat shock protein 75 kDa, mitochondrial	TRAP1
-0.0527154	0.0361869			27	28.4	108.58	30.5491	31.7578	Q9H0D6;Q9H0D6-2	Q9H0D6;Q9H0D6-2	5-3 exoribonuclease 2	XRN2
0.388024	0.0360461			6	14.7	51.851	29.2348	29.207	O75306-2;O75306	O75306-2;O75306	NADH dehydrogenase [ubiquinone] iron-sulfur protein 2, mitochondrial	NDUFS2
-0.200863	0.0356239			3	10.3	33.24	27.0172	27.4327	Q96QR8	Q96QR8	Transcriptional activator protein Pur-beta	PURB
-0.222128	0.0356239			32	58.8	68.249	31.856	32.2459	Q9H9A6	Q9H9A6	Leucine-rich repeat-containing protein 40	LRRC40
-0.351755	0.0354831			1	6.9	22.653	25.2731	25.6433	A0A0A0MQZ6;O95478	A0A0A0MQZ6;O95478	Ribosome biogenesis protein NSA2 homolog	NSA2
-0.311811	0.0354831			7	6.7	158.28	28.2327	26.3803	Q9NTI5-2;Q9NTI5;Q9NTI5-3;A9IYQ1;Q9NTI5-4	Q9NTI5-2;Q9NTI5	Sister chromatid cohesion protein PDS5 homolog B	PDS5B
0.223423	0.0352017			18	48.5	45.199	31.7984	32.3633	P24752;A0A5F9ZHL1;A0A5F9ZHJ7;A0A5F9ZHJ0;A0A5F9ZHD4;A0A5F9ZI66;A0A5F9ZHH9;H0YEL7;P24752-2;A0A5F9ZHL7;E9PRQ6	P24752;A0A5F9ZHL1;A0A5F9ZHJ7;A0A5F9ZHJ0;A0A5F9ZHD4;A0A5F9ZI66	Acetyl-CoA acetyltransferase, mitochondrial	ACAT1
0.123269	0.0350608			45	61.1	102	33.347	33.9603	Q7KZF4;H7C597	Q7KZF4	Staphylococcal nuclease domain-containing protein 1	SND1
0.0394191	0.03492			106	56.1	269.76	33.3404	34.0845	Q9Y490	Q9Y490	Talin-1	TLN1
0.0285691	0.0347792			8	17.3	59.902	28.4439	29.7773	O60678;O60678-2	O60678;O60678-2	Protein arginine N-methyltransferase 3	PRMT3
0.0795658	0.0347792			19	62.7	29.597	33.7874	32.6345	P62701;C9JEH7;Q8TD47;P22090	P62701	40S ribosomal protein S4, X isoform	RPS4X
-0.098104	0.0346383			12	50.4	31.44	29.7491	31.1238	J3KR44;Q96FW1;F5GYN4;F5H6Q1;F5GYJ8;F5H3F0;Q96FW1-2	J3KR44;Q96FW1;F5GYN4;F5H6Q1;F5GYJ8;F5H3F0	Ubiquitin thioesterase OTUB1	OTUB1
0.0219061	0.0346383			16	33.8	65.653	30.9204	32.0699	Q5BKZ1;A0A0A0MRN4;Q5BKZ1-3;Q5BKZ1-2	Q5BKZ1;A0A0A0MRN4;Q5BKZ1-3	DBIRD complex subunit ZNF326	ZNF326
-0.249668	0.0340749			5	20.6	33.524	27.4785	26.9488	A0A0C4DGQ8;Q6IAN0;J3KRS1;J3QKT1;J3QLK1	A0A0C4DGQ8;Q6IAN0	Dehydrogenase/reductase SDR family member 7B	DHRS7B
-0.296191	0.0339339			9	36.4	32.532	28.1875	29.2384	O00743-2;O00743;O00743-3	O00743-2;O00743;O00743-3	Serine/threonine-protein phosphatase 6 catalytic subunit;Serine/threonine-protein phosphatase 6 catalytic subunit, N-terminally processed	PPP6C
-0.0253239	0.033652			11	40	38.044	27.8666	28.8049	P25685;P25685-2;M0R080;M0QYT3;M0QXK0;M0R1D6;M0QZD0;M0R128;A0A1B0GX60	P25685;P25685-2;M0R080	DnaJ homolog subfamily B member 1	DNAJB1
-0.0171688	0.033652			13	28.1	64.009	28.644	30.3105	Q13131;Q13131-2;Q96E92	Q13131;Q13131-2	5-AMP-activated protein kinase catalytic subunit alpha-1	PRKAA1
0.0522768	0.0333701			31	87.7	26.688	34.8948	34.0726	P23396;P23396-2;E9PL09;E9PPU1;F2Z2S8;H0YCJ7;H0YF32;E9PQ96;E9PJH4;E9PK82;H0YEU2;E9PSF4;E9PQX2;H0YES8	P23396;P23396-2;E9PL09;E9PPU1;F2Z2S8;H0YCJ7	40S ribosomal protein S3	RPS3
-0.0848998	0.0330882			22	25	94.889	29.1808	31.3873	A0A5F9UK94;H0Y360;Q01433-2;Q01433;Q01433-3;Q01433-5;Q01433-4;A0A590UK85;A0A590UJY6;H0YF16;E9PIJ1;E9PJF6;A0A590UJX5;Q01432-6;Q01432;Q01432-5;Q01432-4	A0A5F9UK94;H0Y360;Q01433-2;Q01433;Q01433-3;Q01433-5;Q01433-4;A0A590UK85;A0A590UJY6	AMP deaminase 2	AMPD2
0.0681893	0.0329472			13	50.7	37.2	29.9506	31.0421	P11177-2;P11177;P11177-3;C9J634;F8WF02	P11177-2;P11177;P11177-3;C9J634	Pyruvate dehydrogenase E1 component subunit beta, mitochondrial	PDHB
0.27023	0.0326651			5	12.4	49.601	24.9257	25.7775	Q13895;H7BY94	Q13895	Bystin	BYSL
-0.478889	0.032242			3	10.3	35.571	23.8912	26.2189	E7EMP6;Q96FZ2;D6RAZ3;D6RAI0;D6RGK7;D6R9T3	E7EMP6;Q96FZ2;D6RAZ3	Embryonic stem cell-specific 5-hydroxymethylcytosine-binding protein	HMCES
-0.166341	0.0318186			7	7.2	136.5	27.8348	28.5501	A0A087X256;Q2M389;Q2M389-2;F8W1W1;F8VNZ5;F8VYH7	A0A087X256;Q2M389	WASH complex subunit 7	KIAA1033
3.90708	0.0318186	+		5	36.6	11.728	32.0251	29.5001	P26447	P26447	Protein S100-A4	S100A4
0.0710762	0.0312541			11	18.9	68.689	28.2602	29.636	Q8N6R0-3;Q8N6R0;Q8N6R0-4;Q8N6R0-2;Q8N6R0-1	Q8N6R0-3;Q8N6R0;Q8N6R0-4;Q8N6R0-2;Q8N6R0-1	Methyltransferase-like protein 13	METTL13
-0.206828	0.0311129			10	16.8	85.238	28.4285	29.1623	P47712	P47712	Cytosolic phospholipase A2;Phospholipase A2;Lysophospholipase	PLA2G4A
-0.167993	0.0309717			8	9.9	108.32	26.6391	28.6349	M0QZR4;Q92888;Q92888-3;Q92888-2;Q92888-4;M0QYC1;M0QYS3;M0QZH8;M0R2C7	M0QZR4;Q92888;Q92888-3;Q92888-2;Q92888-4;M0QYC1	Rho guanine nucleotide exchange factor 1	ARHGEF1
-0.0148202	0.0309717			4	71.2	49.585	29.7205	29.8549	P04350;M0QYM7;M0R042;M0R278;M0R1I1	P04350	Tubulin beta-4A chain	TUBB4A
0.927517	0.0309717	+		5	14.8	42.331	27.6875	25.2285	P38159;P38159-2;Q96E39;H0Y6E7;H3BT71;H3BR27;A0A1B0GUK8;H3BUY5;P38159-3;H3BNC1;O75526;Q8N7X1	P38159;P38159-2;Q96E39;H0Y6E7;H3BT71	RNA-binding motif protein, X chromosome;RNA-binding motif protein, X chromosome, N-terminally processed;RNA binding motif protein, X-linked-like-1	RBMX;RBMXL1
-0.411445	0.0309717			22	24.6	115.73	30.4284	28.9864	Q9H0A0;Q9H0A0-2;A0A087WV29;E9PMU0;E9PJN6	Q9H0A0;Q9H0A0-2;A0A087WV29	N-acetyltransferase 10	NAT10
-0.0432445	0.0308304			2	5.9	38.231	29.2703	29.3102	A0A3B3ITN8;Q8NFJ5;H0YFN2;F5GWG3	A0A3B3ITN8;Q8NFJ5;H0YFN2;F5GWG3	Retinoic acid-induced protein 3	GPRC5A
-0.111945	0.0306892			16	11.2	217.24	29.2604	29.3934	A0A590UKB6;A0A590UJN4;P24928;P24928-2	A0A590UKB6;A0A590UJN4;P24928	DNA-directed RNA polymerase II subunit RPB1	POLR2A
0.051024	0.0306892			5	16.3	46.977	27.1401	28.7949	D6RIY6;Q06265;Q06265-2;D6R905;D6RA17;Q06265-3;Q06265-4;D6RAP4;H0Y9L5	D6RIY6;Q06265;Q06265-2;D6R905;D6RA17;Q06265-3;Q06265-4	Exosome complex component RRP45	EXOSC9
-0.0951729	0.0305479			5	9.8	66.473	26.3505	28.1317	Q8IXW5-2;Q8IXW5	Q8IXW5-2;Q8IXW5	Putative RNA polymerase II subunit B1 CTD phosphatase RPAP2	RPAP2
0.00360232	0.0304067			42	83.2	57.488	33.5417	34.4739	P78371;P78371-2;F5GWF6;F8VQ14	P78371;P78371-2;F5GWF6;F8VQ14	T-complex protein 1 subunit beta	CCT2
-0.091187	0.0302654			5	18.2	32.544	31.5198	28.6221	Q8WWC4;H7C0V0	Q8WWC4;H7C0V0	Uncharacterized protein C2orf47, mitochondrial	C2orf47
-0.205197	0.0298416			16	57	33.712	30.0868	30.8025	Q14232;Q14232-2;F5H0D0;H0YGG4	Q14232;Q14232-2;F5H0D0	Translation initiation factor eIF-2B subunit alpha	EIF2B1
-0.595489	0.0295589			5	3.1	214.8	25.2034	24.6937	O75970-5;O75970-3;O75970-2;O75970;H0YGQ3;F5H1U9;B7ZB24;F5H8D6;F8WDQ8;A0A075B6R8	O75970-5;O75970-3;O75970-2;O75970;H0YGQ3;F5H1U9	Multiple PDZ domain protein	MPDZ
-0.0297206	0.0294175			98	71	170.59	34.7054	35.6527	P07814;V9GYZ6;V9GZ76	P07814;V9GYZ6	Bifunctional glutamate/proline--tRNA ligase;Glutamate--tRNA ligase;Proline--tRNA ligase	EPRS
0.0104934	0.0291349			62	38.5	227.92	31.9402	32.144	Q92621;U3KPX2;U3KQ97;U3KQ47	Q92621	Nuclear pore complex protein Nup205	NUP205
-0.111196	0.028852			12	70.3	21.863	33.5972	32.2148	P32969;D6RAN4;A0A2R8Y5Y7;E7ESE0;H0Y9V9;H0Y9R4	P32969;D6RAN4;A0A2R8Y5Y7;E7ESE0;H0Y9V9	60S ribosomal protein L9	RPL9
0.00762616	0.0285691			7	14.8	55.142	28.212	28.1459	G5EA30;Q92879-5;Q92879-2;Q92879-3;Q92879-6;Q92879;Q92879-4;E9PQK4;E9PSH0;E9PKU1;F5H4Y5;F5H0D8;E9PKA1;V9GYD9;Q5VZZ6;A0A0J9YX66;A0A1B0GU44;E9PC62;A0A1B0GUN8;A0A0J9YXJ0;O95319-5;O95319-2;O95319;O95319-4;O95319-3	G5EA30;Q92879-5;Q92879-2;Q92879-3;Q92879-6;Q92879;Q92879-4;E9PQK4;E9PSH0;E9PKU1	CUGBP Elav-like family member 1	CELF1
0.138552	0.0284277			11	25	52.221	28.6229	29.8426	P11172;E9PFD2;P11172-3;P11172-2;P11172-4;F2Z3P2;F2Z303;F8WDG4	P11172;E9PFD2;P11172-3;P11172-2	Uridine 5-monophosphate synthase;Orotate phosphoribosyltransferase;Orotidine 5-phosphate decarboxylase	UMPS
-0.0387768	0.0282862			14	35.6	39.171	29.7896	30.2092	O75477;B0QZ43	O75477;B0QZ43	Erlin-1	ERLIN1
1.01357	0.0280033	+		6	43.4	14.419	30.8926	30.9563	M0R210;P62249;M0R3H0;M0QX76;M0R1M5;Q6IPX4	M0R210;P62249;M0R3H0;M0QX76;M0R1M5;Q6IPX4	40S ribosomal protein S16	RPS16
-0.138299	0.0280033			14	53.5	34.083	29.0949	30.0904	P54619-2;P54619;P54619-3;F8VYY9;H0YIC9;F8VZX1;H0YHF8;F8VVA3;F8VPF5;F8VSL2;F8VRY2;F8VSH3;A0A494C068;E9PGP6;A0A494C123;A0A494C1K7;Q9UGJ0-2;Q9UGJ0-3;Q9UGJ0	P54619-2;P54619;P54619-3;F8VYY9;H0YIC9;F8VZX1	5-AMP-activated protein kinase subunit gamma-1	PRKAG1
0.0999011	0.0280033			12	49.2	38.534	29.4205	30.3814	Q9UJZ1;A0A087WYB4;Q9UJZ1-2;F2Z2I8	Q9UJZ1;A0A087WYB4;Q9UJZ1-2	Stomatin-like protein 2, mitochondrial	STOML2
0.0380147	0.0278618			18	36	56.94	30.7366	31.8543	Q16851;A0A087WYS1;E7EUC7;Q16851-2;C9JNZ1;C9JWG0;C9JVG3;C9JQU9;C9JTZ5;C9JUW1;F2Z3H1;C9J6Q0	Q16851;A0A087WYS1;E7EUC7;Q16851-2	UTP--glucose-1-phosphate uridylyltransferase	UGP2
0.233765	0.0277203			14	43.5	38.388	30.4875	30.9854	P20042	P20042	Eukaryotic translation initiation factor 2 subunit 2	EIF2S2
-0.0570014	0.0275787			25	44.5	71.289	31.7996	32.9919	Q9UG63;Q9UG63-2;C9JHK9;C9JZV3	Q9UG63;Q9UG63-2	ATP-binding cassette sub-family F member 2	ABCF2
-0.283264	0.0274371			12	45.8	39.393	24.8046	29.2479	Q14558;Q14558-2;B4DP31;C9J168;C9JUN4;C9JKT9;C9JNQ3	Q14558;Q14558-2;B4DP31;C9J168	Phosphoribosyl pyrophosphate synthase-associated protein 1	PRPSAP1
-0.20073	0.0272956			15	46.2	42.868	30.0793	31.5059	Q2TAM5;E9PKH5;A0A087X0W8;Q04206-2;Q04206;Q04206-3;Q04206-4;E9PKV4;A0A087WVP0;E9PI38;E9PQS6;E9PMD5;E9PJR1;E9PRX2;E9PNV4;E9PJZ9;E9PM47;H0YCB4;E9PNK5;E9PN69	Q2TAM5;E9PKH5;A0A087X0W8;Q04206-2;Q04206;Q04206-3;Q04206-4;E9PKV4;A0A087WVP0;E9PI38;E9PQS6	Transcription factor p65	RELA
-0.123041	0.0272956			19	77.9	34.352	31.4485	32.6516	Q12904;Q12904-2;A0A5F9ZHC5;D6R937	Q12904;Q12904-2;A0A5F9ZHC5	Aminoacyl tRNA synthase complex-interacting multifunctional protein 1;Endothelial monocyte-activating polypeptide 2	AIMP1
-0.0156513	0.0268709			3	73.8	57.73	31.1778	32.0683	F5H5D3;Q9BQE3;A0A1W2PQM2;F8VVB9;F8VS66;F8VRZ4;F8VWV9;F8VX09;F8VRK0;F8W0F6;F8VXZ7	F5H5D3;Q9BQE3;A0A1W2PQM2	Tubulin alpha-1C chain	TUBA1C
0.649661	0.0268709			9	52.7	18.898	30.0712	27.5432	P46783;Q9NQ39	P46783	40S ribosomal protein S10	RPS10
-0.262919	0.0268709			5	17.8	32.408	27.0814	25.8688	Q8NBU5-2;Q8NBU5	Q8NBU5-2;Q8NBU5	ATPase family AAA domain-containing protein 1	ATAD1
-0.0175923	0.0261627			22	70.5	29.945	33.0569	33.2864	P61247;D6RAT0;H0Y9Y4;D6RG13;E9PFI5;D6RB09;H0Y8L7;D6R9B6;D6RAS7;D6RED7;D6RI02;D6RGE0	P61247;D6RAT0;H0Y9Y4;D6RG13;E9PFI5;D6RB09;H0Y8L7;D6R9B6	40S ribosomal protein S3a	RPS3A
0.412511	0.0261627			15	49.7	47.837	32.2815	33.3302	Q15084-3;Q15084;Q15084-4;Q15084-5;Q15084-2	Q15084-3;Q15084;Q15084-4;Q15084-5;Q15084-2	Protein disulfide-isomerase A6	PDIA6
0.0316775	0.0258793			29	37.1	104.55	31.2815	32.4422	P63010;P63010-2;P63010-3;A0A087X253;A0A087WU93;A0A087WZQ6;A0A087WYD1;K7ERB2;K7EN71;K7EJ01;H7C034;K7EJX1;A0A087WXS3;K7EKZ5	P63010;P63010-2;P63010-3;A0A087X253;A0A087WU93;A0A087WZQ6;A0A087WYD1	AP-2 complex subunit beta	AP2B1
-0.0631529	0.0257376			22	65.8	30.628	30.7137	32.2038	P47756-2;B1AK87;B1AK88;P47756;B1AK85	P47756-2;B1AK87;B1AK88;P47756;B1AK85	F-actin-capping protein subunit beta	CAPZB
-0.0221852	0.0257376			9	17.9	49.611	27.434	28.8728	Q96EY1-2;Q96EY1;I3L1T6;Q96EY1-3	Q96EY1-2;Q96EY1	DnaJ homolog subfamily A member 3, mitochondrial	DNAJA3
0.0434844	0.0251707			57	87.4	57.936	37.1166	37.914	P14618;P14618-3;B4DNK4;H3BU13;H3BN34;H3BQZ3;P30613-2;P30613	P14618;P14618-3;B4DNK4	Pyruvate kinase PKM;Pyruvate kinase	PKM
-0.110199	0.0250289			10	16.4	67.764	28.8054	29.06	O00186	O00186	Syntaxin-binding protein 3	STXBP3
-0.242721	0.024887			16	11.1	254.39	28.1903	27.1855	O60287	O60287	Nucleolar pre-ribosomal-associated protein 1	URB1
0.0374524	0.024887			135	31.1	571.85	32.1542	33.2746	Q5T4S7-3;Q5T4S7;Q5T4S7-2;Q5T4S7-4;Q5T4S7-5;A0A0A0MSW0;X6R960;X6RE05;Q5T4S7-6;Q5TBN9	Q5T4S7-3;Q5T4S7;Q5T4S7-2;Q5T4S7-4	E3 ubiquitin-protein ligase UBR4	UBR4
-0.0630022	0.0247452			24	46.3	79.744	30.8042	32.0609	Q9NUQ8;Q9NUQ8-2;F8WCU6	Q9NUQ8;Q9NUQ8-2	ATP-binding cassette sub-family F member 3	ABCF3
-0.176952	0.0241777			37	49	92.48	33.4705	34.2255	P55884;P55884-2;C9JZG1;C9JQN7	P55884;P55884-2	Eukaryotic translation initiation factor 3 subunit B	EIF3B
-0.0112971	0.024036			2	11	19.636	24.5932	26.083	M0R3F4;M0R2A4;M0R2K3;M0R193;M0R0I0;M0R2I2;Q9NWV8;M0QYV1;M0QXG9;J3KQS6;Q9NWV8-3;Q9NWV8-2	M0R3F4;M0R2A4;M0R2K3;M0R193;M0R0I0;M0R2I2;Q9NWV8;M0QYV1;M0QXG9;J3KQS6;Q9NWV8-3;Q9NWV8-2	BRISC and BRCA1-A complex member 1	BABAM1
-0.0357271	0.024036			12	11.5	147.29	27.4115	28.5133	Q14678;Q14678-2;Q5W0W2;Q5W0W3	Q14678;Q14678-2	KN motif and ankyrin repeat domain-containing protein 1	KANK1
-0.567596	0.024036			4	7.5	74.396	24.2708	27.1229	Q6UVJ0	Q6UVJ0	Spindle assembly abnormal protein 6 homolog	SASS6
-0.0721035	0.0237522			19	58.6	40.542	29.9289	30.7547	Q9Y295;H0YI06;F8WEE0	Q9Y295	Developmentally-regulated GTP-binding protein 1	DRG1
-0.188808	0.0234683			7	10.5	69.359	27.2556	28.6604	A0A5F9ZHN7;Q9NTJ5;E9PGZ4;Q9NTJ5-2;C9JV50;F8WDN7;F8WCQ2	A0A5F9ZHN7;Q9NTJ5;E9PGZ4;Q9NTJ5-2	Phosphatidylinositide phosphatase SAC1	SACM1L
1.20564	0.0234683	+		6	16.5	40.763	26.4519	24.5574	Q08752	Q08752	Peptidyl-prolyl cis-trans isomerase D	PPID
-0.00421879	0.0233263			6	30.8	31.761	25.1046	27.2184	O00560-3;O00560;G5EA09;O00560-2;B4DHN5;E9PBU7	O00560-3;O00560;G5EA09;O00560-2;B4DHN5;E9PBU7	Syntenin-1	SDCBP
0.31904	0.0233263			55	33.1	233.47	31.5307	31.8424	Q9NZM1-6;Q9NZM1;Q9NZM1-3;Q9NZM1-2;Q9NZM1-5;H0YD14;Q9NZM1-7;Q9NZM1-8;Q9NZM1-4;O75923-15;O75923-3;O75923-9;O75923;O75923-14;O75923-6;O75923-12;O75923-5;O75923-11;O75923-4;O75923-10;O75923-2;O75923-8;O75923-7;O75923-13	Q9NZM1-6;Q9NZM1;Q9NZM1-3;Q9NZM1-2;Q9NZM1-5;H0YD14	Myoferlin	MYOF
-0.0910027	0.0231843			26	34.1	94.622	32.1205	31.9495	A0A0R4J2E8;A8MXP9;P43243;D6REM6;D6R991;H0Y8T4;B3KM87;P43243-2;Q68E03;D6RBI2;D6RBK5;D6RE02;D6RIA2;D6RAM9;D6RAY2;D6R8Z5;D6RB45;A0A1B0GX04;D6R9F3;D6RBS2;D6RCM3;D6REK4	A0A0R4J2E8;A8MXP9;P43243;D6REM6;D6R991	Matrin-3	MATR3
-0.0103088	0.0230425			10	26.7	49.222	29.7629	30.1194	P55010;H0YLZ1;H0YN40;H0YMJ8;H0YM54;H0YK11;H0YK29	P55010;H0YLZ1;H0YN40	Eukaryotic translation initiation factor 5	EIF5
-0.19626	0.0230425			20	68.8	38.221	34.1582	34.8087	Q15366-3;Q15366-2;E9PFP8;P57721-5;P57721-4;P57721	Q15366-3;Q15366-2	Poly(rC)-binding protein 2	PCBP2
0.0409626	0.0230425			16	12.1	170.45	27.4785	28.5737	Q9UIG0-2;Q9UIG0	Q9UIG0-2;Q9UIG0	Tyrosine-protein kinase BAZ1B	BAZ1B
-0.207045	0.0227584			15	54	37.432	29.3597	30.7563	O76003	O76003	Glutaredoxin-3	GLRX3
-0.0251771	0.0227584			33	23.2	192.22	27.191	30.312	Q6R327;Q6R327-3;D6R9S6;Q6R327-4	Q6R327;Q6R327-3	Rapamycin-insensitive companion of mTOR	RICTOR
-0.116176	0.0223323			29	27	139.55	30.0883	29.8667	O60343-2;O60343-3;O60343;A0A3B3IRT3;O60343-5;O60343-4;Q5JU47;C9JIE2;Q86TI0-2;Q86TI0	O60343-2;O60343-3;O60343;A0A3B3IRT3	TBC1 domain family member 4	TBC1D4
-0.0688162	0.0223323			7	77.5	47.766	35.265	35.6183	Q5JP53;P07437;Q5ST81	Q5JP53;P07437;Q5ST81	Tubulin beta chain	TUBB
-0.295677	0.0221902			17	28	89.42	29.1896	30.4948	P22059;H0YCV6;A0A0A0MSB4;Q6ZN50;Q969R2-6;Q969R2-3;Q969R2-2;Q969R2	P22059	Oxysterol-binding protein 1	OSBP
-0.0463846	0.0219061			63	30.7	266.94	32.0659	32.2964	A5YKK6;A5YKK6-2;A5YKK6-3;A5YKK6-4;H3BMZ2;H3BVC9;H3BNB1;H3BR89;H3BTH2;H3BMH0;H3BT18;H3BU44	A5YKK6;A5YKK6-2;A5YKK6-3;A5YKK6-4	CCR4-NOT transcription complex subunit 1	CNOT1
-0.35487	0.021764			5	6.7	96.723	27.4397	28.5826	Q9UPN7	Q9UPN7	Serine/threonine-protein phosphatase 6 regulatory subunit 1	PPP6R1
0.0786098	0.0216219			46	55.3	107.78	33.2299	33.8414	P55060-3;P55060;P55060-4;P55060-2	P55060-3;P55060;P55060-4	Exportin-2	CSE1L
-0.0730442	0.0214797			34	78.4	49.83	36.8667	37.0802	P68371;M0R2D3;A6NNZ2;M0QY85;M0R0X0;M0QY37;M0QX14;M0QZL7;M0R2T4;A0A075B724	P68371	Tubulin beta-4B chain	TUBB4B
0.53973	0.0211954			5	9.1	81.331	25.5276	27.42	A0A2R8Y6S3;C9J167;P54278;P54278-3;P54278-2	A0A2R8Y6S3;C9J167;P54278;P54278-3	Mismatch repair endonuclease PMS2	PMS2
0.110363	0.0211954			20	25.8	91.35	30.401	30.8686	O43747;O43747-2;H3BR36;H3BUN9;H3BNR4;B4DGE1;H3BN71;H3BRM7;B3KNW1;H3BN75;H3BS13;H3BV30	O43747;O43747-2	AP-1 complex subunit gamma-1	AP1G1
-0.366541	0.0211954			7	9.4	105.35	25.3671	29.0776	P19838;P19838-2;A0A494C157;A0A494C1E9;P19838-3;D6RH30;D6RC45;D6RF93	P19838;P19838-2;A0A494C157;A0A494C1E9;P19838-3	Nuclear factor NF-kappa-B p105 subunit;Nuclear factor NF-kappa-B p50 subunit	NFKB1
0.462052	0.0211954			12	26.3	73.527	29.1336	29.606	P28331-4;P28331;P28331-2;B4DJ81;P28331-3;P28331-5;F8WDL5;C9JPQ5	P28331-4;P28331;P28331-2;B4DJ81;P28331-3;P28331-5	NADH-ubiquinone oxidoreductase 75 kDa subunit, mitochondrial	NDUFS1
-0.170443	0.0210533			9	35.8	37.636	27.6618	29.3979	O00170;E9PMH2;V9GYQ3	O00170;E9PMH2	AH receptor-interacting protein	AIP
-0.197534	0.0210533			32	32.5	123.51	31.1353	32.1398	Q6PKG0;Q6PKG0-3;A0A0B4J210;E5RH50;H0YBW1;H0YC73;H0YC33;A0A3B3ISF0;Q659C4-7;Q659C4-6;Q659C4-5;Q659C4-2;Q659C4;Q659C4-9;H0YAN4;H0YBJ5;E5RHK4;H0YBM7	Q6PKG0;Q6PKG0-3;A0A0B4J210;E5RH50	La-related protein 1	LARP1
-0.0740006	0.0209111			24	57.3	52.385	31.4145	32.6125	P54578-2;P54578;A6NJA2;P54578-3;J3QQT6;J3KS55	P54578-2;P54578;A6NJA2;P54578-3	Ubiquitin carboxyl-terminal hydrolase 14;Ubiquitin carboxyl-terminal hydrolase	USP14
-0.247405	0.0209111			9	10.6	91.746	27.4635	27.7912	Q9Y4R8;H3BRS3	Q9Y4R8;H3BRS3	Telomere length regulation protein TEL2 homolog	TELO2
-0.173726	0.0206267			45	54.6	88.884	32.527	33.84	O75534;O75534-4;O75534-2;O75534-3;E9PLT0;E9PNG3;E9PLD4;E9PJK7;E9PKN4	O75534;O75534-4;O75534-2;O75534-3;E9PLT0	Cold shock domain-containing protein E1	CSDE1
0.0618453	0.0206267			5	29.1	13.293	31.563	31.0292	P49207	P49207	60S ribosomal protein L34	RPL34
-0.129623	0.0204844			10	42.6	34.577	29.682	30.5495	O00487	O00487	26S proteasome non-ATPase regulatory subunit 14	PSMD14
-0.115988	0.0204844			7	8.2	128.98	27.8119	27.949	Q8WUM0	Q8WUM0	Nuclear pore complex protein Nup133	NUP133
-0.286076	0.0203421			28	24.6	154.7	29.2297	30.4865	Q96K76-4;Q96K76;Q96K76-2;Q96K76-3	Q96K76-4;Q96K76;Q96K76-2	Ubiquitin carboxyl-terminal hydrolase 47	USP47
-0.120953	0.0199154			49	38.7	162.23	31.5886	32.7518	Q14C86-5;Q14C86-2;Q14C86;Q14C86-6;Q14C86-3;Q14C86-4;F8W9S7;C9IZ08;B4DGD8;B0QZ65;H0Y7I9;H0Y4E7;A0A0A0MQV8;C9IZX9	Q14C86-5;Q14C86-2;Q14C86;Q14C86-6;Q14C86-3;Q14C86-4;F8W9S7;C9IZ08;B4DGD8	GTPase-activating protein and VPS9 domain-containing protein 1	GAPVD1
-0.129987	0.0197731			1	5.3	25.805	28.169	29.43	G3V3N5;C9JSX6;A2RRC6;Q9C0A1-2;Q9C0A1	G3V3N5;C9JSX6;A2RRC6;Q9C0A1-2;Q9C0A1	Zinc finger homeobox protein 2	ZFHX2
-0.213537	0.0197731			14	20.3	97.207	27.1794	29.7116	Q9UKV8;Q9UKV8-2;Q9HCK5	Q9UKV8;Q9UKV8-2	Protein argonaute-2	AGO2
-0.369856	0.0196308			4	4.7	117.01	25.2619	27.9728	Q96KR1;H0Y8W1	Q96KR1	Zinc finger RNA-binding protein	ZFR
0.0866479	0.0194884			16	73.2	28.768	32.3208	32.7202	P12004	P12004	Proliferating cell nuclear antigen	PCNA
-0.0301478	0.0194884			28	87	33.296	34.1181	36.1145	Q99623;J3KPX7;F5GY37;Q99623-2;F5GWA7;F5H3X6;F5H0C5;F5H2D2;U3KPZ5	Q99623;J3KPX7;F5GY37;Q99623-2;F5GWA7;F5H3X6	Prohibitin-2	PHB2
-0.0198869	0.0193461			14	19	118.71	29.4258	29.1177	Q8TEX9;Q8TEX9-2;H0YN14;H0YMR4;H0YLV0;H0YL92;H0YN07;H0YK93;H0YKG5	Q8TEX9;Q8TEX9-2;H0YN14	Importin-4	IPO4
-0.0598709	0.0192037			16	59.8	37.804	29.4127	30.9408	Q9Y2Z0-2;Q9Y2Z0	Q9Y2Z0-2;Q9Y2Z0	Suppressor of G2 allele of SKP1 homolog	SUGT1
0.509544	0.0187766			2	38.8	34.426	27.1752	27.1943	A0A140T8W8;A0A1W2PR61;A0A1W2PPF8;A0A140T8Y4;A0A0G2JPD3;A0A0G2JI36;A0A1W2PQD0;A0A1W2PSE7;A0A0G2JIF2;A0A0G2JL56;A0A140T9H3;A0A140T9G0;A0A140T9A9;A0A140TA14;A0A140TA11;A0A140T9Y5;A0A140T997;A0A1W2PP29;A0A1W2PQZ3;A0A1W2PQE2;A0A140T9X6;A0A140T9W7;A0A140T9W3;A0A140T9D9;A0A140T9C2;A0A140T939;A0A140T9V0;A0A140T8X0;D0EV57;A0A0G2JPA3;A0A140T9B7;A0A0G2JH66;P30511;P30511-3;A0A0D9SFW8;A0A140T9J8;Q31611;A0A0G2…	A0A140T8W8;A0A1W2PR61;A0A1W2PPF8;A0A140T8Y4;A0A0G2JPD3;A0A0G2JI36;A0A1W2PQD0;A0A1W2PSE7;A0A0G2JIF2;A0A0G2JL56
-0.178012	0.0184917			17	20.6	110.18	27.5732	30.2217	Q9P253;H0YMC9;H0YLM6	Q9P253	Vacuolar protein sorting-associated protein 18 homolog	VPS18
-0.216066	0.0184917			44	63.7	97.717	32.3659	33.5631	Q9Y678;H0Y8X7;D6RG17;H0Y8G2	Q9Y678	Coatomer subunit gamma-1	COPG1
-0.04497	0.0174944			10	24.9	58.946	27.4825	29.7908	Q3LXA3;H0YCY6;Q3LXA3-2;E9PJG8;I3L252;E9PQR1	Q3LXA3;H0YCY6;Q3LXA3-2	Bifunctional ATP-dependent dihydroxyacetone kinase/FAD-AMP lyase (cyclizing);ATP-dependent dihydroxyacetone kinase;FAD-AMP lyase (cyclizing)	DAK;TKFC
-0.117052	0.0172092			3	4.6	94.399	23.8417	26.9072	A8MYT4;A0A1W2PS05;Q8NEB9;K7ENH3;K7EIV6;M0R308;K7EKH3	A8MYT4;A0A1W2PS05;Q8NEB9	Phosphatidylinositol 3-kinase;Phosphatidylinositol 3-kinase catalytic subunit type 3	PIK3C3
0.012068	0.0172092			43	73.9	59.67	33.5793	34.4709	P48643;E7ENZ3;B7ZAR1;E9PCA1;P48643-2;D6RIZ7;H0Y914	P48643;E7ENZ3;B7ZAR1;E9PCA1;P48643-2	T-complex protein 1 subunit epsilon	CCT5
0.00532815	0.0172092			29	42.2	88.367	31.1819	32.1529	P50416;P50416-2;H3BMD2;H3BP22;H3BUV7;H3BUJ0;Q92523-4;Q92523-3;Q92523	P50416;P50416-2	Carnitine O-palmitoyltransferase 1, liver isoform	CPT1A
-0.187017	0.0172092			8	29.1	34.47	27.476	28.9733	Q9H936;E9PJH7;K4DIB8;K4DIA8;A0A0D9SEI9;A0A0D9SFE1;K4DIB6;K4DIB3;A0A0D9SFA8;K4DIB0;K4DIA2;A0A0D9SG84;E9PI74;E9PQ36;E9PS95;Q9H1K4;E9PJY0;A0A0A6YYN8;K4DIB4	Q9H936;E9PJH7;K4DIB8;K4DIA8;A0A0D9SEI9;A0A0D9SFE1;K4DIB6;K4DIB3;A0A0D9SFA8;K4DIB0;K4DIA2;A0A0D9SG84;E9PI74;E9PQ36;E9PS95	Mitochondrial glutamate carrier 1	SLC25A22
-0.156064	0.0169242			18	19.5	112.53	29.6612	31.0515	Q9UI26;Q9UI26-2;F8WDV0;H0Y8M5;D6RJB1;E7EMB7;D6RCN7;F8WBN4	Q9UI26;Q9UI26-2;F8WDV0	Importin-11	IPO11
0.145091	0.0164963			7	12.2	78.155	26.0685	27.9744	O96006;C9JXP4	O96006	Zinc finger BED domain-containing protein 1	ZBED1
0.11063	0.0164963			9	31.7	42.823	29.8895	30.816	Q99733;Q99733-2;C9J6D1;C9JZI7;E9PNW0;E9PJJ2;E9PS34;E9PNJ7;A8MXH2;E9PKT8;E9PKI2;E9PP22;C9J1B1;H0YCI4	Q99733;Q99733-2;C9J6D1;C9JZI7;E9PNW0;E9PJJ2;E9PS34;E9PNJ7;A8MXH2;E9PKT8	Nucleosome assembly protein 1-like 4	NAP1L4
-0.165176	0.016211			5	7.2	86.925	27.2334	28.1957	A0A494C169;Q9NVE7;H0YA26;E9PHT6;H0YA31	A0A494C169;Q9NVE7;H0YA26;E9PHT6	Pantothenate kinase 4	PANK4
0.0197731	0.016211			14	36.6	67.723	30.8843	31.9736	P04844-2;P04844;Q5JYR4;Q5JYR7;F2Z3K5;Q5JYR3	P04844-2;P04844	Dolichyl-diphosphooligosaccharide--protein glycosyltransferase subunit 2	RPN2
-0.0471894	0.0160683			3	8.7	33.412	26.3507	26.2153	P53384-2;P53384;I3L531;REV__H0YBE5;REV__Q8N7X0	P53384-2;P53384	Cytosolic Fe-S cluster assembly factor NUBP1	NUBP1
-0.174149	0.0154976			15	43.9	36.091	31.806	32.4494	Q15717;Q15717-2;M0QZR9;M0R055;A0A494C0Q5;A0A494C0M6;A0A494C011;A0A494C173;A0A494C015;A0A494C1D9;A0A494C0F8;B1APY9;A0A494C147;A0A0R4J2E6;P26378-4;P26378-2;P26378-5;P26378-1;P26378-3;P26378	Q15717;Q15717-2;M0QZR9	ELAV-like protein 1	ELAVL1
0.0784732	0.0150693			37	73.8	50.14	37.163	37.4959	P68104;Q5VTE0;A0A087WVQ9;P68104-2;A0A087WV01;A6PW80;Q5JR01	P68104;Q5VTE0;A0A087WVQ9;P68104-2;A0A087WV01	Elongation factor 1-alpha 1;Putative elongation factor 1-alpha-like 3;Elongation factor 1-alpha	EEF1A1;EEF1A1P5
-0.139713	0.014641			15	29.9	62.715	29.3052	30.4993	G3V2E7;F8W6L3;G3V3H3;G3V5R9;E7EVH7;Q07866-8;Q07866-2;Q07866-3;Q07866;Q07866-7;Q07866-5;Q07866-10;Q07866-6;Q07866-4;Q07866-9;G5E9S8;H0YJU9;H0YJL0;G3V2P7;H0YJT3;H0YG16;H0YGB8	G3V2E7;F8W6L3;G3V3H3;G3V5R9;E7EVH7;Q07866-8;Q07866-2;Q07866-3;Q07866;Q07866-7;Q07866-5;Q07866-10;Q07866-6;Q07866-4;Q07866-9;G5E9S8	Kinesin light chain 1	KLC1
0.511367	0.0144981			2	18.6	13.869	24.0517	23.8523	A0A3B3IRK3;H7C5F7;B4DGY6;A0A0C4DGW0;Q9NV92	A0A3B3IRK3;H7C5F7;B4DGY6;A0A0C4DGW0;Q9NV92	NEDD4 family-interacting protein 2	NDFIP2
-0.155566	0.0144981			18	37	56.882	29.1624	31.3199	Q9UHR4	Q9UHR4	Brain-specific angiogenesis inhibitor 1-associated protein 2-like protein 1	BAIAP2L1
0.0511633	0.0143553			19	53	42.41	29.4591	31.3952	A0A087WZN1;O43837;A0A087X2E5;O43837-2;O43837-3;A0A0D9SG66	A0A087WZN1;O43837;A0A087X2E5;O43837-2	Isocitrate dehydrogenase [NAD] subunit, mitochondrial;Isocitrate dehydrogenase [NAD] subunit beta, mitochondrial	IDH3B
-0.274704	0.0143553			21	73.5	37.489	32.1675	33.0877	Q9UHD1;Q9UHD1-2;E9PPQ5;E9PIZ4;E9PSD5;E9PHZ2;E9PL00;E9PIF7	Q9UHD1;Q9UHD1-2;E9PPQ5	Cysteine and histidine-rich domain-containing protein 1	CHORDC1
-0.128929	0.0142124			3	7.6	62.578	25.2545	27.4601	P57772-2;P57772;C9J8T0	P57772-2;P57772	Selenocysteine-specific elongation factor	EEFSEC
-0.0868137	0.0142124			14	40	57.002	29.3858	30.8804	Q9BV44;H7C3J3;H7C0R6;C9J9V2;C9JP31	Q9BV44;H7C3J3	THUMP domain-containing protein 3	THUMPD3
0.165944	0.0139266			20	46.6	51.872	32.0007	32.8001	P52209-2;P52209;K7EM49;K7EMN2;K7EPF6;K7ELN9	P52209-2;P52209	6-phosphogluconate dehydrogenase, decarboxylating	PGD
0.00374607	0.0136409			29	14.3	263.25	29.4652	30.6281	H0YM23;O75179-6;O75179-7;O75179-2;O75179;O75179-4;H0YLQ3;O75179-3;A0A1W2PQ15;O75179-5	H0YM23;O75179-6;O75179-7;O75179-2;O75179;O75179-4	Ankyrin repeat domain-containing protein 17	ANKRD17
-0.343604	0.0136409			13	59	39.548	28.9737	31.0818	Q6IBS0;D6RG15;H0Y858;H7C5I2;Q9NR96-4;F8W645	Q6IBS0;D6RG15	Twinfilin-2	TWF2
-0.0038861	0.013498			16	27.3	79.274	28.9575	30.7892	Q9Y223;Q9Y223-2;Q9Y223-3;Q9Y223-5;Q9Y223-4	Q9Y223;Q9Y223-2;Q9Y223-3;Q9Y223-5;Q9Y223-4	Bifunctional UDP-N-acetylglucosamine 2-epimerase/N-acetylmannosamine kinase;UDP-N-acetylglucosamine 2-epimerase (hydrolyzing);N-acetylmannosamine kinase	GNE
-0.237915	0.013355			7	33.7	31.62	26.7187	28.5878	O00165;O00165-2;O00165-5;O00165-3;E9PIQ7;Q5VYD6;O00165-4;O00165-6	O00165;O00165-2;O00165-5;O00165-3;E9PIQ7;Q5VYD6	HCLS1-associated protein X-1	HAX1
0.0870554	0.0130691			17	37	66.392	30.9833	31.9167	Q13492-3;Q13492-2;Q13492-5;Q13492;Q13492-4;H0YCY1;E9PI56;E9PKP6;E9PLJ8;E9PK13;E9PJT1;E5RFU0;E5RHK9;E5RFC6;E5RK51;E5RIJ5;E5RGY9;E9PDG8;O60641-3;O60641-4;O60641	Q13492-3;Q13492-2;Q13492-5;Q13492;Q13492-4	Phosphatidylinositol-binding clathrin assembly protein	PICALM
-0.461998	0.0130691			6	15.1	49.569	27.5647	28.778	Q96S55-3;Q96S55-2;Q96S55;Q96S55-4	Q96S55-3;Q96S55-2;Q96S55;Q96S55-4	ATPase WRNIP1	WRNIP1
0.0705267	0.0129261			8	12.8	90.043	24.8963	28.222	Q63ZY3-3;Q63ZY3;Q63ZY3-2;K7EIU4;K7ERU2	Q63ZY3-3;Q63ZY3;Q63ZY3-2	KN motif and ankyrin repeat domain-containing protein 2	KANK2
-0.152035	0.0124972			32	24.5	163.06	29.0311	29.0217	Q7Z460-4;F8WA11;Q7Z460-2;Q7Z460-5;Q7Z460-3;Q7Z460;H0Y5T1;C9J151;C9JP76;H7C5M8	Q7Z460-4;F8WA11;Q7Z460-2;Q7Z460-5;Q7Z460-3;Q7Z460;H0Y5T1	CLIP-associating protein 1	CLASP1
0.173511	0.0124972			4	11.3	56.613	26.164	28.7904	Q96RS6-3;Q96RS6-2;Q96RS6	Q96RS6-3;Q96RS6-2;Q96RS6	NudC domain-containing protein 1	NUDCD1
-0.108892	0.0123541			5	7.8	76.107	26.5651	28.5342	O43823	O43823	A-kinase anchor protein 8	AKAP8
0.44159	0.012068			2	13.3	22.58	27.4872	27.1212	P16401	P16401	Histone H1.5	HIST1H1B
-0.189861	0.012068			48	60	107.14	33.2572	34.1038	P53618;E9PP73;E9PP63;E9PKQ1	P53618;E9PP73	Coatomer subunit beta	COPB1
-0.0404524	0.0119249			13	49.3	46.744	29.4711	29.7526	P49841;P49841-2;A0A3B3ITW1	P49841;P49841-2;A0A3B3ITW1	Glycogen synthase kinase-3 beta	GSK3B
0.272859	0.0119249			6	18.7	39.302	25.5706	28.3128	Q9NZL4;Q9NZL4-3;K7EN20;Q9NZL4-2;K7EMM7;K7EL16	Q9NZL4;Q9NZL4-3;K7EN20	Hsp70-binding protein 1	HSPBP1
-0.213755	0.0117819			19	62.8	37.709	31.0587	32.2026	E9PKG1;Q99873-2;Q99873-3;Q99873;E9PIX6;E9PQ98;Q99873-5;H0YDE4;E9PNR9;E9PMW9;Q9NR22-2;Q9NR22	E9PKG1;Q99873-2;Q99873-3;Q99873;E9PIX6;E9PQ98;Q99873-5;H0YDE4	Protein arginine N-methyltransferase 1	PRMT1
-0.0701484	0.0116388			8	14.9	72.655	27.2528	28.7312	Q9UID3-2;Q9UID3;E9PJ36;E9PKX7;H0YEE1;E9PRV0;H0YDX9;H0YCB7;E9PMB6	Q9UID3-2;Q9UID3	Vacuolar protein sorting-associated protein 51 homolog	VPS51
-0.0624899	0.0114957			34	57.1	60.533	33.4946	34.3406	P49368;P49368-2;B4DUR8;E9PRC8;Q5SZX6;E9PM09;Q5SZX9;Q5SZW8;E9PQ35	P49368;P49368-2;B4DUR8	T-complex protein 1 subunit gamma	CCT3
-0.342104	0.0113525			6	30.8	31.758	26.9093	28.5185	P04818-2;P04818;P04818-3	P04818-2;P04818;P04818-3	Thymidylate synthase	TYMS
-0.310898	0.0110662			12	36.8	40.556	28.2779	29.3164	P40938;P40938-2;A0A087X270	P40938;P40938-2	Replication factor C subunit 3	RFC3
0.0571383	0.010923			6	15.5	48.103	26.6079	27.4832	F6VRR5;Q9BY77;Q9BY77-2;F8WCX5;Q6R954;F8WEE2;Q8WUT1	F6VRR5;Q9BY77;Q9BY77-2;F8WCX5;Q6R954;F8WEE2;Q8WUT1	Polymerase delta-interacting protein 3	POLDIP3;PDIP46
-0.197716	0.010923			22	61.9	35.611	31.7014	32.2196	O75821;K7EL20;K7ER90;K7ENA8;K7EP16;K7EL60;K7ENH0;K7ERL8	O75821;K7EL20;K7ER90;K7ENA8	Eukaryotic translation initiation factor 3 subunit G	EIF3G
-0.325738	0.0103502			18	20	114.33	30.2196	30.2027	Q9BPX3;D6RA93;H0Y9Z8	Q9BPX3	Condensin complex subunit 3	NCAPG
0.322505	0.00992034			3	6.6	44.891	29.1672	30.2445	Q8TDB8-4;P11169;Q8TDB8-2;Q8TDB8;Q8TDB8-5;Q8TDB8-3	Q8TDB8-4;P11169;Q8TDB8-2;Q8TDB8;Q8TDB8-5;Q8TDB8-3	Solute carrier family 2, facilitated glucose transporter member 14;Solute carrier family 2, facilitated glucose transporter member 3	SLC2A14;SLC2A3
-0.0189803	0.00992034			40	85.4	50.151	38.2465	38.7255	P68363;P68363-2;C9JDS9	P68363;P68363-2	Tubulin alpha-1B chain	TUBA1B
-0.179106	0.0097772			4	5.7	180.5	24.0431	25.5625	A0A0A0MSA7;A0A0U1RQK7;O43432-4;O43432;O43432-3	A0A0A0MSA7;A0A0U1RQK7;O43432-4;O43432;O43432-3	Eukaryotic translation initiation factor 4 gamma 3	EIF4G3
0.30906	0.0097772			10	24.8	67.867	28.4601	29.1555	A1L0T0;M0R026;E9PJS0;E9PL44;M0R1B5;M0QZX5;E9PNL1	A1L0T0;M0R026;E9PJS0	Acetolactate synthase-like protein	ILVBL
-0.095435	0.0097772			20	51	52.22	32.4803	33.3224	P60228;E5RGA2;H0YBR5;E5RIT4;H0YAW4;E5RHS5;E5RII3;E5RIP5;E5RJ25;H0YBP5	P60228;E5RGA2	Eukaryotic translation initiation factor 3 subunit E	EIF3E
-0.153254	0.0097772			49	35.9	181.79	31.1685	32.0117	Q9C0C2;Q9C0C2-2;A0A2R8Y5C4;E9PKK0;E9PKE7	Q9C0C2;Q9C0C2-2	182 kDa tankyrase-1-binding protein	TNKS1BP1
-0.0565362	0.00963388			9	14.2	84.159	27.6195	28.9394	Q8IWA4;Q8IWA4-3;H7C5H5;Q8IWA4-2;C9JXQ1	Q8IWA4;Q8IWA4-3;H7C5H5;Q8IWA4-2	Mitofusin-1	MFN1
-0.0525658	0.00949053			20	68.1	31.392	31.9317	32.3339	B1ALA9;P60891;A0A2R8Y7H4;P60891-2;B7ZB02;B1ALA7	B1ALA9;P60891;A0A2R8Y7H4;P60891-2	Ribose-phosphate pyrophosphokinase 1	PRPS1
-0.0473981	0.00949053			12	56	26.559	31.1239	29.5293	P21266;A0A0A0MTN3;A0A3B3IRM5;Q5T8R1;P46439;H3BQT3;E9PLF1;B9ZVX7;E9PHN7;E9PHN6;A0A0A0MR85;F6XZQ7;E7EWW9;Q03013-3;P09488-2;P28161-2;Q03013-2;P28161;Q03013;P09488	P21266;A0A0A0MTN3	Glutathione S-transferase Mu 3	GSTM3
0.203514	0.00920381			2	5.4	46.618	24.7977	25.8635	A0A494C105;Q9H3U5-3;Q9H3U5;Q9H3U5-5;Q9H3U5-6;H7C5U3;H7C593;Q9H3U5-2;Q9H3U5-4	A0A494C105;Q9H3U5-3;Q9H3U5;Q9H3U5-5;Q9H3U5-6;H7C5U3;H7C593;Q9H3U5-2;Q9H3U5-4	Major facilitator superfamily domain-containing protein 1	MFSD1
0.45607	0.00906043			13	12.8	118.02	27.2977	29.0042	O60524-4;O60524-5;O60524-3;O60524;G3V5V3;G3V4D9;O60524-2;G3V547	O60524-4;O60524-5;O60524-3;O60524;G3V5V3	Nuclear export mediator factor NEMF	NEMF
-0.238817	0.00877379			20	22.1	133.28	30.4411	31.3755	P23458;A0A5F9ZHN8;A0A5F9ZI39;A0A5F9ZH07;A0A5F9ZHW0;A0A5F9ZH32;A0A5F9ZI01;A0A5F9ZHK2;A0A5F9ZHI1;A0A5F9ZH73;K7EJR6;E9PM19;O60674;P29597	P23458;A0A5F9ZHN8;A0A5F9ZI39;A0A5F9ZH07;A0A5F9ZHW0	Tyrosine-protein kinase JAK1	JAK1
0.0590784	0.0082			15	71.3	32.922	31.258	32.424	P52907	P52907	F-actin-capping protein subunit alpha-1	CAPZA1
-0.236571	0.00805652			11	12.7	121.74	28.3353	29.5366	Q9Y3P9;Q9Y3P9-2;Q9Y3P9-3;B5MCD9;Q9Y3P9-4	Q9Y3P9	Rab GTPase-activating protein 1	RABGAP1
0.441058	0.00791302			9	55.5	16.019	32.7077	31.7984	I3L397;I3L504;P63241;P63241-2;F8WCJ1;C9J7B5;C9J4W5;Q9GZV4;Q6IS14	I3L397;I3L504;P63241;P63241-2;F8WCJ1;C9J7B5;C9J4W5;Q9GZV4;Q6IS14	Eukaryotic translation initiation factor 5A;Eukaryotic translation initiation factor 5A-1;Eukaryotic translation initiation factor 5A-2;Eukaryotic translation initiation factor 5A-1-like	EIF5A;EIF5A2;EIF5AL1
-0.106747	0.00791302			15	18.8	109.62	31.0047	31.1719	Q5JWF2-2;Q5JWF2;P63092-3;P63092-2;P63092;P63092-4;A0A590UJF0;B0AZR9;A0A590UJ58;A0A590UJY2;A0A590UJB0;A0A0A0MR13;A0A590UJG5;A0A590UJJ0;A0A590UKB4;A0A590UJQ9;A0A590UJI6;A0A590UJR6;A0A590UJS2;A0A590UJQ2;A0A590UJ22;S4R3E3;P38405;P38405-2;A0A590UK28;A0A590UKA4;H0Y7F4;A0A590UJB7;A0A590UJY8;Q5JWE9;A0A590UJC9;A0A590UKA9;S4R3V9;K7EQ80;K7EPE2;A0A590UJX6;X6R7U9;Q5JWF2-3	Q5JWF2-2;Q5JWF2;P63092-3;P63092-2;P63092;P63092-4;A0A590UJF0;B0AZR9;A0A590UJ58;A0A590UJY2;A0A590UJB0;A0A0A0MR13	Guanine nucleotide-binding protein G(s) subunit alpha isoforms XLas;Guanine nucleotide-binding protein G(s) subunit alpha isoforms short	GNAS
0.0703893	0.00776951			30	72.8	50.118	35.4856	36.1917	P26641;P26641-2	P26641;P26641-2	Elongation factor 1-gamma	EEF1G
-0.222633	0.00776951			18	39.1	57.861	31.8221	32.5632	P52292;J3QLL0;J3KS65;J3QL07	P52292	Importin subunit alpha-1	KPNA2
0.157949	0.00762616			33	77.1	50.663	31.9795	33.0023	P50395;P50395-2;Q5SX87;Q5SX86;V9GYF8;Q5SX90;V9GYJ7;Q5SX91;P31150;G5E9U5	P50395;P50395-2;Q5SX87	Rab GDP dissociation inhibitor beta	GDI2
-0.0824078	0.00748262			4	2.6	191.42	25.1922	29.1651	Q68CP9-3;Q68CP9;F8WCU9;F8W108;F8VWP4	Q68CP9-3;Q68CP9;F8WCU9;F8W108	AT-rich interactive domain-containing protein 2	ARID2
-0.0348253	0.00748262			9	11.6	135.25	26.5277	28.4237	Q70E73;C9J164;C9K0J5;Q70E73-5;Q70E73-2;Q70E73-8;Q70E73-7;Q70E73-4;Q70E73-3;Q70E73-9;Q70E73-6;Q7Z5R6	Q70E73;C9J164;C9K0J5;Q70E73-5;Q70E73-2;Q70E73-8;Q70E73-7;Q70E73-4;Q70E73-3;Q70E73-9;Q70E73-6	Ras-associated and pleckstrin homology domains-containing protein 1	RAPH1
0.748891	0.00733906			38	51.7	92.468	32.9863	33.4387	P14625;Q96GW1;A0A1W2PRR1;Q58FF3;H0YIV0;F8W026;F8VPC7	P14625	Endoplasmin	HSP90B1
-0.0192581	0.00733906			29	53.2	57.21	31.5659	32.7941	P48444;B0YIW6;P48444-2;Q6P1Q5;E9PK34	P48444;B0YIW6;P48444-2	Coatomer subunit delta	ARCN1
0.163756	0.00733906			10	51.4	20.697	32.3099	31.5937	P84077;P61204;F5H423;F5H0C7;P61204-2;F5H1V1;F5H6T5;F8WDB3;H0YGG7	P84077;P61204;F5H423;F5H0C7;P61204-2	ADP-ribosylation factor 1;ADP-ribosylation factor 3	ARF1;ARF3
-0.10448	0.00733906			16	12.3	147.09	28.6299	28.4152	Q5VZK9-2;Q5VZK9;A0A0U1RQQ1;Q5VZK9-3;A0A0U1RR91	Q5VZK9-2;Q5VZK9;A0A0U1RQQ1	Leucine-rich repeat-containing protein 16A	LRRC16A
-0.0943872	0.00705191			13	12.1	149.32	27.3782	27.078	Q9NVI1;Q9NVI1-2;Q9NVI1-1;F8W7R3;H3BP78;H3BS60;H3BQE2;H3BT54;H3BMG4;Q9NVI1-4	Q9NVI1;Q9NVI1-2;Q9NVI1-1;F8W7R3;H3BP78	Fanconi anemia group I protein	FANCI
-0.254427	0.00647761			7	11.2	78.375	27.8227	28.419	I3L2N2;O14641;I3L2W9;I3L0M7;A0A3B3ITC6;I3L0Z8	I3L2N2;O14641;I3L2W9	Segment polarity protein dishevelled homolog DVL-2	DVL2
0.0233263	0.00633396			16	32.6	70.182	29.5435	30.4357	Q9UBU9;E9PIN3;Q9UBU9-2;B4E227;E9PLA7;E9PMV7;E9PQA4;H0YDU0	Q9UBU9;E9PIN3;Q9UBU9-2	Nuclear RNA export factor 1	NXF1
-0.188069	0.00561564			21	39.3	60.54	30.5347	31.2112	Q9BVP2-2;Q9BVP2;C9JZT7;B4DMU5;C9JYH9	Q9BVP2-2;Q9BVP2	Guanine nucleotide-binding protein-like 3	GNL3
0.178109	0.0054719			5	14.3	48.379	25.7784	28.4053	Q8NFW8;Q8NFW8-2;F5H296;F5GYM0	Q8NFW8;Q8NFW8-2	N-acylneuraminate cytidylyltransferase	CMAS
0.0302654	0.00518438			6	20.5	36.249	28.5752	29.8494	P53597;A0A494C0D1;H7C233	P53597;A0A494C0D1	Succinyl-CoA ligase [ADP/GDP-forming] subunit alpha, mitochondrial	SUCLG1
-0.116942	0.00518438			4	18.9	35.158	28.8376	28.522	Q8NE86-3;Q8NE86;S4R468;Q8NE86-2	Q8NE86-3;Q8NE86;S4R468	Calcium uniporter protein, mitochondrial	MCU
-0.413461	0.00518438			6	24.6	29.909	22.4652	26.9108	Q8WXX5	Q8WXX5	DnaJ homolog subfamily C member 9	DNAJC9
-0.225818	0.00504059			8	39.9	35.238	30.0432	30.2348	P31942-2;P31942;P31942-3;P31942-4;P31942-6;P31942-5	P31942-2;P31942;P31942-3;P31942-4	Heterogeneous nuclear ribonucleoprotein H3	HNRNPH3
0.420725	0.0048968			14	46.5	34.288	30.1441	30.7742	A0A140T955;A0A140T933;A0A1W2PPQ2;A0A1W2PRT9;A0A140T9I0;A0A140T9X5;A0A140T913;A0A140T975;A0A140T941;A0A1W2PQS8;Q9GJ45;A0A1W2PS39;A0A140T9Z6;B0UXQ0;Q5SRN7;A0A1W2PS24;Q5SRN5;P04439;P04439-2;A0A140T9S9	A0A140T955;A0A140T933;A0A1W2PPQ2;A0A1W2PRT9;A0A140T9I0;A0A140T9X5;A0A140T913;A0A140T975;A0A140T941;A0A1W2PQS8;Q9GJ45;A0A1W2PS39;A0A140T9Z6;B0UXQ0;Q5SRN7;A0A1W2PS24;Q5SRN5;P04439;P04439-2	HLA class I histocompatibility antigen, A-3 alpha chain	HLA-A
-0.244788	0.0048968			12	17.4	91.271	28.6365	30.4057	Q5JSH3-4;Q5JSH3-2;Q5JSH3;H7BY83;Q5JSH3-3	Q5JSH3-4;Q5JSH3-2;Q5JSH3;H7BY83	WD repeat-containing protein 44	WDR44
-0.187001	0.00460933			21	38.6	61.89	30.1421	32.0534	P40222;Q8N3L3	P40222	Alpha-taxilin	TXLNA
-0.198957	0.00432164			1	2.4	46.68	23.4583	24.0266	C9J494;Q9H000-2;Q9H000	C9J494;Q9H000-2;Q9H000	Probable E3 ubiquitin-protein ligase makorin-2	MKRN2
-0.17674	0.00417777			10	15	75.042	28.9526	29.5392	O00139-2;O00139-1;O00139-5;O00139;O00139-4;D6R9M0	O00139-2;O00139-1;O00139-5;O00139;O00139-4	Kinesin-like protein KIF2A	KIF2A
-0.0748208	0.00417777			11	32.6	52.623	29.1775	30.2528	Q96CS3;D6RBG6	Q96CS3	FAS-associated factor 2	FAF2
0.152378	0.00403388			3	16.6	19.45	25.2931	27.0709	A0A590UJ78;Q9GZT9-3;Q9GZT9-2;Q9GZT9;G3V3M1;A0A590UJD6;A0A590UJZ0;A0A590UJK7;F8W1G2;A0A590UJT7;Q9H6Z9	A0A590UJ78;Q9GZT9-3;Q9GZT9-2;Q9GZT9	Egl nine homolog 1	EGLN1
-0.220328	0.00403388			6	11	70.584	27.1608	28.4111	Q9H267;F5H008;A0A2R8YDQ0;Q9H267-2;G3V3F9	Q9H267;F5H008;A0A2R8YDQ0;Q9H267-2	Vacuolar protein sorting-associated protein 33B	VPS33B
0.240986	0.00360232			12	44.8	36.064	29.3903	29.7715	E7EM64;Q7L5N1;H7C3T0	E7EM64;Q7L5N1	COP9 signalosome complex subunit 6	COPS6
-0.340824	0.00360232			14	20.4	75.25	28.0769	29.9314	O15344;O15344-2;C9J453	O15344;O15344-2;C9J453	E3 ubiquitin-protein ligase Midline-1	MID1
1.41078	0.00302647	+		1	11.6	12.99	24.6981	24.4845	K7EM56;A0A0B4J2B4;S4R417;K7EQJ5;K7ELC2;P62841	K7EM56;A0A0B4J2B4;S4R417;K7EQJ5;K7ELC2;P62841	40S ribosomal protein S15	RPS15
-0.306431	0.00302647			24	30.4	101.67	30.7259	32.1905	Q9H3U1-2	Q9H3U1-2	Protein unc-45 homolog A	UNC45A
0.075738	0.00288247			22	54	51.229	34.7897	35.4224	G8JLB6;P31943;E9PCY7;D6RBM0;H0YB39;E7EN40;H0YBD7;D6RIT2;D6RIU0;D6RAM1;E5RGV0;D6R9T0;D6RFM3;D6RDU3;D6RJ04;D6RIH9;E7EQJ0;D6RDL0;H0YBG7;D6RF17;E5RGH4;D6R9D3;H0YAQ2;E5RJ94	G8JLB6;P31943;E9PCY7;D6RBM0;H0YB39;E7EN40;H0YBD7	Heterogeneous nuclear ribonucleoprotein H;Heterogeneous nuclear ribonucleoprotein H, N-terminally processed	HNRNPH1
0.709555	0.00288247			5	10.3	51.459	26.885	28.3068	O00330-3;O00330;H0YD97;E9PLU0;E9PRI6;O00330-2	O00330-3;O00330;H0YD97	Pyruvate dehydrogenase protein X component, mitochondrial	PDHX
-0.12636	0.00273846			4	10.4	56.5	27.4191	27.7821	P21281;H0YC04;H0YAT8;E5RGH6;C9JNS9;C9JL73;P15313	P21281;H0YC04	V-type proton ATPase subunit B, brain isoform	ATP6V1B2
0.34153	0.00273846			2	22.6	37.331	25.904	27.147	P62879;C9JIS1;C9JXA5;C9JZN1;E7EP32;P62879-2;Q9BRK4	P62879;C9JIS1;C9JXA5;C9JZN1;E7EP32	Guanine nucleotide-binding protein G(I)/G(S)/G(T) subunit beta-2	GNB2
-0.364032	0.00273846			8	15.4	69.666	28.307	29.1345	Q14145;K7ESE0;K7EJ49;K7EJD8;K7EPZ3;K7EQX2	Q14145;K7ESE0;K7EJ49;K7EJD8	Kelch-like ECH-associated protein 1	KEAP1
-0.0367478	0.00259443			8	7.7	145.01	27.169	25.6812	A0A0A0MRM8;A0A1Y0BRN3;A0A590UJ40;E7EW20;Q9UM54-5;Q9UM54-2;Q9UM54-6;Q9UM54-4;Q9UM54-1;Q9UM54;A0A590UKB0;A0A590UJ75;A0A0D9SGC1;A0A590UK22;A0A590UK71;A0A5F9ZI03;A0A590UJY4;A0A590UK86;Q5JVM0	A0A0A0MRM8;A0A1Y0BRN3;A0A590UJ40;E7EW20;Q9UM54-5;Q9UM54-2;Q9UM54-6;Q9UM54-4;Q9UM54-1;Q9UM54;A0A590UKB0;A0A590UJ75;A0A0D9SGC1;A0A590UK22	Unconventional myosin-VI	MYO6
-0.11235	0.00259443			14	46	39.028	28.4895	29.8894	Q5T6V5;Q5T6V7;Q5T6V6	Q5T6V5;Q5T6V7	UPF0553 protein C9orf64	C9orf64
0.62714	0.00201835			4	9.1	52.894	27.3848	28.2093	B7Z7F3;Q9H6Z4-3;Q9H6Z4-2;Q9H6Z4;K7EIJ4;K7ESQ0;K7EN31	B7Z7F3;Q9H6Z4-3;Q9H6Z4-2;Q9H6Z4;K7EIJ4	Ran-binding protein 3	RANBP3
-0.0584429	0.00201835			153	68.1	273.42	37.5647	38.0232	P49327;A0A0U1RQF0;A0A0U1RRG3;A0A1B0GTR5;J3KTF0	P49327;A0A0U1RQF0	Fatty acid synthase;[Acyl-carrier-protein] S-acetyltransferase;[Acyl-carrier-protein] S-malonyltransferase;3-oxoacyl-[acyl-carrier-protein] synthase;3-oxoacyl-[acyl-carrier-protein] reductase;3-hydroxyacyl-[acyl-carrier-protein] dehydratase;Enoyl-[acyl-carrier-protein] reductase;Oleoyl-[acyl-carrier-protein] hydrolase	FASN
3.7914	0.00187425	+		3	23.5	12.476	31.2069	28.5291	P14174	P14174	Macrophage migration inhibitory factor	MIF
0.990301	0.00173014	+		3	12.8	29.573	27.9031	27.3833	C9J3L8;C9J5W0;A0A3B3IRT8;E9PAL7;C9IZQ1;P43307;P43307-2	C9J3L8;C9J5W0;A0A3B3IRT8;E9PAL7;C9IZQ1;P43307;P43307-2	Translocon-associated protein subunit alpha	SSR1
-0.239464	0.00173014			4	5	100.68	26.961	27.5336	Q8WUA4;H0Y4Q6;A0A087WZD8;Q8WUA4-2;H7C3X9	Q8WUA4;H0Y4Q6;A0A087WZD8;Q8WUA4-2	General transcription factor 3C polypeptide 2	GTF3C2
-0.182852	0.00158601			5	4.5	134.42	25.9631	26.8311	Q96R06;K7ELG0;J3QS12;J3KTQ0	Q96R06	Sperm-associated antigen 5	SPAG5
-0.332226	0.00129789			12	25.5	69.531	29.0107	30.6558	Q96LD4;Q96LD4-2;A0A0M3HER3	Q96LD4;Q96LD4-2	Tripartite motif-containing protein 47	TRIM47
-0.0751096	0.00129789			11	26.5	48.207	27.507	28.6356	Q9UJU6;Q9UJU6-2;H0Y5J4;B4DDD6;Q9UJU6-5;Q9UJU6-6;Q9UJU6-3;Q9UJU6-4;F8WBG8;F2Z2V3;F8WB73;F8WCK3;F2Z3E3;F8WC20;F8WBB2;F8WFE1	Q9UJU6;Q9UJU6-2;H0Y5J4;B4DDD6;Q9UJU6-5;Q9UJU6-6;Q9UJU6-3;Q9UJU6-4	Drebrin-like protein	DBNL
-0.0172857	0.00115371			8	28.6	49.512	29.3299	30.0188	O14929;O14929-2;F8W9G7	O14929;O14929-2	Histone acetyltransferase type B catalytic subunit	HAT1
-0.0359342	0.000865329			10	13.3	122.09	27.8422	29.0977	C9JME2;Q9Y4F1;Q9Y4F1-2;A0A1B0GV68;M0QYB0;H0Y783;M0QXT1;Q9Y4F1-3;M0R262	C9JME2;Q9Y4F1;Q9Y4F1-2;A0A1B0GV68	FERM, RhoGEF and pleckstrin domain-containing protein 1	FARP1
-0.24744	0.000865329			38	17.5	358.69	30.1709	30.431	P46013;P46013-2	P46013;P46013-2	Antigen KI-67	MKI67
-0.412001	0.000865329			3	16.7	30.382	25.6346	27.5007	Q9Y478;F5H2X8;F5H610	Q9Y478;F5H2X8	5-AMP-activated protein kinase subunit beta-1	PRKAB1
-0.291451	0.000721115			29	34.4	104.85	30.7215	32.3662	C9JZR2;O60716-5;O60716-3;O60716-2;O60716;O60716-8;O60716-7;O60716-6;O60716-4;O60716-21;O60716-19;O60716-18;O60716-17;O60716-13;O60716-11;O60716-10;O60716-9;O60716-24;O60716-23;O60716-22;O60716-20;O60716-16;O60716-15;O60716-14;O60716-12;O60716-29;O60716-27;O60716-26;O60716-25;O60716-32;O60716-31;O60716-30;O60716-28;E9PRE2;E9PKY0;H0YC95	C9JZR2;O60716-5;O60716-3;O60716-2;O60716;O60716-8;O60716-7;O60716-6;O60716-4;O60716-21;O60716-19;O60716-18;O60716-17;O60716-13;O60716-11;O60716-10;O60716-9;O60716-24;O60716-23;O60716-22;O60716-20;O60716-16;O60716-15;O60716-14;O60716-12;O60716-29;O60716-27;O60716-26;O60716-25;O60716-32;O60716-31;O60716-30;O60716-28	Catenin delta-1	CTNND1
-0.717714	0.000576886			4	4.2	128.4	26.111	25.9205	Q9P2R3;Q9P2R3-2;Q9P2R3-4	Q9P2R3;Q9P2R3-2;Q9P2R3-4	Rabankyrin-5	ANKFY1
-0.171303	0.000432815			2	6.9	31.608	25.4104	26.2637	P42574;C9JXR7;A8MVM1	P42574;C9JXR7;A8MVM1	Caspase-3;Caspase-3 subunit p17;Caspase-3 subunit p12	CASP3
-0.2624	0.000288558			25	34	101.31	31.741	33.009	Q92973-2;Q92973;Q92973-3;E7EW37;S4R398	Q92973-2;Q92973;Q92973-3	Transportin-1	TNPO1
-0.0636956	0.000144286			16	31.6	65.33	30.1639	30.5662	Q08380;K7EP36;K7ESM3;K7EKQ5;K7ES75;K7EN99;K7ERZ6;K7EJD3;K7EQT9;K7EJY8	Q08380	Galectin-3-binding protein	LGALS3BP
0.0183493	-8.65959e-05			9	15.7	82.364	27.4765	28.0409	Q5JVZ5;Q96JJ3-3;Q96JJ3;H0YCM7;Q5JW01;Q5JVZ8;Q5JVZ4;H7C0N5;H7C0S6;H7C3P3;Q92556	Q5JVZ5;Q96JJ3-3;Q96JJ3;H0YCM7;Q5JW01	Engulfment and cell motility protein 2	ELMO2
-0.296704	-0.000230819			13	34.8	57.293	30.0584	30.6584	Q01581;D6RIW1;P54868-3;P54868-2;P54868	Q01581	Hydroxymethylglutaryl-CoA synthase, cytoplasmic	HMGCS1
0.133695	-0.000346329			7	10.6	84.69	26.8014	28.1794	H3BQZ7;Q1KMD3	H3BQZ7;Q1KMD3	Heterogeneous nuclear ribonucleoprotein U-like protein 2	HNRNPUL2-BSCL2;HNRNPUL2
0.0284277	-0.000360693			61	42	204.29	31.8145	32.5661	Q5VYK3;J3KN16;R4GMY1;F6XAQ5;R4GMY3	Q5VYK3;J3KN16	Proteasome-associated protein ECM29 homolog	ECM29;KIAA0368
-0.426412	-0.000375143			16	42.8	43.374	29.2681	30.3545	Q5JVF3-3;Q5JVF3;Q5JVF3-2;Q5JVF3-4	Q5JVF3-3;Q5JVF3;Q5JVF3-2;Q5JVF3-4	PCI domain-containing protein 2	PCID2
0.00690831	-0.000404044			19	65.6	41.268	27.9798	31.2143	P52788;H7C2R7;P52788-2	P52788;H7C2R7;P52788-2	Spermine synthase	SMS
-0.0124754	-0.000476127			9	39.2	38.078	28.7708	29.3938	Q96BW9-3;Q96BW9;Q96BW9-2;A0A0G2JQ92;G3V0F3;B4E101;H7C1A2	Q96BW9-3;Q96BW9;Q96BW9-2;A0A0G2JQ92	Phosphatidate cytidylyltransferase, mitochondrial	TAMM41
-0.128882	-0.000981409			1	3	48.027	23.3017	24.1597	A0A0A0MTN9;J3QQX3;A0A0A0MTR6;A0A0C4DFN8;A0A0C4DGN7;A0A0A0MSZ4;A0A0A0MT64;P22570-4;P22570-6;P22570-5;P22570;P22570-2;P22570-7;P22570-3	A0A0A0MTN9;J3QQX3;A0A0A0MTR6;A0A0C4DFN8;A0A0C4DGN7;A0A0A0MSZ4;A0A0A0MT64;P22570-4;P22570-6;P22570-5;P22570;P22570-2;P22570-7;P22570-3	NADPH:adrenodoxin oxidoreductase, mitochondrial	FDXR
-0.17301	-0.0014001			21	20.8	115.96	31.3447	31.0762	Q96P70	Q96P70	Importin-9	IPO9
-0.122931	-0.00160231			11	50.5	22.975	32.7566	31.6649	X1WI28;P27635;F8W7C6;A0A087WV22;H7C123;H7C2C5;B8A6G2;A6QRI9;Q96L21;H7C2U2	X1WI28;P27635;F8W7C6;A0A087WV22;H7C123;H7C2C5	60S ribosomal protein L10	RPL10
-0.121047	-0.00199233			6	30	29.881	28.6804	29.4361	Q5TB53;Q9HD45	Q5TB53;Q9HD45	Transmembrane 9 superfamily member 3	TM9SF3
-0.530281	-0.00200671			2	6.9	34.861	25.1334	27.0738	E5RJN7;E7EVI1;E7EPX0;E7EVJ4;Q9NUL3-4;Q9NUL3-6;Q9NUL3-8;Q9NUL3-3;Q9NUL3-7;Q9NUL3-2;Q9NUL3;E5RJ67;A0A087X1A5;Q5JW30;O95793-2;O95793-3;O95793	E5RJN7;E7EVI1;E7EPX0;E7EVJ4;Q9NUL3-4;Q9NUL3-6;Q9NUL3-8;Q9NUL3-3;Q9NUL3-7;Q9NUL3-2;Q9NUL3;E5RJ67;A0A087X1A5;Q5JW30;O95793-2;O95793-3;O95793	Double-stranded RNA-binding protein Staufen homolog 2;Double-stranded RNA-binding protein Staufen homolog 1	STAU2;STAU1
-0.216183	-0.00203565			21	41.8	53.29	30.8351	31.9311	Q16204	Q16204	Coiled-coil domain-containing protein 6	CCDC6
0.111699	-0.00251245			6	20.5	54.089	28.128	27.568	Q96I59;H0YEL9;E9PRK2;Q96I59-2;H0YE96	Q96I59;H0YEL9;E9PRK2	Probable asparagine--tRNA ligase, mitochondrial	NARS2
-0.0653401	-0.00259919			22	16.4	197.4	28.4863	28.9474	A0A0A0MRJ3;Q8NEY1-7;Q8NEY1-4;Q8NEY1-2;Q8NEY1-3;Q8NEY1;Q8NEY1-5;Q8NEY1-6;H0Y6F6;H7BZD9	A0A0A0MRJ3;Q8NEY1-7;Q8NEY1-4;Q8NEY1-2;Q8NEY1-3;Q8NEY1;Q8NEY1-5;Q8NEY1-6	Neuron navigator 1	NAV1
-0.123953	-0.002657			31	56.5	61.585	34.014	35.1936	Q14247;Q14247-3;Q14247-2;H0YCD9;H0YEV2	Q14247;Q14247-3;Q14247-2	Src substrate cortactin	CTTN
0.010923	-0.00291719			6	7.7	98.648	25.3058	27.4737	O75061-4;O75061;O75061-2;S4R305;O75061-3	O75061-4;O75061;O75061-2;S4R305;O75061-3	Putative tyrosine-protein phosphatase auxilin	DNAJC6
0.0709388	-0.00294615			22	30.5	105.38	30.6557	30.726	Q15029-2;Q15029;Q15029-3;K7EP67;K7EJ74;K7EIT3	Q15029-2;Q15029;Q15029-3	116 kDa U5 small nuclear ribonucleoprotein component	EFTUD2
-0.251316	-0.00300396			13	17.8	106.1	28.6893	29.5159	Q9UNX4;Q6PDA5	Q9UNX4	WD repeat-containing protein 3	WDR3
-0.0944797	-0.00306179			6	28.1	33.777	25.2487	28.1381	P46109	P46109	Crk-like protein	CRKL
-0.194295	-0.00327862			24	55.1	73.502	31.463	32.7982	A0A1C7CYX9;Q16555-2;Q16555;E5RFU4;H0YBT4;E9PD68;Q14195;Q14194;Q14195-2;Q14194-2	A0A1C7CYX9;Q16555-2;Q16555	Dihydropyrimidinase-related protein 2	DPYSL2
-0.0808506	-0.0032931			9	20.3	52.949	31.3033	31.743	B4DR61;P61619;P61619-3;F8W776;Q8TC24;Q9H9S3-2;Q9H9S3-3;Q9H9S3;H7C1Q9;C9JXC6;H7C069;A6NK38;F2Z2C7;A6NIF9;C9JJV4	B4DR61;P61619;P61619-3	Protein transport protein Sec61 subunit alpha isoform 1	SEC61A1
0.00992034	-0.00333645			7	20.3	45.251	27.8713	28.3901	Q92643;A6NEM5;B1AK81;Q92643-2	Q92643;A6NEM5;B1AK81;Q92643-2	GPI-anchor transamidase	PIGK
0.0423643	-0.0036691			3	5.5	50.378	25.9015	24.0055	Q01415;B7ZAX5;Q01415-2;H0YN31;H0YLL3;H0YLL8;H0YK10	Q01415;B7ZAX5;Q01415-2	N-acetylgalactosamine kinase	GALK2
0.196859	-0.00387162			9	33	35.079	27.2475	28.411	P13804;H0YL12;H0YKF0;H0YLU7;P13804-2;H0YK49;H0YNX6	P13804;H0YL12;H0YKF0;H0YLU7;P13804-2;H0YK49;H0YNX6	Electron transfer flavoprotein subunit alpha, mitochondrial	ETFA
-0.129734	-0.00403071			28	36.4	109.96	31.1171	32.466	O43592;F8WDU6;F5GYW6;F5GZM3	O43592	Exportin-T	XPOT
0.119688	-0.00405968			15	29.5	68.996	30.3783	31.0032	P10515;H0YDD4;E9PEJ4	P10515;H0YDD4;E9PEJ4	Dihydrolipoyllysine-residue acetyltransferase component of pyruvate dehydrogenase complex, mitochondrial;Acetyltransferase component of pyruvate dehydrogenase complex	DLAT
0.244522	-0.00452274			12	13.6	117.94	28.2202	30.525	A0A3B3ISG5;P14735;P14735-2;Q5T5N3	A0A3B3ISG5;P14735	Insulin-degrading enzyme	IDE
-0.020999	-0.00460953			23	43.9	72.39	31.5523	32.931	Q13310-3;Q13310-2;B1ANR0;Q13310;H0Y5F5;H0YEU6;H0YCC8;B1ANR1;H0YEQ8;H0Y6X6;H0YER0;P0CB38	Q13310-3;Q13310-2;B1ANR0;Q13310;H0Y5F5	Polyadenylate-binding protein 4;Polyadenylate-binding protein	PABPC4
0.0153548	-0.00492797			15	12.8	161.91	24.9099	28.5667	E9PMR6;Q9NZN5-2;Q9NZN5	E9PMR6;Q9NZN5-2;Q9NZN5	Rho guanine nucleotide exchange factor 12	ARHGEF12
0.473215	-0.00504377			9	26.6	41.331	30.4	31.6525	P50502;H7C3I1;Q3KNR6;Q8IZP2;Q8NFI4;F6VDH7	P50502;H7C3I1;Q3KNR6;Q8IZP2;Q8NFI4;F6VDH7	Hsc70-interacting protein;Putative protein FAM10A4;Putative protein FAM10A5	ST13;ST13P4;ST13P5
0.186374	-0.00553615			64	73	95.337	36.4692	37.6251	P13639;M0R0I6	P13639	Elongation factor 2	EEF2
-0.117005	-0.00555066			10	16.6	72.413	27.0504	31.1476	Q14244-3;Q14244;A0A087WZ40;Q14244-5;Q14244-6;Q14244-7;Q14244-2;Q14244-4	Q14244-3;Q14244;A0A087WZ40;Q14244-5;Q14244-6;Q14244-7;Q14244-2;Q14244-4	Ensconsin	MAP7
0.0380147	-0.00556507			52	44.6	141.54	31.4595	31.3949	Q9UQE7	Q9UQE7	Structural maintenance of chromosomes protein 3	SMC3
-0.224132	-0.00631836			18	34.9	60.221	31.1298	32.0949	P52294;C9JYI4;C9J352;C9JWD9;F2Z3G4;C9J4U1;Q5TD90	P52294;C9JYI4	Importin subunit alpha-5;Importin subunit alpha-5, N-terminally processed	KPNA1
0.42417	-0.0063764			8	23	43.066	28.5702	28.4846	P13861-2;P13861;H7C330;H7C4A9;C9J830;H7C1L0;P31323	P13861-2;P13861;H7C330	cAMP-dependent protein kinase type II-alpha regulatory subunit	PRKAR2A
1.1644	-0.00639082	+		5	40.5	9.461	31.4268	30.2449	P42677	P42677	40S ribosomal protein S27	RPS27
0.0439044	-0.00686915			22	70	37.512	31.8092	32.5155	P62136;P62136-2;P62136-3;E9PMD7;F5H1L6;F5H037	P62136;P62136-2;P62136-3;E9PMD7	Serine/threonine-protein phosphatase PP1-alpha catalytic subunit;Serine/threonine-protein phosphatase	PPP1CA
-0.119934	-0.00697059			4	4.2	122.07	26.2483	27.0222	O43156	O43156	TELO2-interacting protein 1 homolog	TTI1
1.06461	-0.00715905	+		5	39.2	14.463	31.4523	30.1841	P62899;H7C2W9;C9JU56;B7Z4E3;B7Z4C8;P62899-3;P62899-2;B8ZZK4	P62899;H7C2W9;C9JU56;B7Z4E3;B7Z4C8;P62899-3;P62899-2;B8ZZK4	60S ribosomal protein L31	RPL31
-0.180937	-0.00721704			4	5.8	129.9	26.5207	28.9525	A0A3B3ISP1;Q92625	A0A3B3ISP1;Q92625	Ankyrin repeat and SAM domain-containing protein 1A	ANKS1A
-0.0083485	-0.00723156			31	43.4	96.907	32.2116	33.284	A0A2R8Y891;P08237;P08237-3;P08237-2;F8VZI0;F8VX13;F8VZQ1;F8VP00;F8VW30;F8VSF7;F8VTQ3;F8VUB8;F8VYK8;H0YHB8;F8VVE3	A0A2R8Y891;P08237;P08237-3;P08237-2;F8VZI0	ATP-dependent 6-phosphofructokinase, muscle type	PFKM
-0.187641	-0.00734755			5	7.5	92.845	25.8669	27.6464	P49754-2;P49754-3;P49754;H7BZX6;C9JZ11;C9JU58;C9J3F8;H7BXH3	P49754-2;P49754-3;P49754	Vacuolar protein sorting-associated protein 41 homolog	VPS41
0.0927488	-0.00737659			7	17.1	61.161	27.8177	29.3844	Q9NZN4;Q9NZN4-2	Q9NZN4;Q9NZN4-2	EH domain-containing protein 2	EHD2
-0.234652	-0.00740554			15	24	94.693	27.889	30.3587	Q9H269;Q9H269-2;Q5JUA9;Q5JUB0	Q9H269;Q9H269-2	Vacuolar protein sorting-associated protein 16 homolog	VPS16
-0.144218	-0.00772461			9	14.8	84.887	27.4242	28.269	Q6IA86-2;Q6IA86-3;Q6IA86-5;Q6IA86;Q6IA86-6;Q6IA86-4;Q6IA86-7;F5GX79	Q6IA86-2;Q6IA86-3;Q6IA86-5;Q6IA86;Q6IA86-6;Q6IA86-4;Q6IA86-7	Elongator complex protein 2	ELP2
0.144568	-0.00775365			21	53.2	54.234	32.5601	33.1669	Q9BR76;A0A087WW53;F5H390;F5H0D2;A9Z1Z3-3;A9Z1Z3	Q9BR76;A0A087WW53;F5H390	Coronin-1B;Coronin	CORO1B
-0.0597655	-0.00776818			39	69.6	57.924	34.6766	35.3756	P50991;P50991-2	P50991;P50991-2	T-complex protein 1 subunit delta	CCT4
0.0600474	-0.00789873			48	22.8	294.36	30.4776	31.7719	Q9UPU5;A0A0U1RQI9	Q9UPU5	Ubiquitin carboxyl-terminal hydrolase 24	USP24
0.0321009	-0.00856613			34	49.1	90.98	31.557	32.6341	P25205;P25205-2;J3KQ69;A0A499FHX9;Q7Z6P5	P25205;P25205-2;J3KQ69;A0A499FHX9	DNA replication licensing factor MCM3	MCM3
-0.059059	-0.00871128			14	22.9	92.565	27.9033	30.2686	O75815;O75815-3;O75815-2;Q5T7I8;F5H5M1;Q6S5L8-2;Q92529-2;Q92529;Q6S5L8	O75815;O75815-3;O75815-2	Breast cancer anti-estrogen resistance protein 3	BCAR3
0.00848693	-0.00900156			24	54.2	51.109	33.1392	33.7014	P41091;Q2VIR3;Q2VIR3-2;H7BZU1	P41091;Q2VIR3;Q2VIR3-2	Eukaryotic translation initiation factor 2 subunit 3;Putative eukaryotic translation initiation factor 2 subunit 3-like protein	EIF2S3;EIF2S3L
0.0333701	-0.00904517			1	15.3	57.821	29.5763	30.1031	Q92526;Q92526-2;Q92526-3	Q92526;Q92526-2;Q92526-3	T-complex protein 1 subunit zeta-2	CCT6B
-0.137918	-0.00917584			7	57.9	22.826	30.2397	28.0259	Q9NRW3;A0A087WX48;Q8IUX4	Q9NRW3	DNA dC->dU-editing enzyme APOBEC-3C	APOBEC3C
0.114767	-0.0094953			15	26.2	70.441	29.9672	30.8033	Q6PCE3	Q6PCE3	Glucose 1,6-bisphosphate synthase	PGM2L1
-0.0702998	-0.00950975			20	39.3	80.419	30.5896	32.1759	O95573;F5GWH2;C9JC11;F5H062	O95573	Long-chain-fatty-acid--CoA ligase 3	ACSL3
-0.00310513	-0.00961147			16	12.2	183.16	27.3157	28.5958	P26358;P26358-2;P26358-3;K7ENW7;K7ENQ6;K7EJL0;K7ERQ1;K7EMU8	P26358;P26358-2;P26358-3	DNA (cytosine-5)-methyltransferase 1	DNMT1
-0.157512	-0.0096841			29	47.8	70.901	33.6389	34.7866	B0QY89;Q9Y262;Q9Y262-2;B0QY90;C9JHP4;C9K0Q7;H7C3A0;H0Y7E6	B0QY89;Q9Y262;Q9Y262-2;B0QY90	Eukaryotic translation initiation factor 3 subunit L	EIF3L
0.131853	-0.00978573			8	24.5	44.659	28.499	29.2998	F5GYQ1;P61421;J3QL14;R4GN72;H3BQJ1;H3BQB4;H3BSG7	F5GYQ1;P61421;J3QL14;R4GN72	V-type proton ATPase subunit d 1	ATP6V0D1
-0.0110064	-0.00982928			9	21	60.647	26.6438	29.0534	Q9H9T3-2;Q9H9T3;B4DKA4;Q9H9T3-4;Q9H9T3-5;H0YAP7;E5RHR2;E5RHY2;E5RIC0;E5RIZ7	Q9H9T3-2;Q9H9T3;B4DKA4;Q9H9T3-4;Q9H9T3-5	Elongator complex protein 3	ELP3
0.240131	-0.00997457			5	12.1	54.002	26.5326	28.08	Q9Y2H1;F5GY51;I3L0D0;F5H7Z3;Q9Y2H1-2;F5H5E6;F5H0V1;F5H277	Q9Y2H1;F5GY51	Serine/threonine-protein kinase 38-like	STK38L
-0.161928	-0.0100181			16	20.4	108.63	30.2195	31.1725	Q8WX93-3;Q8WX93;Q8WX93-8;Q8WX93-5;Q8WX93-4;Q8WX93-2;Q8WX93-9;Q8WX93-7;H0YA05;A0A3B3ISX8;D6R9F5;D6RBB1;F8WA26;H0Y952;Q8WX93-6	Q8WX93-3;Q8WX93;Q8WX93-8;Q8WX93-5;Q8WX93-4;Q8WX93-2;Q8WX93-9;Q8WX93-7	Palladin	PALLD
-0.0418626	-0.0100618			17	36	64.969	30.3267	31.8139	P49902;P49902-2;Q5JUV4;Q5JUV3;Q5JUV6;H0YHR8;REV__M0QX83;S4R3E7;S4R3A6;REV__H0YES7;REV__F5GWJ3;REV__Q17RW3;REV__A0A1B0GW38	P49902;P49902-2;Q5JUV4	Cytosolic purine 5-nucleotidase	NT5C2
-0.224334	-0.0101199			12	20.6	85.718	29.1539	30.1054	E9PS17;E9PK59;Q96KG9-5;Q96KG9-3;Q96KG9-4;Q96KG9-6;Q96KG9-2;Q96KG9;E9PPN3;H0YCI6;A0A0A0MQX4	E9PS17;E9PK59;Q96KG9-5;Q96KG9-3;Q96KG9-4;Q96KG9-6;Q96KG9-2;Q96KG9;E9PPN3	N-terminal kinase-like protein	SCYL1
-0.045625	-0.0102942			5	24	30.288	28.1884	27.6031	O95456-2;O95456;F8WBH7	O95456-2;O95456	Proteasome assembly chaperone 1	PSMG1
-0.153463	-0.0103959			3	28.6	49.775	30.3958	29.3442	Q3ZCM7;A0A075B736;Q5SQY0	Q3ZCM7;A0A075B736;Q5SQY0	Tubulin beta-8 chain	TUBB8
0.403159	-0.0104395			12	67.2	19.891	30.7782	28.1326	Q99497;K7ELW0;K7EN27	Q99497;K7ELW0;K7EN27	Protein deglycase DJ-1	PARK7
-0.411944	-0.0106575			6	4	196.71	25.7042	26.5128	Q9BY89	Q9BY89	Uncharacterized protein KIAA1671	KIAA1671
-0.101706	-0.0108028			4	25.3	34.905	26.9768	27.9069	Q9HC07;V9GY93;Q9HC07-2;V9GYC8;D6RBL0;D6RD79	Q9HC07;V9GY93;Q9HC07-2	Transmembrane protein 165	TMEM165
-0.391493	-0.0110791			4	18.1	34.496	23.9736	27.6561	F8VP97;F8VUB4;F8VV52;Q9NZN8-4;Q9NZN8;F8VQD8;A0A087X050;F8VVY1;F8VX63;Q9NZN8-5;F8W145;F8VWH8;F8VQF4;F8VRS8;Q9NZN8-2	F8VP97;F8VUB4;F8VV52;Q9NZN8-4;Q9NZN8;F8VQD8;A0A087X050;F8VVY1;F8VX63;Q9NZN8-5;F8W145	CCR4-NOT transcription complex subunit 2	CNOT2
-0.134145	-0.0112826			3	6.1	73.351	24.5072	25.8136	Q9P0U3-2;Q9P0U3;F8VRZ8	Q9P0U3-2;Q9P0U3;F8VRZ8	Sentrin-specific protease 1	SENP1
0.0951818	-0.0114861			8	28	39.134	27.2493	27.6877	O75794;X6RA30;X6RKY7;X6RF82;H7BZW7	O75794;X6RA30;X6RKY7;X6RF82	Cell division cycle protein 123 homolog	CDC123
0.346531	-0.0117479			25	37.7	73.027	31.6711	31.2496	A0A087WTP3;Q92945;M0R0I5;M0QYH3;M0QXW7;M0R3J3;M0QYG1;M0R0C6;M0R251;M0R263	A0A087WTP3;Q92945;M0R0I5	Far upstream element-binding protein 2	KHSRP
-0.0460271	-0.0119952			50	67	75.378	33.6837	34.8474	P54136;P54136-2;E5RJM9;E5RH09;E5RI24	P54136;P54136-2	Arginine--tRNA ligase, cytoplasmic	RARS
-0.0195798	-0.0120825			2	11.7	27.197	23.7264	26.5563	F5H4F1;Q99638;F5H492	F5H4F1;Q99638;F5H492	Cell cycle checkpoint control protein RAD9A	RAD9A
0.169412	-0.0122862			11	29	40.796	28.7543	29.7462	Q9Y371;A0A087WW40;Q9Y371-2;Q9Y371-3	Q9Y371;A0A087WW40;Q9Y371-2;Q9Y371-3	Endophilin-B1	SH3GLB1
0.581303	-0.0123299			3	4	93.596	25.6575	26.0012	R4GMQ1;O60341;O60341-2	R4GMQ1;O60341;O60341-2	Lysine-specific histone demethylase 1A	KDM1A
-0.139077	-0.0125772			8	23.5	55.405	29.1242	29.8885	P20839;P20839-3;P20839-7;P20839-5;P20839-6;A0A3B3IRL5;C9J381;P20839-2;P20839-4;C9K0R9;C9J029;H7C5T1;H7C511	P20839;P20839-3;P20839-7;P20839-5;P20839-6;A0A3B3IRL5;C9J381;P20839-2;P20839-4;C9K0R9	Inosine-5-monophosphate dehydrogenase 1;Inosine-5-monophosphate dehydrogenase	IMPDH1
-0.00573894	-0.0125918			38	78.3	59.366	33.5147	34.4988	Q99832;Q99832-3;Q99832-4;Q99832-2;F8WAM2;F8WBP8;A0A0D9SG95	Q99832;Q99832-3;Q99832-4;Q99832-2	T-complex protein 1 subunit eta	CCT7
-0.039088	-0.0126646			2	7.7	36.237	23.6552	26.0862	Q9BPZ7-5;Q9BPZ7-6;Q9BPZ7-3;Q9BPZ7-2;Q9BPZ7;B1AMB1;B1AMA6;B1AMB2;E9PGB8;B1AMA5;Q9BPZ7-4	Q9BPZ7-5;Q9BPZ7-6;Q9BPZ7-3;Q9BPZ7-2;Q9BPZ7;B1AMB1;B1AMA6;B1AMB2;E9PGB8;B1AMA5;Q9BPZ7-4	Target of rapamycin complex 2 subunit MAPKAP1	MAPKAP1
0.339365	-0.012781			33	43	90.932	31.3589	32.3309	O43143	O43143	Pre-mRNA-splicing factor ATP-dependent RNA helicase DHX15	DHX15
0.107152	-0.0128102			7	30.3	31.581	26.2844	28.5524	A0A0A0MSW4;P48739;P48739-2;P48739-3;B3KYB6;B3KYB7	A0A0A0MSW4;P48739;P48739-2;P48739-3;B3KYB6;B3KYB7	Phosphatidylinositol transfer protein beta isoform	PITPNB
0.127501	-0.0129557			10	51.5	31.02	32.06	32.7033	F8VY35;F5H4R6;H0YIV4;P55209-2;P55209;F8W118;F8VV59;F8W0J6;H0YH88;H0YHC3;F8W020;F8W543;B7Z9C2;F8VRJ2;F8VUX1;F8VVB5;F8VXI6;P55209-3;B7Z4K9	F8VY35;F5H4R6;H0YIV4;P55209-2;P55209;F8W118;F8VV59;F8W0J6;H0YH88;H0YHC3;F8W020;F8W543;B7Z9C2;F8VRJ2;F8VUX1;F8VVB5;F8VXI6;P55209-3	Nucleosome assembly protein 1-like 1	NAP1L1
-0.102884	-0.0129994			20	18.2	148.63	28.8674	30.3105	Q6Y7W6-4;Q6Y7W6-5;Q6Y7W6;I1E4Y6;Q6Y7W6-3;E7ESB6;C9JHW1;C9JH18;C9JW88;F8WCD5;C9JPV7;C9JXQ0;C9J0V6;C9JHT0;C9JRZ2;C9J7G1;B8ZZD2	Q6Y7W6-4;Q6Y7W6-5;Q6Y7W6;I1E4Y6;Q6Y7W6-3;E7ESB6	PERQ amino acid-rich with GYF domain-containing protein 2	GIGYF2
-0.176006	-0.0131158			19	60.1	41.9	31.325	32.3878	Q15738;C9JDR0	Q15738;C9JDR0	Sterol-4-alpha-carboxylate 3-dehydrogenase, decarboxylating	NSDHL
-0.207128	-0.0131158			12	39.4	39.646	29.4858	30.1029	Q3ZCQ8;Q3ZCQ8-2;Q3ZCQ8-3;M0R2F8;M0R003;M0R0C3;M0R1Y4;M0R2Q2;M0QXC3;M0R2Z3;M0R303;M0R2D2;M0R047	Q3ZCQ8;Q3ZCQ8-2;Q3ZCQ8-3;M0R2F8;M0R003;M0R0C3	Mitochondrial import inner membrane translocase subunit TIM50	TIMM50
-0.12874	-0.0136109			12	43	44.049	28.1671	29.1994	Q14344;Q14344-2	Q14344;Q14344-2	Guanine nucleotide-binding protein subunit alpha-13	GNA13
-0.109592	-0.0136837			8	28.6	34.91	29.514	30.3922	Q00577;A0A494C0H6	Q00577	Transcriptional activator protein Pur-alpha	PURA
0.331361	-0.0137128			11	64.4	28.302	31.248	29.6957	P61981	P61981	14-3-3 protein gamma;14-3-3 protein gamma, N-terminally processed	YWHAG
0.314174	-0.0139168			4	10.6	41.142	25.9403	26.9163	O95149;H3BRI5;H3BQR0;H3BTA6;H3BSK1;H3BUB4	O95149;H3BRI5;H3BQR0;H3BTA6;H3BSK1;H3BUB4	Snurportin-1	SNUPN
-0.412769	-0.013975			13	16.6	96.931	29.3642	29.4142	O60502-4;O60502;O60502-2;O60502-3;H7C3X0	O60502-4;O60502;O60502-2	Protein O-GlcNAcase	MGEA5
0.236707	-0.0141061			2	9	35.024	28.9314	29.2272	Q96KX2	Q96KX2	F-actin-capping protein subunit alpha-3	CAPZA3
-0.0552315	-0.0141936			15	44.3	57.81	30.1236	31.0894	O00505;H0Y4S9	O00505	Importin subunit alpha-4	KPNA3
0.125254	-0.0142227			14	39.5	51.596	29.7432	30.5743	P61201;P61201-2;B4DIH5;H0YKU5;H0YM03;H0YMC2	P61201;P61201-2;B4DIH5;H0YKU5	COP9 signalosome complex subunit 2	COPS2
-0.100871	-0.0149514			13	48.1	29.999	29.9708	30.2953	Q15691;C9JB30;Q9UPY8-2;Q9UPY8	Q15691	Microtubule-associated protein RP/EB family member 1	MAPRE1
-0.249599	-0.0151118			5	11.9	47.256	25.3636	27.1269	A0A087X0G7;A0A087WUW6;A0A087X1B1;Q9Y6K9;Q9Y6K9-2;Q9Y6K9-3;A0A087WV30;C9J2V2;C9JN51	A0A087X0G7;A0A087WUW6;A0A087X1B1;Q9Y6K9;Q9Y6K9-2;Q9Y6K9-3	NF-kappa-B essential modulator	IKBKG
0.364348	-0.0152138			2	27.6	44.348	30.6227	31.6571	Q58FF8	Q58FF8	Putative heat shock protein HSP 90-beta 2	HSP90AB2P
-0.116129	-0.0154034			33	29.2	138.99	30.2948	31.3205	Q9H2G2-2;Q9H2G2;A0A5F9ZH68	Q9H2G2-2;Q9H2G2	STE20-like serine/threonine-protein kinase	SLK
-0.314176	-0.0155638			6	8.9	93.908	25.1295	27.6206	Q658Y4;E7ER68;H0YBR6;G3V120	Q658Y4;E7ER68	Protein FAM91A1	FAM91A1
0.0775164	-0.0156659			23	42.3	66.115	31.2123	32.3318	Q9NSD9;Q9NSD9-2	Q9NSD9;Q9NSD9-2	Phenylalanine--tRNA ligase beta subunit	FARSB
0.152378	-0.0157388			1	5.4	23.413	31.8105	32.1831	H7C0Q6;Q9C037-3;Q9C037-2;Q9C037	H7C0Q6;Q9C037-3;Q9C037-2;Q9C037	E3 ubiquitin-protein ligase TRIM4	TRIM4
-0.111274	-0.0157679			35	65.5	60.977	32.8289	33.7781	O43242;O43242-2;H0YGV8	O43242;O43242-2	26S proteasome non-ATPase regulatory subunit 3	PSMD3
-0.0842114	-0.0157679			14	74.4	49.857	32.0424	32.439	Q9BUF5;K7ESM5;K7EL29;K7EN98;K7ESQ3;K7EQT3;K7EJ64;K7ERA8;K7EJZ4;K7EPE5;K7ES63	Q9BUF5;K7ESM5	Tubulin beta-6 chain	TUBB6
0.0970713	-0.0160305			8	27.8	43.448	28.821	29.3775	Q01085-2;Q01085;E7ETC0;C9JTN7;P31483-2;A6NKZ9;E7ETJ9;H7BY49;F8WE16	Q01085-2;Q01085;E7ETC0;C9JTN7;P31483-2	Nucleolysin TIAR;Nucleolysin TIA-1 isoform p40	TIAL1;TIA1
-0.112132	-0.0160305			9	7.2	170.54	27.271	25.7797	Q14146	Q14146	Unhealthy ribosome biogenesis protein 2 homolog	URB2
-0.0800727	-0.0162494			11	35.9	46.939	30.3726	30.4406	Q9Y2T2;E5RJ52;P53677;H0YBM0;H0YBA0;E7ER80;P53677-2	Q9Y2T2	AP-3 complex subunit mu-1	AP3M1
-0.0464889	-0.0167164			8	15.8	60.761	28.2685	29.3406	P06241;P06241-3;P06241-2;E5RFS5;E5RGM6;E5RFM0;E5RGT0;E5RH71;E5RIX5;E5RK23;E5RFM4;E5RHF7;E5RJX7;E5RHX7;E5RFM6	P06241;P06241-3;P06241-2;E5RFS5	Tyrosine-protein kinase Fyn	FYN
-0.0768432	-0.0168185			15	40.5	55.023	29.3958	30.1121	O60701;O60701-2;O60701-3;E7ER83;E7ETF4;E7EV97;E7ER95;D6RHF4;E9PBD2	O60701;O60701-2;O60701-3	UDP-glucose 6-dehydrogenase	UGDH
-0.166033	-0.0169936			4	9.4	50.41	26.1547	27.295	Q96P11-2;Q96P11;Q96P11-4;Q96P11-5	Q96P11-2;Q96P11;Q96P11-4;Q96P11-5	Probable 28S rRNA (cytosine-C(5))-methyltransferase	NSUN5
-0.198825	-0.0170666			5	38	14.849	28.2973	28.1339	Q5T181;Q5T182;P29353-2;P29353-7;P29353;P29353-6;P29353-3	Q5T181;Q5T182;P29353-2;P29353-7;P29353;P29353-6;P29353-3	SHC-transforming protein 1	SHC1
-0.0974556	-0.0172127			17	10.6	192.84	27.267	29.3458	Q8IZH2-2;Q8IZH2;H7C5E4;Q8IZH2-3;C9JCZ8	Q8IZH2-2;Q8IZH2;H7C5E4	5-3 exoribonuclease 1	XRN1
-0.132167	-0.0172418			2	5.6	65.224	23.9754	27.2509	Q04864-2;Q04864	Q04864-2;Q04864	Proto-oncogene c-Rel	REL
-0.222784	-0.0173878			8	11.2	91.48	27.8523	28.6832	G3V529;Q9GZR7;Q9GZR7-2;A0A087WXU8;A0A1W2PRR2;F5GYL3	G3V529;Q9GZR7;Q9GZR7-2;A0A087WXU8;A0A1W2PRR2;F5GYL3	ATP-dependent RNA helicase DDX24	DDX24
-0.0148348	-0.0174025			5	36.8	19.81	29.2626	28.5309	O43324;D6RBD7;C9J1V9;O43324-2;H0YAL7;H0YAH9;D6RCQ0	O43324;D6RBD7;C9J1V9;O43324-2;H0YAL7	Eukaryotic translation elongation factor 1 epsilon-1	EEF1E1;EEF1E1-BLOC1S5
0.126312	-0.0174462			8	23.1	44.971	28.2744	28.8829	Q92783-2;Q92783;A6NMU3;C9J1E5	Q92783-2;Q92783;A6NMU3	Signal transducing adapter molecule 1	STAM
0.128557	-0.0175339			14	22	91.838	30.0409	30.6514	Q09161;X6R941	Q09161	Nuclear cap-binding protein subunit 1	NCBP1
0.0285691	-0.0179136			19	38.6	69.5	30.5974	30.7321	O95340;O95340-2	O95340;O95340-2	Bifunctional 3-phosphoadenosine 5-phosphosulfate synthase 2;Sulfate adenylyltransferase;Adenylyl-sulfate kinase	PAPSS2
0.0190613	-0.0180597			39	72.4	59.62	33.6585	34.346	P50990;P50990-2;P50990-3;H7C4C8;H7C2U0	P50990;P50990-2;P50990-3	T-complex protein 1 subunit theta	CCT8
0.842536	-0.0182204			12	38.6	36.177	28.1916	30.2249	Q8NBS9-2;Q8NBS9	Q8NBS9-2;Q8NBS9	Thioredoxin domain-containing protein 5	TXNDC5
-0.0517879	-0.0183081			9	20.4	51.769	26.1911	29.8442	A0A0A0MRT6;Q8IZP0-2;Q8IZP0-4;Q8IZP0-3;Q8IZP0-5;Q8IZP0-6;Q8IZP0-9;Q8IZP0-12;Q8IZP0;B6VEX4;Q8IZP0-10;Q8IZP0-8;Q8IZP0-7;E9PEZ7;E7EW77;E7EP65;A0A0C4DG21;F8WAL6;Q9NYB9-2;Q9NYB9-4;Q9NYB9;B7Z836;Q8IZP0-11;Q9NYB9-3;H0Y6B5	A0A0A0MRT6;Q8IZP0-2;Q8IZP0-4;Q8IZP0-3;Q8IZP0-5;Q8IZP0-6;Q8IZP0-9;Q8IZP0-12;Q8IZP0;B6VEX4;Q8IZP0-10;Q8IZP0-8;Q8IZP0-7	Abl interactor 1	ABI1
0.0556121	-0.0184541			14	59.5	45.671	31.7042	32.8535	P52597;A0A1B0GW42	P52597	Heterogeneous nuclear ribonucleoprotein F;Heterogeneous nuclear ribonucleoprotein F, N-terminally processed	HNRNPF
-0.11129	-0.0184688			17	10.5	250.75	28.86	27.3063	P50748;P50748-2;E7ES84;H0YFL5;F5H5V0	P50748	Kinetochore-associated protein 1	KNTC1
-0.0961751	-0.0186149			6	14.3	44.667	27.8249	28.7565	Q8N6T3;Q8N6T3-2;F8W1U7;F8VWH9;Q8N6T3-5;Q8N6T3-3;E5RHT6;E5RHC5;F8VWB3;Q8N6T3-4;E5RHH7;E5RIU2;E5RGL6	Q8N6T3;Q8N6T3-2;F8W1U7;F8VWH9;Q8N6T3-5;Q8N6T3-3;E5RHT6;E5RHC5;F8VWB3;Q8N6T3-4	ADP-ribosylation factor GTPase-activating protein 1	ARFGAP1
-0.0235337	-0.0186296			21	45.8	85.018	30.434	31.049	P17858;P17858-2	P17858;P17858-2	ATP-dependent 6-phosphofructokinase, liver type	PFKL
-0.135142	-0.0187172			23	46.6	63.48	32.0256	32.5501	Q9NZI8;Q9NZI8-2;REV__M0QZ54;REV__M0R118;REV__M0R0M7;Q2L6G8;G8JLG2;REV__Q15833;Q15517	Q9NZI8;Q9NZI8-2	Insulin-like growth factor 2 mRNA-binding protein 1	IGF2BP1
-0.0159721	-0.0187757			33	23.3	202.22	28.8763	29.8553	Q9C0D5;Q9C0D5-2	Q9C0D5;Q9C0D5-2	Protein TANC1	TANC1
-0.263802	-0.0190242			3	10.2	40.634	25.8753	25.7608	E9PJK2;A0A5F9ZI63;O75530-3;O75530;O75530-2	E9PJK2;A0A5F9ZI63;O75530-3;O75530;O75530-2	Polycomb protein EED	EED
0.0936954	-0.0192288			8	20.7	42.243	28.872	27.814	Q9NVD7;E9PS97;A0A087WZB5;Q9NVD7-2;Q9HBI1-3;Q9HBI1-2	Q9NVD7;E9PS97	Alpha-parvin	PARVA
0.19497	-0.0192435			11	28.9	59.732	28.6454	29.3483	P09960-2;P09960;P09960-3;P09960-4;B4DEH5	P09960-2;P09960;P09960-3;P09960-4	Leukotriene A-4 hydrolase	LTA4H
-0.217608	-0.019536			7	15.4	55.317	25.7115	28.1021	Q96A33-2;Q96A33;A0A087WYW6;J3QR89	Q96A33-2;Q96A33;A0A087WYW6	Coiled-coil domain-containing protein 47	CCDC47
0.109427	-0.019609			7	20.8	45.179	27.1894	26.9772	P48735-2;P48735;H0YL11	P48735-2;P48735	Isocitrate dehydrogenase [NADP], mitochondrial	IDH2
-0.404	-0.0198138			6	6.7	132.71	27.0959	26.1361	Q5JTH9-2;Q5JTH9-3;Q5JTH9;A0A087X1U8;A0A087WYW2;H7C1M8;A0A087X0G0	Q5JTH9-2;Q5JTH9-3;Q5JTH9	RRP12-like protein	RRP12
-0.142656	-0.0202088			31	24.5	174.91	29.8125	30.5208	A0A0G2JNZ2;A0A0G2JPP5;Q14160;Q14160-3;A0A0G2JMS7;Q14160-2;H0YCG0;H0YDF9;Q5T0G3;Q9BTT6-2;Q9BTT6	A0A0G2JNZ2;A0A0G2JPP5;Q14160;Q14160-3;A0A0G2JMS7;Q14160-2	Protein scribble homolog	SCRIB
-0.0425756	-0.0203111			17	57.4	40.282	29.5243	30.6664	Q12792;Q12792-3;Q12792-4;F8VS81;F8W1Q9;F8VRG3	Q12792;Q12792-3;Q12792-4;F8VS81	Twinfilin-1	TWF1
-0.0601566	-0.0204575			10	17.5	71.639	28.7732	28.7048	Q9ULX6;Q9ULX6-2;V9GZ50;M0R1Y5;M0R010;M0QYT7	Q9ULX6;Q9ULX6-2;V9GZ50	A-kinase anchor protein 8-like	AKAP8L
-0.063379	-0.0206185			72	35.8	238.27	32.1768	32.6117	Q96N67-4;Q96N67-3;Q96N67-5;Q96N67-2;Q96N67-6;Q96N67;A0A1B0GWE0;A0A1B0GUE9;Q96N67-7;A0A1B0GVW2;A0A0C4DGY6;A0A0U1RRC1;A0A0U1RQJ5;Q96HP0;A0A0U1RQT6;A0A0U1RR97;K7ESB7;A2A369;Q8NF50-4;Q8NF50-3;Q8NF50-2;Q8NF50;A0A0U1RQG7;K7EP51	Q96N67-4;Q96N67-3;Q96N67-5;Q96N67-2;Q96N67-6;Q96N67;A0A1B0GWE0	Dedicator of cytokinesis protein 7	DOCK7
-0.0593145	-0.0208965			34	59.7	70.67	34.0808	35.3336	P11940;E7EQV3;E7ERJ7;P11940-2;A0A087WTT1;H0YAR2;Q9H361;H0YBN4;H0YB75;E5RJB9;H0YAS6;E5RGH3;E5RH24;H0YAP2;H0YAS7;Q4VXU2;H0YB86;Q4VXU2-2;E5RHG7;H0YC10;H0YAW6;E5RGC4;E5RFD8;Q96DU9-2;Q96DU9;E5RJM8	P11940;E7EQV3;E7ERJ7;P11940-2;A0A087WTT1	Polyadenylate-binding protein 1;Polyadenylate-binding protein	PABPC1
-0.0156513	-0.0209844			11	34.2	54.465	30.3672	30.9552	A0A1B0GWJ0;A0A1B0GTJ7;P30566;A0A0A6YY92;A0A1B0GTG9;A0A1B0GWF8;P30566-2;A0A096LNY6;A0A096LNY5;A0A096LP92;A0A096LPA2;A0A096LNY4;B4DEP1;A0A096LP72;A0A096LNT0;A0A096LP76;A0A1W2PRX2	A0A1B0GWJ0;A0A1B0GTJ7;P30566;A0A0A6YY92;A0A1B0GTG9;A0A1B0GWF8;P30566-2;A0A096LNY6;A0A096LNY5	Adenylosuccinate lyase	ADSL
-0.242482	-0.0212771			20	20.8	150.66	27.8233	29.2593	O94966-7;O94966-6;O94966-5;O94966-4;O94966-3;O94966;E7ESU0;O94966-2;A0A0A0MR08;A0A590UK03	O94966-7;O94966-6;O94966-5;O94966-4;O94966-3;O94966;E7ESU0	Ubiquitin carboxyl-terminal hydrolase 19;Ubiquitin carboxyl-terminal hydrolase	USP19
-0.208628	-0.021365			6	26.4	33.304	27.7971	27.9861	Q00535;Q00535-2	Q00535;Q00535-2	Cyclin-dependent-like kinase 5	CDK5
-0.157818	-0.021658			3	5.9	52.175	26.3818	24.1358	F6T1Q0;Q6L8Q7-2;Q6L8Q7	F6T1Q0;Q6L8Q7-2;Q6L8Q7	2,5-phosphodiesterase 12	PDE12
0.182819	-0.0219655			9	27.2	46.561	27.9943	28.6928	O75718;C9JP16	O75718;C9JP16	Cartilage-associated protein	CRTAP
0.000432815	-0.0221413			46	64.2	79.441	32.1333	32.8363	O00429-3;O00429;O00429-6;O00429-4;O00429-5;O00429-9;O00429-2;O00429-8;O00429-7;F8VZ52;B4DDQ3;B4DPZ9;F8W1W3;F8VUJ9;F8VR28;F8VYL3;H0YHY4;H0YI79	O00429-3;O00429;O00429-6;O00429-4;O00429-5;O00429-9;O00429-2;O00429-8;O00429-7	Dynamin-1-like protein	DNM1L
-0.0575118	-0.0222878			1	44.3	171.51	27.7268	27.9757	Q04637-3;Q04637;Q04637-9;Q04637-5;Q04637-4;Q04637-6;C9JF13;C9J6B6	Q04637-3;Q04637;Q04637-9;Q04637-5;Q04637-4;Q04637-6	Eukaryotic translation initiation factor 4 gamma 1	EIF4G1
-1.30722	-0.0223757	+		4	6.4	77.673	26.8132	26.8542	Q9UBK8;Q9UBK8-1;H0Y8S9	Q9UBK8;Q9UBK8-1	Methionine synthase reductase	MTRR
-0.327946	-0.0224197			7	11.9	82.357	27.4547	28.3294	A0A494C0P1;P04150-9;P04150-2;P04150-8;P04150-10;P04150;P04150-7;P04150-5;P04150-6;P04150-3;P04150-13;P04150-12;P04150-11;D6RDA9;Q3MSN4;P04150-16;P04150-15;P04150-14;P08235-2;P08235-4;P08235	A0A494C0P1;P04150-9;P04150-2;P04150-8;P04150-10;P04150;P04150-7;P04150-5;P04150-6;P04150-3;P04150-13;P04150-12;P04150-11	Glucocorticoid receptor	NR3C1
-0.228943	-0.0227421			12	24.4	70.236	28.8007	29.076	Q96SU4-3;Q96SU4-7;Q96SU4-2;Q96SU4;Q96SU4-6;Q96SU4-5;Q96SU4-4;A0A096LPC8;E9PK98;H0YE19	Q96SU4-3;Q96SU4-7;Q96SU4-2;Q96SU4;Q96SU4-6;Q96SU4-5;Q96SU4-4;A0A096LPC8	Oxysterol-binding protein-related protein 9	OSBPL9
0.0549179	-0.0229766			4	4.9	98.701	24.1805	27.6724	A0A0A0MRE6;O94967-2;O94967;O94967-3;O94967-4;E9PKZ6;E9PR96	A0A0A0MRE6;O94967-2;O94967;O94967-3;O94967-4	WD repeat-containing protein 47	WDR47
-0.218682	-0.0233431			14	25.7	81.242	28.8358	29.5362	Q9Y4W2-2;Q9Y4W2;Q9Y4W2-3;Q9Y4W2-4	Q9Y4W2-2;Q9Y4W2;Q9Y4W2-3;Q9Y4W2-4	Ribosomal biogenesis protein LAS1L	LAS1L
0.00158601	-0.0234603			30	45.3	69.697	33.0798	34.1647	E7EX17;P23588;P23588-2;F8VX11;F8VP89;F8VSC7;F8W0K0;F8VYE9;F8VRU1;REV__F8VX11;REV__P23588-2;REV__P23588;REV__E7EX17	E7EX17;P23588;P23588-2;F8VX11	Eukaryotic translation initiation factor 4B	EIF4B
-0.0873961	-0.023607			75	44.4	171.64	34.0575	34.8224	E7EUU4;Q04637-8;E7EX73;E9PGM1;Q04637-7;C9K073;C9J2Z7;H7C044;H7C0V6;C9JWH7;C9J556;C9JHW9;C9JSU8;C9JWW9;F8WCF2;C9JIH5;C9JWH9;REV__Q8NEG2-2;REV__F5H7J8;REV__Q8NEG2;REV__C9JQZ6;REV__J3KQX6	E7EUU4;Q04637-8;E7EX73;E9PGM1;Q04637-7	Eukaryotic translation initiation factor 4 gamma 1	EIF4G1
0.113034	-0.0236804			19	37.2	61.212	30.0957	31.2673	Q05682-5;E9PGZ1;Q05682-4;C9J813	Q05682-5;E9PGZ1;Q05682-4;C9J813	Caldesmon	CALD1
-0.696587	-0.0241498			7	31.1	33.874	25.2967	27.8491	A0A590UJW4;E7EQB3;Q9BSV6;A0A590UJ73;B0V3J0;A9C4B9;A0A0G2JNL0;A0A0G2JNK5;A0A590UK37	A0A590UJW4;E7EQB3;Q9BSV6;A0A590UJ73;B0V3J0;A9C4B9;A0A0G2JNL0;A0A0G2JNK5;A0A590UK37	tRNA-splicing endonuclease subunit Sen34	TSEN34
0.2444	-0.0242965			6	12.7	55.366	26.8442	27.7753	P49419-2;A0A1B0GTY9;A0A1B0GTG2;A0A1B0GW77;P49419-4;P49419;A0A1B0GV49;A0A1B0GTJ4;A0A1B0GUA1;A0A1B0GW82;A0A0J9YWF7;A0A1B0GUY0;F8WDY6;A0A1B0GVU0;F8VVF2;H0YHM6	P49419-2;A0A1B0GTY9;A0A1B0GTG2;A0A1B0GW77;P49419-4;P49419;A0A1B0GV49;A0A1B0GTJ4;A0A1B0GUA1;A0A1B0GW82;A0A0J9YWF7;A0A1B0GUY0	Alpha-aminoadipic semialdehyde dehydrogenase	ALDH7A1
-0.0636051	-0.0243258			17	12.1	182.77	28.1424	29.0197	Q8NI27;A0A0C4DG98;H0Y815;H7C477;H0Y7U4;Q8NI27-2;F2Z2V2;H0Y594	Q8NI27;A0A0C4DG98	THO complex subunit 2	THOC2
0.690998	-0.0244725			14	38.4	46.659	30.3381	30.0946	O75874;C9J4N6;C9JJE5;C9JLU6	O75874;C9J4N6	Isocitrate dehydrogenase [NADP] cytoplasmic	IDH1
0.182692	-0.0247513			16	24.4	82.091	28.9015	29.92	I3L0N3;P46459;P46459-2;I3L2G1;I3L0L3;K7EQD6;I3L338;I3L4Q9	I3L0N3;P46459;P46459-2	Vesicle-fusing ATPase	NSF
-0.067969	-0.0247954			22	64.8	41.581	29.865	31.6801	B3KS98;O15372;A0A087WZK9;E5RJT0;E5RGU4;E5RFH0;E5RFW7;E5RHC7;E5RH59	B3KS98;O15372;A0A087WZK9;E5RJT0	Eukaryotic translation initiation factor 3 subunit H	EIF3H
-0.207178	-0.0249568			22	12.4	238.51	32.443	31.095	A0A0A0MQX1;Q9HD67;E9PEW5;Q9HD67-3;D6RGD1;Q9HD67-2	A0A0A0MQX1;Q9HD67;E9PEW5;Q9HD67-3;D6RGD1	Unconventional myosin-X	MYO10
0.124857	-0.0249715			4	7.8	51.57	25.6807	27.1077	Q5T9L3-3;Q5T9L3;Q5T9L3-2;E9PKJ0;E9PJW4;H0YCG9;E9PM62;E9PM23;Q7Z430	Q5T9L3-3;Q5T9L3;Q5T9L3-2;E9PKJ0;E9PJW4;H0YCG9;E9PM62	Protein wntless homolog	WLS
0.208517	-0.0252211			5	57.2	20.511	30.6746	30.0854	P18085;C9JPM4;C9JAK5;U3KQF2	P18085;C9JPM4;C9JAK5	ADP-ribosylation factor 4	ARF4
0.0167816	-0.025456			5	8.9	60.908	25.3516	26.6099	O00400;A0A2R8YF57;H7C562;H7C577	O00400;A0A2R8YF57;H7C562	Acetyl-coenzyme A transporter 1	SLC33A1
-0.106824	-0.0255735			7	10.8	80.305	26.9287	29.2038	A0A494C0T4;A0A1W2PNW1;H0YJH6;P42226-2;P42226-3;P42226;H0YIY2	A0A494C0T4;A0A1W2PNW1;H0YJH6;P42226-2;P42226-3;P42226	Signal transducer and activator of transcription 6	STAT6
-0.166292	-0.0256028			6	25.1	66.213	26.8055	28.5426	P30154;P30154-2;P30154-4;P30154-3;P30154-5;H0YDG7	P30154;P30154-2;P30154-4;P30154-3;P30154-5	Serine/threonine-protein phosphatase 2A 65 kDa regulatory subunit A beta isoform	PPP2R1B
-0.337758	-0.0257057			10	42.2	34.475	29.6901	29.8714	P56937-3;P56937-2;P56937;Q5T249;F2Z2C2;Q5T248;V9GYN3	P56937-3;P56937-2;P56937	3-keto-steroid reductase	HSD17B7
-0.173254	-0.0257057			27	35.1	109	30.3945	30.4864	Q9Y2L1;G3V1J5;Q9Y2L1-2;F2Z2C0	Q9Y2L1;G3V1J5;Q9Y2L1-2;F2Z2C0	Exosome complex exonuclease RRP44	DIS3
-0.0663518	-0.0257203			65	46.2	160.9	31.4763	32.631	O75116;E9PF63;Q14DU5;D6REE7;C9JFJ0	O75116;E9PF63;Q14DU5	Rho-associated protein kinase 2	ROCK2
0.216362	-0.0258819			5	23.4	21.525	29.1599	27.6535	Q5W0H4;A0A0B4J2C3;P13693;J3KPG2;E9PJF7;P13693-2;H0YCX0;Q9HAU6;Q56UQ5	Q5W0H4;A0A0B4J2C3;P13693;J3KPG2;E9PJF7;P13693-2	Translationally-controlled tumor protein	TPT1
-0.212634	-0.0259554			14	20.9	93.135	28.1711	30.3615	P56945-5;P56945-8;P56945;P56945-7;P56945-3;P56945-2;P56945-6;A0A2R8YFK2;A0A2R8Y6M6;A0A2R8Y4C2;A0A2R8YFS8;A0A2R8Y8C4;A0A2R8Y5C9;A0A2R8Y596;P56945-4;A0A2R8Y5E4;H3BN62	P56945-5;P56945-8;P56945;P56945-7;P56945-3;P56945-2;P56945-6;A0A2R8YFK2;A0A2R8Y6M6;A0A2R8Y4C2;A0A2R8YFS8;A0A2R8Y8C4;A0A2R8Y5C9;A0A2R8Y596;P56945-4;A0A2R8Y5E4	Breast cancer anti-estrogen resistance protein 1	BCAR1
0.188148	-0.0263079			7	12.2	61.397	27.5516	27.9	P00367;P00367-3;P49448;P00367-2	P00367;P00367-3;P49448;P00367-2	Glutamate dehydrogenase 1, mitochondrial;Glutamate dehydrogenase 2, mitochondrial	GLUD1;GLUD2
0.522257	-0.0266753			5	24.2	32.118	28.3811	27.3254	P00491;G3V5M2;G3V393;G3V2H3	P00491	Purine nucleoside phosphorylase	PNP
-0.13481	-0.0271603			108	65.9	192.06	36.9284	37.82	A0A087WVQ6;Q00610-2;Q00610;J3KS13;K7EJJ5;J3KSQ2;J3KRF5;J3QL20;A0A087WV74;A0A087WXH4;F5H5N6	A0A087WVQ6;Q00610-2;Q00610	Clathrin heavy chain;Clathrin heavy chain 1	CLTC
-0.0328757	-0.0272191			9	17.4	80.926	27.9332	28.1793	Q9H8Y5;B8ZZS4;C9JS61	Q9H8Y5;B8ZZS4	Ankyrin repeat and zinc finger domain-containing protein 1	ANKZF1
-0.0744715	-0.0273514			39	43.2	114.76	31.7264	33.2165	P16615;P16615-5;P16615-2;P16615-3;P16615-4;H7C5W9;O14983-2;O14983;O14983-3;Q93084-4;Q93084-2;Q93084-3;Q93084-7;Q93084;Q93084-6;Q93084-5;H3BVB2;A0A0C4DH86;J3QSY6;H3BTW4	P16615;P16615-5;P16615-2;P16615-3;P16615-4;H7C5W9	Sarcoplasmic/endoplasmic reticulum calcium ATPase 2	ATP2A2
-0.177066	-0.0276456			39	65.3	76.758	32.8802	34.3838	Q06210-2;Q06210;O94808;E5RJP4	Q06210-2;Q06210	Glutamine--fructose-6-phosphate aminotransferase [isomerizing] 1	GFPT1
0.028852	-0.0278514			29	63.5	58.024	33.2912	34.2409	P40227;P40227-2;J3KRI6	P40227;P40227-2	T-complex protein 1 subunit zeta	CCT6A
0.60483	-0.0281309			2	9.8	24.406	25.3538	27.5162	H0YB56;E5RJU9;Q86UE4	H0YB56;E5RJU9;Q86UE4	Protein LYRIC	MTDH
-0.206362	-0.0282633			3	8.9	45.809	23.5978	25.4416	O14965;A3KFJ2;Q5QPD1;Q5QPD2;A3KFJ1;Q5QPD4;A3KFJ0	O14965;A3KFJ2;Q5QPD1;Q5QPD2;A3KFJ1;Q5QPD4;A3KFJ0	Aurora kinase A	AURKA
0.116631	-0.0283222			29	41.5	83.165	33.1083	34.3622	P41250;H7C443	P41250	Glycine--tRNA ligase	GARS
0.00302647	-0.0289697			7	20.2	42.697	28.6138	28.8121	Q9NXR7-4;Q9NXR7-3;Q9NXR7;Q9NXR7-1;F8W733;C9J2G0;A0A075B7D2	Q9NXR7-4;Q9NXR7-3;Q9NXR7;Q9NXR7-1;F8W733	BRCA1-A complex subunit BRE	BRE
0.0597706	-0.0291022			5	24.7	33.471	27.2273	27.3103	Q9H974-2;Q9H974-3;Q9H974;Q9H974-4	Q9H974-2;Q9H974-3;Q9H974;Q9H974-4	Queuine tRNA-ribosyltransferase subunit QTRTD1	QTRTD1
0.454702	-0.029809			1	9.4	13.999	31.1399	32.2416	K7EM02;K7EIJ8;Q8IYT4-2;Q8IYT4	K7EM02;K7EIJ8;Q8IYT4-2;Q8IYT4	Katanin p60 ATPase-containing subunit A-like 2	KATNAL2
0.124461	-0.0299857			9	50.9	24.336	31.7397	29.6616	P31947-2;P31947	P31947-2;P31947	14-3-3 protein sigma	SFN
0.176195	-0.0302361			8	20.4	50.054	27.2609	27.3929	G3V0I5;P49821-2;P49821;B4DE93;E9PQP1;E9PMX3;E9PPS5;E9PLC6;E9PJL9;H0YE81;E9PPR0;E9PPD6	G3V0I5;P49821-2;P49821;B4DE93;E9PQP1;E9PMX3	NADH dehydrogenase [ubiquinone] flavoprotein 1, mitochondrial	NDUFV1
-0.126124	-0.0303393			7	9.6	94.584	26.232	28.3943	Q9NXE4-2;Q9NXE4-10;Q9NXE4-8;Q9NXE4-3;Q9NXE4-6;Q9NXE4;Q9NXE4-4;H7C1Q6;Q9NXE4-9;Q9NXE4-7;H7C0W5;H7C235;H7C2J2;Q9NXE4-5;H7C2E2;F8WEQ5;C9J647	Q9NXE4-2;Q9NXE4-10;Q9NXE4-8;Q9NXE4-3;Q9NXE4-6;Q9NXE4;Q9NXE4-4;H7C1Q6;Q9NXE4-9;Q9NXE4-7;H7C0W5	Sphingomyelin phosphodiesterase 4	SMPD4
-0.0723311	-0.0307076			6	18.2	56.501	27.4072	27.2219	O95758-1;O95758-6;O95758-2;O95758;O95758-5;O95758-4;O95758-7;X6R242;B1ALY4	O95758-1;O95758-6;O95758-2;O95758;O95758-5;O95758-4;O95758-7	Polypyrimidine tract-binding protein 3	PTBP3
-0.205713	-0.0308109			12	19.8	83.131	27.2348	29.3651	A0A0C4DGN6;Q9Y2X7;Q9Y2X7-3;J3QRU8;J3QLH1;J3QQI0;K7EN79;F8W822;R4GNG3;F8WAK2;F8VXI9;Q9Y2X7-2;Q14161-2;Q14161-11;Q14161-7;Q14161-9;Q14161-6;Q14161-10;Q14161-8;Q14161-4;Q14161-5;Q14161-3;Q14161;J3QL89	A0A0C4DGN6;Q9Y2X7;Q9Y2X7-3;J3QRU8	ARF GTPase-activating protein GIT1	GIT1
-0.107897	-0.030855			12	22.4	79.831	28.889	30.8607	B1ALK7;A0A2R8YG42;Q14155-1;Q14155-5;Q14155-6;Q14155-2;Q14155-3;Q14155;E9PDQ5;E7EUY6;F6SJA5;E7EU80;Q15052-2;Q15052	B1ALK7;A0A2R8YG42;Q14155-1;Q14155-5;Q14155-6;Q14155-2;Q14155-3;Q14155;E9PDQ5;E7EUY6	Rho guanine nucleotide exchange factor 7	ARHGEF7
-0.120577	-0.0310761			15	16.8	165.63	28.5265	28.4382	E7ERI8;E7EW49;O75122-3;E3W994;J3KR49;A0A0U1RQI6;O75122;B3KR06;E7ENG2;O75122-2;D6RBU8;C9J668;H7C4I5;H7C4X8	E7ERI8;E7EW49;O75122-3;E3W994;J3KR49;A0A0U1RQI6;O75122	CLIP-associating protein 2	CLASP2
0.00173014	-0.0311204			9	20.8	54.794	28.0011	28.4843	Q0VDF9;H7C2A1;B0YIZ1	Q0VDF9	Heat shock 70 kDa protein 14	HSPA14
0.395063	-0.0314447			11	16.3	75.022	27.5076	29.0562	O94776;O94776-2;E9PCS8;H7C3F3;H0YIT0;E9PF88;E7ESY4;Q13330-2;Q13330-3;Q13330	O94776	Metastasis-associated protein MTA2	MTA2
-0.192909	-0.0317839			26	60.5	55.938	34.1282	34.6912	A0A286YF22;O43175;A0A2C9F2M7;A0A286YFA2;A0A286YFL2;A0A286YFM8;A0A286YER3;A0A286YFC8;A0A286YFB2;A0A286YF34;A0A286YF78;A0A286YFF3;A0A286YFK5;A0A286YFE1	A0A286YF22;O43175;A0A2C9F2M7;A0A286YFA2;A0A286YFL2;A0A286YFM8	D-3-phosphoglycerate dehydrogenase	PHGDH
0.014641	-0.0318281			7	19.6	55.594	27.3529	28.3865	Q9BZK7;A0A0D9SF63;O60907-2;O60907;A0A1B0GVH3;A0A2R8YFW3;Q9BQ87;A0A1B0GUU2;F8W9D8;C9IYU9;C9JCW4;C9JLJ1;C9JTW8;A0A0D9SFI2;C9JY82;C9JCK0;C9JBN1;C9JEC9;C9J3H2;C9J903;A0A0D9SEW5;A0A0D9SFS8;C9J7E1;A0A0D9SF25;A0A494C153	Q9BZK7;A0A0D9SF63;O60907-2;O60907	F-box-like/WD repeat-containing protein TBL1XR1;F-box-like/WD repeat-containing protein TBL1X	TBL1XR1;TBL1X
0.259062	-0.0327429			32	52.6	59.75	33.8838	34.4137	P25705;P25705-2;P25705-3;K7EK77;K7ENJ4;K7ERX7;K7EJP1;K7EQH4;K7ESA0	P25705;P25705-2;P25705-3;K7EK77	ATP synthase subunit alpha, mitochondrial	ATP5A1
-0.0344558	-0.0332299			11	33.5	40.262	28.3958	29.6199	Q96BN8;H0Y8S4;H0Y9T0	Q96BN8	Ubiquitin thioesterase otulin	OTULIN
0.273814	-0.0332595			6	18	48.117	25.1737	27.3201	Q9BZE1;S4R369;A6NHR2;H0Y4J2	Q9BZE1;S4R369;A6NHR2	39S ribosomal protein L37, mitochondrial	MRPL37
-0.210012	-0.0333776			15	5.2	339.59	26.7974	28.2572	O94915;F2Z2S2;D6RJI4;H0Y9X0;A0A2C9F2R7;A0A286YEZ9;A0A2R8YCY2;A0A0C4DFX2;A0A286YFA9;A0A2R8Y5V8;Q5TBA9;D6R9B9	O94915;F2Z2S2	Protein furry homolog-like	FRYL
-0.177262	-0.0337024			20	79.4	22.11	36.0394	35.587	Q06830;A0A0A0MSI0;A0A0A0MRQ5	Q06830;A0A0A0MSI0;A0A0A0MRQ5	Peroxiredoxin-1	PRDX1
-0.138648	-0.0337319			3	4.2	75.935	24.0228	26.0239	Q7RTS9;Q7RTS9-2;J3QQT7;J3KSU8;J3KSF9;J3QSE7;J3QRF2;J3KRG4	Q7RTS9;Q7RTS9-2	Dymeclin	DYM
-0.225059	-0.0340422			8	13.9	68.254	29.2652	26.9223	P53350;I3L387	P53350	Serine/threonine-protein kinase PLK1	PLK1
0.35682	-0.0345149			45	66.4	94.33	32.5453	33.4666	P34932;A0A087WYC1;A0A087WTS8;P34932-2	P34932;A0A087WYC1	Heat shock 70 kDa protein 4	HSPA4
-0.0964372	-0.034574			4	16.7	34.812	25.4351	26.7582	B4DHE8;Q96DH6-2;Q96DH6;J3QKT5;J3KTC1;B4DM51;Q96DH6-3;H0YHB7;O43347	B4DHE8;Q96DH6-2;Q96DH6;J3QKT5;J3KTC1;B4DM51;Q96DH6-3	RNA-binding protein Musashi homolog 2	MSI2
-0.117396	-0.0346923			50	47.2	141.44	32.2175	32.567	A0A024R4E5;Q00341;Q00341-2;H0Y394;H7C0A4;C9JIZ1;C9J5E5;H7BZC3;H7C2D1;C9JZI8;C9JHZ8;C9JES8;C9JHS7;C9JT62;C9JK79;C9JBS3;C9JEJ8;C9JHN6;C9JMQ6;C9JQ82;C9JHS9;C9J739;H7C3D0	A0A024R4E5;Q00341;Q00341-2;H0Y394	Vigilin	HDLBP
0.18053	-0.0349878			5	13.1	57.028	24.2715	27.9791	Q16222-2;Q16222-3;Q16222;Q3KQV9	Q16222-2;Q16222-3;Q16222	UDP-N-acetylhexosamine pyrophosphorylase;UDP-N-acetylgalactosamine pyrophosphorylase;UDP-N-acetylglucosamine pyrophosphorylase	UAP1
-0.125683	-0.0350026			28	47.4	94.511	30.0849	31.8633	O95757;E9PDE8;D6RJ96	O95757;E9PDE8;D6RJ96	Heat shock 70 kDa protein 4L	HSPA4L
0.119157	-0.0350321			133	69.8	276.54	35.2762	35.6107	O00763;O00763-2;F8W8T8;H0YGH5;A0A087WUA1	O00763;O00763-2	Acetyl-CoA carboxylase 2;Biotin carboxylase	ACACB
0.0278618	-0.0350617			13	39.6	51.691	30.4951	31.2909	P63151;P63151-2;A0A590UJY3;A0A590UJJ1;E5RIY1;E5RFR9;Q9Y2T4-3;Q00005-6;Q9Y2T4-4;Q00005;Q00005-2;Q9Y2T4-2;Q9Y2T4;Q00005-3;Q66LE6;Q00005-4;Q00005-5;Q00005-7;H0YB06	P63151;P63151-2;A0A590UJY3	Serine/threonine-protein phosphatase 2A 55 kDa regulatory subunit B alpha isoform	PPP2R2A
-0.147602	-0.0350617			10	30.1	57.184	28.294	29.9686	Q12800-4;Q12800;Q12800-2;Q12800-3;F8VWL0;F8VX55;C9JWL3;Q9NZI6	Q12800-4;Q12800;Q12800-2;Q12800-3;F8VWL0;F8VX55	Alpha-globin transcription factor CP2	TFCP2
-0.231905	-0.0351505			7	11.4	88.828	28.3388	29.171	O43264;O43264-2;F5H3C1	O43264;O43264-2	Centromere/kinetochore protein zw10 homolog	ZW10
-0.15109	-0.0351505			10	46.8	43.439	30.5479	30.5641	Q02750;Q02750-2;H3BRW9	Q02750;Q02750-2	Dual specificity mitogen-activated protein kinase kinase 1	MAP2K1
-0.157415	-0.035313			5	14.7	45.004	26.3218	28.0462	O43237-2;O43237;J3KRI4;J3KRZ2;B4E2E0	O43237-2;O43237;J3KRI4;J3KRZ2	Cytoplasmic dynein 1 light intermediate chain 2	DYNC1LI2
-0.294102	-0.0355644			10	33.5	41.35	28.3767	29.9931	Q9BWD1;Q9BWD1-2	Q9BWD1;Q9BWD1-2	Acetyl-CoA acetyltransferase, cytosolic	ACAT2
-0.203435	-0.0357418			11	31.4	81.471	28.8652	30.5237	E9PGT3;Q15418-4;Q15418;Q15418-2;Q15418-3;Q5SVM6;B7Z3B5;E9PAN7;E9PMM7;D6R910;D6RHW7;Q5SVM7	E9PGT3;Q15418-4;Q15418;Q15418-2;Q15418-3	Ribosomal protein S6 kinase;Ribosomal protein S6 kinase alpha-1	RPS6KA1
-0.0984283	-0.0360377			27	48.2	56.44	30.1005	31.5141	Q99615;Q99615-2;K7EIH8;K7ESP1;K7EPP7;K7EK03;K7ER44;K7ELJ8;K7EJL5;K7EN19;K7EJV7;K7EJE9;K7EJ24;K7EQ73	Q99615;Q99615-2;K7EIH8;K7ESP1;K7EPP7	DnaJ homolog subfamily C member 7	DNAJC7
-0.0694519	-0.0363779			85	24.1	530.25	30.8367	32.2864	Q9NR09;H7C3P0;H7C094;REV__Q96C03;REV__Q96C03-3;REV__Q9NR09	Q9NR09	Baculoviral IAP repeat-containing protein 6	BIRC6
-0.12246	-0.0364815			37	34.3	155.29	31.129	31.3411	A0A087WYN9;Q7Z478;H0Y8L1	A0A087WYN9;Q7Z478	ATP-dependent RNA helicase DHX29	DHX29
0.0994973	-0.0367775			6	30.7	28.048	28.3951	25.5833	P35270	P35270	Sepiapterin reductase	SPR
0.00259443	-0.0368959			11	51.3	17.695	31.4683	27.1806	P62750;H7BY10;K7EJV9;K7ERT8;A8MUS3;K7EMA7	P62750;H7BY10;K7EJV9;K7ERT8;A8MUS3;K7EMA7	60S ribosomal protein L23a	RPL23A
0.347099	-0.0369846			3	26.7	19.325	28.3324	28.782	J3KQ48;Q9Y3E5	J3KQ48;Q9Y3E5	Peptidyl-tRNA hydrolase 2, mitochondrial	PTRH2
-0.0962058	-0.0372363			9	24.6	44.223	28.1448	28.8259	Q9HB90;Q9NQL2-2;Q9NQL2	Q9HB90;Q9NQL2-2;Q9NQL2	Ras-related GTP-binding protein C;Ras-related GTP-binding protein D	RRAGC;RRAGD
0.0556121	-0.0376953			4	30.1	15.616	30.6157	28.95	D3YTB1;F8W727;P62910;D3YTI8	D3YTB1;F8W727;P62910	60S ribosomal protein L32	RPL32
-0.0929402	-0.0377693			33	72.5	46.871	34.9495	35.2918	P38919;I3L3H2;F8WE11	P38919;I3L3H2	Eukaryotic initiation factor 4A-III;Eukaryotic initiation factor 4A-III, N-terminally processed	EIF4A3
-0.252398	-0.0380508			16	32.2	81.746	29.038	29.7324	Q7Z2T5;Q7Z2T5-2;X6RK96	Q7Z2T5	TRMT1-like protein	TRMT1L
-0.352105	-0.038273			7	3.8	213.47	25.8178	28.7564	A6NEM2;P51610-4;P51610-2;P51610;P51610-3;H7C1C4	A6NEM2;P51610-4;P51610-2;P51610	Host cell factor 1;HCF N-terminal chain 1;HCF N-terminal chain 2;HCF N-terminal chain 3;HCF N-terminal chain 4;HCF N-terminal chain 5;HCF N-terminal chain 6;HCF C-terminal chain 1;HCF C-terminal chain 2;HCF C-terminal chain 3;HCF C-terminal chain 4;HCF C-terminal chain 5;HCF C-terminal chain 6	HCFC1
0.0103502	-0.0382878			13	27.9	58.476	29.5696	29.6852	O60825;O60825-2;I1Z9G3;P16118-2;P16118;F6RAZ1;Q4VBA9;F2Z2I2;Q66S35;Q5W015;Q5VX20;A0A1W2PR17;Q16877-2;Q16877-3;Q16877;Q16875-3;Q16875-2;Q16875;Q16875-4;F6XNB3;A0A1W2PNV9;H0Y483	O60825;O60825-2	6-phosphofructo-2-kinase/fructose-2,6-bisphosphatase 2;6-phosphofructo-2-kinase;Fructose-2,6-bisphosphatase	PFKFB2
0.0465608	-0.0384063			10	21.7	59.578	27.2574	28.3872	Q9Y2X3;H7BZ72	Q9Y2X3	Nucleolar protein 58	NOP58
-0.370825	-0.0386878			1	79.8	34.917	27.0205	28.1381	Q15366-4;Q15366-5;Q15366-7;Q15366-8;F8VRH0	Q15366-4;Q15366-5;Q15366-7;Q15366-8	Poly(rC)-binding protein 2	PCBP2
-0.0218776	-0.0390139			34	16.5	225.5	31.2918	32.1332	F5GWT4;Q9H4A3-2;Q9H4A3;Q9H4A3-5;Q9H4A3-6;Q9H4A3-7;Q9H4A3-4;F6UYG0;H0YH68;Q96J92-3;Q96J92;K7ENT7;Q96J92-2;H0YFF1;H0Y7J9;H0Y493;H0Y7R3	F5GWT4;Q9H4A3-2;Q9H4A3;Q9H4A3-5;Q9H4A3-6;Q9H4A3-7;Q9H4A3-4	Serine/threonine-protein kinase WNK1	WNK1
0.0611541	-0.0390436			19	12.1	211.68	28.6076	30.1437	P10586-2;P10586;H0Y6Z7;H0Y4H1;H0Y7Z9;H0Y380;A2A437;G8JL96;A0A0A0MR60;Q13332-7;Q13332-5;Q13332-6;Q13332-3;Q13332-4;Q13332-2;Q13332	P10586-2;P10586;H0Y6Z7;H0Y4H1;H0Y7Z9	Receptor-type tyrosine-protein phosphatase F	PTPRF
-0.25159	-0.039251			8	6.5	143.19	27.7062	26.7918	O14976;O14976-2;A0A087X1U9;H0Y8H5;D6RE78;D6RAW3;D6RF16;D6RC24;D6RAQ7	O14976;O14976-2;A0A087X1U9	Cyclin-G-associated kinase	GAK
0.111566	-0.0392956			7	16.5	42.153	29.1548	28.9996	Q16186;A0A087WX59;A0A087WUX6	Q16186	Proteasomal ubiquitin receptor ADRM1	ADRM1
-0.215077	-0.03934			55	62.7	96.771	34.5482	35.3545	Q8WUM4-2	Q8WUM4-2	Programmed cell death 6-interacting protein	PDCD6IP
-0.132483	-0.0393993			2	10.4	33.81	23.3981	25.6697	Q9H4A6;D6REM1	Q9H4A6;D6REM1	Golgi phosphoprotein 3	GOLPH3
0.142087	-0.0395032			7	17.7	66.245	26.3281	29.4424	Q06787-8;Q06787-5;Q06787-9;Q06787-3;Q06787	Q06787-8;Q06787-5;Q06787-9;Q06787-3;Q06787	Fragile X mental retardation protein 1	FMR1
0.0714881	-0.0395179			33	62.2	60.343	33.6895	34.811	P17987;E7EQR6;E7ERF2;F5H282;F5GZ03;F5H136;F5GZI8;F5H676;F5H726;F5H7Y1;F5GYL4	P17987;E7EQR6;E7ERF2;F5H282	T-complex protein 1 subunit alpha	TCP1
0.0589399	-0.0395476			3	11.3	40.99	25.5524	24.3691	P17706-3;P17706-2;P17706-4;P17706;K7ER87;A0A2R8YD79;D3DUJ3;K7EQG9	P17706-3;P17706-2;P17706-4;P17706;K7ER87;A0A2R8YD79	Tyrosine-protein phosphatase non-receptor type 2	PTPN2
-0.0934326	-0.0397404			36	58.5	69.842	32.7086	33.3674	P12956;B1AHC9;P12956-2	P12956;B1AHC9;P12956-2	X-ray repair cross-complementing protein 6	XRCC6
0.319734	-0.0402447			3	2.6	210	30.6343	33.5234	Q4AC94-2;Q4AC94-4;Q4AC94-1;Q4AC94-3;Q4AC94;F5H0U2	Q4AC94-2;Q4AC94-4;Q4AC94-1;Q4AC94-3;Q4AC94;F5H0U2	C2 domain-containing protein 3	C2CD3
-0.363735	-0.0412538			11	44.3	32.616	29.2511	30.0659	B4DDF4;B4DUT8;Q99439;A0A087X271;H3BVI6;Q99439-2;A0A087X1X5;K7ES69;H3BQH0;A0A087WV51;U3KPS3;Q15417-3;Q15417	B4DDF4;B4DUT8;Q99439;A0A087X271;H3BVI6;Q99439-2;A0A087X1X5;K7ES69	Calponin;Calponin-2	CNN2
-0.214542	-0.0413875			21	36.5	66.217	31.071	31.4194	Q9NVI7-2;Q9NVI7;Q9NVI7-3;Q5SV16;Q5T9A4-2;H0Y2W2	Q9NVI7-2;Q9NVI7;Q9NVI7-3	ATPase family AAA domain-containing protein 3A	ATAD3A
0.067501	-0.0414617			9	28.6	30.302	29.9017	30.3242	D6R9P3;D6RD18;D6RBZ0;Q99729-3;Q99729-2;Q99729-4;Q99729	D6R9P3;D6RD18;D6RBZ0;Q99729-3;Q99729-2;Q99729-4;Q99729	Heterogeneous nuclear ribonucleoprotein A/B	HNRNPAB
-0.199487	-0.0419517			5	7.4	81.871	23.9464	28.2656	O75175;B7Z6J7;H7C148;A0A2R8Y7Z8;H7C3F5;A0A2H2FJL5;H7C5J4;A0A0G2JPP0;A0A2R8Y691;A0A2R8Y4W0;H0Y5X7;A0A0G2JNJ7	O75175;B7Z6J7;H7C148	CCR4-NOT transcription complex subunit 3	CNOT3
0.189413	-0.0419963			7	22.5	37.578	27.7388	28.8373	Q92905;E5RHH5;E5RHF2	Q92905;E5RHH5	COP9 signalosome complex subunit 5	COPS5
0.350271	-0.042234			11	20.2	80.592	27.673	28.753	P49959;P49959-3;F8W7U8;P49959-2;F5GXT0;F5H742;F5H256	P49959;P49959-3;F8W7U8;P49959-2;F5GXT0	Double-strand break repair protein MRE11A	MRE11A
-0.372038	-0.0423974			4	7.7	80.321	26.731	27.3104	J3QQW9;Q15022	J3QQW9;Q15022	Polycomb protein SUZ12	SUZ12
-0.146771	-0.0424419			11	23.6	62.165	28.014	29.442	Q12899;A2AE48;A0A0G2JIW2;Q5SPU2;A2AE50	Q12899;A2AE48;A0A0G2JIW2	Tripartite motif-containing protein 26	TRIM26
-0.191343	-0.0425756			27	48.8	77.86	30.7774	32.0995	Q96AC1;Q96AC1-3;H0YJ34;Q96AC1-2;A0A0U1RRM8;G3V281;G3V5R2;H0YJB6;G3V3J0;G3V379	Q96AC1;Q96AC1-3;H0YJ34;Q96AC1-2;A0A0U1RRM8	Fermitin family homolog 2	FERMT2
-0.0324034	-0.0426351			14	36.2	52.743	29.5589	30.8303	O15269;A0A2R8Y4S0;A0A2R8Y6A2;O15269-2;A0A2R8Y763	O15269	Serine palmitoyltransferase 1	SPTLC1
-0.199935	-0.0427391			2	8	30.039	24.9043	26.119	Q96B26	Q96B26	Exosome complex component RRP43	EXOSC8
-0.0543174	-0.0431701			32	47.2	75.421	31.4542	32.4307	A0A3B3ITW3;P28288;P28288-2;P28288-3	A0A3B3ITW3;P28288;P28288-2	ATP-binding cassette sub-family D member 3	ABCD3
2.11533	-0.0434377	+		6	56.5	12.784	31.2584	29.2918	P62888;E5RI99;A0A0C4DH44;A0A0B4J213;E5RJH3	P62888;E5RI99;A0A0C4DH44;A0A0B4J213;E5RJH3	60S ribosomal protein L30	RPL30
-0.046325	-0.0435419			14	28	67.314	28.3242	30.5917	P61221;D6R9I9;D6RGF4;H0Y990	P61221;D6R9I9	ATP-binding cassette sub-family E member 1	ABCE1
-1.07759	-0.0440624	+		7	12	70.638	26.2937	28.7219	Q86TB9-2;Q86TB9-4;Q86TB9;Q86TB9-3	Q86TB9-2;Q86TB9-4;Q86TB9;Q86TB9-3	Protein PAT1 homolog 1	PATL1
-0.158204	-0.0443598			15	21	109.42	28.0532	29.7857	Q8N766-4;Q8N766-3;Q8N766-2;Q8N766;Q5TG59;H7C4E3;A0A286YEW0	Q8N766-4;Q8N766-3;Q8N766-2;Q8N766	ER membrane protein complex subunit 1	EMC1
0.475085	-0.0446872			3	9.4	35.71	23.2667	26.2016	H7C4T5;C9JP00;A0A0A0MQX8;Q9NR56-3;Q9NR56-4;Q9NR56-7;Q9NR56-6;Q9NR56-2;Q9NR56-5;Q9NR56;O95205;Q5VZF2-3;Q5VZF2-2;Q5VZF2;C9JCX1;H7C4Y1;Q86VM6	H7C4T5;C9JP00;A0A0A0MQX8;Q9NR56-3;Q9NR56-4;Q9NR56-7;Q9NR56-6;Q9NR56-2;Q9NR56-5;Q9NR56;O95205;Q5VZF2-3;Q5VZF2-2;Q5VZF2	Muscleblind-like protein 1;Muscleblind-like protein 2	MBNL1;MBLL;MBNL2
-0.0067532	-0.0456399			5	3	220.22	25.4065	26.3923	Q9P2E3;Q5JXR5;Q5JXR6;Q9P2E3-2;Q5JXR7	Q9P2E3	NFX1-type zinc finger-containing protein 1	ZNFX1
0.0529723	-0.0459824			14	34.9	44.468	30.8398	31.9146	Q16543;K7EQA9;K7EKQ2;K7EL68;K7EIU0	Q16543;K7EQA9;K7EKQ2	Hsp90 co-chaperone Cdc37;Hsp90 co-chaperone Cdc37, N-terminally processed	CDC37
-0.216686	-0.0461612			10	45.5	17.258	32.546	30.7396	P61254;J3QRI7;J3QQQ9;J3QQV1;J3QRC4;J3KSS0;J3KS10	P61254;J3QRI7;J3QQQ9;J3QQV1;J3QRC4	60S ribosomal protein L26	RPL26
-0.485519	-0.0462208			25	30.2	121.89	31.1434	31.8757	Q9NZB2;Q9NZB2-6;Q9NZB2-4;Q9NZB2-2;Q9NZB2-5;A0A0C4DG79;A0A0C4DH52;A0A494C0Y9;Q5T035	Q9NZB2;Q9NZB2-6;Q9NZB2-4;Q9NZB2-2;Q9NZB2-5	Constitutive coactivator of PPAR-gamma-like protein 1	FAM120A
-0.325214	-0.0463846			12	71.9	37.497	33.5469	34.4176	Q15365;F8VTZ0;H3BSP4;C9K0A2;F8WC71;C9IZV9;C9J7A9;C9JSA6;C9J5V4;C9JTY5;C9JZY3;C9J0A4;P57723-2;P57723	Q15365	Poly(rC)-binding protein 1	PCBP1
0.0104934	-0.0466528			5	9.1	97.903	25.9335	27.1239	Q8NB90;Q8NB90-3;Q8NB90-2	Q8NB90;Q8NB90-3;Q8NB90-2	Spermatogenesis-associated protein 5	SPATA5
-0.00669523	-0.0468168			22	45.4	47.716	32.7785	33.4587	P23526;P23526-2	P23526;P23526-2	Adenosylhomocysteinase	AHCY
0.203264	-0.0475323			2	19.9	71.027	32.9818	33.59	P17066;P48741	P17066	Heat shock 70 kDa protein 6	HSPA6
0.106616	-0.0478006			10	34.6	32.996	31.1836	31.2188	P36542;P36542-2	P36542;P36542-2	ATP synthase subunit gamma, mitochondrial	ATP5C1
-0.178257	-0.0480393			2	4.6	42.032	25.1377	26.3437	O14524-2;O14524;G3V5K2	O14524-2;O14524;G3V5K2	Transmembrane protein 194A	TMEM194A
-0.0129702	-0.0482481			21	84.4	25.035	34.2421	32.76	P30041	P30041	Peroxiredoxin-6	PRDX6
-0.323516	-0.048263			21	22.6	116.07	30.8409	30.6585	V9GYM8;A0A5F9ZI21;Q92974-3;Q92974-2;Q92974;V9GZ14;V9GYF5;V9GYG5;Q5VY93;V9GYF0;V9GZ58;REV__J3KQ37;REV__P0DJD0;REV__P0DJD1;REV__F8VYC4;REV__A0A286YES2;REV__A0A1W2PNU4;REV__A6NKT7;REV__J3KNE0;REV__Q99666;REV__O14715	V9GYM8;A0A5F9ZI21;Q92974-3;Q92974-2;Q92974	Rho guanine nucleotide exchange factor 2	ARHGEF2
-0.0708301	-0.0483078			119	70.7	189.25	35.8998	36.7481	P46940;A0A0J9YXZ5;H0YLE8;A0A087X225;H0YKA5;A0A087WWP1	P46940;A0A0J9YXZ5;H0YLE8	Ras GTPase-activating-like protein IQGAP1	IQGAP1
-0.550359	-0.0485167			5	17.8	44.108	25.9909	27.3705	A0A590UJB6;Q13303-4;Q13303-2;Q13303;A0A590UJJ4;A0A5F9UN28;Q13303-5;Q13303-3;Q5TG81;A0A590UJB8;Q5TG78;A0A590UJY1;A0A590UJU1;Q5TG84;A0A590UJV4;C9JBV8;A0A590UK89;A0A590UJU4;C9JQ60;K7EIR5;K7EKU4;A0A087X1P8;F8W6W4;B7Z8E5;Q14722-2;Q14722-3;Q14722	A0A590UJB6;Q13303-4;Q13303-2;Q13303;A0A590UJJ4;A0A5F9UN28;Q13303-5;Q13303-3;Q5TG81	Voltage-gated potassium channel subunit beta-2	KCNAB2
-0.0595701	-0.0487852			33	43.5	97.169	32.7356	34.0701	Q14974;J3KTM9;Q14974-2;J3QR48;J3QKQ5;J3QRG4;J3KS06	Q14974;J3KTM9;Q14974-2	Importin subunit beta-1	KPNB1
-0.389791	-0.0491733			12	45.7	35.236	28.0888	29.0112	Q9UNQ2;A0A494C0G7;A0A0C4DGB1;D6RCL3	Q9UNQ2;A0A494C0G7;A0A0C4DGB1;D6RCL3	Probable dimethyladenosine transferase	DIMT1
-0.151234	-0.049442			22	26	102.36	29.6661	31.0694	P78344;D3DQV9;P78344-2;H0Y3P2;H0YCH5;H0YEC5;H0YD77;E9PKF8;H0YCF8;H0YE22;H0YD99;H0YEN8;H0YDC0;H0YE44	P78344;D3DQV9;P78344-2;H0Y3P2	Eukaryotic translation initiation factor 4 gamma 2	EIF4G2
-0.645187	-0.0495763			5	12	47.645	24.4623	28.5764	Q92989;E9PL17;Q92989-2;E9PJM4;E9PKV5	Q92989;E9PL17;Q92989-2	Polyribonucleotide 5-hydroxyl-kinase Clp1	CLP1
0.0941009	-0.0498153			5	29.2	32.726	25.8134	27.0488	K7ERC8;Q06136;Q06136-2;K7EQS7	K7ERC8;Q06136;Q06136-2;K7EQS7	3-ketodihydrosphingosine reductase	KDSR
0.406863	-0.0501737			4	10.9	63.775	26.0508	26.1644	H3BNC0;Q9NVM4-4;Q9NVM4-3;Q9NVM4;H3BPZ8;H3BSS9;Q9NVM4-2	H3BNC0;Q9NVM4-4;Q9NVM4-3;Q9NVM4;H3BPZ8	Protein arginine N-methyltransferase 7	PRMT7
0.0961269	-0.0505473			8	24.2	42.033	25.9015	27.3348	Q9Y2S7;B4DEM9	Q9Y2S7;B4DEM9	Polymerase delta-interacting protein 2	POLDIP2
-0.0750944	-0.050876			24	14.9	207.22	28.6024	29.2519	A0A1B0GUA8;Q9H1H9-3;Q9H1H9-4;Q9H1H9-2;Q9H1H9;H0Y307;H0Y9Z7;H0Y925	A0A1B0GUA8;Q9H1H9-3;Q9H1H9-4;Q9H1H9-2;Q9H1H9;H0Y307	Kinesin-like protein KIF13A	KIF13A
-0.201609	-0.0509059			64	26.5	312.63	31.4341	32.5014	Q9Y520-5;Q9Y520;Q9Y520-7;E7EPN9;Q9Y520-4;Q9Y520-6;Q9Y520-2;Q9Y520-3;H7C5N8;A0A2R8YET2;A0A2R8Y7F4;A0A0A0MS30;A0A2R8Y424	Q9Y520-5;Q9Y520;Q9Y520-7;E7EPN9;Q9Y520-4;Q9Y520-6;Q9Y520-2;Q9Y520-3	Protein PRRC2C	PRRC2C
-0.0159575	-0.0509208			8	63.6	15.054	33.2514	31.8365	P07737;K7EJ44;I3L3D5;CON__P02584	P07737;K7EJ44	Profilin-1	PFN1
-0.0627008	-0.0512646			11	44.9	28.994	28.6423	30.2674	P50402;Q5HY57;F8WEQ1	P50402;Q5HY57	Emerin	EMD
-0.14484	-0.0520122			5	20.5	34.5	27.6795	28.908	Q92890;Q92890-1;Q92890-3;C9JNP9;C9J6N9;C9IZG3	Q92890;Q92890-1;Q92890-3;C9JNP9	Ubiquitin fusion degradation protein 1 homolog	UFD1L
-0.253034	-0.0522516			3	22	21.127	28.6581	28.0623	Q5T8U5;O15260-2;O15260;O15260-3;B7Z1G8	Q5T8U5;O15260-2;O15260;O15260-3	Surfeit locus protein 4	SURF4
-0.357585	-0.0522815			4	5.4	96.337	25.7429	26.1456	J3KPS2;A0A494C1T9;Q6ZRV2	J3KPS2;A0A494C1T9;Q6ZRV2	Protein FAM83H	FAM83H
0.1125	-0.0531045			15	46.3	47.873	29.6087	30.4935	Q9UNS2;Q9UNS2-2;H7C3P9;C9JLV5;J3QKR0;K7ES36;J3KTQ1;J3QL22;J3QS85;K7ELN6	Q9UNS2;Q9UNS2-2;H7C3P9	COP9 signalosome complex subunit 3	COPS3
-0.305967	-0.0534488			7	9.3	105.71	28.4142	27.6759	A0A590UKC9;A0A590UJN8;P20585;A0A590UJW0	A0A590UKC9;A0A590UJN8;P20585;A0A590UJW0	DNA mismatch repair protein Msh3	MSH3
-0.226105	-0.0535086			13	48.2	42.123	28.1812	30.0659	P29992;K7EL62;A0A087WVZ3;E9PC54;Q03113-3;Q03113-2;P19086;Q03113	P29992;K7EL62	Guanine nucleotide-binding protein subunit alpha-11	GNA11
-0.025133	-0.0535386			14	7.6	228.87	27.7374	29.0513	A0A3F2YNX0;A0A3F2YNZ0;F1T0I1;O15027-2;O15027-4;O15027-3;O15027;O15027-5;X6RGP5;A0A0C4DH09;Q8N9G1	A0A3F2YNX0;A0A3F2YNZ0;F1T0I1;O15027-2;O15027-4;O15027-3;O15027;O15027-5	Protein transport protein Sec16A	SEC16A
0.19497	-0.0538232			6	13.6	75.035	27.1047	26.8928	Q96PZ0;Q96PZ0-2;E7EUH7;H0Y863	Q96PZ0;Q96PZ0-2;E7EUH7	Pseudouridylate synthase 7 homolog	PUS7
-0.358694	-0.053898			8	9.4	91.099	25.4355	29.0417	A0A087WVR3;A0A087WTW0;Q96T88;Q96T88-2;A0A087WWG9	A0A087WVR3;A0A087WTW0;Q96T88;Q96T88-2;A0A087WWG9	E3 ubiquitin-protein ligase UHRF1	UHRF1
-0.137886	-0.0542126			52	51.5	146.2	31.5347	32.8377	O60271;O60271-3;H0YBE9;D6RHI8;H0YBS5;Q9UPT6-2;H0Y981	O60271;O60271-3	C-Jun-amino-terminal kinase-interacting protein 4	SPAG9
-0.214391	-0.0549617			139	62.3	284.54	33.9644	34.3512	Q13813;A0A0D9SGF6;Q13813-2;Q13813-3;A0A0D9SF54;A0A0D9SFF6;A0A5F9ZHC3;A0A1B0GUH3;A0A0D9SFH4;A0A1B0GTB7;A0A1B0GV13;REV__C9J6B6;REV__C9JF13;REV__Q04637-6;REV__Q04637-7;REV__Q04637-5;REV__E7EX73;REV__Q04637-4;REV__E9PGM1;REV__Q04637-3;REV__E7EUU4;REV__Q04637;REV__Q04637-8;REV__Q04637-9	Q13813;A0A0D9SGF6;Q13813-2;Q13813-3;A0A0D9SF54	Spectrin alpha chain, non-erythrocytic 1	SPTAN1
-0.0753376	-0.0551715			43	66.8	82.704	33.5419	33.9731	P13010;C9JZ81;H7C0H9	P13010	X-ray repair cross-complementing protein 5	XRCC5
-0.0366887	-0.0552465			9	30	42.509	27.0507	29.1923	Q16795;A0A3B3ISG8;F5GY40;F5H0J3	Q16795;A0A3B3ISG8	NADH dehydrogenase [ubiquinone] 1 alpha subcomplex subunit 9, mitochondrial	NDUFA9
-0.574885	-0.0554414			19	22.1	107.17	30.3226	31.1444	Q8TD19;G3V459;G3V5V0;G3V2Z5;REV__Q5SQT3;REV__Q9P0M6	Q8TD19	Serine/threonine-protein kinase Nek9	NEK9
-0.163591	-0.0555013			25	17.7	190.68	28.0422	29.6447	O00443;A0A0C4DGF9;O00443-2;E9PPP3	O00443	Phosphatidylinositol 4-phosphate 3-kinase C2 domain-containing subunit alpha	PIK3C2A
0.0230425	-0.0556063			9	25.4	54.151	27.7216	29.7631	Q9UI12-2;Q9UI12;G3V126;E5RK31;E5RJG1;E5RG49;E5RHH0	Q9UI12-2;Q9UI12;G3V126	V-type proton ATPase subunit H	ATP6V1H
-0.322036	-0.0558912			10	34.9	60.029	29.4169	30.7187	O60684;Q5TFJ7;S4R3E5	O60684	Importin subunit alpha-7	KPNA6
0.261471	-0.0562662			7	39	25.2	28.997	26.2451	Q15056-2;Q15056	Q15056-2;Q15056	Eukaryotic translation initiation factor 4H	EIF4H
0.0535284	-0.0565812			14	54.3	29.062	30.3193	31.3213	O75822;O75822-3;O75822-2;H0YLP3;H0YGJ7	O75822;O75822-3;O75822-2	Eukaryotic translation initiation factor 3 subunit J	EIF3J
-0.249942	-0.0567913			14	18.1	116.92	28.4395	29.893	O15294;O15294-3;O15294-2;O15294-4;C9JZL3	O15294;O15294-3;O15294-2;O15294-4	UDP-N-acetylglucosamine--peptide N-acetylglucosaminyltransferase 110 kDa subunit	OGT
0.138945	-0.0570614			4	3.6	140.3	24.9346	25.3026	Q9ULJ8-4;Q9ULJ8-5;Q9ULJ8-3;Q9ULJ8;Q9ULJ8-2	Q9ULJ8-4;Q9ULJ8-5;Q9ULJ8-3;Q9ULJ8	Neurabin-1	PPP1R9A
-0.019492	-0.0572715			38	58	69.147	34.0196	34.6362	P17844;J3KTA4;P17844-2;J3QRQ7;J3QSF1;J3KRZ1;J3KRX8;J3KTQ4;J3QR02;X6RLV5;J3QKN9;J3QS79;J3QRN5	P17844;J3KTA4;P17844-2	Probable ATP-dependent RNA helicase DDX5	DDX5
-0.17718	-0.0573316			37	47.6	109.68	31.8623	32.3453	P33176;A0A0G2JMZ6;O60282;O60282-2	P33176	Kinesin-1 heavy chain	KIF5B
-0.102233	-0.0574817			7	29.7	38.287	29.2861	29.7887	O14828;O14828-2	O14828;O14828-2	Secretory carrier-associated membrane protein 3	SCAMP3
-0.257442	-0.057737			27	40.4	96.677	31.4529	32.6944	Q00653-4;Q00653;Q00653-3	Q00653-4;Q00653;Q00653-3	Nuclear factor NF-kappa-B p100 subunit;Nuclear factor NF-kappa-B p52 subunit	NFKB2
-0.328181	-0.057752			9	20.5	56.077	27.4624	29.5782	Q96F86;H3BPN4;H3BSQ0;H3BPW9;H3BQP5;H3BU87;H3BQ37;H3BMB8;H3BTH0	Q96F86;H3BPN4	Enhancer of mRNA-decapping protein 3	EDC3
0.295723	-0.0578271			10	33.9	38.324	28.4236	29.9724	Q00796;H0YLA4;H0YKB3;Q00796-2	Q00796;H0YLA4	Sorbitol dehydrogenase	SORD
-0.228047	-0.0580374			4	1.5	367.42	23.9725	25.4712	Q14789-4;Q14789-3;Q14789;Q14789-2;E7EU81	Q14789-4;Q14789-3;Q14789;Q14789-2;E7EU81	Golgin subfamily B member 1	GOLGB1
-0.145254	-0.058473			41	19.2	289.63	29.8718	30.7259	A0A087X2H1;Q9ULT8;H0YJP0;G3V4V5;H0YJD4;A0A087WVU6;H0YJ72	A0A087X2H1;Q9ULT8	E3 ubiquitin-protein ligase HECTD1	HECTD1
-0.312671	-0.058488			7	8	98.088	25.8412	28.3374	Q01780-2;Q01780;K7EJ37	Q01780-2;Q01780	Exosome component 10	EXOSC10
0.267116	-0.0590439			9	16.6	85.126	28.8131	28.9628	Q8IZ83;Q8IZ83-3;F5H4B6;Q8IZ83-2;M0QY06	Q8IZ83;Q8IZ83-3;F5H4B6	Aldehyde dehydrogenase family 16 member A1	ALDH16A1
0.338681	-0.0590891			22	58.7	36.638	34.7201	35.1409	P07195;A0A5F9ZHM4;A0A3B3IS95;A8MW50;C9J7H8;F5H793	P07195;A0A5F9ZHM4;A0A3B3IS95;A8MW50;C9J7H8	L-lactate dehydrogenase B chain;L-lactate dehydrogenase	LDHB
-0.0312235	-0.0593746			3	12.4	35.356	24.8729	25.687	I3L1L9;I3L1R7;Q99447;Q99447-3;I3L2Q1;Q99447-2;Q99447-4;I3L102;I3L1C4;I3L3V9	I3L1L9;I3L1R7;Q99447;Q99447-3;I3L2Q1;Q99447-2;Q99447-4	Ethanolamine-phosphate cytidylyltransferase	PCYT2
-0.0414468	-0.0594198			3	12.4	30.415	25.3611	27.0767	A0A1W2PRV5;E7EQZ4;Q16637-4;Q16637-2;Q16637-3;Q16637;A0A0G2JRX5;A0A0G2JQN8;A0A0G2JRY6;B4DP61	A0A1W2PRV5;E7EQZ4;Q16637-4;Q16637-2;Q16637-3;Q16637	Survival motor neuron protein	SMN1
-0.0832635	-0.0595851			12	31.7	59.356	29.6249	30.3679	Q8WVX9;E9PNW8	Q8WVX9;E9PNW8	Fatty acyl-CoA reductase 1	FAR1
0.0482362	-0.0601716			1	79.7	41.792	30.6885	30.7825	P63261;I3L3I0;I3L1U9;I3L4N8	P63261;I3L3I0;I3L1U9	Actin, cytoplasmic 2;Actin, cytoplasmic 2, N-terminally processed	ACTG1
-0.190882	-0.0607283			89	45.5	296.74	32.3965	33.3299	E7EMZ9;E9PBC6;O95359-3;D6RAA5;O95359-6;Q4VXL4;O95359-2;E9PGB3;A0A0U1RRM9;H0Y911;H0Y9C3;H0Y954;H0Y9Y7;E7EVI4;E7ET87;O75410-10;O75410-5;O75410-4;O75410-6;O75410-3;O75410-7;O75410-9;O75410;O75410-2;B4E3H6;H0YBT8;H0YAY0;H0Y8P9;H0YA73;O75410-8	E7EMZ9;E9PBC6;O95359-3	Transforming acidic coiled-coil-containing protein 2	TACC2
-0.353745	-0.0611496			5	22.1	37.171	25.4737	26.9664	F5H8H2;Q03426;F5H163;F5H368;A0A1W2PS16;F5GXC0;F5H092;A0A1B0GWC2;A0A0B4J236	F5H8H2;Q03426;F5H163;F5H368;A0A1W2PS16;F5GXC0;F5H092	Mevalonate kinase	MVK
0.0543624	-0.06124			8	18.3	56.195	28.8371	30.3233	F8VX04;Q9H2H9;F8VX12	F8VX04;Q9H2H9	Sodium-coupled neutral amino acid transporter 1	SLC38A1
0.15017	-0.0613755			4	1.7	330.46	24.8392	25.7007	Q8NFC6	Q8NFC6	Biorientation of chromosomes in cell division protein 1-like 1	BOD1L1
-0.317535	-0.0616765			4	9	59.544	25.3051	26.1899	Q86XZ4;F8VS10	Q86XZ4;F8VS10	Spermatogenesis-associated serine-rich protein 2	SPATS2
-0.0988299	-0.0619627			5	72.3	48.328	32.3991	33.3544	P68366-2;P68366;C9JEV8;C9JQ00;C9JJQ8;C9JDL2	P68366-2;P68366	Tubulin alpha-4A chain	TUBA4A
-0.0429769	-0.0620229			24	47.5	65.308	30.7054	32.7927	P30153;B3KQV6;C9J9C1;E9PH38;E9PPI5;E9PNM7;E9PHZ6	P30153;B3KQV6;C9J9C1	Serine/threonine-protein phosphatase 2A 65 kDa regulatory subunit A alpha isoform	PPP2R1A
0.00776951	-0.0620531			22	58.1	64.132	31.8292	32.3634	P14866;M0QXS5;A0A3B3ITJ4;P14866-2;M0R1W6;B4DVF8;M0R076;M0QYL7	P14866;M0QXS5;A0A3B3ITJ4;P14866-2	Heterogeneous nuclear ribonucleoprotein L	HNRNPL
0.0954519	-0.0625049			4	18.3	42.85	26.9105	26.8018	Q5TH30;Q9UGV2-2;Q9UGV2;F8WBF9;Q9UGV2-3;Q5TH29	Q5TH30;Q9UGV2-2;Q9UGV2;F8WBF9;Q9UGV2-3;Q5TH29	Protein NDRG3	NDRG3
-0.0706635	-0.0625652			9	21.6	50.704	28.8179	30.0137	P41240;H3BUM9;H3BN15;H3BU69	P41240	Tyrosine-protein kinase CSK	CSK
-0.0488001	-0.0626706			38	52.3	85.595	33.1197	34.0984	Q01813;Q01813-2;B1APP6;Q5VSR5;H0Y757;V9GYV7;V9GY25;H0Y3Y3	Q01813;Q01813-2;B1APP6	ATP-dependent 6-phosphofructokinase, platelet type	PFKP
0.0936954	-0.0627611			21	38.7	65.401	30.8628	32.6031	Q9UHD8;Q9UHD8-7;Q9UHD8-2;Q9UHD8-5;Q9UHD8-3;Q9UHD8-4;Q9UHD8-9;Q9UHD8-8;K7EL40;K7EK18;K7ER52;K7EIE4;K7EQD7;K7ELJ9;K7ENL0;K7EJZ2;K7EIR4;K7EKN4;K7EN52;K7EJV0;K7ENQ5;K7EPY1;K7ER14;K7EJ51;K7ER34;K7EJL9;K7ERG1;K7EQ08	Q9UHD8;Q9UHD8-7;Q9UHD8-2;Q9UHD8-5;Q9UHD8-3;Q9UHD8-4;Q9UHD8-9;Q9UHD8-8	Septin-9	2009-09-01
-0.0373103	-0.0627762			4	18.8	31.444	27.8027	27.8409	O75663;O75663-2	O75663;O75663-2	TIP41-like protein	TIPRL
0.267596	-0.0628364			9	29.7	36.856	28.8127	30.2481	P40121-2;P40121;E7ENU9;B8ZZL6;H7C0X8	P40121-2;P40121;E7ENU9	Macrophage-capping protein	CAPG
0.0429245	-0.0628515			11	9.7	187.81	26.8361	27.7939	B9ZVN9;O95602	B9ZVN9;O95602	DNA-directed RNA polymerase;DNA-directed RNA polymerase I subunit RPA1	POLR1A
0.0993626	-0.0629872			22	63.5	44.868	32.2358	33.0306	P31689;P31689-2	P31689;P31689-2	DnaJ homolog subfamily A member 1	DNAJA1
-0.366392	-0.0630172			8	12.6	88.028	26.7374	27.9335	Q15057;A0A0U1RQT1;A0A087X1H5;H7C3K3;H7C3Q8;A0A5F9ZHJ9;Q96P50-4;Q96P50-1;Q96P50	Q15057;A0A0U1RQT1;A0A087X1H5	Arf-GAP with coiled-coil, ANK repeat and PH domain-containing protein 2	ACAP2
-0.079539	-0.0631378			7	34.7	24.347	29.5077	27.0257	Q9UL25	Q9UL25	Ras-related protein Rab-21	RAB21
-0.0861704	-0.0631378			13	31.5	51.353	30.0033	31.3961	Q9UNF0-2;Q9UNF0;A0A0U1RR22;B0QYG7;B0QYG8;H0Y923;F6U236;Q9BY11	Q9UNF0-2;Q9UNF0;A0A0U1RR22	Protein kinase C and casein kinase substrate in neurons protein 2	PACSIN2
-0.235127	-0.0632434			16	50.4	45.283	30.1439	31.5727	O43813;E9PHS0;F8WDS9;H7C2E3	O43813;E9PHS0	LanC-like protein 1	LANCL1
-0.363104	-0.0634544			7	59.4	34.769	26.7482	28.2015	P11908;P11908-2;H7C540;D3YTJ7;A6NMS2	P11908;P11908-2	Ribose-phosphate pyrophosphokinase 2	PRPS2
-0.136442	-0.0636051			2	3.6	61.097	25.1286	26.3685	O43292-2;O43292;E9PLG8;E9PLV6;E9PPZ9	O43292-2;O43292;E9PLG8;E9PLV6;E9PPZ9	Glycosylphosphatidylinositol anchor attachment 1 protein	GPAA1
0.024887	-0.0636956			16	43.1	57.563	30.2802	31.6502	Q9Y285;K7ER00;Q9Y285-2;K7EPH2;K7ER16;K7ERS0;K7EK06	Q9Y285;K7ER00;Q9Y285-2;K7EPH2;K7ER16	Phenylalanine--tRNA ligase alpha subunit	FARSA
-0.465361	-0.063771			7	33.1	31.441	25.5648	27.8633	P19387;H3BRR2	P19387	DNA-directed RNA polymerase II subunit RPB3	POLR2C
0.0227584	-0.0638162			21	34.5	62.942	31.3456	32.2031	O43776;K7EIU7;K7EPK2;O43776-2;K7EMQ6;K7EJ19;K7EQ35;REV__H7BZ55	O43776	Asparagine--tRNA ligase, cytoplasmic	NARS
-0.183458	-0.0638464			35	27	178.97	30.0089	31.5621	Q9H3S7;C9JD91;R4GMM7;REV__Q5TZA2-2	Q9H3S7	Tyrosine-protein phosphatase non-receptor type 23	PTPN23
-0.411042	-0.0639671			8	19.7	60.645	27.5929	29.9431	A0A3B3IUD2;Q9BUK6-3;Q9BUK6-2;Q9BUK6;Q9BUK6-7;Q9BUK6-5;Q9BUK6-4	A0A3B3IUD2;Q9BUK6-3;Q9BUK6-2;Q9BUK6;Q9BUK6-7;Q9BUK6-5	Protein misato homolog 1	MSTO1
0.284277	-0.0640425			42	68.8	83.263	35.9166	36.8966	P08238;Q58FF7	P08238	Heat shock protein HSP 90-beta	HSP90AB1
-0.0847621	-0.0641179			45	69.5	70.839	35.4444	36.5506	A0A0D9SFB3;A0A2R8YF78;A0A0D9SG12;A0A2R8YFS5;A0A2R8Y4A4;A0A0D9SF53;O00571;A0A2R8YCW1;A0A2R8YFR4;A0A2U3TZJ9;A0A2R8Y645;A0A2R8Y5G6;O00571-2;F6S8Q4;A0A2R8YDH3;A0A2R8YDT5;A0A2R8Y7T2;O15523-2;O15523;A0A0J9YVQ7;O15523-3;A0A2R8YCU0;A0A087WVZ1;A0A2R8Y650;A0A2R8YF89;C9J081;A0A087WX09;C9J8G5;A0A2R8Y770;A0A2R8Y4D2;D6RCM4;Q9NQI0-3;Q9NQI0-2;Q9NQI0-4;Q9NQI0;H0Y960	A0A0D9SFB3;A0A2R8YF78;A0A0D9SG12;A0A2R8YFS5;A0A2R8Y4A4;A0A0D9SF53;O00571;A0A2R8YCW1;A0A2R8YFR4;A0A2U3TZJ9;A0A2R8Y645;A0A2R8Y5G6;O00571-2;F6S8Q4;A0A2R8YDH3;A0A2R8YDT5;A0A2R8Y7T2;O15523-2;O15523	ATP-dependent RNA helicase DDX3X;ATP-dependent RNA helicase DDX3Y	DDX3X;DDX3Y
-0.154602	-0.0641329			24	40.5	77.394	30.601	32.1003	Q8TC07-2;Q8TC07;Q8TC07-3;C9JA93;F8WCB5;F8WDJ1;F8WF35;F8VV61;F8WAX5	Q8TC07-2;Q8TC07;Q8TC07-3;C9JA93	TBC1 domain family member 15	TBC1D15
-0.618606	-0.0642838			5	4.3	120.11	28.1362	28.903	H0YEH2;Q5T1Z4;Q5T1Z8;Q14671-2;Q14671;Q14671-3;H0YDK8;E9PR38;Q14671-4;A0A0C4DG68;A0A0A0MR59;Q8TB72-2;Q8TB72-4;Q8TB72-3;Q8TB72;H0YDC5;H0YC97	H0YEH2;Q5T1Z4;Q5T1Z8;Q14671-2;Q14671;Q14671-3;H0YDK8;E9PR38;Q14671-4;A0A0C4DG68;A0A0A0MR59;Q8TB72-2;Q8TB72-4;Q8TB72-3;Q8TB72	Pumilio homolog 1;Pumilio homolog 2	PUM1;PUM2
-0.217491	-0.0644347			10	19.4	68.187	27.1363	29.2969	A0A0C4DG80;Q9P2N7-2;Q9P2N7-3;Q9P2N7-4;Q9P2N7;Q9P2N7-5;Q9P2J3	A0A0C4DG80;Q9P2N7-2;Q9P2N7-3;Q9P2N7-4;Q9P2N7;Q9P2N7-5;Q9P2J3	Kelch-like protein 13;Kelch-like protein 9	KLHL13;KLHL9
-0.288223	-0.0650382			8	12.2	83.474	27.1479	29.7227	M0R165;Q9UBC2-4;Q9UBC2-3;Q9UBC2;Q9UBC2-2;M0R2S2;K7EJR2;M0R330;M0QX30;M0R1V5	M0R165;Q9UBC2-4;Q9UBC2-3;Q9UBC2;Q9UBC2-2;M0R2S2	Epidermal growth factor receptor substrate 15-like 1	EPS15L1
-0.187034	-0.0650835			22	55.2	62.288	30.5424	32.0521	Q9BY44-3;Q9BY44;F8WAE5;Q9BY44-4;Q9BY44-2;C9IZE1;H7C5R5;H7C5Q3;F8WF18;F8WAT3	Q9BY44-3;Q9BY44;F8WAE5;Q9BY44-4;Q9BY44-2	Eukaryotic translation initiation factor 2A;Eukaryotic translation initiation factor 2A, N-terminally processed	EIF2A
0.312201	-0.0651137			2	5.1	41.859	24.183	24.5813	Q9NXW2;Q9NXW2-2;J3KPS0	Q9NXW2;Q9NXW2-2;J3KPS0	DnaJ homolog subfamily B member 12	DNAJB12
-0.0982121	-0.0652042			29	56.6	44.965	32.5459	33.5996	Q8NC51;Q8NC51-2;Q8NC51-3;Q8NC51-4	Q8NC51;Q8NC51-2;Q8NC51-3;Q8NC51-4	Plasminogen activator inhibitor 1 RNA-binding protein	SERBP1
-0.0741373	-0.0654156			4	17	24.81	29.7848	29.0012	O43760;O43760-2;K7ELD9;K7ENG9;K7ELS8;K7EJ35	O43760;O43760-2;K7ELD9;K7ENG9;K7ELS8	Synaptogyrin-2	SYNGR2
-0.226442	-0.0661856			39	56.2	100.2	32.6216	33.8253	Q13200;Q13200-3;Q13200-2;H7C1H2;C9JPC0;H7C2Q3;F8WBS8	Q13200;Q13200-3;Q13200-2	26S proteasome non-ATPase regulatory subunit 2	PSMD2
0.136848	-0.066367			10	37.1	40.736	29.0119	30.3844	P55036;Q5VWC4;A6PVX3;P55036-2;H0Y3Y9;H0Y561	P55036;Q5VWC4;A6PVX3;P55036-2	26S proteasome non-ATPase regulatory subunit 4	PSMD4
-0.361138	-0.0664576			12	3.9	410.5	26.0546	27.1399	Q96Q15;J3KRA9;Q96Q15-2;Q96Q15-3;Q96Q15-4;H3BQN7;I3L144;I3L0W2;H3BR09;E9PNP6;I3L400	Q96Q15;J3KRA9;Q96Q15-2;Q96Q15-3;Q96Q15-4	Serine/threonine-protein kinase SMG1	SMG1
0.0398403	-0.066654			27	39.9	99.045	30.3918	31.7867	P35606-2;P35606;D6R997;D6RBZ7;D6RCL6;D6RBG7;D6RBT6;H0Y938;H0YAC7	P35606-2;P35606	Coatomer subunit beta	COPB2
-0.0653401	-0.0669108			22	54.7	52.164	32.024	33.2921	Q13283;E5RIZ6;E5RIF8;E5RH42;E5RJU8;Q13283-2;E5RI46;E5RH00	Q13283	Ras GTPase-activating protein-binding protein 1	G3BP1
-0.0608788	-0.0670922			8	50.4	27.335	27.4596	29.5746	Q9UKY7;Q9UKY7-2;H0Y8K3;D6R9V8;D6RFH2;D6RDN0;Q9UKY7-3	Q9UKY7;Q9UKY7-2;H0Y8K3	Protein CDV3 homolog	CDV3
-0.137664	-0.0673492			23	60.9	49.129	33.0863	33.4863	O00148;O00148-2;O00148-3;K7EQN7;K7EPJ3;K7EN69;K7ENP6;K7EL56;K7EIL8	O00148;O00148-2;O00148-3;K7EQN7	ATP-dependent RNA helicase DDX39A	DDX39A
-0.390245	-0.0674701			3	16.3	24.3	24.0359	26.3429	D6RCT8;A6NFV8;Q96EV8-2;Q96EV8;D6RID1;A0A087WYP9;Q96EV8-3;D6RAX1;D6RJC6	D6RCT8;A6NFV8;Q96EV8-2;Q96EV8;D6RID1;A0A087WYP9;Q96EV8-3	Dysbindin	DTNBP1
-0.364478	-0.0676666			2	45.6	20.529	28.5625	28.1216	P84085;C9J1Z8	P84085;C9J1Z8	ADP-ribosylation factor 5	ARF5
-0.00791317	-0.067833			18	30.8	82.682	29.594	30.7183	Q96TA1-2;Q96TA1	Q96TA1-2;Q96TA1	Niban-like protein 1	FAM129B
-0.0370438	-0.0678935			10	15.4	97.967	25.9963	28.999	Q05086-2;Q05086-3;Q05086;A0A1B0GVL3;A0A0D9SG77;A0A0D9SG63;A0A0D9SF91;S4R306;A0A1B0GTB3;A0A0D9SES7	Q05086-2;Q05086-3;Q05086;A0A1B0GVL3;A0A0D9SG77	Ubiquitin-protein ligase E3A	UBE3A
-0.29465	-0.067954			6	16.8	39.933	27.1513	28.2873	Q96A49	Q96A49	Synapse-associated protein 1	SYAP1
-0.138029	-0.0681959			13	36.8	60.541	29.3272	29.7926	Q6DD88;F5H6I7;F5GWF8	Q6DD88;F5H6I7	Atlastin-3	ATL3
0.113434	-0.0684682			3	2.3	121.14	27.739	28.4373	A0A3B3IRJ9;Q9Y2H2;A0A3B3ISJ5;A0A3B3ISI3;A0A3B3ITL0;A0A3B3IU10;A0A3B3ISG0;A0A3B3IS29;A0A3B3IRT4;A0A3B3IS98;A0A3B3ISK0;A0A3B3ITR9;Q9Y2H2-3;Q9Y2H2-2;Q9Y2H2-4	A0A3B3IRJ9;Q9Y2H2;A0A3B3ISJ5;A0A3B3ISI3;A0A3B3ITL0	Phosphatidylinositide phosphatase SAC2	INPP5F
-0.218481	-0.0686346			9	16.5	75.93	28.7379	29.6801	Q13546;Q13546-2	Q13546;Q13546-2	Receptor-interacting serine/threonine-protein kinase 1	RIPK1
0.282499	-0.0687708			4	14.1	39.869	25.3956	26.7933	Q9Y376;A0A087X0K1	Q9Y376;A0A087X0K1	Calcium-binding protein 39	CAB39
-0.186984	-0.0690886			14	28.4	74.222	30.356	31.6187	P51116;I3L1Z2	P51116	Fragile X mental retardation syndrome-related protein 2	FXR2
0.0828389	-0.0692399			9	5.8	189.15	29.2558	26.0804	Q5TIG5;A8MQ02;J3KN01;P55196-2;P55196-6;P55196-3;P55196-1;P55196;P55196-5;H0Y7R8;H0Y9I0;H0Y8L4	Q5TIG5;A8MQ02;J3KN01;P55196-2;P55196-6;P55196-3;P55196-1;P55196;P55196-5;H0Y7R8	Afadin	MLLT4
-0.174231	-0.0692399			12	27.2	55.272	29.7677	31.0428	Q8NCA5;E9PH82;C9J3G8	Q8NCA5;E9PH82	Protein FAM98A	FAM98A
-0.115754	-0.0692551			40	56.4	85.225	32.978	34.317	Q9UHB6;F8VQE1;Q9UHB6-2;F8VS07;Q9UHB6-3;F8VRN8;F8VTU2;F8VVQ7;J3QQM5;Q9BT23	Q9UHB6;F8VQE1;Q9UHB6-2;F8VS07;Q9UHB6-3;F8VRN8	LIM domain and actin-binding protein 1	LIMA1
0.154454	-0.0692702			1	12.5	13.654	24.707	24.7953	A0A087WYR0;P09132	A0A087WYR0;P09132	Signal recognition particle 19 kDa protein	SRP19
-0.144473	-0.069467			9	19.5	59.81	26.6475	29.9151	Q96L92-3;Q96L92;A0A2R8Y8A7;A0A5H1ZRP6;Q96L92-2;A0A2R8Y3S6;A0A2R8Y871;H7C603;A0A2R8YD75	Q96L92-3;Q96L92;A0A2R8Y8A7;A0A5H1ZRP6;Q96L92-2	Sorting nexin-27	SNX27
-0.393842	-0.0696033			21	38.9	80.264	30.0085	31.4982	P20810-9;P20810-5;P20810-10;P20810-7;P20810-6;F8W7E0;E9PSG1	P20810-9;P20810-5;P20810-10;P20810-7;P20810-6	Calpastatin	CAST
0.0931545	-0.0696638			21	34.5	93.307	30.3366	31.3552	P45974-2;P45974;F5H571;H7C5J3;Q92995-2;Q92995	P45974-2;P45974	Ubiquitin carboxyl-terminal hydrolase 5	USP5
-0.340587	-0.0701181			12	51.6	35.23	24.9526	28.8394	Q9Y315;E9PPM8;G3V158;E9PML7;E9PMH9;E9PJ44;E9PJB9;E9PPK3	Q9Y315;E9PPM8;G3V158;E9PML7	Deoxyribose-phosphate aldolase	DERA
0.3667	-0.0701635			2	4.7	84.784	25.8218	26.1695	O60568	O60568	Procollagen-lysine,2-oxoglutarate 5-dioxygenase 3	PLOD3
-0.0258966	-0.0708453			13	29.9	49.469	31.5087	32.2956	O15427;J3QQV2;J3QSC3;J3QQS9;J3KTI8;J3KT83;J3QRA0;J3KTM6;J3QLE3;J3QRU2;J3QRP8	O15427;J3QQV2;J3QSC3;J3QQS9;J3KTI8	Monocarboxylate transporter 4	SLC16A3
-0.0214529	-0.0708453			22	61.9	45.745	31.3869	32.3858	O60884;A0A087WT48;I3L320	O60884	DnaJ homolog subfamily A member 2	DNAJA2
-0.0832635	-0.071012			16	41.3	56.578	29.791	31.5964	Q9Y6G9;E9PHI6;C9JGM7;C9JLW1	Q9Y6G9;E9PHI6	Cytoplasmic dynein 1 light intermediate chain 1	DYNC1LI1
-0.310254	-0.0710271			5	24.1	31.554	27.4045	28.5556	P29966	P29966	Myristoylated alanine-rich C-kinase substrate	MARCKS
-0.559005	-0.0711484			11	39.9	33.149	27.9081	29.8337	P46736-2;P46736-3;P46736;A0A087WZR3;H9KVA9;A0A0D9SF50;X6RJS7;P46736-4;P46736-5;A0A0A0MS96	P46736-2;P46736-3;P46736;A0A087WZR3;H9KVA9;A0A0D9SF50;X6RJS7;P46736-4;P46736-5	Lys-63-specific deubiquitinase BRCC36	BRCC3
-0.139379	-0.071209			8	9.5	269.45	26.9841	28.0129	Q8IWZ3;Q8IWZ3-4;Q8IWZ3-6;E9PDP5;H7C2F5;H3BLS9;Q8IWZ3-5;Q8IWZ3-2;D6RHC4;Q8IWZ3-3;A0A0A0MQZ8;H0Y7Y3;H0Y785;H0Y472;H0Y4P6	Q8IWZ3;Q8IWZ3-4;Q8IWZ3-6;E9PDP5;H7C2F5;H3BLS9	Ankyrin repeat and KH domain-containing protein 1	ANKHD1
0.188781	-0.0712241			6	2.4	347.6	24.9566	25.3307	P42858	P42858	Huntingtin	HTT
-0.114629	-0.0715122			4	19.7	25.265	27.5162	27.9955	S4R469;F8VR27;F8VZY7;B0QYV1;B0QYY4;A0A087X2B1;A0A0G2JRA5;J3KNW3;B7Z1U7;F8VZG9;A0A286YEU2;O43251-9;Q9NWB1-3;O43251-4;O43251-5;O43251-10;O43251-2;O43251;Q9NWB1-4;Q9NWB1-5;Q9NWB1;O43251-7;Q9NWB1-2;O43251-6;O43251-8;A0A0G2JSB3;I3L1D4;B0QYY7;A0A3B3ITL7;J3QRF4;A6NFN3;A6NFN3-2;B0QYY6;A0A0G2JRD1;S4R3K7;J3QQZ2;F8VRS4;O43251-3;F5H0M1	S4R469;F8VR27;F8VZY7;B0QYV1;B0QYY4;A0A087X2B1;A0A0G2JRA5;J3KNW3;B7Z1U7;F8VZG9;A0A286YEU2;O43251-9;Q9NWB1-3;O43251-4;O43251-5;O43251-10;O43251-2;O43251;Q9NWB1-4;Q9NWB1-5;Q9NWB1;O43251-7;Q9NWB1-2;O43251-6;O43251-8;A0A0G2JSB3;I3L1D4;B0QYY7;A0A3B3ITL7;J3QRF4;A6NFN3;A6NFN3-2;B0QYY6;A0A0G2JRD1;S4R3K7;J3QQZ2;F8VRS4;O43251-3	RNA binding protein fox-1 homolog;RNA binding protein fox-1 homolog 2;RNA binding protein fox-1 homolog 1;RNA binding protein fox-1 homolog 3	RBFOX2;RBFOX1;RBFOX3
0.100036	-0.0717851			29	24.7	145.18	30.9897	31.7345	Q7L576;Q7L576-2;Q7L576-3;H7C229;E7EW33;H0YL50;A0A0G2JQH3;A0A087WVZ5;A0A0G2JRX2;A0A087WU52;A0A0G2JRV9;A0A087WWL1;A0A087WV63;A0A0G2JRF5;A0A087WWY5	Q7L576;Q7L576-2	Cytoplasmic FMR1-interacting protein 1	CYFIP1
1.17722	-0.0719216	+		22	37.1	86.371	30.2958	29.8619	H0YFD6;P40939;A0A2R8Y4F5;A0A2R8YG21;A0A2R8Y688;P40939-2	H0YFD6;P40939;A0A2R8Y4F5;A0A2R8YG21	Trifunctional enzyme subunit alpha, mitochondrial;Long-chain enoyl-CoA hydratase;Long chain 3-hydroxyacyl-CoA dehydrogenase	HADHA
0.0669503	-0.0720884			21	45	82.968	30.625	32.3656	F5H365;Q15436;Q15436-2;G3V4V1;G3V1W4;G3V3G5;G3V2R6;G3V5X8;G3V4Q2;G3V5K1	F5H365;Q15436;Q15436-2	Protein transport protein Sec23A	SEC23A
-0.223963	-0.0721794			13	27.3	60.585	29.843	30.4398	Q9NUQ3;Q9NUQ3-2	Q9NUQ3;Q9NUQ3-2	Gamma-taxilin	TXLNG
-0.211732	-0.0722097			11	20.4	76.12	28.1789	29.9234	Q7Z417;Q7Z417-2	Q7Z417	Nuclear fragile X mental retardation-interacting protein 2	NUFIP2
-0.105442	-0.0722856			17	43	49.03	32.136	32.596	P62495;B7Z7P8;P62495-2;I3L492;D6RJE8;D6RCB3	P62495;B7Z7P8;P62495-2	Eukaryotic peptide chain release factor subunit 1	ETF1
-0.0819344	-0.0725738			9	24.1	46.9	29.0897	29.9022	Q15018	Q15018	BRISC complex subunit Abro1	FAM175B
-0.0461015	-0.0726041			73	11.4	856.87	28.9444	31.1391	H3BPE1;H3BQK9;A0A590UJG2;Q9UPN3-3;Q9UPN3-2;Q9UPN3-4;Q9UPN3;H0Y390;Q9UPN3-5;A0A5F9ZGX0;E9PNZ4;E9PLY0;H0Y314;H0Y4F5;A0A0A6YYJ5;H0Y6T5;A0A0U1RQJ2;H0Y7I1;A0A494C1U5;A0A494C073;E9PS75;E7ERX3;Q5T0V7	H3BPE1;H3BQK9;A0A590UJG2;Q9UPN3-3;Q9UPN3-2;Q9UPN3-4;Q9UPN3;H0Y390;Q9UPN3-5	Microtubule-actin cross-linking factor 1, isoforms 1/2/3/5	MACF1
-0.288311	-0.0727255			22	28.3	113.15	29.9429	30.8498	Q9H2U1-2;Q9H2U1;Q9H2U1-3;E7EWK3;A0A0G2JQU7;A0A0G2JRP3;H7C5F5;H7C514	Q9H2U1-2;Q9H2U1;Q9H2U1-3;E7EWK3	ATP-dependent RNA helicase DHX36	DHX36
-0.175468	-0.0728166			9	20.1	63.472	28.5814	29.1018	Q8N1G4	Q8N1G4	Leucine-rich repeat-containing protein 47	LRRC47
-0.160718	-0.072938			16	38.4	64.735	29.9212	31.0084	P38606-2;P38606;C9JA17;C9JVW8	P38606-2;P38606	V-type proton ATPase catalytic subunit A	ATP6V1A
-0.268956	-0.073029			9	26.1	42.777	26.6326	28.7143	P50750;P50750-2;X6RE90	P50750;P50750-2	Cyclin-dependent kinase 9	CDK9
-0.381028	-0.0730745			14	19.3	111.08	29.8086	30.7096	Q9Y6Y8;Q9Y6Y8-2;H7C0V8;A0A0C4DH82;H7C4C4	Q9Y6Y8;Q9Y6Y8-2	SEC23-interacting protein	SEC23IP
-0.104015	-0.0731049			17	70.6	26.21	32.5783	31.5463	Q9HB71;Q9HB71-3;B2ZWH1;Q9HB71-2	Q9HB71;Q9HB71-3	Calcyclin-binding protein	CACYBP
-0.200863	-0.0732718			6	9.2	96.955	27.463	28.5646	Q9BZF1-3;Q9BZF1-2;Q9BZF1;F8VUA7;F8VQX7	Q9BZF1-3;Q9BZF1-2;Q9BZF1;F8VUA7;F8VQX7	Oxysterol-binding protein-related protein 8;Oxysterol-binding protein	OSBPL8
0.188274	-0.0733478			3	13.1	48.392	25.761	26.3311	Q6DKJ4;A0A0G2JQK5;Q6DKJ4-2;Q6DKJ4-3	Q6DKJ4;A0A0G2JQK5	Nucleoredoxin	NXN
-0.346701	-0.0735451			9	11	101.58	26.4857	29.0723	A1X283;G3V144;A0A1B0GUF2	A1X283;G3V144;A0A1B0GUF2	SH3 and PX domain-containing protein 2B	SH3PXD2B
0.00230651	-0.0741373			6	19.4	42.449	26.5629	27.7091	Q9HB07;F8VR84;F8VQQ3;H3BPH3	Q9HB07;F8VR84;F8VQQ3	UPF0160 protein MYG1, mitochondrial	C12orf10
-0.586493	-0.0741525			1	4.9	62.319	23.5218	25.186	P54646;A0A087WXX9	P54646;A0A087WXX9	5-AMP-activated protein kinase catalytic subunit alpha-2	PRKAA2
-0.182999	-0.0743651			15	18	109.3	28.8347	29.4543	Q9Y4E8-2;Q9Y4E8-3;Q9Y4E8;F8VZG8;F8W0H4;H0YI31;Q9Y4E8-4;F8VVY7;Q13107-2;Q13107	Q9Y4E8-2;Q9Y4E8-3;Q9Y4E8	Ubiquitin carboxyl-terminal hydrolase 15	USP15
-0.217306	-0.0743803			11	37.2	39.318	28.5819	29.3866	P46734;P46734-3;P46734-2;J3QR49;E9PRZ0;P52564-2;P52564;J3KRV4;K7ELM6;K7EIW3	P46734;P46734-3;P46734-2	Dual specificity mitogen-activated protein kinase kinase 3	MAP2K3
0.0082	-0.0747905			2	2.4	104.76	26.7243	25.8166	Q01974;B1APY4;A0A0A0MTJ5;Q01973-3;Q01973	Q01974;B1APY4;A0A0A0MTJ5;Q01973-3;Q01973	Tyrosine-protein kinase transmembrane receptor ROR2;Tyrosine-protein kinase transmembrane receptor;Tyrosine-protein kinase transmembrane receptor ROR1	ROR2;ROR1
-0.291151	-0.0749728			19	62.6	32.004	30.8061	31.5419	Q96HS1;Q96HS1-2;F5GXG4	Q96HS1;Q96HS1-2	Serine/threonine-protein phosphatase PGAM5, mitochondrial	PGAM5
-0.143086	-0.0751704			10	19.1	80.684	27.0853	28.5701	O60563;A0A1W2PQ16;O60563-2	O60563	Cyclin-T1	CCNT1
-0.156434	-0.0754896			6	6.8	103.14	27.4458	26.1769	Q8N163-2;Q8N163;G3V119;H0YB24;A0A087X2B6;E5RHJ4	Q8N163-2;Q8N163;G3V119;H0YB24	Cell cycle and apoptosis regulator protein 2	CCAR2
0.364685	-0.0756113			4	26.6	18.042	28.668	27.7127	P24666;G5E9R5;P24666-4;P24666-3;P24666-2;F2Z2Q9;D3YTI2	P24666;G5E9R5;P24666-4;P24666-3;P24666-2;F2Z2Q9;D3YTI2	Low molecular weight phosphotyrosine protein phosphatase	ACP1
-0.346463	-0.0759001			2	14	180.29	28.4692	29.1005	P53675-2;P53675;A0A087WX41	P53675-2;P53675;A0A087WX41	Clathrin heavy chain 2	CLTCL1
-0.158623	-0.0760066			4	8.1	58.482	26.1539	27.7859	P10155-3;P10155-5;P10155-4;P10155;P10155-2;H0Y9N5	P10155-3;P10155-5;P10155-4;P10155;P10155-2	60 kDa SS-A/Ro ribonucleoprotein	TROVE2
0.169668	-0.0760674			8	34.9	28.723	29.2875	29.5058	Q06323;Q06323-3;Q06323-2;H0YKK6;H0YLU2	Q06323;Q06323-3;Q06323-2;H0YKK6	Proteasome activator complex subunit 1	PSME1
1.16832	-0.0767367	+		12	60.6	32.642	33.5485	32.8603	Q32Q12;P22392-2;J3KPD9;P22392;E7ERL0;O60361;F6XY72	Q32Q12;P22392-2;J3KPD9;P22392;E7ERL0	Nucleoside diphosphate kinase;Nucleoside diphosphate kinase B	NME1-NME2;NME2;NME1
0.230326	-0.0767976			29	79.2	36.688	35.0015	35.6238	P00338;P00338-3;P00338-4;P00338-5;P00338-2;F5GYU2;F5GXY2;F5GXH2;F5H5J4;F5H6W8;F5GZQ4;F5H8H6;F5GXC7;F5GWW2;F5GXU1;F5H5G7;F5H155;A0A087WUM2;G3XAP5;F5H245;Q6ZMR3;P07864	P00338;P00338-3;P00338-4;P00338-5;P00338-2;F5GYU2;F5GXY2	L-lactate dehydrogenase A chain	LDHA
-0.281737	-0.077041			10	19.3	66.819	28.1347	29.0377	Q6NUM9;Q6NUM9-2;H7BZ81;H7BZ16;H7C3J0;H0YGU3	Q6NUM9;Q6NUM9-2;H7BZ81;H7BZ16	All-trans-retinol 13,14-reductase	RETSAT
-0.00200671	-0.0776651			28	33.6	123.63	32.3714	32.7766	O00410;O00410-3;H0Y8C6;O00410-2;E7ETV3;H0Y3V4;E7EV12;E7EQT5;E7EWK4;E7EX05;C9J875;C9JQT6;C9JZD8;E7ETV8;E7ESZ1;C9JXE0;O60518	O00410;O00410-3;H0Y8C6;O00410-2	Importin-5	IPO5
-0.0924171	-0.0779849			1	1.9	90.131	24.4423	25.3047	A0A0A0MRP0;Q8IWC1-2;Q8IWC1-3;Q8IWC1-4;Q8IWC1	A0A0A0MRP0;Q8IWC1-2;Q8IWC1-3;Q8IWC1-4;Q8IWC1	MAP7 domain-containing protein 3	MAP7D3
-0.184785	-0.0786094			21	87.7	36.501	32.1568	32.9576	Q13347;Q5TFK1	Q13347	Eukaryotic translation initiation factor 3 subunit I	EIF3I
0.142871	-0.0786703			18	48.4	53.165	30.9321	31.8175	P23381;P23381-2;G3V3H8;G3V3Y5;H0YJP3;G3V277;G3V423;G3V5U1;G3V456;G3V3P2;G3V227;G3V2Y7;G3V3X0;G3V2F2;G3V3R3;G3V4S4;G3V313;G3V339;G3V2C0;G3V4C7;G3V4N8;G3V5W1;G3V3S7	P23381;P23381-2	Tryptophan--tRNA ligase, cytoplasmic;T1-TrpRS;T2-TrpRS	WARS
0.265077	-0.0788684			23	72.5	29.174	33.5762	32.9922	P62258;P62258-2;B4DJF2;I3L3T1;K7EIT4;K7EM20;I3L0W5	P62258;P62258-2	14-3-3 protein epsilon	YWHAE
-0.0331561	-0.0791274			24	43.8	84.472	31.3228	32.8213	A0A2R8YFH5;Q15437;Q5QPE2;Q5QPE1;A0A2R8Y633;A0A2R8Y7S7;A0A2R8YF30	A0A2R8YFH5;Q15437;Q5QPE2	Protein transport protein Sec23B	SEC23B
-0.150417	-0.0791274			28	43	87.156	29.904	31.6541	Q9Y263;E5RIM3;H0YBW4;H0YAU9;H0YC16	Q9Y263;E5RIM3	Phospholipase A-2-activating protein	PLAA
-0.608892	-0.0791884	+		14	24.5	71.428	29.2672	30.4909	Q16643;Q16643-3;Q16643-2;D6R9W4;D6RFI1;D6R9Q9;D6RCR4	Q16643;Q16643-3;Q16643-2;D6R9W4	Drebrin	DBN1
0.00446549	-0.0793561			25	59.4	55.21	32.2009	33.0935	Q9Y3I0	Q9Y3I0	tRNA-splicing ligase RtcB homolog	RTCB
-0.795659	-0.079478			7	10.1	112.96	26.0276	28.3304	O15084;O15084-4;O15084-1;O15084-2;B4DIW9;H7C4A0;H7C209;A0A2R8Y7Y4;Q8N8A2-5;Q8N8A2-3;Q8N8A2-4;Q8N8A2;Q8N8A2-2	O15084;O15084-4;O15084-1;O15084-2;B4DIW9	Serine/threonine-protein phosphatase 6 regulatory ankyrin repeat subunit A	ANKRD28
-0.169566	-0.0798592			35	23.9	200.84	29.6173	30.6021	O95425-2;O95425-4;O95425-3;O95425;A0A0J9YWY6	O95425-2;O95425-4;O95425-3;O95425;A0A0J9YWY6	Supervillin	SVIL
-0.305681	-0.0799049			11	26.8	60.002	28.2727	29.2324	Q9UJX3-2;Q9UJX3;H0YIW2;H0YIX7	Q9UJX3-2;Q9UJX3	Anaphase-promoting complex subunit 7	ANAPC7
-0.00291719	-0.0801337			8	8.7	138.52	28.6478	28.059	A0A2R8Y7R9;Q13136-2;Q13136;H0YDW2;E9PJZ7;E9PPF6;G3V200;O75334-6;O75334-5;O75334-4;O75334-3;O75334;E9PID5;R4GNF1;F8VWR9;A0A3B3ITS2;H0YD72;A0A1B0GVT3;H0YEF9;R4GN36;H0YHK3;B1APN9;O75334-8;O75334-7;O75335;O75145-2;O75145;O75334-2	A0A2R8Y7R9;Q13136-2;Q13136	Liprin-alpha-1	PPFIA1
0.239154	-0.0804235			6	14	48.915	25.7053	26.8044	J3KQL8;Q9BQE5;E9PM95;B0QYK8	J3KQL8;Q9BQE5	Apolipoprotein L2	APOL2
-0.218665	-0.0805455			57	68	89.321	35.2725	36.6663	P55072;C9IZA5;C9JUP7	P55072	Transitional endoplasmic reticulum ATPase	VCP
0.00360232	-0.0806065			10	56	24.579	30.3635	27.9087	P00492;Q9NRG1-2;Q9NRG1	P00492	Hypoxanthine-guanine phosphoribosyltransferase	HPRT1
0.0727232	-0.0807438			9	22.9	55.096	28.5385	29.5872	H0YDU8;P53041;A8MU39	H0YDU8;P53041;A8MU39	Serine/threonine-protein phosphatase;Serine/threonine-protein phosphatase 5	PPP5C
-0.2043	-0.0807438			37	47.1	101.11	32.9345	33.9435	P56192;P56192-2;H0YIP0;H0YHV5;F5H2V6;F8VS26;F8W0M7;F8W0S4;F8VZZ9;H0YI94;H0YIC2;F8VPL7;H0YHL6;H0YI27	P56192;P56192-2	Methionine--tRNA ligase, cytoplasmic	MARS
-0.168609	-0.0807438			17	64.2	32.193	30.8284	30.704	Q14192;C9J3S8;F8WDA8;U3KQT4;Q14192-2	Q14192	Four and a half LIM domains protein 2	FHL2
-0.586514	-0.0810795			2	7.9	26.784	24.8893	25.8478	K7ELY9;E7EV84;Q14457	K7ELY9;E7EV84;Q14457	Beclin-1	BECN1
-0.414461	-0.0812169			32	42.5	112.03	31.5453	31.9809	Q16513;Q16513-3;Q16513-2;Q16513-4;Q16513-5;B1AL79;H0Y5V5;H0Y429;K7EL10;Q6P5Z2;Q16512;Q16512-2	Q16513;Q16513-3;Q16513-2;Q16513-4;Q16513-5;B1AL79	Serine/threonine-protein kinase N2	PKN2
-0.262954	-0.0812627			13	18.5	91.08	27.5863	30.1431	Q9UDY8-2;Q9UDY8;A0A3B3IS32;A0A3B3IS82;K7EP42	Q9UDY8-2;Q9UDY8;A0A3B3IS32	Mucosa-associated lymphoid tissue lymphoma translocation protein 1	MALT1
-0.174638	-0.0813237			24	23.8	145.26	28.6949	30.846	Q86TC9;A0A087WX60;Q86TC9-2;Q86TC9-3	Q86TC9;A0A087WX60;Q86TC9-2	Myopalladin	MYPN
-0.115191	-0.0814917			9	44.9	30.658	30.9328	29.1025	Q9Y277;Q9Y277-2;E5RJN6;E5RHZ6;E5RFP6;E5RHE1;E5RK27;E5RFL1	Q9Y277;Q9Y277-2;E5RJN6;E5RHZ6	Voltage-dependent anion-selective channel protein 3	VDAC3
-0.174003	-0.0815069			10	44.1	26.319	30.2854	26.8149	Q13907;Q13907-2;C9JD53;Q9BXS1	Q13907;Q13907-2	Isopentenyl-diphosphate Delta-isomerase 1	IDI1
-0.304469	-0.0816138			33	40	97.976	31.3179	32.6537	P50570-5;P50570;P50570-2;P50570-4;P50570-3;E5RHK8;Q9UQ16-2;Q9UQ16-3;Q9UQ16;Q9UQ16-4;Q9UQ16-5;K7EMQ3;E5RIK2;A0A0D9SFB1;A0A0U1RQP1;A0A0D9SFE4;Q05193-5;Q05193-3;Q05193-2;Q05193;A0A1B0GUX5;A0A1B0GU67;K7EPK9;H7C5U0	P50570-5;P50570;P50570-2;P50570-4;P50570-3	Dynamin-2	DNM2
-0.196641	-0.0816291			3	8.6	39.433	24.4269	25.9164	A0A1W2PP47;A0A1W2PNY5;A0A1W2PQZ6;A0A1W2PRF0;A0A1W2PRJ0;A0A1W2PPP6;A0A1X7SBS0;A0A1W2PS93;A0A1W2PR08;A0A1W2PRF5;G5E9D4;Q96EB1;Q96EB1-3;Q96EB1-2;A0A1W2PPR3;A0A1W2PQ05;E9PPJ9;A0A1W2PQA7;A0A1W2PS44;A0A1W2PP49;A0A1W2PNW2	A0A1W2PP47;A0A1W2PNY5;A0A1W2PQZ6;A0A1W2PRF0;A0A1W2PRJ0;A0A1W2PPP6;A0A1X7SBS0;A0A1W2PS93;A0A1W2PR08;A0A1W2PRF5;G5E9D4;Q96EB1;Q96EB1-3;Q96EB1-2;A0A1W2PPR3;A0A1W2PQ05;E9PPJ9;A0A1W2PQA7	Elongator complex protein 4	ELP4
-0.163494	-0.0821176			40	9.6	532.22	27.4626	30.0283	Q15751;H0YNB1;H0YL74;H0YKW7;H0YLG2	Q15751	Probable E3 ubiquitin-protein ligase HERC1	HERC1
-0.094757	-0.0822093			15	64.4	35.348	31.2464	31.9051	Q13155;A8MU58;Q13155-2;F8WCL2	Q13155;A8MU58;Q13155-2	Aminoacyl tRNA synthase complex-interacting multifunctional protein 2	AIMP2
-0.236062	-0.0829579			10	52.8	26.458	29.9138	27.1556	P41227;P41227-2;F8W808;A8MWP7;C9JN83;C9JW55;Q9BSU3;H0Y8T0	P41227;P41227-2	N-alpha-acetyltransferase 10	NAA10
-0.327493	-0.0835692			15	16.7	131.05	29.4117	28.6607	A0A494C1K3;P78347-2;P78347-4;P78347-3;P78347;P78347-5;A0A494C0Q7;C9J6M0	A0A494C1K3;P78347-2;P78347-4;P78347-3;P78347	General transcription factor II-I	GTF2I
-0.433701	-0.0836609			40	41.9	130.55	31.9918	32.2061	H7BXY3;Q7L2E3-3;Q7L2E3;Q7L2E3-2	H7BXY3;Q7L2E3-3;Q7L2E3;Q7L2E3-2	Putative ATP-dependent RNA helicase DHX30	DHX30
-0.158397	-0.0837221			13	23.1	68.01	28.8339	29.4014	Q06124;Q06124-1;Q06124-3;A0A1W2PPU4;A0A0U1RRI0;H0YF12	Q06124;Q06124-1;Q06124-3	Tyrosine-protein phosphatase non-receptor type 11	PTPN11
-0.355202	-0.083875			6	22.9	60.873	26.5859	26.8067	Q9BYJ9;Q5JXC6	Q9BYJ9	YTH domain-containing family protein 1	YTHDF1
-0.0648571	-0.0839361			21	73.1	31.566	33.5818	34.2274	P45880;A0A0A0MR02;P45880-2;P45880-1;Q5JSD2;Q5JSD1;A2A3S1	P45880;A0A0A0MR02;P45880-2;P45880-1;Q5JSD2;Q5JSD1	Voltage-dependent anion-selective channel protein 2	VDAC2
6.75422	-0.0841809	+		6	6.1	121.11	30.3058	27.1302	Q9HD20-2;Q9HD20;H7C3H2	Q9HD20-2;Q9HD20	Manganese-transporting ATPase 13A1	ATP13A1
0.0892269	-0.0843338			17	58.6	40.089	31.7674	32.4882	P16989;P16989-3;P16989-2;Q9Y2T7;A0A0D9SEI8	P16989;P16989-3;P16989-2	Y-box-binding protein 3	YBX3
0.246469	-0.0844409			6	12.2	76.482	27.2907	27.739	P13807-2;P13807;M0QYU1	P13807-2;P13807	Glycogen [starch] synthase, muscle	GYS1
-0.338998	-0.0847468			12	45.3	36.724	30.7839	31.8274	Q9BQA1;H0Y711;Q9BQA1-2	Q9BQA1;H0Y711;Q9BQA1-2	Methylosome protein 50	WDR77
0.0513026	-0.0852977			48	64.5	96.864	33.2452	34.2113	Q92598;Q92598-2;Q92598-3;Q92598-4;A0A0A0MSM0;R4GN69;Q5TBM3	Q92598;Q92598-2;Q92598-3;Q92598-4;A0A0A0MSM0	Heat shock protein 105 kDa	HSPH1
-0.209111	-0.0859254			2	7.4	38.989	24.8429	26.7747	P49770;H0YJJ8;G3V5E5	P49770;H0YJJ8;G3V5E5	Translation initiation factor eIF-2B subunit beta	EIF2B2
-0.271374	-0.0860785			18	12.2	205.43	28.716	28.4539	Q5VZ89-3;Q5VZ89;Q5VZ89-7;Q5VZ89-5;X6RAE7;R4GMN2;X6R5W5;A0A0A0MRX3	Q5VZ89-3;Q5VZ89;Q5VZ89-7;Q5VZ89-5	DENN domain-containing protein 4C	DENND4C
-0.305111	-0.0861092			17	30.4	71.639	29.8921	30.9234	A0MZ66;A0MZ66-3;A0MZ66-4;A0MZ66-6;A0MZ66-5;A0MZ66-2;A0MZ66-8;A0MZ66-7	A0MZ66;A0MZ66-3;A0MZ66-4;A0MZ66-6;A0MZ66-5;A0MZ66-2;A0MZ66-8	Shootin-1	KIAA1598
-0.157415	-0.0865993			37	51.8	96.557	33.5742	32.8792	P33991;A0A3B3IU45;A0A3B3IT92;A0A3B3IS57;A0A3B3ITP6;E5RG31;A0A3B3IRR8;E5RFR3;E5RG53;A0A3B3IS88	P33991;A0A3B3IU45;A0A3B3IT92;A0A3B3IS57;A0A3B3ITP6;E5RG31	DNA replication licensing factor MCM4	MCM4
0.394953	-0.0867985			4	15.3	32.853	27.2535	24.7818	P04181-2;P04181	P04181-2;P04181	Ornithine aminotransferase, mitochondrial;Ornithine aminotransferase, hepatic form;Ornithine aminotransferase, renal form	OAT
0.0941009	-0.0868444			4	10.4	52.406	26.8674	27.7457	A0A0A0MSK5;Q5JTV8;H0YD16;J3KN66;Q5JTV8-3;H0YDU3;H0Y4R4;Q5JTV8-2	A0A0A0MSK5;Q5JTV8;H0YD16;J3KN66;Q5JTV8-3	Torsin-1A-interacting protein 1	TOR1AIP1
-0.218162	-0.0869364			13	62.7	34.482	30.6431	31.6677	O14579;M0QXB4;O14579-3;O14579-2;M0R061	O14579;M0QXB4;O14579-3;O14579-2	Coatomer subunit epsilon	COPE
-0.159315	-0.0869516			31	58.1	32.852	35.5917	35.1598	P05141;Q9H0C2	P05141	ADP/ATP translocase 2;ADP/ATP translocase 2, N-terminally processed	SLC25A5
-0.0424717	-0.0871815			43	51.4	106.81	33.1754	33.9425	P49588;P49588-2;H3BPK7	P49588;P49588-2	Alanine--tRNA ligase, cytoplasmic	AARS
0.00662125	-0.08804			15	43.1	44.23	30.8958	32.1888	Q13561;Q13561-3;Q13561-2;F8W1I6;H0YI98;F8VW18;F8VX93;F8VRV7;H0YHL1;F8W0U6	Q13561;Q13561-3;Q13561-2;F8W1I6;H0YI98;F8VW18	Dynactin subunit 2	DCTN2
-0.377313	-0.0881934			1	4.9	25.486	26.3927	24.9977	P08579	P08579	U2 small nuclear ribonucleoprotein B	SNRPB2
0.0646069	-0.0884695			5	6.6	94.404	25.1085	27.1725	Q5VIR6-4;I3L184;Q5VIR6-2;Q5VIR6-3;Q5VIR6;F6VX93	Q5VIR6-4;I3L184;Q5VIR6-2;Q5VIR6-3;Q5VIR6	Vacuolar protein sorting-associated protein 53 homolog	VPS53
0.0433446	-0.0886535			6	18.3	46.291	25.6285	25.8541	Q96IJ6;Q96IJ6-2;A0A087WUI8;A0A0U1RRC2;C9J255;F8WD54;C9JAH0	Q96IJ6;Q96IJ6-2;A0A087WUI8;A0A0U1RRC2	Mannose-1-phosphate guanyltransferase alpha	GMPPA
-0.133844	-0.0886689			8	7.4	134.59	26.4342	25.9928	A0A2R8Y566;Q9P260-2;Q9P260;A0A075B785	A0A2R8Y566;Q9P260-2;Q9P260;A0A075B785	LisH domain and HEAT repeat-containing protein KIAA1468	KIAA1468
0.286645	-0.089206			69	67.8	84.659	36.609	37.4912	P07900;P07900-2;G3V2J8;Q58FG0;Q14568	P07900;P07900-2	Heat shock protein HSP 90-alpha	HSP90AA1
0.0287106	-0.0897586			38	69.3	70.108	35.2806	36.2697	A0A0G2JIW1;P0DMV9;P0DMV8;P0DMV8-2;V9GZ37	A0A0G2JIW1;P0DMV9;P0DMV8;P0DMV8-2;V9GZ37	Heat shock 70 kDa protein 1B;Heat shock 70 kDa protein 1A	HSPA1B;HSPA1A
0.19711	-0.0897739			4	14	38.926	26.814	28.6194	P61962;A0A087WWI6;P61962-2	P61962;A0A087WWI6	DDB1- and CUL4-associated factor 7	DCAF7
-0.262607	-0.0900196			13	40.2	45.786	28.0351	29.5978	Q9Y679;Q9Y679-3	Q9Y679;Q9Y679-3	Ancient ubiquitous protein 1	AUP1
-0.245266	-0.0900503			16	29.2	80.467	30.1643	31.1351	Q71RC2-3;Q71RC2;Q71RC2-4;Q71RC2-5;Q71RC2-6;Q71RC2-2;X6RLN4;Q96J85;Q71RC2-7;Q8TBL5;A0A087WTL9;F8W1I4;F8VY40	Q71RC2-3;Q71RC2;Q71RC2-4;Q71RC2-5;Q71RC2-6;Q71RC2-2;X6RLN4;Q96J85;Q71RC2-7	La-related protein 4	LARP4
0.00877379	-0.0903728			10	8.3	155.98	28.4471	28.167	Q9H2M9	Q9H2M9	Rab3 GTPase-activating protein non-catalytic subunit	RAB3GAP2
-0.359361	-0.0904957			12	27.9	53.055	28.6941	29.1177	Q12933-4;Q12933-3;Q12933;Q12933-2;B1AMX8;B1AMX7;B1AMY1	Q12933-4;Q12933-3;Q12933;Q12933-2	TNF receptor-associated factor 2	TRAF2
-0.537173	-0.0905264			7	26.5	41.522	29.721	29.9539	O00767	O00767	Acyl-CoA desaturase	SCD
-0.35463	-0.0907722			3	27.6	12.516	25.0972	26.8813	E9PRR7;Q14331;E9PLY7	E9PRR7;Q14331;E9PLY7	Protein FRG1	FRG1
0.0136409	-0.0908951			2	6.2	39.47	25.2409	25.955	Q15438-3;Q15438-2;Q15438;A0A0D9SFG6;Q99418-2;O43739-2;Q99418;O43739	Q15438-3;Q15438-2;Q15438;A0A0D9SFG6;Q99418-2;O43739-2;Q99418;O43739	Cytohesin-1;Cytohesin-2;Cytohesin-3	CYTH1;CYTH2;CYTH3
-0.171531	-0.0909412			16	44.6	40.532	31.8711	32.3782	P08754	P08754	Guanine nucleotide-binding protein G(k) subunit alpha	GNAI3
-0.486085	-0.0910641			12	17.5	86.082	27.8119	29.7905	Q96II8;Q96II8-2;Q96II8-3;Q96II8-4;E9PD99;F8WFB5;H7C1G3;H7C0J8	Q96II8;Q96II8-2;Q96II8-3;Q96II8-4;E9PD99	Leucine-rich repeat and calponin homology domain-containing protein 3	LRCH3
-0.226797	-0.0912332			8	36.5	36.567	28.2691	28.9361	Q96IZ0;H0YHP5;H0YI16;A0A0B4J260;F8W1M8	Q96IZ0	PRKC apoptosis WT1 regulator protein	PAWR
-0.211448	-0.0913408			26	62.5	29.032	31.9101	30.8583	P06753-2;A0A087WWU8;P06753-3;P06753-5;P06753-6;P06753-4;D6R904;A0A494C0G0;Q5VU61	P06753-2;A0A087WWU8;P06753-3;P06753-5;P06753-6;P06753-4	Tropomyosin alpha-3 chain	TPM3
0.0869197	-0.0914791			13	19.1	80.529	30.2609	30.0846	P46977;P46977-2;H0YET6;A0A0C4DH80;E9PN73;E9PI32	P46977;P46977-2	Dolichyl-diphosphooligosaccharide--protein glycosyltransferase subunit STT3A	STT3A
-0.00962592	-0.0917558			7	17.9	51.976	27.9611	28.8714	Q9Y512	Q9Y512	Sorting and assembly machinery component 50 homolog	SAMM50
-0.00728955	-0.0921556			19	66.7	36.112	30.9278	31.5946	P05198;H0YJS4;G3V4T5	P05198;H0YJS4;G3V4T5	Eukaryotic translation initiation factor 2 subunit 1	EIF2S1
-0.316312	-0.0926017			35	35.5	105.64	31.4196	32.635	O14974-5;O14974;O14974-4;O14974-3;O14974-2;F8VZN8;H0YHI8;H0YIS4;A0A3B3ISH4;H0YIS3;H0YIM2;A0A0U1RQZ1;H0YHL8;F8VW28;H0YIL7;E1CKY7;O60237-4;O60237;O60237-6	O14974-5;O14974;O14974-4;O14974-3;O14974-2;F8VZN8;H0YHI8	Protein phosphatase 1 regulatory subunit 12A	PPP1R12A
-0.132594	-0.0927863			9	30.4	43.159	29.0705	29.8337	Q9P035;H3BS72;H3BPZ1;Q9P035-2;H3BRL8;H3BMZ1	Q9P035;H3BS72;H3BPZ1;Q9P035-2	Very-long-chain (3R)-3-hydroxyacyl-CoA dehydratase 3	HACD3
0.068602	-0.093017			4	3.6	168.9	25.4764	26.1904	Q7Z3T8;Q7Z3T8-3	Q7Z3T8;Q7Z3T8-3	Zinc finger FYVE domain-containing protein 16	ZFYVE16
0.130404	-0.093171			5	30.7	18.804	29.2664	27.4304	U3KQK0;Q99880;Q99879;Q99877;Q93079;Q5QNW6;P62807;P58876;P57053;O60814;Q5QNW6-2;Q16778;P33778;P23527;P06899;Q8N257;Q96A08;A0A2R8Y619	U3KQK0;Q99880;Q99879;Q99877;Q93079;Q5QNW6;P62807;P58876;P57053;O60814;Q5QNW6-2;Q16778;P33778;P23527;P06899;Q8N257;Q96A08	Histone H2B;Histone H2B type 1-L;Histone H2B type 1-M;Histone H2B type 1-N;Histone H2B type 1-H;Histone H2B type 2-F;Histone H2B type 1-C/E/F/G/I;Histone H2B type 1-D;Histone H2B type F-S;Histone H2B type 1-K;Histone H2B type 2-E;Histone H2B type 1-B;Histone H2B type 1-O;Histone H2B type 1-J;Histone H2B type 3-B;Histone H2B type 1-A	HIST1H2BN;HIST1H2BL;HIST1H2BM;HIST1H2BH;HIST2H2BF;HIST1H2BC;HIST1H2BD;H2BFS;HIST1H2BK;HIST2H2BE;HIST1H2BB;HIST1H2BO;HIST1H2BJ;HIST3H2BB;HIST1H2BA
-0.146004	-0.0932479			28	61.7	55.804	33.672	34.7098	P12268;H0Y4R1;E7ETK5	P12268;H0Y4R1	Inosine-5-monophosphate dehydrogenase 2	IMPDH2
-0.237507	-0.0933403			120	55.8	274.61	33.596	34.1984	Q01082;A0A087WUZ3;Q01082-3;Q01082-2;F8W6C1	Q01082;A0A087WUZ3;Q01082-3;Q01082-2	Spectrin beta chain, non-erythrocytic 1	SPTBN1
-0.189977	-0.0934172			8	32.9	33.431	26.4208	28.7726	A0A075B6F9;Q9Y314;M0R3B2;M0R1K2;M0QX85;M0R1T7;A0A075B797	A0A075B6F9;Q9Y314;M0R3B2;M0R1K2	Nitric oxide synthase-interacting protein	NOSIP
-0.0885001	-0.0934172			50	42.1	141.36	32.1156	32.5853	A0A0G2JH68;O60610;A0A140T8Z0;O60610-2;O60610-3;H9KV28;A0A2R8Y5N1;B4E2I7;A0A2R8YEF8;H7C2W8	A0A0G2JH68;O60610;A0A140T8Z0;O60610-2;O60610-3;H9KV28;A0A2R8Y5N1	Protein diaphanous homolog 1	DIAPH1
0.00273846	-0.093525			8	18	79.443	27.3806	28.3405	Q8NBF2;Q8NBF2-2	Q8NBF2;Q8NBF2-2	NHL repeat-containing protein 2	NHLRC2
-0.33856	-0.0935865			5	6.3	92.407	27.1062	27.3937	H7BXH2;E9PKF6;Q5H9R7-3;Q5H9R7-4;Q5H9R7-6;Q5H9R7-2;Q5H9R7;Q5H9R7-5;E9PQP7;E9PK08;H0YDW1;E9PNN8;H0YEN2	H7BXH2;E9PKF6;Q5H9R7-3;Q5H9R7-4;Q5H9R7-6;Q5H9R7-2;Q5H9R7;Q5H9R7-5;E9PQP7;E9PK08	Serine/threonine-protein phosphatase 6 regulatory subunit 3	PPP6R3
0.0462816	-0.0936789			16	27.2	81.889	29.5724	30.9837	P07384;E9PL37;E9PRM1;E9PLX0;E9PJJ3;E9PLC9;E9PMC6;E9PJA6;E9PSA6;E9PQB3;E9PIA9	P07384	Calpain-1 catalytic subunit	CAPN1
-0.367843	-0.0937251			3	9	44.786	24.5628	24.3098	Q9BT25-3;Q9BT25;Q9BT25-2;M0R1H1;M0R3B3	Q9BT25-3;Q9BT25;Q9BT25-2	HAUS augmin-like complex subunit 8	HAUS8
-0.014689	-0.0940793			8	16.1	79.322	27.9379	28.5348	Q5SY16	Q5SY16	Polynucleotide 5-hydroxyl-kinase NOL9	NOL9
0.195852	-0.0942486			38	62.7	61.054	33.9344	34.4769	P10809;E7EXB4;E7ESH4;P10809-2;C9JL25;C9JL19;C9JCQ4;C9J0S9	P10809	60 kDa heat shock protein, mitochondrial	HSPD1
-0.03851	-0.0942948			20	48.8	60.586	30.8967	32.25	P0DN79;P35520;P35520-2;C9JMA6;H7C2H4;H7C1W6;H7C2W0	P0DN79;P35520;P35520-2	Cystathionine beta-synthase	CBS
-0.212568	-0.0946183			30	73.8	46.53	34.83	35.2594	P00966;Q5T6L6;Q5T6L5	P00966;Q5T6L6	Argininosuccinate synthase	ASS1
-0.229535	-0.0950343			11	21.9	72.832	29.2046	29.5256	Q8N0X7	Q8N0X7	Spartin	SPG20
0.656817	-0.0950497			3	26.7	15.197	29.3202	28.5818	E7ETK0;A0A2R8Y849;A0A2R8YD14;P62847-2;P62847-3;P62847;P62847-4;A0A2R8Y8A0	E7ETK0;A0A2R8Y849;A0A2R8YD14;P62847-2;P62847-3;P62847;P62847-4;A0A2R8Y8A0	40S ribosomal protein S24	RPS24
-0.19712	-0.0953579			8	28.4	47.436	26.9736	28.1012	Q96S66-3;Q96S66-2;Q96S66;Q96S66-4;Q5T1P5	Q96S66-3;Q96S66-2;Q96S66;Q96S66-4	Chloride channel CLIC-like protein 1	CLCC1
0.200002	-0.0956354			15	76.5	18.502	34.535	33.6072	P23528;G3V1A4;E9PP50;E9PK25;E9PQB7;E9PLJ3;E9PS23;Q9Y281-3;Q9Y281	P23528;G3V1A4;E9PP50;E9PK25;E9PQB7;E9PLJ3;E9PS23	Cofilin-1	CFL1
-0.30818	-0.0959129			7	16	55.065	27.0743	27.4648	C9J5N1;Q9BTE6;Q9BTE6-2;Q9BTE6-3;K7EQ85;L7N2F4;K7N799;H7C054	C9J5N1;Q9BTE6;Q9BTE6-2;Q9BTE6-3	Alanyl-tRNA editing protein Aarsd1	PTGES3L-AARSD1;AARSD1
0.0690147	-0.0959746			11	70.3	18.506	30.8676	30.3088	P60981;P60981-2;F6RFD5	P60981;P60981-2;F6RFD5	Destrin	DSTN
-0.0823773	-0.0961596			2	10.9	20.745	27.7706	25.812	Q9Y3L5;F6U784;A0A087X2C3;P61225;P10114	Q9Y3L5;F6U784;A0A087X2C3;P61225;P10114	Ras-related protein Rap-2c;Ras-related protein Rap-2b;Ras-related protein Rap-2a	RAP2C;RAP2A;RAP2B
0.123799	-0.0971315			7	20.4	34.519	28.6217	28.5616	Q99961-3;Q99961;Q99961-2;M0QYE0;M0R0I3;M0R2K6	Q99961-3;Q99961;Q99961-2	Endophilin-A2	SH3GL1
-0.230651	-0.0973784			30	57.3	72.683	32.3069	33.5719	O14744;O14744-5;O14744-2;O14744-3;O14744-4;G3V580;H0YJX6;G3V5L5;G3V2L6;G3V2X6;C9JSX3;H0YJ77;H7BZ44;H0YJD3;G3V5T6;G3V507;G3V2F5;H0YJY6	O14744;O14744-5;O14744-2;O14744-3;O14744-4	Protein arginine N-methyltransferase 5;Protein arginine N-methyltransferase 5, N-terminally processed	PRMT5
0.693855	-0.0978878			8	23.6	36.566	26.4695	28.9563	Q7L523;Q5VZM2-2;Q5VZM0;Q5VZM2	Q7L523;Q5VZM2-2;Q5VZM0;Q5VZM2	Ras-related GTP-binding protein A;Ras-related GTP-binding protein B	RRAGA;RRAGB
0.229834	-0.0980114			11	59.1	31.355	26.2552	29.4042	K7ER96;O43396;K7EML9;K7EME7;K7EPB7	K7ER96;O43396	Thioredoxin-like protein 1	TXNL1
-0.234533	-0.0980731			14	73.4	32.668	30.349	31.0398	P46926;D6R9P4;D6RFF8;D6RAY7;P46926-2;D6RB13;D6R917;Q8TDQ7-3;Q8TDQ7;Q8TDQ7-2;V9GYK3;Q8TDQ7-4;Q8TDQ7-5;D6RFK5;V9GYW0	P46926;D6R9P4;D6RFF8;D6RAY7;P46926-2;D6RB13	Glucosamine-6-phosphate isomerase 1;Glucosamine-6-phosphate isomerase	GNPDA1
0.0831112	-0.0984283			12	59.6	27.764	31.9123	31.3402	P27348;E9PG15	P27348;E9PG15	14-3-3 protein theta	YWHAQ
-0.287624	-0.0984901			11	36.2	44.508	28.6181	29.7348	Q8NEZ5;H3BTH6;Q8NEZ5-3;H3BTR7;H3BRE0;H3BVA4;H3BUC1;Q8NEZ5-2	Q8NEZ5;H3BTH6;Q8NEZ5-3	F-box only protein 22	FBXO22
0.325041	-0.0988454			36	49.7	84.87	33.8438	34.889	P02786;G3V0E5;H7C3V5;F8WBE5;Q9UP52-2;Q9UP52-3;Q9UP52	P02786;G3V0E5	Transferrin receptor protein 1;Transferrin receptor protein 1, serum form	TFRC
-0.0978878	-0.0990772			14	24.4	83.27	28.8935	30.3647	A0A5F9ZA98;O75027;O75027-2;A0A590UJS8;A0A087WW65;O75027-3;B4DGL8;A0A2R8Y473;E9PJR8;A0A2R8YF35;E9PNQ5;A0A2R8Y3N2	A0A5F9ZA98;O75027;O75027-2;A0A590UJS8;A0A087WW65;O75027-3;B4DGL8;A0A2R8Y473	ATP-binding cassette sub-family B member 7, mitochondrial	ABCB7
0.17479	-0.0992471			2	2.6	193.63	27.5213	28.009	A0A0A0MRJ0;Q5VT25-3;Q5VT25-4;Q5VT25-5;Q5VT25;Q5VT25-2;Q5VT25-6;A0A0A0MRJ1;H0Y5V1;H0Y6V3;H0Y7V8	A0A0A0MRJ0;Q5VT25-3;Q5VT25-4;Q5VT25-5;Q5VT25;Q5VT25-2;Q5VT25-6;A0A0A0MRJ1;H0Y5V1;H0Y6V3;H0Y7V8	Non-specific serine/threonine protein kinase;Serine/threonine-protein kinase MRCK alpha	CDC42BPA
-0.273954	-0.0995563			4	23.4	24.706	27.0437	28.4461	I3L0U2;Q9Y6M0-3;Q9Y6M0-2;Q9Y6M0;I3L3C7	I3L0U2;Q9Y6M0-3;Q9Y6M0-2;Q9Y6M0;I3L3C7	Testisin	PRSS21
0.0999011	-0.0997263			19	85.3	29.804	33.424	31.6475	P35232;C9JW96;C9JZ20;E7ESE2;E9PCW0;P35232-2;D6RBK0	P35232;C9JW96;C9JZ20;E7ESE2;E9PCW0	Prohibitin	PHB
0.400647	-0.0997418			14	50.3	38.91	30.9995	30.5972	B4DY09;Q12905;X6R6Z1;A0A0A0MRL0	B4DY09;Q12905	Interleukin enhancer-binding factor 2	ILF2
-0.385676	-0.100113			8	10.6	104.07	29.3914	29.5331	Q96KP1	Q96KP1	Exocyst complex component 2	EXOC2
-0.326715	-0.100206			23	32	76.861	32.9114	34.3332	Q14444-2;Q14444;G3V153;E9PLA9	Q14444-2;Q14444;G3V153;E9PLA9	Caprin-1	CAPRIN1
-0.0360229	-0.100252			11	5.7	236.83	27.7993	25.9327	P42356;P42356-2;A4QPH2-2;A4QPH2-4;A4QPH2;A8MTF1;Q8N8J0	P42356	Phosphatidylinositol 4-kinase alpha	PI4KA
0.0581087	-0.100283			14	35.9	57.196	29.1229	30.8409	Q9NVH1-3;Q9NVH1;Q9NVH1-2;B1AK20;Q5TH61	Q9NVH1-3;Q9NVH1;Q9NVH1-2	DnaJ homolog subfamily C member 11	DNAJC11
0.200755	-0.100685			10	20.5	71.996	27.8283	28.8954	Q99543;Q99543-2;F2Z3H0;F2Z3N9;C9IZ83;H7C3L7	Q99543;Q99543-2	DnaJ homolog subfamily C member 2;DnaJ homolog subfamily C member 2, N-terminally processed	DNAJC2
-0.109935	-0.10084			26	25.4	134.28	30.6663	31.0233	P00533;E9PFD7;Q504U8;P00533-4;P00533-3;A0A1W2PRR9;P00533-2;C9JYS6;J3KTI5;H3BLT0;A0A0A0MSE1;P04626-6;Q15303-4;Q15303-3;Q15303-2;Q15303	P00533;E9PFD7;Q504U8;P00533-4;P00533-3	Epidermal growth factor receptor;Receptor protein-tyrosine kinase	EGFR
-0.12279	-0.100995			22	24.2	134.59	31.0799	32.0937	O94875-11;O94875-9;O94875-12;O94875-8;O94875-2;O94875-4;O94875;O94875-3;O94875-10;O94875-7;H7BXR3;O94875-5;H7BZK1;H7C1R7;H7BZX1;O94875-6;C9J9D3;C9JZ60;C9J372;C9J4Z9;C9JN77;C9JG84;C9JWC3;A0A3B3ITL8;C9JI79;C9IZT7;C9JBB0;C9JEA9;C9JDX2;C9JM25;C9J620;C9J348;C9JFS9;C9JC90;C9J3W4;C9JL62;C9IZ89	O94875-11;O94875-9;O94875-12;O94875-8;O94875-2;O94875-4;O94875;O94875-3;O94875-10;O94875-7;H7BXR3;O94875-5	Sorbin and SH3 domain-containing protein 2	SORBS2
-0.0450592	-0.10101			6	18.2	46.862	24.7667	28.3023	Q9UKX7-2;Q9UKX7;B0QY21	Q9UKX7-2;Q9UKX7	Nuclear pore complex protein Nup50	NUP50
0.0832474	-0.101381			10	25.1	57.107	27.2133	29.2615	Q9H6T3-3;Q9H6T3-2;Q9H6T3	Q9H6T3-3;Q9H6T3-2;Q9H6T3	RNA polymerase II-associated protein 3	RPAP3
0.244278	-0.101598			46	61.4	83.434	33.5591	34.836	P26639;P26639-2;D6R9F8;D6RCA5;D6RDJ6;A2RTX5-2;A2RTX5;D6RBR8;B7ZLP8;D6RJ97;D6RHV7;D6RCS6	P26639;P26639-2	Threonine--tRNA ligase, cytoplasmic	TARS
0.23952	-0.101861			15	13.1	144.2	27.3167	28.5827	O15439-2;O15439;O15439-3;A0A2R8YDC1;A0A2R8Y6V8;O15439-4	O15439-2;O15439;O15439-3;A0A2R8YDC1;A0A2R8Y6V8;O15439-4	Multidrug resistance-associated protein 4	ABCC4
-0.114441	-0.101939			21	44.1	53.248	31.1266	32.2349	Q9ULV4;Q9ULV4-2;Q9ULV4-3;B4E3S0;H0YHL7;F8W1H8;F8VUX3;F8VSA4;F8VRE9;F8VTT6;F8VVB7;F8VV53;J3QLV6;J3KSS5;Q6QEF8-4;Q6QEF8-3;Q6QEF8-2;Q6QEF8-5;Q6QEF8	Q9ULV4;Q9ULV4-2;Q9ULV4-3;B4E3S0;H0YHL7	Coronin-1C;Coronin	CORO1C
-0.0575568	-0.102109			17	39.4	61.312	30.6031	31.5354	Q5T5C7;P49591	Q5T5C7;P49591	Serine--tRNA ligase, cytoplasmic	SARS
-0.0656118	-0.102388			49	44.8	135.65	32.2978	32.8379	O95347;O95347-2;Q5T821;A0A0C4DGE5	O95347;O95347-2	Structural maintenance of chromosomes protein 2	SMC2
-0.100948	-0.102558			45	37.5	149.61	31.2876	32.4317	Q86UP2-2;Q86UP2-4;Q86UP2;Q86UP2-3;G3V4Y7;B7Z6P3;H0YJZ8;G3V5P0;G3V5G2;H0YJP2;H0YJV5	Q86UP2-2;Q86UP2-4;Q86UP2;Q86UP2-3	Kinectin	KTN1
-0.201958	-0.102574			10	35.7	37.893	28.4352	29.8201	O96008;O96008-2;K7EKG4;K7EJ57	O96008;O96008-2;K7EKG4	Mitochondrial import receptor subunit TOM40 homolog	TOMM40
0.0415233	-0.102636			4	7.9	65.459	26.8246	27.0877	O94925-3;O94925;O94925-2;H7BZD1;C9JIJ6;B8ZZA8	O94925-3;O94925;O94925-2	Glutaminase kidney isoform, mitochondrial	GLS
0.0439044	-0.102837			17	29.4	84.333	29.3321	30.0666	A0A590UJ21;A0A0C4DGX4;Q13616;A0A590UJ50;A0A590UK34;A0A590UJR3;A0A590UJ56;A0A590UJC4;A0A590UJA0;A0A590UJM8;A0A590UJ97	A0A590UJ21;A0A0C4DGX4;Q13616;A0A590UJ50;A0A590UK34;A0A590UJR3;A0A590UJ56;A0A590UJC4	Cullin-1	CUL1
0.066537	-0.103085			62	53.1	140.96	34.3325	35.0428	Q08211;Q08211-2	Q08211	ATP-dependent RNA helicase A	DHX9
-0.127431	-0.103286			12	7.5	199.26	29.9061	32.0782	O60333-2;A0A087WWA3;Q4R9M9;O60333;O60333-4;A0A0U1RQL3;O60333-3;A0A3F2YNW9;A0A3B3IUA1;A0A3B3IU40;A0A3B3IT28;A0A3B3ITE5;A0A3B3ITF7;A0A3B3ITW6;Q12756;Q12756-3;Q12756-2;H7C0K6;H7C3Y8;A0A3B3ITK3	O60333-2;A0A087WWA3;Q4R9M9;O60333;O60333-4	Kinesin-like protein KIF1B;Kinesin-like protein	KIF1B;KIF1Bbeta
-0.0441665	-0.103612			2	3	75.968	24.5298	26.1186	A0A0C4DG07;O60934;A0A087X1V5	A0A0C4DG07;O60934;A0A087X1V5	Nibrin	NBN
-0.103193	-0.103627			20	43.6	63.944	30.0226	31.4025	Q96HC4;Q96HC4-4;Q96HC4-7;Q96HC4-6;H0Y8Y3;A0A0A0MSP3;Q96HC4-3;Q96HC4-2;H0YBI4;A0A0D9SFR4;H0Y929;D6RAA1;A0A0D9SFW3;D6RGG6;Q96HC4-5	Q96HC4;Q96HC4-4;Q96HC4-7;Q96HC4-6;H0Y8Y3	PDZ and LIM domain protein 5	PDLIM5
-0.083233	-0.103705			14	48.7	29.717	30.9394	32.0449	Q14847;Q14847-2;C9J9W2;Q14847-3;F6S2S5;K7ESD6;J3KSN1;O76041-2	Q14847;Q14847-2;C9J9W2;Q14847-3	LIM and SH3 domain protein 1	LASP1
-0.467474	-0.103968			1	14.8	40.434	26.3607	27.2505	P22612	P22612	cAMP-dependent protein kinase catalytic subunit gamma	PRKACG
-0.0277338	-0.10448			10	30.2	45.935	28.5792	28.9977	E9PF19;Q9Y4P3;Q96E41;A0A087WXC6;F8WCR3;F8WDI9	E9PF19;Q9Y4P3;Q96E41	Transducin beta-like protein 2	TBL2
-0.0968538	-0.104728			22	49.8	49.184	31.5764	32.2432	P62191;P62191-2;G3V4X1	P62191;P62191-2	26S protease regulatory subunit 4	PSMC1
-0.087626	-0.104884			27	6.6	527.22	27.0002	28.8787	O95714;A0A0J9YVP0;A0A3B3IRP6;A0A0J9YXQ8;Q9BVR0;H3BRG9;H3BUQ1;A0A0G2JPS8	O95714;A0A0J9YVP0	E3 ubiquitin-protein ligase HERC2	HERC2
0.277985	-0.106032			4	11.2	47.355	26.4039	27.43	O75955;A0A140T9R1;O75955-2;A2AB13;A0A140T9W4;A2AB11;A0A0G2JJQ6;A0A140T9X0;A2AB12;A2AB09;A2AB10;A0A140T907;A0A140T974;A0A140T9B1;A0A140T957;A0A140T910;A0A140T9C3;A0A140T959	O75955;A0A140T9R1;O75955-2;A2AB13;A0A140T9W4;A2AB11;A0A0G2JJQ6;A0A140T9X0;A2AB12;A2AB09;A2AB10	Flotillin-1	FLOT1
-0.107384	-0.106234			9	25.7	47.752	29.9491	30.4776	Q6YP21-3;Q6YP21;A0A0A0MRN7;Q6YP21-2	Q6YP21-3;Q6YP21;A0A0A0MRN7	Kynurenine--oxoglutarate transaminase 3	CCBL2
0.257252	-0.106731			10	13.7	92.721	27.7898	29.5792	G3XAM7;P35221;P35221-2;P35221-3;E5RIB1;E5RG03;E5RFM3;E5RJL0;E5RIE0;E5RHV7;E5RGY6;E5RJ41;E5RJZ2;E5RIT8;A0A087WZL6;E5RGU3;E5RHJ5;E5RFG3;E5RFK9;E5RFM5;E5RJP7;E5RGD2;H0YBB8;E5RGY7;B9A010;A0A0A0MTJ6;A0A0A0MRI5;P26232-4;P26232-6	G3XAM7;P35221;P35221-2;P35221-3	Catenin alpha-1	CTNNA1
0.0535284	-0.106964			19	52.1	47.463	30.9299	30.6945	O00231;O00231-2;J3QRY4;J3QS13	O00231;O00231-2	26S proteasome non-ATPase regulatory subunit 11	PSMD11
-0.3002	-0.10729			6	3.7	271.69	25.256	25.9586	Q5UIP0-2;Q5UIP0;H7BZN3	Q5UIP0-2;Q5UIP0	Telomere-associated protein RIF1	RIF1
-0.258166	-0.107306			14	38.8	42.945	28.8487	30.4749	Q9UNM6;Q9UNM6-2;J3KNQ3;A0A087WUL9;E9PL38;H0YD73;E9PPD2;E9PQG3;F8W8J6	Q9UNM6;Q9UNM6-2;J3KNQ3;A0A087WUL9;E9PL38;H0YD73	26S proteasome non-ATPase regulatory subunit 13	PSMD13
0.123401	-0.107399			18	32.8	81.673	29.7375	31.977	C9JIF9;P13798;H7C393;H7C1U0;C9JLK2;H0YFE5;F8WEH5	C9JIF9;P13798;H7C393;H7C1U0	Acylamino-acid-releasing enzyme	APEH
-0.141557	-0.107524			42	57.4	87.679	32.2947	33.2345	Q13619;A0A0A0MR50;Q13619-2;A0A087WWN2	Q13619;A0A0A0MR50;Q13619-2	Cullin-4A	CUL4A
-0.242396	-0.107741			11	64.2	20.567	31.9822	32.246	P21291;E9PS42;E9PND2;E9PP21	P21291;E9PS42;E9PND2;E9PP21	Cysteine and glycine-rich protein 1	CSRP1
0.545672	-0.107757			11	31.5	46.937	29.3054	28.3848	J3KQ32;Q9NTK5;Q9NTK5-2;Q9NTK5-3;C9JTK6;C9JCJ9	J3KQ32;Q9NTK5;Q9NTK5-2;Q9NTK5-3	Obg-like ATPase 1	OLA1
-0.0275867	-0.10813			10	21.6	61.691	28.459	28.5785	A0A494C0R4;A0A494C0A8;A0A494C1M6;A0A494C0X2;A0A494C167;A0A494C148;A0A494C045;Q9UHD2;A0A494C079;A0A494C1I2;F5GZI4;F5H206;F5H1A3;A0A075B7B4;Q14164-2;Q14164	A0A494C0R4;A0A494C0A8;A0A494C1M6;A0A494C0X2;A0A494C167;A0A494C148;A0A494C045;Q9UHD2;A0A494C079	Serine/threonine-protein kinase TBK1	TBK1
-0.654445	-0.108192			6	11.2	64.84	26.8961	28.325	O14545;F8VNX8;F8VVF3;O14545-2;S4R2Z9	O14545;F8VNX8;F8VVF3;O14545-2	TRAF-type zinc finger domain-containing protein 1	TRAFD1
-0.0407046	-0.108192			3	38.5	42.051	32.7142	33.3659	P68133;P68032;P63267;P62736;A6NL76;F8WB63;B8ZZJ2;C9JFL5;F6UVQ4;F6QUT6	P68133;P68032;P63267;P62736;A6NL76	Actin, alpha skeletal muscle;Actin, alpha cardiac muscle 1;Actin, gamma-enteric smooth muscle;Actin, aortic smooth muscle	ACTA1;ACTC1;ACTG2;ACTA2
-0.197964	-0.108301			7	11.9	56.213	25.632	27.2019	Q9BZI7-2;Q9BZI7;A0A087WYC8;A0A1B0GVA2	Q9BZI7-2;Q9BZI7	Regulator of nonsense transcripts 3B	UPF3B
-1.37176	-0.108488	+		3	15.5	45.57	25.0067	26.7374	Q8WXF1-2;Q8WXF1;X6RDA4	Q8WXF1-2;Q8WXF1;X6RDA4	Paraspeckle component 1	PSPC1
0.0643311	-0.108596			29	64.7	57.136	32.637	33.5516	P14868;P14868-2;C9J7S3;C9JLC1;H7BZ35;H7C278;C9JQM9	P14868;P14868-2	Aspartate--tRNA ligase, cytoplasmic	DARS
-0.0930324	-0.108845			24	49.1	63.541	31.2261	32.3523	P46060;H0Y4Q3;B0QYT5;B0QYT4;B0QYT6	P46060	Ran GTPase-activating protein 1	RANGAP1
-0.125699	-0.10939			24	20.5	153.94	28.7771	30.1661	P49790;P49790-3;P49790-2	P49790;P49790-3;P49790-2	Nuclear pore complex protein Nup153	NUP153
-0.416982	-0.109763			12	20.1	80.551	27.5863	29.9776	Q92615;H0Y4V9;H0Y641;A0A087X183;X6RCG6;V9GYI5;B5MCU2	Q92615	La-related protein 4B	LARP4B
0.209516	-0.109779			4	8.9	54.554	25.2158	27.457	O60443;O60443-3;C9JSR4;O60443-2;H7BZJ0;H7C147	O60443;O60443-3;C9JSR4;O60443-2	Non-syndromic hearing impairment protein 5	DFNA5
-0.200448	-0.110231			2	22.4	11.523	24.911	25.41	A0A087WY28;Q96CV9-3;Q96CV9-2;Q96CV9	A0A087WY28;Q96CV9-3;Q96CV9-2;Q96CV9	Optineurin	OPTN
-0.227861	-0.110667			20	31.5	69.81	30.1761	31.5612	P08240;P08240-2	P08240;P08240-2	Signal recognition particle receptor subunit alpha	SRPR
-0.352639	-0.110667			16	33	63.459	30.0372	31.8579	Q86X55-1;Q86X55;Q86X55-2;K7EQA8;K7EPK1;K7EK20;K7EQB9;K7EIQ8	Q86X55-1;Q86X55;Q86X55-2;K7EQA8	Histone-arginine methyltransferase CARM1	CARM1
0.00317045	-0.1109			3	5.7	72.453	26.4566	28.2142	O00178;F5H257;F5H716	O00178	GTP-binding protein 1	GTPBP1
-0.103038	-0.110916			6	23.1	38.983	27.3623	28.1228	Q9GZT8-2;Q9GZT8;E7EXA3;Q6X734;Q9GZT8-3;C9JN42;B8ZZI0	Q9GZT8-2;Q9GZT8;E7EXA3;Q6X734;Q9GZT8-3	NIF3-like protein 1	NIF3L1
-0.19192	-0.111165			26	51	58.735	32.4147	33.3817	O60506-4;O60506-3;O60506-2;O60506;B7Z645;O60506-5;H0YAA0	O60506-4;O60506-3;O60506-2;O60506;B7Z645;O60506-5	Heterogeneous nuclear ribonucleoprotein Q	SYNCRIP
-0.288734	-0.111633			3	3.5	95.043	25.0693	27.4114	Q96P47;Q96P47-2;Q96P47-4;C9J975;E7ESL9;Q96P47-3;Q96P47-6;Q96P47-5;H7C5G0;H7C4U6;H7C4F1;A0A087X044;H0Y873;A0A087X1U1;F5GXM9;E7EUN2;Q9UPQ3-3;Q9UPQ3-2;Q9UPQ3	Q96P47;Q96P47-2;Q96P47-4;C9J975;E7ESL9;Q96P47-3;Q96P47-6;Q96P47-5	Arf-GAP with GTPase, ANK repeat and PH domain-containing protein 3	AGAP3
-0.00843551	-0.112007			13	24.6	69.799	29.8253	30.0669	Q9BW27-3;Q9BW27;J3KT10;J3QL54;Q9BW27-2;J3QLD4;J3KSH3;J3KRC0;F5H0W7;J3QLH0;J3QLV0;J3KS87;J3KTC7	Q9BW27-3;Q9BW27;J3KT10;J3QL54;Q9BW27-2	Nuclear pore complex protein Nup85	NUP85
-0.0624296	-0.112163			36	91.2	39.42	34.4142	35.1674	P04075;P04075-2;J3KPS3;H3BQN4;H3BPS8;H3BUH7;H3BR04;H3BMQ8;H3BU78;H3BR68;A0A087WXX2;A0A3B3IS80;P05062	P04075;P04075-2;J3KPS3;H3BQN4;H3BPS8;H3BUH7;H3BR04	Fructose-bisphosphate aldolase A;Fructose-bisphosphate aldolase	ALDOA
-0.0698304	-0.112241			21	24.4	107.89	30.6627	31.3987	O60763;O60763-2;REV__R4GMN2;REV__Q5VZ89-5;REV__Q5VZ89-3;REV__Q5VZ89;REV__Q5VZ89-7	O60763;O60763-2	General vesicular transport factor p115	USO1
-0.135871	-0.112428			10	11.7	117.8	28.5609	28.4864	P42285	P42285	Superkiller viralicidic activity 2-like 2	SKIV2L2
-0.0151409	-0.112771			12	27	68.119	28.7283	29.405	Q8TAT6;Q8TAT6-2;A0A0D9SFI9;I3L4U9;I3L283;I3L281;I3L3I1	Q8TAT6;Q8TAT6-2	Nuclear protein localization protein 4 homolog	NPLOC4
0.309176	-0.112958			10	21	61.927	26.8377	29.2363	A0A024R571;Q9H4M9;C9JC03;C9J2Z4;C9JDQ8;C9JIJ3;C9IZH1;Q9NZN3-2	A0A024R571;Q9H4M9;C9JC03;C9J2Z4;C9JDQ8	EH domain-containing protein 1	EHD1
0.0385766	-0.113005			10	52.3	26.411	31.2748	29.386	P28066;P28066-2	P28066;P28066-2	Proteasome subunit alpha type-5	PSMA5
0.42374	-0.113926			24	32.9	102.99	30.6486	31.721	E9PLK3;P55786;P55786-2;A6NEC2;H0YDG0;E9PP11;A6NEC2-2;H0YCQ5;E9PJY4;E9PJ74;E9PPD4;A6NEC2-3;E9PI82;E9PRQ5	E9PLK3;P55786;P55786-2	Puromycin-sensitive aminopeptidase	NPEPPS
-0.0244285	-0.114472			29	58.7	51.156	32.5934	33.3787	Q9Y230;Q9Y230-2;M0R0Y3;X6R2L4;M0QXI6;M0R0Z0;M0QXZ7;A0A1W2PS48	Q9Y230;Q9Y230-2;M0R0Y3	RuvB-like 2	RUVBL2
-0.0567163	-0.114629			7	33	33.62	27.7899	29.1695	A6NDU8;A0A0C4DGW6	A6NDU8;A0A0C4DGW6	UPF0600 protein C5orf51	C5orf51
-0.0560262	-0.115004			15	79.4	22.391	33.3392	33.4874	P37802;P37802-2;X6RJP6;C9J5W6;Q9UI15	P37802;P37802-2;X6RJP6	Transgelin-2	TAGLN2
-0.207078	-0.115113			4	16.2	33.112	26.9114	28.1583	Q99598;Q5VVQ1;C4P0D6;C4P0D8;C4P0D4;Q9NRI2	Q99598;Q5VVQ1;C4P0D6;C4P0D8;C4P0D4	Translin-associated protein X	TSNAX;DISC1
0.49416	-0.11541			7	19.3	53.454	28.8338	29.2462	P34897-3;P34897-2;P34897;H0YIZ0;G3V2Y4;G3V5L0;G3V540;G3V4W5;G3V2D2;G3V241;G3V3Y8;G3V4T0;G3V4X0;G3V2W0;G3V2E4	P34897-3;P34897-2;P34897;H0YIZ0;G3V2Y4	Serine hydroxymethyltransferase, mitochondrial;Serine hydroxymethyltransferase	SHMT2
1.47933	-0.115973	+		5	58.4	10.366	31.7069	30.8441	P63167;Q96FJ2;F8VXL2;F8VRV5;F8VXI7	P63167;Q96FJ2	Dynein light chain 1, cytoplasmic;Dynein light chain 2, cytoplasmic	DYNLL1;DYNLL2
-0.233787	-0.116004			1	28.9	42.006	26.0977	26.745	Q9H074-3;D6RJF2;D6RJ02;D6RD97	Q9H074-3	Polyadenylate-binding protein-interacting protein 1	PAIP1
-0.237745	-0.116692			7	15.3	48.602	26.7641	27.4062	Q8WU90;F8WB26;H7C466;F8WF67;Q8WU90-2	Q8WU90	Zinc finger CCCH domain-containing protein 15	ZC3H15
-0.2803	-0.116927			30	38.4	119.52	33.1349	33.7293	O95373;E9PLB2;E9PLJ0	O95373	Importin-7	IPO7
-0.0272926	-0.117021			7	27.1	33.526	27.2873	28.9197	Q99614;H0YB37	Q99614;H0YB37	Tetratricopeptide repeat protein 1	TTC1
-0.18968	-0.117318			8	21.9	35.511	26.1303	28.0039	Q9HC21;Q9HC21-2;J3QLV3;J3KRY6;J3KS44;J3KTL0;J3KSI7;J3QL84;J3QS02;J3KSB1	Q9HC21;Q9HC21-2;J3QLV3;J3KRY6;J3KS44	Mitochondrial thiamine pyrophosphate carrier	SLC25A19
-0.0923094	-0.117474			52	41.7	153.89	31.8875	31.7785	Q92878;Q92878-2;A0A1W2PQ90;Q92878-3;A0A494C1B7;E7EN38;A0A494BZX5;A0A494C122;E7ESD9;A0A494C0Y7;A0A494BZX8;H7C0V2;E9PM98;H7C0P8;C9JNH8;A0A494BZW0;REV__Q5TEA6	Q92878;Q92878-2;A0A1W2PQ90;Q92878-3;A0A494C1B7	DNA repair protein RAD50	RAD50
-0.143245	-0.117615			18	40.9	66.16	30.0922	31.1264	A0A0D9SG72;P61764;A0A1B0GWF2;A0A1B0GVQ5;A0A2R8Y5D4;A0A1B0GTP9;P61764-2;A0A1B0GW76;A0A0D9SFQ7;A0A0D9SFW6;A0A096LP33;A0A0D9SEP9;A0A0D9SEH5;A0A1B0GTD8;A0A1B0GVV9;A0A096LP52	A0A0D9SG72;P61764;A0A1B0GWF2;A0A1B0GVQ5;A0A2R8Y5D4;A0A1B0GTP9;P61764-2;A0A1B0GW76	Syntaxin-binding protein 1	STXBP1
-0.330247	-0.117772			28	46	70.973	32.2207	33.24	Q14258;A0A3B3IUA7	Q14258;A0A3B3IUA7	E3 ubiquitin/ISG15 ligase TRIM25	TRIM25
-0.205281	-0.117897			5	12.3	57.495	26.9439	28.8044	A0A087WTA5;E7ERK9;Q9UI10-3;Q9UI10;Q9UI10-2;A0A087WW69;F8W8L6;H7C2L8	A0A087WTA5;E7ERK9;Q9UI10-3;Q9UI10;Q9UI10-2	Translation initiation factor eIF-2B subunit delta	EIF2B4
0.138945	-0.118288			13	34.6	42.981	29.1745	30.4654	P10644;P10644-2;K7EPB2;K7EM13;K7EIE5;K7EID3;K7EJ40;K7EK41;K7EPR5;K7EQK3;K7EMU2;X6RAV4;K7EMZ6;K7EKR1;H7BYW5;C9JSK5;P31321	P10644;P10644-2;K7EPB2	cAMP-dependent protein kinase type I-alpha regulatory subunit;cAMP-dependent protein kinase type I-alpha regulatory subunit, N-terminally processed	PRKAR1A
0.193583	-0.118414			34	40.2	113.8	32.8428	32.8242	P22314-2;P22314;Q5JRR6;Q5JRR9;Q5JRS0;Q5JRS2;Q5JRS1;Q5JRS3	P22314-2;P22314	Ubiquitin-like modifier-activating enzyme 1	UBA1
-0.245694	-0.118978			2	3.7	73.747	23.7729	30.6747	Q9BW19;A0A087X1W5	Q9BW19;A0A087X1W5	Kinesin-like protein KIFC1;Kinesin-like protein	KIFC1
-0.211398	-0.119025			12	11	162.46	26.1359	28.9565	Q15075	Q15075	Early endosome antigen 1	EEA1
-0.237115	-0.119275			32	38.7	108.91	31.652	32.408	Q9HC35;B5MBZ0;Q9HC35-2	Q9HC35;B5MBZ0;Q9HC35-2	Echinoderm microtubule-associated protein-like 4	EML4
-0.16558	-0.119557			31	55.2	70.81	31.9177	32.8678	P13797;A0A0A0MSQ0;P13797-3;P13797-2;U3KQI3;H7C4N2;P13796;Q5TBN3;C9JAM8	P13797;A0A0A0MSQ0;P13797-3;P13797-2	Plastin-3	PLS3
-0.112381	-0.11962			17	51.4	47.366	30.8602	31.8138	P43686;P43686-2	P43686;P43686-2	26S protease regulatory subunit 6B	PSMC4
-0.270034	-0.119683			3	11	39.319	25.2695	24.7603	Q147X3;Q147X3-2;J3KNC2	Q147X3;Q147X3-2	N-alpha-acetyltransferase 30	NAA30
-0.0764629	-0.119793			16	44.6	50.646	31.2218	31.7747	Q9H0S4;Q9H0S4-2;F5H1N9	Q9H0S4;Q9H0S4-2;F5H1N9	Probable ATP-dependent RNA helicase DDX47	DDX47
0.201258	-0.119887			13	24.8	83.541	28.7728	30.403	Q99567;J3KMX1;I3L245;I3L4K7	Q99567;J3KMX1	Nuclear pore complex protein Nup88	NUP88
-0.100391	-0.12111			5	18.4	39.315	25.9644	27.3371	Q9NXG2;H3BNW0	Q9NXG2	THUMP domain-containing protein 1	THUMPD1
1.84752	-0.121549	+		3	37.8	16.832	27.6803	26.7057	O60888-3;O60888;O60888-2;C9IZG4;C9IZQ5	O60888-3;O60888;O60888-2;C9IZG4	Protein CutA	CUTA
0.217231	-0.121612			8	43.6	24.526	30.4912	26.5956	H0YMZ1;H0YL69;P25789;H0YMA1;H0YN18;H0YKT8;H0YMI6;P25789-2;H0YKS0;H0YLC2;H0YMV3;H0YLS6	H0YMZ1;H0YL69;P25789;H0YMA1;H0YN18;H0YKT8;H0YMI6;P25789-2;H0YKS0;H0YLC2	Proteasome subunit alpha type;Proteasome subunit alpha type-4;Proteasome subunit beta type	PSMA4
0.0747794	-0.121738			21	46.5	80.253	32.1699	32.8626	A0A1X7SBZ2;A0A5H1ZRQ2;A0A1W2PQ51;Q92841;Q92841-1;Q92841-3;Q92841-2;A0A0U1RQJ0	A0A1X7SBZ2;A0A5H1ZRQ2;A0A1W2PQ51;Q92841;Q92841-1;Q92841-3;Q92841-2	Probable ATP-dependent RNA helicase DDX17	DDX17
0.488926	-0.1218			3	1.7	265.4	22.0735	25.4418	Q04721;D2WEZ3	Q04721	Neurogenic locus notch homolog protein 2;Notch 2 extracellular truncation;Notch 2 intracellular domain	NOTCH2
0.154583	-0.121942			6	25.3	27.893	28.7752	27.8777	Q9P0L0;Q9P0L0-2;J3QKM9	Q9P0L0;Q9P0L0-2	Vesicle-associated membrane protein-associated protein A	VAPA
-0.466198	-0.12202			4	12	44.561	25.1538	28.1611	Q6UWP7-3;Q6UWP7;C9K0C3;Q6UWP7-2;C9J5S5;C9JA02;C9JMW2;C9JUV9;C9JXY8;C9J6F4	Q6UWP7-3;Q6UWP7;C9K0C3;Q6UWP7-2	Lysocardiolipin acyltransferase 1	LCLAT1
-0.121722	-0.122177			30	52.3	75.356	31.2091	32.3223	Q8IVT2	Q8IVT2	Mitotic interactor and substrate of PLK1	MISP
-0.215379	-0.12246			21	12.4	215.31	28.0321	28.988	Q9H7D0;H0Y7N4;Q9H7D0-2;H0YB14;B9A015	Q9H7D0	Dedicator of cytokinesis protein 5	DOCK5
-0.0928632	-0.122664			1	71.4	280.01	27.8129	28.2157	P21333-2;P21333;F8WE98;H0Y5C6;H0Y5F3;H7C2E7	P21333-2;P21333	Filamin-A	FLNA
-0.107632	-0.122695			26	76.9	31.121	33.5672	34.6142	P29692;E9PRY8;P29692-2;P29692-4;E9PQZ1;E9PK01;A0A087X1X7;H0YE72;E9PQ49;E9PI39;E9PPR1;E9PL12;H0YE58;E9PMW7;E9PIZ1;H0YCK7;E9PK06;E9PK72;E9PKK3;E9PNW6;E9PQC9;E9PJD0	P29692;E9PRY8;P29692-2;P29692-4;E9PQZ1;E9PK01;A0A087X1X7;H0YE72;E9PQ49;E9PI39	Elongation factor 1-delta	EEF1D
-0.0587585	-0.122727			32	30.3	138.6	30.9024	31.5559	O15357;A0A0A0MTP6;O15357-2;F5GY16;H0YFZ4;H7BXR2;Q92835-2;Q92835;F5H588;D6RJB9;A0A0A0MSJ4;H0Y5Q9;Q7Z7G1-3;Q7Z7G1;Q92835-3	O15357;A0A0A0MTP6;O15357-2	Phosphatidylinositol 3,4,5-trisphosphate 5-phosphatase 2	INPPL1
-0.492038	-0.123057			14	13.7	136.31	29.2988	29.9982	Q9HAV4;E2QRM3;H0Y9I3	Q9HAV4	Exportin-5	XPO5
-0.0774367	-0.123607			20	76.5	41.487	31.483	32.5245	Q15019;Q15019-2;Q15019-3;B5MCX3;C9J2Q4;C9JB25;C9J938;H7C2Y0;C9IY94;C9IZU3;H7C310;C9JQJ4;C9JZI2;B5MD47;A0A1B0GXJ2;C9JFT1;F8WB65;C9JT15;C9JSE7;H7C1T1	Q15019;Q15019-2;Q15019-3;B5MCX3;C9J2Q4;C9JB25	Septin-2	2002-09-01
-0.108736	-0.123795			19	38.1	75.448	29.8979	31.218	Q9H078-2;A0A2U3TZY2;Q9H078;H0YGM0;Q9H078-5;Q9H078-3;Q9H078-4;A0A2R8Y602;F5H7A5;A0A2R8YDH5;F5H392;A0A2R8Y6R5;A0A2R8Y7E8	Q9H078-2;A0A2U3TZY2;Q9H078;H0YGM0;Q9H078-5;Q9H078-3;Q9H078-4;A0A2R8Y602	Caseinolytic peptidase B protein homolog	CLPB
-0.0574817	-0.123968			1	19.3	9.7085	23.5107	24.7923	D6RFM7;D6RAP6;Q9UJX5-2;Q9UJX5;Q9UJX5-3	D6RFM7;D6RAP6;Q9UJX5-2;Q9UJX5;Q9UJX5-3	Anaphase-promoting complex subunit 4	ANAPC4
-0.228976	-0.124063			40	38.7	155.2	31.9239	32.3082	O75694;O75694-2;E9PF10;D6RA13	O75694;O75694-2;E9PF10	Nuclear pore complex protein Nup155	NUP155
-0.0929402	-0.124078			5	17.4	40.47	25.1942	27.2266	H0Y9G6;E7ETU7;P09001;D6RC14;E9PF06;D6RBQ5	H0Y9G6;E7ETU7;P09001;D6RC14	39S ribosomal protein L3, mitochondrial	MRPL3
-0.16393	-0.124629			1	25.3	197.62	28.1499	27.3389	J3KNE0;A6NKT7;Q7Z3J3	J3KNE0;A6NKT7;Q7Z3J3	RanBP2-like and GRIP domain-containing protein 3;RanBP2-like and GRIP domain-containing protein 4	RGPD3;RGPD4
0.164915	-0.124676			3	2.9	132.63	26.9012	26.3538	A6NIT2;A6NMN0;P46020-3;P46020-2;P46020;P46019	A6NIT2;A6NMN0;P46020-3;P46020-2;P46020	Phosphorylase b kinase regulatory subunit alpha, skeletal muscle isoform	PHKA1
-0.329305	-0.124991			4	7.4	72.189	24.9701	28.1725	Q9UGP4;C9JRJ5	Q9UGP4;C9JRJ5	LIM domain-containing protein 1	LIMD1
0.0713507	-0.125038			31	20.3	202.04	28.7678	30.0158	Q9Y6D5	Q9Y6D5	Brefeldin A-inhibited guanine nucleotide-exchange protein 2	ARFGEF2
0.0209111	-0.125415			25	51.6	66.294	31.066	32.0343	O95831-3;O95831;O95831-2;E9PMA0;O95831-6;O95831-4;O95831-5	O95831-3;O95831;O95831-2	Apoptosis-inducing factor 1, mitochondrial	AIFM1
0.139601	-0.125478			1	27.9	114.53	24.8208	27.3117	Q14157;Q14157-5;F8W726;Q14157-3;Q5VU77;Q5VU79;Q5VU78;Q5VU81;Q5VU80;H0Y5H6;H7C2T8	Q14157;Q14157-5;F8W726;Q14157-3;Q5VU77	Ubiquitin-associated protein 2-like	UBAP2L
-0.013509	-0.12584			147	73.2	281.63	34.9145	35.7033	O75369-8;O75369-2;O75369-9;O75369;O75369-6;O75369-3;E7EN95;O75369-7;O75369-5;O75369-4;A0A0A0MT44;H7C5L4;A0A0C4DGA1	O75369-8;O75369-2;O75369-9;O75369;O75369-6;O75369-3;E7EN95;O75369-7;O75369-5;O75369-4	Filamin-B	FLNB
-0.0603371	-0.125888			3	13.1	61.386	23.6023	27.4155	J3QRU1;P07947;P12931;Q5TGY6;Q573B4;P06239;P09769;P06239-3	J3QRU1;P07947	Non-specific protein-tyrosine kinase;Tyrosine-protein kinase Yes	YES1
-0.23416	-0.125903			32	69.4	47.079	34.5483	35.3215	P22234;E9PBS1;P22234-2;D6RF62	P22234;E9PBS1;P22234-2;D6RF62	Multifunctional protein ADE2;Phosphoribosylaminoimidazole-succinocarboxamide synthase;Phosphoribosylaminoimidazole carboxylase	PAICS
-0.222178	-0.126203			15	29.4	74.783	29.9338	30.4269	A0A1B0GUA3;Q96EK5;A0A0D9SFK7;A0A1B0GUH6;A0A1B0GTE6;A0A1B0GV79;A0A1B0GW21;A0A1B0GVY9;A0A1B0GU96	A0A1B0GUA3;Q96EK5	KIF1-binding protein	KIAA1279
-0.190948	-0.126392			10	10.7	134.28	28.0485	28.5669	Q12768;E7EQI7;E5RFU6	Q12768;E7EQI7	WASH complex subunit strumpellin	KIAA0196
0.113034	-0.126738			38	79.7	41.736	37.6911	37.8464	P60709;A0A2R8Y793;P63267-2;G5E9R0;A0A2R8YEA7;E7EVS6;A0A2R8YGF8;C9JUM1;C9JZR7;C9JTX5;A0A2R8YFE2	P60709;A0A2R8Y793	Actin, cytoplasmic 1;Actin, cytoplasmic 1, N-terminally processed	ACTB
0.0617071	-0.126754			17	28.7	83.549	29.7598	30.8093	Q02809;Q02809-2;Q5JXB8;Q5JXB7	Q02809;Q02809-2	Procollagen-lysine,2-oxoglutarate 5-dioxygenase 1	PLOD1
-0.17441	-0.127069			7	14.6	68.326	28.367	30.0475	B4DXZ6;P51114-2;P51114;E7EU85;E9PFF5;P51114-3;C9JAJ4	B4DXZ6;P51114-2;P51114;E7EU85;E9PFF5;P51114-3	Fragile X mental retardation syndrome-related protein 1	FXR1
-0.423255	-0.127226			21	20.1	121.9	30.6474	30.6527	O60264;A0A0A0MRP6;B7ZLQ5;P28370-2;P28370	O60264	SWI/SNF-related matrix-associated actin-dependent regulator of chromatin subfamily A member 5	SMARCA5
-0.0469508	-0.127274			33	47.3	62.639	31.2399	32.4683	P31948;P31948-2;P31948-3;F5H783;F5GXD8;H0YGI8	P31948;P31948-2;P31948-3	Stress-induced-phosphoprotein 1	STIP1
0.214995	-0.127904			29	45.3	78.973	31.6155	31.7103	B9A067;Q16891-2;Q16891-4;Q16891;Q16891-3;C9J406;H7C463;A0A087WYS0;D6RAW4	B9A067;Q16891-2;Q16891-4;Q16891;Q16891-3;C9J406;H7C463	MICOS complex subunit MIC60	IMMT
0.854714	-0.128077			4	25.4	18.998	29.1458	27.9836	P51571;A6NLM8	P51571;A6NLM8	Translocon-associated protein subunit delta	SSR4
0.213005	-0.128283			27	56.3	69.371	31.7222	32.9842	E7EQR4;P15311	E7EQR4;P15311	Ezrin	EZR
-0.262331	-0.128835			6	17.9	59.844	27.9058	29.4045	Q9UHY1;F8W6G1;C9JHZ6	Q9UHY1;F8W6G1	Nuclear receptor-binding protein	NRBP1
-0.346133	-0.128866			4	20.4	28.362	27.0756	24.5662	O60573;C9JEL3;B9A044;B8ZZ50;O60573-2;B8ZZL3;B4E1E4;B9A023	O60573;C9JEL3;B9A044;B8ZZ50;O60573-2;B8ZZL3	Eukaryotic translation initiation factor 4E type 2	EIF4E2
-0.041046	-0.129434			45	40.1	143.23	31.7867	31.655	Q14683;G8JLG1;H0Y7K8;V9GY57;V9GYN9	Q14683;G8JLG1	Structural maintenance of chromosomes protein 1A;Structural maintenance of chromosomes protein	SMC1A
-0.105271	-0.129576			6	10.3	74.999	27.5802	28.2626	F5GZ90;Q9NZJ0;Q9NZJ0-2	F5GZ90;Q9NZJ0;Q9NZJ0-2	Denticleless protein homolog	DTL
-0.00903064	-0.129639			8	31.2	39.249	28.4825	29.5421	O15160;A0A2R8YEZ4;A0A2R8Y5D3;O15160-2;A0A2R8YEY5;E7EQB9;A0A2R8Y8D6;D6RDJ3;H0Y723	O15160;A0A2R8YEZ4;A0A2R8Y5D3;O15160-2;A0A2R8YEY5;E7EQB9;A0A2R8Y8D6	DNA-directed RNA polymerases I and III subunit RPAC1	POLR1C
0.0546401	-0.129971			28	56.8	51.83	32.3055	33.1531	Q01518-2;Q01518;Q5T0R1;Q5T0R9;Q5T0R7;Q5T0R6;Q5T0R5;Q5T0R4;Q5T0R3;Q5T0R2;Q5T0S3;Q5T0R8;B7Z385;A0A087X0J3;A0A087WZ15;E9PDI2;P40123-3;P40123-2;P40123	Q01518-2;Q01518	Adenylyl cyclase-associated protein 1	CAP1
-0.137346	-0.130365			7	32.2	28.048	30.2152	28.4074	Q96DG6	Q96DG6	Carboxymethylenebutenolidase homolog	CMBL
-0.396137	-0.130429			4	2.8	181.65	24.2479	27.104	Q8NFA0;K7EQL6;K7EKK3;Q8NFA0-2	Q8NFA0;K7EQL6	Ubiquitin carboxyl-terminal hydrolase 32;Ubiquitin carboxyl-terminal hydrolase	USP32
-0.0654005	-0.130555			13	61.5	22.677	32.5098	31.2154	P62820;E7END7;P62820-2;P62820-3;Q92928;A0A2R8YDI9;H0YLJ8;H0YL94;G3V196;A0A2R8YFB8;P59190-2;P59190	P62820;E7END7;P62820-2	Ras-related protein Rab-1A	RAB1A
-0.107632	-0.131092			3	27.4	13.057	27.7062	26	F8WDD7;H7C0A3;F8WCF6;A0A0A6YYG9;P59998;P59998-3;P59998-2;F8WE39	F8WDD7;H7C0A3;F8WCF6;A0A0A6YYG9;P59998;P59998-3;P59998-2	Actin-related protein 2/3 complex subunit 4	ARPC4;ARPC4-TTLL3
0.155749	-0.131487			11	30.9	37.567	29.6967	29.8892	Q9HAV0;C9JD14;H7C5J5	Q9HAV0	Guanine nucleotide-binding protein subunit beta-4	GNB4
0.802483	-0.131582			5	7.2	88.885	26.4166	27.1527	Q15459;Q15459-2;F8WB66	Q15459;Q15459-2	Splicing factor 3A subunit 1	SF3A1
3.4782	-0.131787	+		6	54.4	11.428	30.6681	28.5528	O75964;E9PN17;A0A3B3ITX4;A0A3B3IRW3	O75964;E9PN17;A0A3B3ITX4	ATP synthase subunit g, mitochondrial	ATP5L
0.122739	-0.132515			5	20.8	35.046	26.2095	27.338	A0A087WXB0;O15126;A0A087WU14;O15126-2;A0A087WTX8;A0A087WZA6	A0A087WXB0;O15126;A0A087WU14	Secretory carrier-associated membrane protein 1	SCAMP1
0.062398	-0.132815			3	6	41.945	25.1527	26.987	Q9P0J7;C9J3I2	Q9P0J7;C9J3I2	E3 ubiquitin-protein ligase KCMF1	KCMF1
0.0399806	-0.132878			2	1.6	96.946	29.6653	27.9064	Q9C0B2-2;Q9C0B2	Q9C0B2-2;Q9C0B2	Cilia- and flagella-associated protein 74	CFAP74
-0.353432	-0.13291			3	9.9	36.898	24.4151	25.9708	H7C0X4;Q92685;C9J7S5;Q92685-2;F8WF93;H7BZZ2;F8WE30	H7C0X4;Q92685;C9J7S5;Q92685-2	Dol-P-Man:Man(5)GlcNAc(2)-PP-Dol alpha-1,3-mannosyltransferase	ALG3
-0.620579	-0.133416			4	10.5	42.064	24.5849	25.9584	P15104;A0A2R8YDT1	P15104;A0A2R8YDT1	Glutamine synthetase	GLUL
-0.236826	-0.133986			9	25.8	42.451	28.0267	28.7976	U3KPX3;A0A590UJ43;P48729;P48729-3;P48729-2;A0A5F9W493;D6REM4;E7ETM0;Q8N752;A0A590UK94;H0Y9X2;U3KQK7;A0A590UJQ7;E5RG27;D6RGE5;U3KQ83	U3KPX3;A0A590UJ43;P48729;P48729-3;P48729-2;A0A5F9W493;D6REM4;E7ETM0;Q8N752	Casein kinase I isoform alpha;Casein kinase I isoform alpha-like	CSNK1A1;CSNK1A1L
0.395392	-0.134081			10	29.8	43.171	28.2968	29.6853	P54727;Q5W0S5;P54727-2;Q5W0S4;H0Y579;K7ENJ0;K7ELW1;A0A494C0B4;P54725-2;P54725-3;P54725	P54727;Q5W0S5;P54727-2	UV excision repair protein RAD23 homolog B	RAD23B
-0.20214	-0.134113			6	28.9	23.025	27.9246	24.3587	Q15286;F5H157;Q15286-2;E9PQ07;E9PI18;E9PJQ5;E9PRF7;E9PNB9;E9PS06;F5H7F8;E9PMJ1;Q15771-2;Q15771	Q15286;F5H157;Q15286-2	Ras-related protein Rab-35	RAB35
-0.635719	-0.134145			7	8	138.62	28.5954	29.1109	O00411;K7EMH3	O00411	DNA-directed RNA polymerase, mitochondrial	POLRMT
-0.0204136	-0.13416			5	15.1	40.917	25.3935	29.21	F5H442;Q99816;Q99816-2;J3QRU6;J3QKS4	F5H442;Q99816;Q99816-2	Tumor susceptibility gene 101 protein	TSG101
-0.348188	-0.13462			3	11	44.772	26.6483	27.415	Q96K37;H7C1I0;Q96K37-2	Q96K37;H7C1I0	Solute carrier family 35 member E1	SLC35E1
0.151469	-0.134635			10	6.7	197.85	22.995	27.2619	Q8IY21;H0Y9B2;H0Y8Z7	Q8IY21	Probable ATP-dependent RNA helicase DDX60	DDX60
-0.090972	-0.134968			5	3.2	145.17	26.2192	25.8948	Q96ST3	Q96ST3	Paired amphipathic helix protein Sin3a	SIN3A
-0.321964	-0.135428			12	44.4	35.619	31.0777	31.7114	Q9H9B4;D6RFI0;D6RDG7;S4R2X2;D6RAE9;H0Y9J5	Q9H9B4	Sideroflexin-1	SFXN1
-0.175305	-0.136046			11	30.4	53.371	29.6543	29.8718	C9JFE4;Q13098-5;Q13098;Q13098-7;A0A096LP07;A0A096LPJ3;A8K070;Q13098-6;J3KSA5;J3QS88;J3KTB0;J3QLT0;J3KRJ4;J3QQX0;J3QS84;J3QLE8;J3QL53;J3KRE8	C9JFE4;Q13098-5;Q13098;Q13098-7;A0A096LP07;A0A096LPJ3;A8K070;Q13098-6	COP9 signalosome complex subunit 1	GPS1
-0.3629	-0.136696			5	16.2	41.625	28.1649	29.0017	Q8NEW0;H0Y362	Q8NEW0;H0Y362	Zinc transporter 7	SLC30A7
-0.196211	-0.136759			9	11.6	76.749	28.1891	29.7863	P17252;P05771;P05771-2;J3KRN5;I3L148;H3BV73	P17252	Protein kinase C alpha type	PRKCA
0.283448	-0.136934			7	60.3	21.664	29.9005	27.3436	O75340-2;O75340;A0A024QZ42;E7EPW6;H0Y9X3;A0A087WZ38;O75340-3;D6RA21;Q86W51	O75340-2;O75340;A0A024QZ42	Programmed cell death protein 6	PDCD6
-0.123025	-0.137378			18	42.4	54.611	29.7974	30.8508	A0A0A0MTH3;Q13418;Q13418-2;Q13418-3;A0A087WWY6;E9PQ52;A0A087WW45	A0A0A0MTH3;Q13418;Q13418-2;Q13418-3	Integrin-linked protein kinase	ILK
-0.135174	-0.137394			14	67.8	23.772	31.5487	30.3001	O95816;O95816-2	O95816;O95816-2	BAG family molecular chaperone regulator 2	BAG2
-0.284265	-0.137537			42	34.7	156.78	29.5466	31.0314	P30622-2;P30622-1;P30622;J3KP58;F5H0N7;A0A3B3ITA2;F5H6A0;F5H1T5;A0A3B3IS27;F5H270;A0A3B3ISJ8;F5H367;Q9UDT6-2;Q9UDT6	P30622-2;P30622-1;P30622;J3KP58;F5H0N7;A0A3B3ITA2	CAP-Gly domain-containing linker protein 1	CLIP1
0.308011	-0.137886			5	35	15.356	28.893	27.3273	P61224-2;P61224-3;P62834;P61224;F5GX62;E7ESV4;F5H7Y6;P61224-4;A6NIZ1;F5H823;B7ZB78;F5GZG1;F5H004;A0A075B6Q0;F5H4H0;F5GYH7;F5H077;F5GWU8;F5H491;F5H0B7;F5H500;F5H6R7;F5GYB5;F8WBC0	P61224-2;P61224-3;P62834;P61224;F5GX62;E7ESV4;F5H7Y6;P61224-4;A6NIZ1;F5H823;B7ZB78;F5GZG1;F5H004;A0A075B6Q0	Ras-related protein Rap-1b;Ras-related protein Rap-1A;Ras-related protein Rap-1b-like protein	RAP1B;RAP1A
-0.305182	-0.138061			11	10.6	128.46	27.6906	28.0814	O95239-2;O95239;Q2VIQ3	O95239-2;O95239;Q2VIQ3	Chromosome-associated kinesin KIF4A;Chromosome-associated kinesin KIF4B	KIF4A;KIF4B
-0.384998	-0.138267			8	11.4	88.105	27.2827	29.1956	Q05209;Q05209-2;Q05209-3;H0YC15;C9J1X8;F8WB51	Q05209;Q05209-2;Q05209-3	Tyrosine-protein phosphatase non-receptor type 12	PTPN12
-0.162735	-0.138394			27	47.3	79.994	30.8404	32.8273	P17655;P17655-2;C9JWY7	P17655;P17655-2	Calpain-2 catalytic subunit	CAPN2
0.182438	-0.138648			21	62	56.559	32.7699	33.2131	P06576;H0YH81;F8W0P7;H0YI37	P06576;H0YH81	ATP synthase subunit beta, mitochondrial;ATP synthase subunit beta	ATP5B
0.0565835	-0.138775			12	27.1	68.426	29.5043	31.2822	Q13409-3;Q13409-7;Q13409-2;Q13409;Q13409-6;Q13409-5;E7EQL5;E7EV09;E7ET01;E7ETL8;E7EQU2;E7ESD3;E7EMU4;E9PGG1;E7EUM4;E7ERR6;E7ERH4;E7EU01	Q13409-3;Q13409-7;Q13409-2;Q13409;Q13409-6;Q13409-5;E7EQL5;E7EV09	Cytoplasmic dynein 1 intermediate chain 2	DYNC1I2
-0.281983	-0.138823			10	20.4	54.826	26.8803	28.6229	O00401	O00401	Neural Wiskott-Aldrich syndrome protein	WASL
-0.224587	-0.139808			12	20.3	79.817	28.138	29.5521	Q96T51;Q96T51-2;H0YAC8;Q96T51-3;J3KPP6;H0Y9Y8	Q96T51;Q96T51-2	RUN and FYVE domain-containing protein 1	RUFY1
-0.362789	-0.140301			2	14.2	13.848	23.4901	26.1254	F5GWK6;F5H268;B3KVY5;F5GWA4;Q9H3F6-3;Q9H3F6-2;Q9H3F6;F5GY15;Q8WZ19	F5GWK6;F5H268;B3KVY5;F5GWA4;Q9H3F6-3;Q9H3F6-2;Q9H3F6;F5GY15;Q8WZ19	BTB/POZ domain-containing adapter for CUL3-mediated RhoA degradation protein 3;BTB/POZ domain-containing adapter for CUL3-mediated RhoA degradation protein 1	KCTD10;KCTD13
-0.084961	-0.140301			21	64.1	44.784	31.3353	31.9799	P62195-2;P62195;J3QSA9;J3KRP2;J3QLH6;J3QQM1;J3QRW1;J3QSE0;J3QRR3	P62195-2;P62195;J3QSA9;J3KRP2;J3QLH6;J3QQM1	26S protease regulatory subunit 8	PSMC5
-0.0115007	-0.141001			2	5.2	55.704	25.4866	26.6057	P61011;G3V346;A0A0D9SFN7;G3V3L9;G3V480;G3V4F7;P61011-2	P61011;G3V346;A0A0D9SFN7;G3V3L9;G3V480;G3V4F7;P61011-2	Signal recognition particle 54 kDa protein	SRP54
1.0504	-0.141303	+		5	43.6	14.865	32.9942	31.9243	P62829;C9JD32;B9ZVP7;J3KT29;J3KTJ3	P62829;C9JD32;B9ZVP7;J3KT29	60S ribosomal protein L23	RPL23
-0.195682	-0.14151			11	24	53.524	30.21	31.3887	Q9H074;D6R9H8;H0YA44	Q9H074	Polyadenylate-binding protein-interacting protein 1	PAIP1
0.147046	-0.141605			8	46.9	20.159	31.3015	30.4521	P02511;E9PJL7;E9PRA8;A0A024R3B9;E9PNH7;E9PS12	P02511;E9PJL7;E9PRA8;A0A024R3B9;E9PNH7	Alpha-crystallin B chain	CRYAB
0.39846	-0.14178			1	8.8	16.925	27.4799	26.8662	C9JLU1;P52434-3;P52434;P52434-4	C9JLU1;P52434-3;P52434;P52434-4	DNA-directed RNA polymerases I, II, and III subunit RPABC3	POLR2H
0.568032	-0.141828			41	58.2	67.819	32.7794	33.7199	P26038;V9GZ54	P26038	Moesin	MSN
-0.388016	-0.142035			6	16.1	39.829	24.9788	27.967	P50552;K7EM16;K7EQD0	P50552;K7EM16	Vasodilator-stimulated phosphoprotein	VASP
-0.266385	-0.142369			17	17.6	155.26	28.4256	29.635	Q68CZ2;Q68CZ2-2;E9PCX8;C9JHU5;Q68CZ2-3;Q68CZ2-4;C9JWN9;C9JTD0;H0Y4U1;F8VV64;A0A087WWW7;E9PGF5;E9PF55;A0A494C067;A0A2R8Y4T1;Q63HR2-5;Q63HR2-2;Q63HR2-6;Q63HR2;Q63HR2-4;Q9HBL0	Q68CZ2;Q68CZ2-2;E9PCX8	Tensin-3	TNS3
0.161565	-0.142449			7	34.3	30.837	29.2815	27.0029	Q13126-4;Q13126;Q13126-3;Q13126-2;B4DUC8;J3QSB7;Q13126-7;Q13126-6;Q13126-5;F2Z2F3;F8WES2	Q13126-4;Q13126;Q13126-3;Q13126-2;B4DUC8;J3QSB7;Q13126-7;Q13126-6;Q13126-5	S-methyl-5-thioadenosine phosphorylase;Purine nucleoside phosphorylase	MTAP
0.27274	-0.14307			11	14.7	105.55	26.532	29.3843	H3BND8;Q93009-3;Q93009;F5H2X1;H3BUV0;H3BTM1;H3BRA2;H3BQD1	H3BND8;Q93009-3;Q93009;F5H2X1	Ubiquitin carboxyl-terminal hydrolase;Ubiquitin carboxyl-terminal hydrolase 7	USP7
0.0177795	-0.143182			3	8.7	54.766	24.7096	27.5262	E7EVX8;Q8WWY3-2;Q8WWY3-4;Q8WWY3;E7EU94;E7ESX0;E7EN72;Q8WWY3-3	E7EVX8;Q8WWY3-2;Q8WWY3-4;Q8WWY3;E7EU94;E7ESX0;E7EN72;Q8WWY3-3	U4/U6 small nuclear ribonucleoprotein Prp31	PRPF31
-0.0313562	-0.143213			38	35.7	150.25	31.7512	32.0686	O95163;F5H2T0;H0YDF3	O95163;F5H2T0	Elongator complex protein 1	IKBKAP
-0.573038	-0.143707			11	37.2	37.251	27.8359	28.9978	P48059;P48059-4;P48059-2;P48059-5;P48059-3;A0A0J9YXC7;A0A0M3HER1;C9JF46;P0CW19-2;Q7Z4I7-3;Q7Z4I7;Q7Z4I7-5;Q7Z4I7-2;Q7Z4I7-4;H0Y592	P48059;P48059-4;P48059-2;P48059-5;P48059-3;A0A0J9YXC7;A0A0M3HER1	LIM and senescent cell antigen-like-containing domain protein 1	LIMS1
-0.264391	-0.143994			2	2.5	128.78	23.9245	23.9387	Q6AI08;A0A087WXZ7;K7EIX2	Q6AI08;A0A087WXZ7;K7EIX2	HEAT repeat-containing protein 6	HEATR6
-0.258045	-0.144042			11	30.2	52.337	28.7367	30.2064	Q9UJW0;Q9UJW0-3;Q9UJW0-2;E5RGG1;H9KVE0;E5RI97;E5RK21	Q9UJW0;Q9UJW0-3;Q9UJW0-2	Dynactin subunit 4	DCTN4
0.0740944	-0.144313			19	60	45.803	31.3633	32.4026	O60664-4;O60664;O60664-3;K7ERZ3;O60664-2;K7EL96;K7ER39	O60664-4;O60664;O60664-3;K7ERZ3;O60664-2	Perilipin-3	PLIN3
-0.0122862	-0.144489			3	3.1	166.73	26.1198	26.6081	A0A087WZ85;A0A0A0MSX4;A0A087WTM1;Q9Y6N7-6;Q9Y6N7-5;Q9Y6N7-4;Q9Y6N7-3;Q9Y6N7;Q9Y6N7-2;H7C4Y7	A0A087WZ85;A0A0A0MSX4;A0A087WTM1;Q9Y6N7-6;Q9Y6N7-5;Q9Y6N7-4;Q9Y6N7-3;Q9Y6N7;Q9Y6N7-2	Roundabout homolog 1	ROBO1
-0.379845	-0.14484			9	20	54.489	31.1465	31.7461	Q9UBM7;E9PM00;E9PJ54;E9PRL8;E9PQ71;E9PIP9;H0YE57;E9PLZ2	Q9UBM7;E9PM00;E9PJ54	7-dehydrocholesterol reductase	DHCR7
0.14496	-0.145063			11	34	40.532	31.7658	32.1888	P14324-2;P14324;A0A087WVN4;A0A087X1D8;A0A087X090;A0A087WTP2	P14324-2;P14324;A0A087WVN4;A0A087X1D8	Farnesyl pyrophosphate synthase	FDPS
0.139339	-0.145557			8	33	33.331	29.3901	29.3341	Q9Y6C9;E9PIE4	Q9Y6C9;E9PIE4	Mitochondrial carrier homolog 2	MTCH2
-0.0153888	-0.146547			1	23.8	15.071	26.7344	27.4184	F5H5C3	F5H5C3		ACACB
0.251568	-0.146627			11	13.4	125	26.3173	29.306	A0A087X295;Q9NNW5;E9PDU5;E9PBK6;Q6PKC6;C9JFP6;V9GYU1;C9K020;V9GZ65	A0A087X295;Q9NNW5;E9PDU5	WD repeat-containing protein 6	WDR6
0.0529723	-0.146755			1	45.3	15.207	25.7775	26.0568	E5RIT6;Q9UNX3;E5RHH1	E5RIT6;Q9UNX3	60S ribosomal protein L26-like 1	RPL26L1
-0.353764	-0.146787			8	20.2	62.333	29.7369	30.8444	Q9Y5A9;Q9Y5A9-2;S4R3V3;S4R3J8	Q9Y5A9;Q9Y5A9-2	YTH domain-containing family protein 2	YTHDF2
0.601697	-0.146803			5	50	8.2178	31.3791	29.8451	P63173;J3KT73;J3QL01;J3KSP2	P63173;J3KT73;J3QL01	60S ribosomal protein L38	RPL38
-0.0639671	-0.146835			24	45.7	74.435	31.4901	32.5315	O60488-2;O60488;D6RF95;H0Y9A0;D6RDA8;D6RD96	O60488-2;O60488	Long-chain-fatty-acid--CoA ligase 4	ACSL4
0.0297002	-0.147857			50	65.5	74.139	34.6251	35.5432	P02545;P02545-6;P02545-3;P02545-2;Q3BDU5;P02545-5;P02545-4;Q5TCI8;H0YAB0;A0A0C4DGC5;REV__Q5VX52	P02545;P02545-6;P02545-3;P02545-2;Q3BDU5;P02545-5;P02545-4;Q5TCI8	Prelamin-A/C;Lamin-A/C	LMNA
0.428571	-0.148305			4	10.2	56.3	26.37	28.4675	Q13188;Q13188-2;E5RFQ9;A0A087WZ06;E5RIM6;Q8NBU1	Q13188;Q13188-2;E5RFQ9;A0A087WZ06	Serine/threonine-protein kinase 3;Serine/threonine-protein kinase 3 36kDa subunit;Serine/threonine-protein kinase 3 20kDa subunit	STK3
0.0795658	-0.148961			30	44.3	82.285	31.6297	32.2391	P33992;B1AHB1;B1AHA9;B1AHB2	P33992;B1AHB1	DNA replication licensing factor MCM5;DNA helicase	MCM5
-0.0824842	-0.149505			16	12.8	192.59	27.518	28.9896	Q9UKK3	Q9UKK3	Poly [ADP-ribose] polymerase 4	PARP4
0.289008	-0.149889			17	51.1	38.242	31.2209	31.7628	Q9Y266;A0A0A0MSU9;A0A0A0MSS4	Q9Y266;A0A0A0MSU9;A0A0A0MSS4	Nuclear migration protein nudC	NUDC
-0.00923391	-0.149953			4	13.9	23.506	28.3561	25.2928	V9GZ55;K7ENR6;Q969U7-2;Q969U7;K7ER45	V9GZ55;K7ENR6;Q969U7-2;Q969U7;K7ER45	Proteasome assembly chaperone 2	PSMG2
-0.0703604	-0.149969			19	18.3	153.1	29.3907	28.8019	Q99570;D6RJ98;D6RAC3;D6RBB7	Q99570	Phosphoinositide 3-kinase regulatory subunit 4	PIK3R4
-0.48839	-0.150081			17	54.5	32.212	29.7473	33.1322	Q6FI81-3;Q6FI81;H3BV90;H3BT65;H3BUG4;H3BPG7;H3BQ23;Q6FI81-2;H3BTZ8;H3BTT4	Q6FI81-3;Q6FI81;H3BV90;H3BT65;H3BUG4;H3BPG7	Anamorsin	CIAPIN1
-0.236486	-0.150209			15	16.2	133.63	28.744	27.5512	Q5T1M5;Q5T1M5-2;Q5T1M5-3	Q5T1M5;Q5T1M5-2	FK506-binding protein 15	FKBP15
0.0905825	-0.150577			3	3.6	99.132	26.2178	27.0709	A0A2R8Y3X5;A0A2R8YE78;A0A2R8YDM2;C9JMB8;E5KLJ9;O60313-13;O60313;O60313-9;O60313-11;O60313-2;O60313-10;A0A2R8YFD1;A0A2R8Y4G4;A0A2R8Y4Q3;A0A2R8YE54;A0A2R8YD53;A0A2R8YGE5	A0A2R8Y3X5;A0A2R8YE78;A0A2R8YDM2;C9JMB8;E5KLJ9;O60313-13;O60313;O60313-9;O60313-11;O60313-2;O60313-10;A0A2R8YFD1	Dynamin-like 120 kDa protein, mitochondrial;Dynamin-like 120 kDa protein, form S1	OPA1
0.414027	-0.150833			3	8	46.286	26.2641	26.919	Q9UBB4-2;Q9UBB4;A0A1W2PQD2;B1AHE3	Q9UBB4-2;Q9UBB4;A0A1W2PQD2	Ataxin-10	ATXN10
-0.780265	-0.151651	+		10	13.2	97.34	28.0458	29.3174	Q92667;Q92667-2;I3L0W0;I3L0K6;I3L2A2;I3L2N7;I3NI36;I3L3K1;I3L364	Q92667;Q92667-2;I3L0W0	A-kinase anchor protein 1, mitochondrial	AKAP1
-0.303597	-0.151699			3	21.3	23.98	23.9652	26.0162	G3V274;Q9UL15;Q9UL15-2	G3V274;Q9UL15;Q9UL15-2	BAG family molecular chaperone regulator 5	BAG5
-0.115832	-0.151747			18	13.9	166.97	26.1267	29.2364	Q5VYS8-6;Q5VYS8;Q5VYS8-4;Q5VYS8-3;X6R3Q3;Q5VYS8-5;Q5VYT0;A0A0C4DFW3;Q5VYS9	Q5VYS8-6;Q5VYS8;Q5VYS8-4	Terminal uridylyltransferase 7	ZCCHC6
-0.286269	-0.15234			52	46.5	134.46	33.1656	33.7908	Q9P2J5;Q9P2J5-2;Q9P2J5-3;A0A087WXY1	Q9P2J5;Q9P2J5-2;Q9P2J5-3	Leucine--tRNA ligase, cytoplasmic	LARS
-0.190734	-0.152356			6	24.4	39.594	26.9361	28.5724	Q9NYL9;H0YKU1;H0YNJ8;H0YNU8;G5EA42;Q9NZR1	Q9NYL9;H0YKU1;H0YNJ8	Tropomodulin-3	TMOD3
-0.301924	-0.15242			6	17.5	55.527	27.8173	29.2607	P48651;P48651-3;P48651-2;J3KNR6	P48651;P48651-3;P48651-2	Phosphatidylserine synthase 1	PTDSS1
-0.243421	-0.152436			11	24.2	54.478	28.6267	28.2632	Q8NB16;I3L4A6;I3L2T9;Q8NB16-2;I3L4Z5	Q8NB16;I3L4A6	Mixed lineage kinase domain-like protein	MLKL
-0.551607	-0.152693			4	3.5	119.16	27.3397	27.742	P52732	P52732	Kinesin-like protein KIF11	KIF11
0.227741	-0.152709			15	9.9	186.27	28.071	29.7572	P52948-6;P52948-5;P52948;P52948-2;H7C3P6;A0A3B3ITD8;P52948-4;P52948-3;H0YCT1;H0YDF4;H0YCR0;H0YEN4	P52948-6;P52948-5;P52948;P52948-2;H7C3P6;A0A3B3ITD8	Nuclear pore complex protein Nup98-Nup96;Nuclear pore complex protein Nup98;Nuclear pore complex protein Nup96	NUP98
-0.232481	-0.153366			1	3.1	58.067	24.8753	25.4847	E7EPW5;G3XAH9;E9PCV1;B7Z4U3;B7Z4L1;E7ENZ9;C9JU30;E7EPD9;H7BXS2;Q9NRC1-7;Q9NRC1-6;Q9NRC1-5;Q9NRC1-4;Q9NRC1-3;Q9NRC1-2;Q9NRC1	E7EPW5;G3XAH9;E9PCV1;B7Z4U3;B7Z4L1;E7ENZ9;C9JU30;E7EPD9;H7BXS2;Q9NRC1-7;Q9NRC1-6;Q9NRC1-5;Q9NRC1-4;Q9NRC1-3;Q9NRC1-2;Q9NRC1	Suppressor of tumorigenicity 7 protein	ST7
-0.505308	-0.153687			42	37.7	136.37	33.1991	33.6222	Q86VP6;Q86VP6-2;A0A0C4DGH5;H0YH27;Q86VP6-3;O75155-2;O75155;F5H6I6;A0A3B3ISC4;F8WBB8	Q86VP6;Q86VP6-2;A0A0C4DGH5	Cullin-associated NEDD8-dissociated protein 1	CAND1
-0.356347	-0.154201			16	35.3	65.746	29.7336	31.9975	Q93052;A0A087WZF1;C9JUT4;C9JXK9;C9J2R5;C9JIY7;C9JT42;C9J3U9;C9J1K7;C9J5C8;C9J4E3;C9JE51	Q93052;A0A087WZF1;C9JUT4	Lipoma-preferred partner	LPP
-0.308823	-0.154779			4	4.4	141.4	25.0593	23.7581	Q9ULD2;H0YC63;Q9ULD2-5;Q9ULD2-2	Q9ULD2;H0YC63;Q9ULD2-5;Q9ULD2-2	Microtubule-associated tumor suppressor 1	MTUS1
-0.189911	-0.154875			7	12	79.377	27.9549	28.6198	Q9H9A5-3;Q9H9A5-2;Q9H9A5;Q9H9A5-4;Q9H9A5-6;E9PCN5;H7C1X9;H7C0K1;Q9H9A5-5	Q9H9A5-3;Q9H9A5-2;Q9H9A5;Q9H9A5-4;Q9H9A5-6;E9PCN5;H7C1X9	CCR4-NOT transcription complex subunit 10	CNOT10
0.0801119	-0.15494			4	6.8	106.71	25.8226	27.7691	Q5GLZ8-6;Q5GLZ8-3;Q5GLZ8-2;Q5GLZ8;D6RCL5;H0Y6K7	Q5GLZ8-6;Q5GLZ8-3;Q5GLZ8-2;Q5GLZ8	Probable E3 ubiquitin-protein ligase HERC4	HERC4
-0.243626	-0.155213			15	87.3	22.782	34.0629	32.6606	P04792;F8WE04;C9J3N8	P04792;F8WE04	Heat shock protein beta-1	HSPB1
-0.397353	-0.155309			25	29.7	122.85	31.642	32.1092	Q9BSJ8;Q9BSJ8-2;F8VZB1	Q9BSJ8;Q9BSJ8-2	Extended synaptotagmin-1	ESYT1
-0.0634544	-0.155357			22	57	50.227	32.546	33.265	Q9Y265;Q9Y265-2;E7ETR0;H7C4G5;J3QLR1;H7C4I3	Q9Y265;Q9Y265-2;E7ETR0	RuvB-like 1	RUVBL1
-0.160492	-0.15555			19	46.1	46.91	30.9373	32.1573	Q9UGI8-2;Q9UGI8;F8W7T0;H7BYK1;F8WDI4	Q9UGI8-2;Q9UGI8	Testin	TES
-0.278479	-0.155936			15	59.4	35.978	30.0254	30.9198	A0A1P0AYU5;Q9BWM7;S4R3N9	A0A1P0AYU5;Q9BWM7;S4R3N9	Sideroflexin-3	SFXN3
0.194213	-0.156981			3	9.5	56.025	30.5206	31.0634	Q96QD8;Q96QD8-2;F8VUY8;F8VQW8	Q96QD8;Q96QD8-2	Sodium-coupled neutral amino acid transporter 2	SLC38A2
-0.130255	-0.157625			6	14.4	55.299	27.6807	28.9784	Q9Y6M5	Q9Y6M5	Zinc transporter 1	SLC30A1
0.825786	-0.158301			3	3.9	99.015	25.5676	25.892	E9PFG7;A0A0D9SFS3;E9PDF2;E9PCR7;Q02218-2;Q02218;Q9ULD0-3;Q9ULD0-2;Q9ULD0;Q02218-3	E9PFG7;A0A0D9SFS3;E9PDF2;E9PCR7;Q02218-2;Q02218;Q9ULD0-3;Q9ULD0-2;Q9ULD0	2-oxoglutarate dehydrogenase, mitochondrial;2-oxoglutarate dehydrogenase-like, mitochondrial	OGDH;OGDHL
0.186881	-0.158445			9	13.4	87.996	28.183	27.8558	Q9UGP8;A6PVC9	Q9UGP8	Translocation protein SEC63 homolog	SEC63
0.278342	-0.158671			7	28.5	35.102	28.7254	29.5162	O00764;F2Z2Y4;O00764-2;O00764-3;A8MV33	O00764;F2Z2Y4;O00764-2;O00764-3	Pyridoxal kinase	PDXK
-0.476318	-0.158784			6	41	20.471	30.1556	28.7334	Q03135;E9PCT5;C9JKI3;Q03135-2;P56539	Q03135;E9PCT5;C9JKI3;Q03135-2	Caveolin-1;Caveolin	CAV1
-0.234448	-0.158961			40	56.4	82.431	32.5237	33.555	Q92499;F1T0B3;A0A087X2G1;Q92499-3;Q92499-2	Q92499;F1T0B3;A0A087X2G1;Q92499-3;Q92499-2	ATP-dependent RNA helicase DDX1	DDX1
0.063641	-0.158977			30	26.3	162.12	31.0582	31.293	Q12769;G3V198;E9PR16;Q12769-2;E9PSI3;Q12769-3	Q12769;G3V198;E9PR16	Nuclear pore complex protein Nup160	NUP160
-0.00446486	-0.159525			6	4.7	204.7	24.2491	25.5683	A0A2R8Y549;Q8NI35;Q8NI35-4;Q8NI35-3;Q8NI35-2;A0A0U1RR46;A0A0X1KG69;A0A087WUZ6;A0A0U1RQW4;A0A0U1RQT2;A0A2R8Y5I3;Q8NI35-5;A0A0U1RRD7;B4DE90	A0A2R8Y549;Q8NI35;Q8NI35-4;Q8NI35-3;Q8NI35-2;A0A0U1RR46;A0A0X1KG69;A0A087WUZ6	InaD-like protein	INADL
-0.153735	-0.159686			18	48	46.637	29.952	31.1638	P43034;I3L3N5;P43034-2;I3L495	P43034	Platelet-activating factor acetylhydrolase IB subunit alpha	PAFAH1B1
-0.29862	-0.160234			2	1.9	119.48	25.0408	26.1458	Q9UPM8-2;Q9UPM8	Q9UPM8-2;Q9UPM8	AP-4 complex subunit epsilon-1	AP4E1
0.0224743	-0.161234			9	19	70.702	28.833	29.9799	Q14739;A0A494C1L1;C9JXK0;C9JES9	Q14739;A0A494C1L1;C9JXK0	Lamin-B receptor	LBR
0.210264	-0.161766			1	2.6	51.514	26.2621	27.7615	Q9UL41-2;Q9UL41	Q9UL41-2;Q9UL41	Paraneoplastic antigen Ma3	PNMA3
-0.150769	-0.161799			14	37.9	62.328	30.0877	30.9913	Q13057;Q13057-2;K7EN91;K7ES73;K7ESK6;K7EP09;K7EPT0;K7EQ60;K7EPC2	Q13057;Q13057-2	Bifunctional coenzyme A synthase;Phosphopantetheine adenylyltransferase;Dephospho-CoA kinase	COASY
-0.00591274	-0.162315			27	33	112.59	30.6895	31.2823	O43491;E9PHY5;O43491-4;E9PK52;O43491-3;E9PII3;O43491-2;A0A2R8Y5B3;Q6R5J7;Q6ZSX4;H0Y5B0;E9PMV8;E9PQD2;E9PPC9;E9PRG1;E9PIG0;E9PN54;E9PJP4;E9PQN0;E9PMG5;J3QS55	O43491;E9PHY5;O43491-4;E9PK52;O43491-3;E9PII3;O43491-2;A0A2R8Y5B3	Band 4.1-like protein 2	EPB41L2
-0.286955	-0.162396			20	24.2	118.32	31.4888	32.2022	P53992;G5EA31;P53992-2;A0A0U1RR49	P53992;G5EA31	Protein transport protein Sec24C	SEC24C
-0.311882	-0.162428			5	8.5	88.769	27.0168	27.7772	Q9Y597-2;Q9Y597;H0Y5P8;M0R204;M0R0K4;H0Y566;M0QYB1;M0R0E3;M0R0S2;M0QZF4;M0R0S1;Q9Y597-3	Q9Y597-2;Q9Y597;H0Y5P8	BTB/POZ domain-containing protein KCTD3	KCTD3
-0.143166	-0.162848			29	65.4	48.633	31.3895	32.6224	P35998;P35998-2;C9JLS9	P35998;P35998-2	26S protease regulatory subunit 7	PSMC2
-0.0464293	-0.163284			5	16.6	41.595	25.303	27.2533	A0A087X1E4;P53365-3;P53365;P53365-2;E9PPY7;E9PRV8	A0A087X1E4;P53365-3;P53365;P53365-2	Arfaptin-2	ARFIP2
-0.153848	-0.163591			10	12.9	208.76	26.6898	26.8069	Q9Y6D6;E5RIF2;E5RHL7;E5RHZ1;E5RJN9	Q9Y6D6;E5RIF2;E5RHL7	Brefeldin A-inhibited guanine nucleotide-exchange protein 1	ARFGEF1
-0.44658	-0.163882			101	39.9	629.09	31.5614	32.7216	Q09666;E9PQE3;E9PJZ0;E9PKR9;E9PJC6;E9PLK4;Q09666-2;P48552	Q09666	Neuroblast differentiation-associated protein AHNAK	AHNAK
0.0199154	-0.164755			10	44.4	37.025	27.6261	29.4316	P51665;H3BNT7;H3BTM8;H3BQV2	P51665;H3BNT7;H3BTM8	26S proteasome non-ATPase regulatory subunit 7	PSMD7
0.379843	-0.164836			10	35.2	47.371	29.1941	30.0424	P61158;B4DXW1;F8WDR7;Q9P1U1-2;Q9P1U1;F8WEW2;F8WE84;A0A0A0MTI9;H7C4J1;C9IZN3;Q9C0K3;Q9P1U1-3	P61158;B4DXW1	Actin-related protein 3	ACTR3
-0.264131	-0.165095			127	49.4	358.2	32.7874	33.4359	P49792;F8VYC4;A0A286YES2;A0A1W2PNU4;P0DJD0;P0DJD1;F8WBP7	P49792	E3 SUMO-protein ligase RanBP2	RANBP2
0.0677764	-0.165111			4	27.6	20.217	28.1874	27.4563	B1AJY5;B1AJY7;O75832;B1AJY6;O75832-2	B1AJY5;B1AJY7;O75832;B1AJY6;O75832-2	26S proteasome non-ATPase regulatory subunit 10	PSMD10
-0.400701	-0.165515			9	33.9	23.662	31.038	32.0614	P09496-2;P09496-4;P09496-3;P09496;F8WF69;P09496-5;C9J8P9	P09496-2;P09496-4;P09496-3;P09496;F8WF69;P09496-5;C9J8P9	Clathrin light chain A	CLTA
0.1956	-0.165968			2	1.2	149.06	28.5472	29.7263	B1AKD8;Q5TZA2-2;Q5TZA2	B1AKD8;Q5TZA2-2;Q5TZA2	Rootletin	CROCC
-0.207811	-0.166017			3	6.9	59.747	26.3703	25.9899	Q8TAA9-2;Q8TAA9	Q8TAA9-2;Q8TAA9	Vang-like protein 1	VANGL1
-0.362065	-0.166632			10	31.3	50.287	29.9866	31.0909	Q15654;H7BZE2	Q15654;H7BZE2	Thyroid receptor-interacting protein 6	TRIP6
-0.30793	-0.166875			15	24.7	83.969	28.7236	29.9628	Q9BXB5;Q9BXB5-2;H7C487;A0A5F9ZH75;H7C199	Q9BXB5;Q9BXB5-2;H7C487	Oxysterol-binding protein-related protein 10;Oxysterol-binding protein	OSBPL10
-0.0870129	-0.167037			16	61.5	35.594	30.4031	31.5658	P67775;P67775-2;E5RI56	P67775;P67775-2	Serine/threonine-protein phosphatase 2A catalytic subunit alpha isoform	PPP2CA
0.554933	-0.167231			1	8.9	10.989	30.5418	30.8244	F8WF27;F8WBG6;P30408	F8WF27;F8WBG6;P30408	Transmembrane 4 L6 family member 1	TM4SF1
0.200128	-0.167815			2	11.3	23.764	26.3359	24.8085	A0A087WYR3;O43399-6;O43399-2;O43399-4;O43399;O43399-3;O43399-5;O43399-7	A0A087WYR3;O43399-6;O43399-2;O43399-4;O43399;O43399-3;O43399-5;O43399-7	Tumor protein D54	TPD52L2
-0.341501	-0.167831			6	11.1	83.642	26.5703	28.3835	Q9BXB4	Q9BXB4	Oxysterol-binding protein-related protein 11	OSBPL11
-0.442281	-0.168755			10	17.5	64.734	28.5274	28.8221	P35610;P35610-3;P35610-2;B1APM4	P35610;P35610-3;P35610-2;B1APM4	Sterol O-acyltransferase 1	SOAT1
-0.248074	-0.168771			4	24.5	24.422	28.6624	27.1665	P33947;P33947-2;O43731;O43731-2	P33947;P33947-2	ER lumen protein-retaining receptor 2	KDELR2
-0.0472191	-0.169079			4	6.7	75.69	25.8217	26.2983	Q8NEM2;I3L3Z1	Q8NEM2	SHC SH2 domain-binding protein 1	SHCBP1
-0.228638	-0.169096			39	51.3	92.888	32.4668	32.8248	Q14566	Q14566	DNA replication licensing factor MCM6	MCM6
-0.115222	-0.16968			9	15.1	68.76	27.3635	29.1675	Q9H845;H0Y8Z9	Q9H845;H0Y8Z9	Acyl-CoA dehydrogenase family member 9, mitochondrial	ACAD9
0.3421	-0.169696			18	33.1	75.491	29.4251	29.9908	P42166;P42167-3	P42166	Lamina-associated polypeptide 2, isoform alpha;Thymopoietin;Thymopentin	TMPO
-0.389546	-0.169761			23	46.6	79.748	29.2123	31.2605	Q9NQX3;Q9NQX3-2;F5H039;G3V582;H0YJ30;H0YJR5;G3V4R0;G3V355;G3V4D2	Q9NQX3;Q9NQX3-2;F5H039	Gephyrin;Molybdopterin adenylyltransferase;Molybdopterin molybdenumtransferase	GPHN
1.86441	-0.169826	+		7	43.7	17.222	31.1185	29.4093	P62277;J3KMX5;E9PS50	P62277;J3KMX5	40S ribosomal protein S13	RPS13
-0.444302	-0.169939			5	31.6	17.605	29.4195	28.0686	C9J0K6;P30626-3;P30626-2;P30626;B4DHQ6	C9J0K6;P30626-3;P30626-2;P30626	Sorcin	SRI
0.959548	-0.170021	+		4	19.9	30.993	27.5168	27.5801	P20645;F5GX30;H0YGE9;H0YGT2;F5GXE0;F5GXU0;F5H883;H0YF90	P20645;F5GX30;H0YGE9;H0YGT2	Cation-dependent mannose-6-phosphate receptor	M6PR
-0.0723007	-0.170621			22	56.1	45.796	30.4287	31.3208	A0A087X2I1;P62333;H0YJC0;H0YJS8;H0YJX2;H0YJE9;H0YJT1	A0A087X2I1;P62333;H0YJC0	26S protease regulatory subunit 10B	PSMC6
-0.229738	-0.172018			9	14.5	93.859	27.6567	28.1992	M0R3F6;M0R2Z9;Q8IX01-4;Q8IX01-3;Q8IX01;M0R065;M0R216	M0R3F6;M0R2Z9;Q8IX01-4;Q8IX01-3;Q8IX01	SURP and G-patch domain-containing protein 2	SUGP2
-0.111695	-0.172571			5	15.4	39.202	26.5865	28.3462	Q6NTF9;Q6NTF9-2;Q9UDT1;Q6NTF9-3	Q6NTF9;Q6NTF9-2	Rhomboid domain-containing protein 2	RHBDD2
-0.0939714	-0.173205			60	28.2	305.28	31.0526	31.9743	Q12802-4;Q12802;Q12802-2;A0A087WTD7;A8MYJ1;H0YMW2;A0A087WY36;A0A087WX73;H0YLH1;A0A087X047;Q12802-5	Q12802-4;Q12802;Q12802-2;A0A087WTD7;A8MYJ1;H0YMW2	A-kinase anchor protein 13	AKAP13
-0.305414	-0.173482			1	3.9	31.293	25.7654	25.299	A0A0C4DGS9;Q9Y6K0	A0A0C4DGS9;Q9Y6K0	Choline/ethanolaminephosphotransferase 1	CEPT1
-0.237949	-0.173547			27	39.6	98.398	30.0928	32.0275	P21399;F5H2R8;F5H143;F5H3Z7;E9PEF1;O00408-5;O00408-4;O00408-3;O00408	P21399	Cytoplasmic aconitate hydratase	ACO1
-0.465401	-0.173775			14	14.2	125.19	27.9557	29.733	A0A1W2PPT5;C9J2Y9;P30876;C9J4M6	A0A1W2PPT5;C9J2Y9;P30876;C9J4M6	DNA-directed RNA polymerase;DNA-directed RNA polymerase II subunit RPB2	POLR2B
-0.0198577	-0.173954			19	49.9	50.679	31.2687	32.4815	Q16181;E7ES33;E7EPK1;Q16181-2;G3V1Q4;A0A0U1RRM2;A0A5F9ZGZ7;Q5JXL7;A0A0U1RRE1;A0A0U1RRH9;A0A0U1RRD1;Q6ZU15	Q16181;E7ES33;E7EPK1;Q16181-2;G3V1Q4	Septin-7	2007-09-01
-0.467932	-0.174621			13	32.1	62.757	27.4797	30.287	Q9NP74;S4R313;Q9NP74-2;Q9NP74-3	Q9NP74;S4R313;Q9NP74-2	Palmdelphin	PALMD
-0.241117	-0.175159			15	34.9	52.904	29.922	30.6994	O00232;O00232-2	O00232;O00232-2	26S proteasome non-ATPase regulatory subunit 12	PSMD12
-0.106172	-0.175534			166	71.4	278.22	36.582	37.2575	Q60FE5;A0A087WWY3	Q60FE5;A0A087WWY3		FLNA
-0.0140042	-0.175648			13	13.8	149.92	29.0976	27.9601	A0A384DVU0;Q8IY17-2;Q8IY17-3;Q8IY17;Q8IY17-5;M0QYT1;M0R2C2;M0R2K2;M0QYF5;M0QZK5;M0R2H4;A0A2R8Y7E1	A0A384DVU0;Q8IY17-2;Q8IY17-3;Q8IY17;Q8IY17-5	Neuropathy target esterase	PNPLA6
-0.347839	-0.175827			1	10.3	9.6744	26.0739	26.08	H0YDQ1;H0YDD3;Q9BVK2-2;Q9BVK2	H0YDQ1;H0YDD3;Q9BVK2-2;Q9BVK2	Probable dolichyl pyrophosphate Glc1Man9GlcNAc2 alpha-1,3-glucosyltransferase	ALG8
-0.49541	-0.177229			17	21	113.65	28.3332	29.8868	Q8N961;Q8N961-2;A6QL63-5;A6QL63-2;A6QL63-3;A6QL63	Q8N961;Q8N961-2	Ankyrin repeat and BTB/POZ domain-containing protein 2	ABTB2
0.0723116	-0.177343			4	19.6	28.512	29.4952	27.8551	D6RBW1;P06730;P06730-3;P06730-2;D6RFJ3;H0Y8J7	D6RBW1;P06730;P06730-3;P06730-2	Eukaryotic translation initiation factor 4E	EIF4E
-0.125919	-0.17736			5	32.4	23.668	29.1364	27.9314	P61006;P61006-2;H0YMN7;H0YNE9;Q92930	P61006;P61006-2	Ras-related protein Rab-8A	RAB8A
-0.258218	-0.177784			21	46.1	61.594	29.7147	31.2293	O95817;C9JFK9	O95817;C9JFK9	BAG family molecular chaperone regulator 3	BAG3
-0.397733	-0.179123			14	16.1	113.18	29.192	30.0783	Q86W92-2;Q86W92-4;Q86W92;Q86W92-3;F5GZP6;H0YFE4;A0A0A0MTP2;F5H495;Q86W92-5;F5H6Q7;F5H0E0;H0YGH8;E9PP16;Q8ND30-3;Q8ND30-2;Q8ND30	Q86W92-2;Q86W92-4;Q86W92;Q86W92-3;F5GZP6	Liprin-beta-1	PPFIBP1
-0.112771	-0.179302			11	34.7	51.7	30.0349	30.4846	P00390-2;P00390-3;P00390;P00390-5;P00390-4;A0A2R8YF59;H0YC68	P00390-2;P00390-3;P00390;P00390-5;P00390-4	Glutathione reductase, mitochondrial	GSR
-0.391361	-0.179923			8	20.8	57.278	28.4592	29.3464	A0A0C4DFL7;Q16850;Q16850-2;A0A3B3ITR4;C9IYR8;H7C0D0	A0A0C4DFL7;Q16850;Q16850-2	Lanosterol 14-alpha demethylase	CYP51A1
-0.0642537	-0.179939			9	37.8	31.73	29.8876	29.1698	P27105;F8VSL7;P27105-2	P27105;F8VSL7	Erythrocyte band 7 integral membrane protein	STOM
0.415975	-0.180283			3	2.6	134.32	24.2072	24.5043	Q96JH7	Q96JH7	Deubiquitinating protein VCIP135	VCPIP1
0.051024	-0.181117			41	58.7	81.307	32.9116	33.9091	P33993;P33993-3;P33993-2;C9J8M6	P33993;P33993-3	DNA replication licensing factor MCM7	MCM7
-0.338706	-0.181444			49	49.4	127.06	33.1634	33.7835	Q12965;H0YNQ8;H0YLJ4;O00160;H0YLE5;H0YN00;H0YNB0	Q12965	Unconventional myosin-Ie	MYO1E
-0.334116	-0.182279			33	49.1	90.069	32.6678	33.546	P23921;E9PL69;E9PP77;H0YCY7	P23921;E9PL69	Ribonucleoside-diphosphate reductase large subunit	RRM1
0.146394	-0.182688			8	29	40.949	27.5535	28.8985	O15143;C9JEY1;C9K057;C9JTT6;C9JBJ7;F8VXW2;C9JM51;F8WEB3	O15143;C9JEY1;C9K057	Actin-related protein 2/3 complex subunit 1B	ARPC1B
-0.31319	-0.182721			14	59	36.071	29.4283	31.0851	O00151	O00151	PDZ and LIM domain protein 1	PDLIM1
0.618145	-0.183359			6	19.6	38.868	28.0994	28.0863	O14745;J3QRP6;O14745-2	O14745;J3QRP6	Na(+)/H(+) exchange regulatory cofactor NHE-RF1	SLC9A3R1
-0.345253	-0.183753			7	8.8	115.45	28.5684	27.8873	H0YBP1;E7ESA6;Q05397-7;Q05397;Q05397-5;Q05397-2;E9PEI4;H0YB16;H0YBZ1;E5RHD8;B4DWJ1;Q05397-6;E5RI03;Q05397-4;Q05397-3;E5RG86;E5RGA6;H0YB99	H0YBP1;E7ESA6;Q05397-7;Q05397;Q05397-5;Q05397-2;E9PEI4;H0YB16;H0YBZ1;E5RHD8;B4DWJ1;Q05397-6	Focal adhesion kinase 1	PTK2
-0.18866	-0.183802			2	36.4	6.0048	24.8563	25.8678	V9GYE4;A0A494C194;K7ES25;A0A494C165;P12955-3;P12955-2;P12955	V9GYE4;A0A494C194;K7ES25;A0A494C165;P12955-3;P12955-2;P12955	Xaa-Pro dipeptidase	PEPD
1.23377	-0.184408	+		22	41.2	76.689	29.9684	31.0423	P16435;H0Y4R2;E7EMD0;E7EWU0	P16435;H0Y4R2;E7EMD0	NADPH--cytochrome P450 reductase	POR
0.067088	-0.184507			5	6.5	93.673	26.9769	27.9968	Q8TCJ2	Q8TCJ2	Dolichyl-diphosphooligosaccharide--protein glycosyltransferase subunit STT3B	STT3B
-0.501218	-0.184572			9	16.3	72.039	26.1563	28.8908	Q6NUQ4-2;Q6NUQ4;H7C0H8;H7C008;H7C085;H7BZI0	Q6NUQ4-2;Q6NUQ4;H7C0H8	Transmembrane protein 214	TMEM214
-0.0838903	-0.185097			8	47.6	26.361	31.2976	27.5896	A0A3F2YNX8;A0A0A0MRJ6;H7BY58;P22061;P22061-2;F6S8N6;C9J0F2;H7C4X2;F8WDT3;F8WAV5;F8WAX2	A0A3F2YNX8;A0A0A0MRJ6;H7BY58;P22061;P22061-2;F6S8N6	Protein-L-isoaspartate O-methyltransferase;Protein-L-isoaspartate(D-aspartate) O-methyltransferase	PCMT1
-0.0762804	-0.185212			6	7.8	92.755	26.7052	27.5081	Q99959-2;Q99959;A0A087WXY2	Q99959-2;Q99959	Plakophilin-2	PKP2
-0.128172	-0.18531			5	10	58.848	26.4739	28.0471	Q12874	Q12874	Splicing factor 3A subunit 3	SF3A3
0.146655	-0.185802			22	29.6	101.89	31.1584	30.954	P49736;H0Y8E6	P49736;H0Y8E6	DNA replication licensing factor MCM2	MCM2
-0.187789	-0.186131			38	37.1	123.03	32.1863	33.1512	Q92900-2;Q92900	Q92900-2;Q92900	Regulator of nonsense transcripts 1	UPF1
-0.282404	-0.186213			12	23	84.098	28.023	29.4598	Q13671;Q13671-2;E9PNR2	Q13671;Q13671-2;E9PNR2	Ras and Rab interactor 1	RIN1
-0.181477	-0.186804			46	86.7	48.057	36.4619	37.0225	P05783;F8VZY9;CON__H-INV:HIT000015463	P05783;F8VZY9	Keratin, type I cytoskeletal 18	KRT18
-0.0938328	-0.187411			3	12.4	28.97	24.9655	26.1958	O95721;C9JAF7	O95721;C9JAF7	Synaptosomal-associated protein 29;Synaptosomal-associated protein	SNAP29
-0.0809575	-0.188447			8	18.4	59.151	28.8137	28.7183	Q8NF37;A0A0G2JQ62;A0A0G2JRI7	Q8NF37;A0A0G2JQ62	Lysophosphatidylcholine acyltransferase 1	LPCAT1
-0.102155	-0.189368			4	11	51.998	25.7833	27.6031	E5RIA4;E7ETB3;Q9ULA0;B9ZVU2;F8WAN0;E7EMB6;E7EPX3;C9JBE1;E5RJ35;C9JRG3;C9J1E2	E5RIA4;E7ETB3;Q9ULA0;B9ZVU2;F8WAN0;E7EMB6;E7EPX3;C9JBE1	Aspartyl aminopeptidase	DNPEP
-0.0108901	-0.190586			3	8.5	56.684	24.3894	26.7071	P98170;B1AKU2	P98170	E3 ubiquitin-protein ligase XIAP	XIAP
-0.481505	-0.1908			6	11.4	61.381	23.5917	27.4815	I3L4C2;Q9UQB8-3;Q9UQB8-5;Q9UQB8-4;Q9UQB8-6;Q9UQB8-2;Q9UQB8;I3L3C5;I3L3J7;I3L3C6;B4DWA1;I3L0M4;I3L327;I3L2J6;I3L113;I3L526;I3L0Y9;I3L125;I3L1C8;I3L2M4	I3L4C2;Q9UQB8-3;Q9UQB8-5;Q9UQB8-4;Q9UQB8-6;Q9UQB8-2;Q9UQB8;I3L3C5;I3L3J7;I3L3C6;B4DWA1	Brain-specific angiogenesis inhibitor 1-associated protein 2	BAIAP2
-0.309735	-0.191228			17	17.5	137.33	30.5231	31.7527	Q9Y4H2	Q9Y4H2	Insulin receptor substrate 2	IRS2
-0.0113698	-0.191508			83	71.2	138.34	34.2	34.7391	P53621;P53621-2;A0A3B3IT15;A0A3B3IS84;A0A3B3ISC6;A0A3B3IU89;A0A3B3ITV3;A0A3B3ITI7;A0A3B3ISK1;A0A3B3ITX2;A0A3B3IS23;A0A3B3IU78;A0A3B3IU84	P53621;P53621-2;A0A3B3IT15;A0A3B3IS84;A0A3B3ISC6;A0A3B3IU89	Coatomer subunit alpha;Xenin;Proxenin	COPA
-0.0114861	-0.192151			3	8.5	57.274	25.9035	26.359	Q9NY93-2;Q9NY93;F8WDT8;G3V0G3;H7C3E9;F8WEI3;H7BZN7	Q9NY93-2;Q9NY93;F8WDT8;G3V0G3;H7C3E9	Probable ATP-dependent RNA helicase DDX56	DDX56
-0.101087	-0.192579			32	32.4	144.73	31.3371	32.1959	O15067;H0YGH1;J3KT98;J3QSG0;J3QSH6;J3KTQ5;J3KTL4	O15067	Phosphoribosylformylglycinamidine synthase	PFAS
-0.105473	-0.192859			11	16.9	88.505	28.4106	28.5642	A0A0A0MTN0;Q13617;Q13617-2;Q5T2B5;Q5T2B7	A0A0A0MTN0;Q13617;Q13617-2;Q5T2B5	Cullin-2	CUL2
-0.0624145	-0.193255			12	23.3	72.695	29.2667	29.8102	Q8TF42	Q8TF42	Ubiquitin-associated and SH3 domain-containing protein B	UBASH3B
-0.167005	-0.193305			21	19.3	131.7	30.4474	31.3811	O43847;O43847-2;G3V1R5;F5H7V1;H0Y5G9	O43847;O43847-2;G3V1R5;F5H7V1	Nardilysin	NRD1
0.112633	-0.194262			8	31	101.35	27.7025	29.305	Q10567-4;Q10567-3;Q10567-2;Q10567;C9J1E7	Q10567-4;Q10567-3;Q10567-2;Q10567;C9J1E7	AP-1 complex subunit beta-1	AP1B1
-0.0906646	-0.19446			28	56	68.569	32.2052	33.0468	P04843;B7Z4L4;F8WF32	P04843;B7Z4L4	Dolichyl-diphosphooligosaccharide--protein glycosyltransferase subunit 1	RPN1
-0.122271	-0.19717			3	43.8	8.9811	24.7293	26.2286	E7EUI7;E7EMN6;P41236;Q6NXS1	E7EUI7;E7EMN6;P41236;Q6NXS1	Protein phosphatase inhibitor 2;Protein phosphatase inhibitor 2-like protein 3	PPP1R2;PPP1R2P3
0.659377	-0.197832			5	49.5	11.74	30.8682	29.4083	P31949	P31949	Protein S100-A11;Protein S100-A11, N-terminally processed	S100A11
1.89736	-0.198146	+		7	56.8	14.515	32.229	28.8097	P25398	P25398	40S ribosomal protein S12	RPS12
-0.106995	-0.199272			9	10.1	122.41	27.7873	28.6047	O95466-2;O95466;O95466-3;K7EK60;K7EJE6;A0A0A0MR62;K7EMY8;K7ERL1	O95466-2;O95466;O95466-3;K7EK60	Formin-like protein 1	FMNL1
-0.102806	-0.199653			13	41.9	49.005	30.1192	30.6432	D6RGI3;D6RER5;Q9NVA2;Q9NVA2-2;D6RDU5;D6RDP1;D6R9Y6;H0Y961;H0Y9G8	D6RGI3;D6RER5;Q9NVA2;Q9NVA2-2;D6RDU5	Septin-11	2011-09-01
-0.527783	-0.200216			12	12.4	119.39	27.7071	28.9442	O75146;O75146-2	O75146;O75146-2	Huntingtin-interacting protein 1-related protein	HIP1R
-0.0159575	-0.200382			1	10.9	12.597	24.2439	25.1126	I3L0T6;Q9HC36	I3L0T6;Q9HC36	rRNA methyltransferase 3, mitochondrial	RNMTL1
-0.0532392	-0.200813			5	28.7	18.224	28.4506	29.9539	K7EIJ0;K7ENL2;A6NG10;K7EMC9;Q969T9;Q969T9-2;K7EIN1;K7ESN4;K7EIK1	K7EIJ0;K7ENL2;A6NG10;K7EMC9;Q969T9;Q969T9-2;K7EIN1;K7ESN4	WW domain-binding protein 2	WBP2
-0.175468	-0.200962			16	24.4	84.277	30.3948	31.2731	B4DKY1;P49589-2;P49589;P49589-3;E9PRS8	B4DKY1;P49589-2;P49589;P49589-3	Cysteine--tRNA ligase, cytoplasmic	CARS
-0.226442	-0.201294			3	5.6	55.071	24.3855	26.0902	Q15291-2;Q15291	Q15291-2;Q15291	Retinoblastoma-binding protein 5	RBBP5
-0.307733	-0.20224			192	63.6	331.77	35.4539	36.0862	P15924;P15924-3;P15924-2	P15924;P15924-3;P15924-2	Desmoplakin	DSP
-0.0480244	-0.203153			35	38.5	144.75	31.6224	31.8423	Q13045;Q13045-3;Q13045-2;J3KS54;J3QQQ2;J3QQU5;J3QLR6;K7EP37;K7EP27;K7EQZ7;J3KT47;J3KS39	Q13045;Q13045-3;Q13045-2	Protein flightless-1 homolog	FLII
0.460166	-0.203435			4	36	15.798	30.9822	28.9322	P61353;K7ELC7;K7EQQ9;K7ERY7	P61353;K7ELC7	60S ribosomal protein L27	RPL27
0.0258793	-0.203618			35	74.3	51.804	33.0017	33.9281	Q02790;F5H1U3;H0YFG2;F5H120	Q02790	Peptidyl-prolyl cis-trans isomerase FKBP4;Peptidyl-prolyl cis-trans isomerase FKBP4, N-terminally processed	FKBP4
-0.0678179	-0.20405			20	33.4	103.17	31.9148	32.893	Q14157-4;Q14157-1	Q14157-4;Q14157-1	Ubiquitin-associated protein 2-like	UBAP2L
-0.0628515	-0.20425			7	9.5	113.46	26.8065	28.5046	A0A0G2JL47;A0A024RCR6;A0A0G2JK23;P46379-5;P46379-2;P46379;P46379-3;P46379-4;F6S6P2;X6REW1;A0A0G2JJM1;F6TC96;F6UR09;F6U1F2;F6XTU0;H0Y710;A0A0G2JJR8;A0A1B0GX79;F6WML8;F6VEM6;F6X9W3;F6U341	A0A0G2JL47;A0A024RCR6;A0A0G2JK23;P46379-5;P46379-2;P46379;P46379-3;P46379-4	Large proline-rich protein BAG6	BAT3;BAG6
-0.252037	-0.204516			5	15.3	55.215	26.5589	28.6583	Q9UKZ1;H7C0C7	Q9UKZ1	CCR4-NOT transcription complex subunit 11	CNOT11
-1.94608	-0.205098	+		3	28.9	14.547	25.5222	27.9683	M0QXK2;M0R221;M0R2B8;P09012;M0R0G9;M0QZG7;M0R268	M0QXK2;M0R221;M0R2B8;P09012;M0R0G9;M0QZG7;M0R268	U1 small nuclear ribonucleoprotein A	SNRPA
-0.288523	-0.205197			19	53.4	47.352	30.0835	31.4426	R4GNH3;P17980;E9PM69;E9PMD8;E9PKD5;E9PN50;E9PLG2	R4GNH3;P17980;E9PM69;E9PMD8;E9PKD5;E9PN50	26S protease regulatory subunit 6A	PSMC3
-0.0149951	-0.205231			63	55.3	144.5	33.8391	34.7117	P41252;A0A0A0MSX9;J3KR24;Q5TCD1;Q5TCC6;Q5TCC9	P41252;A0A0A0MSX9;J3KR24	Isoleucine--tRNA ligase, cytoplasmic	IARS
0.307428	-0.205547			11	43.3	24.593	31.2599	28.8614	O75396;A0A087X1A9	O75396	Vesicle-trafficking protein SEC22b	SEC22B
-0.160169	-0.206329			5	11	57.548	27.4452	27.5959	P49257	P49257	Protein ERGIC-53	LMAN1
-0.434149	-0.206479			58	57.9	120.84	34.4231	34.7078	P53396;P53396-2;P53396-3;K7ESG8;K7EIE7	P53396;P53396-2;P53396-3	ATP-citrate synthase	ACLY
0.00848693	-0.206995			31	38.6	104.78	31.1501	30.6182	A0A087X054;A0A494C039;Q9Y4L1;E9PJ21;A0A087WWI4;K7EQK2;Q9Y4L1-2;J3KTF1;J3QL06;Q9BST8;J3QQH7;J3QLE9;A0A087X214;A0A087WW13;A0A2R8Y358;A0A1W2PS94;Q9BXT5	A0A087X054;A0A494C039;Q9Y4L1;E9PJ21;A0A087WWI4;K7EQK2;Q9Y4L1-2	Hypoxia up-regulated protein 1	HYOU1
0.240864	-0.207511			11	69.1	35.924	31.2097	31.9607	P67809;H0Y449;C9J5V9	P67809;H0Y449	Nuclease-sensitive element-binding protein 1	YBX1
-0.00959692	-0.207578			4	37.1	28.521	27.9784	25.3867	P67936;A0A2R8Y5V9;A0A2R8YGX3;A0A2R8YH90;A0A2R8YE05;K7ENT6;P67936-2;A0A2R8YHD2;A0A2R8YEU4;A0A5F9UN72;K7EPB9;A0A590UJB9;A0A590UK79	P67936;A0A2R8Y5V9;A0A2R8YGX3;A0A2R8YH90;A0A2R8YE05;K7ENT6;P67936-2;A0A2R8YHD2;A0A2R8YEU4	Tropomyosin alpha-4 chain	TPM4
-0.39479	-0.208344			3	7.9	48.475	25.1334	26.4521	C9JVN9;Q9H9P8-2;Q9H9P8;G3V5S1;G3V272	C9JVN9;Q9H9P8-2;Q9H9P8	L-2-hydroxyglutarate dehydrogenase, mitochondrial	L2HGDH
0.260267	-0.208878			8	29	27.647	29.9171	29.0907	P25788-2;P25788;G3V4X5;G3V3W4;G3V5N4;H0YJ03	P25788-2;P25788;G3V4X5	Proteasome subunit alpha type-3	PSMA3
-0.0969	-0.209278			37	36.8	139.09	31.6376	31.5019	E7EX90;Q14203-3;Q14203-4;Q14203-6;Q14203;Q14203-5;Q14203-2;Q6AWB1;E7EWF7;C9JZA4;C9JTE5;C9JJN7;C9JJD0;C9JKG6;E9PCY0;C9J1B7	E7EX90;Q14203-3;Q14203-4;Q14203-6;Q14203;Q14203-5;Q14203-2;Q6AWB1	Dynactin subunit 1	DCTN1;DKFZp686E0752
-0.396213	-0.209862			7	22.4	39.221	25.2747	28.3316	P78318;A0A1W2PR95	P78318	Immunoglobulin-binding protein 1	IGBP1
0.0560286	-0.210162			34	32	139.76	30.3286	30.8794	Q5VZU9;P29144;A0A494C1B8;A0A494C0U1;A0A494C0A3;A0A494C1S4;A0A494C1S6;A0A494C159;A0A494C1L2;A0A494C0X4	Q5VZU9;P29144;A0A494C1B8;A0A494C0U1	Tripeptidyl-peptidase 2	TPP2
-0.68397	-0.211164			5	11.8	69.116	25.5549	27.286	E9PFR3;Q14738-3;Q14738-2;Q14738;H0Y8C4;Q96B13;H0YJ75;Q13362-2;Q13362-3;Q13362;Q13362-4;Q13362-5;H0YJ35;H0YJU0;H7C5Q9	E9PFR3;Q14738-3;Q14738-2;Q14738;H0Y8C4	Serine/threonine-protein phosphatase 2A 56 kDa regulatory subunit delta isoform	PPP2R5D
-0.399255	-0.214123			70	76.3	104.85	35.6137	36.5382	O43707;O43707-2;F5GXS2;O43707-3;H7C144;K7EJH8;K7EP19	O43707;O43707-2;F5GXS2;O43707-3	Alpha-actinin-4	ACTN4
0.033793	-0.214157			7	11	79.663	28.0712	29.1156	Q9UKG1;C9JAB0	Q9UKG1	DCC-interacting protein 13-alpha	APPL1
-0.256373	-0.21429			17	37.8	61.277	30.5062	31.8906	Q15942;H0Y2Y8;Q15942-2;C9IZ41;C9JJK5;H7C3D3;H7C3R3	Q15942;H0Y2Y8;Q15942-2	Zyxin	ZYX
0.308011	-0.21496			4	9	46.313	26.1241	26.8416	A0A3B3IUB5;Q8TCT9-5;Q8TCT9;Q8TCT9-2;A0A075B6F6;A0A0S2Z6F0;A0A3B3IT72;Q8TCT9-4;A0A0C4DGU3	A0A3B3IUB5;Q8TCT9-5;Q8TCT9;Q8TCT9-2;A0A075B6F6;A0A0S2Z6F0;A0A3B3IT72;Q8TCT9-4	Minor histocompatibility antigen H13	HM13
-0.228114	-0.215462			25	18.9	177.35	29.052	30.5298	Q6XZF7;A0A1C7CYY6;A0A1B0GTX1;Q6XZF7-2	Q6XZF7;A0A1C7CYY6;A0A1B0GTX1;Q6XZF7-2	Dynamin-binding protein	DNMBP
-0.42138	-0.216149			28	41.2	82.688	32.1705	33.0273	Q32MZ4-3;Q32MZ4-2;Q32MZ4;Q32MZ4-4;C9JTC6;C9JSU1;Q9Y608-2;Q9Y608-4;Q9Y608-5;Q9Y608	Q32MZ4-3;Q32MZ4-2;Q32MZ4	Leucine-rich repeat flightless-interacting protein 1	LRRFIP1
0.0210533	-0.217642			6	10.9	80.104	26.5151	27.7875	Q5VV41;Q5VV41-2;B0QZD3;B0QZD4	Q5VV41;Q5VV41-2	Rho guanine nucleotide exchange factor 16	ARHGEF16
-0.272838	-0.218733			5	5.3	120.63	25.9696	24.9934	Q9Y2D5-6;Q9Y2D5-4;Q9Y2D5;Q9Y2D5-5;Q9Y2D5-7;C9JVY5	Q9Y2D5-6;Q9Y2D5-4;Q9Y2D5;Q9Y2D5-5;Q9Y2D5-7	A-kinase anchor protein 2	AKAP2
0.100978	-0.219925			1	53.6	121	24.463	25.2113	P27816;P27816-6;P27816-2;H7C456;P27816-7	P27816;P27816-6;P27816-2	Microtubule-associated protein 4	MAP4
0.0356239	-0.220362			36	33.7	136.22	32.396	33.6009	D6REX3;O94979-6;O94979-3;O94979-10;O94979-4;O94979-9;O94979-2;O94979;O94979-8;D6RHZ5;H7BXG7;O94979-7;O94979-5;H0YAB3;H0Y8V7;H0Y9K1;H0Y9T9;H0Y8W8;D6RE64;D6RCQ9;H0YAF5;D6RBT0;D6RHE8;H0Y9V3	D6REX3;O94979-6;O94979-3;O94979-10;O94979-4;O94979-9;O94979-2;O94979;O94979-8;D6RHZ5;H7BXG7;O94979-7;O94979-5;H0YAB3	Protein transport protein Sec31A	SEC31A
0.244765	-0.222582			7	17.5	51.11	28.6513	29.8839	P01730;F5H480	P01730	T-cell surface glycoprotein CD4	CD4
0.0611541	-0.222667			6	30.2	49.303	28.9641	29.4533	B1AMS2;Q14141-2;Q14141-4;Q14141;Q14141-3	B1AMS2;Q14141-2;Q14141-4;Q14141;Q14141-3	Septin-6	2006-09-01
-0.234805	-0.222986			2	14.2	20.848	27.625	27.0951	Q5BJF2;Q86XC5;J3KT68;J3KTD1	Q5BJF2;Q86XC5;J3KT68;J3KTD1	Transmembrane protein 97	TMEM97
-0.401806	-0.223441			9	30.2	30.601	26.3545	28.6147	P53701	P53701	Cytochrome c-type heme lyase	HCCS
0.680684	-0.223761			6	39.3	22.836	29.5363	27.1033	P49721;A0A087WVV1	P49721;A0A087WVV1	Proteasome subunit beta type-2	PSMB2
-0.235382	-0.224216			13	70.7	21.892	33.9774	33.5315	P32119;A6NIW5;P32119-2	P32119;A6NIW5	Peroxiredoxin-2	PRDX2
0.380619	-0.224233			6	24.7	35.58	26.2405	28.39	B1AL69;Q7L3B6	B1AL69;Q7L3B6	Hsp90 co-chaperone Cdc37-like 1	CDC37L1
0.0673633	-0.224806			10	25.8	60.807	28.5559	28.048	A0A1B0GWA2;A0A2R8YEL0;O00116;B8ZZ81	A0A1B0GWA2;A0A2R8YEL0;O00116	Alkyldihydroxyacetonephosphate synthase, peroxisomal	AGPS
0.175173	-0.225059			22	24.6	135.58	31.0727	30.0514	Q15393;Q15393-2;Q15393-3;I3L4G7;H3BMB0	Q15393	Splicing factor 3B subunit 3	SF3B3
0.18574	-0.226291			3	4.6	67.454	25.8372	27.9694	O94826	O94826	Mitochondrial import receptor subunit TOM70	TOMM70A
0.00805652	-0.227337			13	9.4	228.86	27.8635	28.6617	P48634;P48634-2;P48634-3;P48634-4	P48634;P48634-2;P48634-3;P48634-4	Protein PRRC2A	PRRC2A
-0.20533	-0.227506			10	46.1	29.702	30.4308	28.1757	Q9Y5M8;H7C4H2;C9J5Z8	Q9Y5M8;H7C4H2	Signal recognition particle receptor subunit beta	SRPRB
0.923872	-0.228148	+		6	49.7	16.29	31.2879	31.4293	F8W1R7;J3KND3;G8JLA2;G3V1V0;B7Z6Z4;P60660-2;P60660;F8VPF3;G3V1Y7;F8VZU9;F8W180;F8W1I5;P14649;F8VXL3;H0YI43	F8W1R7;J3KND3;G8JLA2;G3V1V0;B7Z6Z4;P60660-2;P60660;F8VPF3;G3V1Y7;F8VZU9;F8W180	Myosin light polypeptide 6	MYL6
-0.147586	-0.228858			2	3.8	54.578	22.5391	23.8912	F6XEV2;A0A0U1RRK1;A0A286YF11;Q9BPX6-5;Q9BPX6-4;Q9BPX6;Q9BPX6-3;S4R3W3;E9PQV6;Q9BPX6-2	F6XEV2;A0A0U1RRK1;A0A286YF11;Q9BPX6-5;Q9BPX6-4;Q9BPX6;Q9BPX6-3;S4R3W3;E9PQV6;Q9BPX6-2	Calcium uptake protein 1, mitochondrial	MICU1
-0.246344	-0.228875			14	16.2	117.11	29.235	30.5097	Q5T6F2;A2A305;Q5T6F2-2;H0YDN2;A0A0D9SFI5;Q5JV08	Q5T6F2	Ubiquitin-associated protein 2	UBAP2
-0.215915	-0.229822			7	8.6	100.23	28.7244	28.5791	Q13435;E9PPJ0;E9PJT3;E9PJ04;H0YCG1;E9PIL8;H0YEX5	Q13435;E9PPJ0;E9PJT3;E9PJ04;H0YCG1	Splicing factor 3B subunit 2	SF3B2
-0.362065	-0.230364			5	15.7	52.764	27.3615	27.9345	Q96N66;Q96N66-3;Q96N66-2;A9C4B8;H7C2M4;C9J4E9;A0A0G2JNX6;M0R1Z5	Q96N66;Q96N66-3;Q96N66-2	Lysophospholipid acyltransferase 7	MBOAT7
-0.441772	-0.230465			14	15	110.24	28.5989	29.7332	Q5M775-4;Q5M775;Q5M775-5;Q5M775-3;Q5M775-2;J3KSG2;J3QQM0;J3KRN9	Q5M775-4;Q5M775;Q5M775-5;Q5M775-3;Q5M775-2	Cytospin-B	SPECC1
-0.297768	-0.230634			41	39.8	116.72	32.7003	33.4777	P18206-2;P18206;P18206-3	P18206-2;P18206	Vinculin	VCL
-0.143166	-0.231278			3	5.1	62.032	26.2473	27.5448	E7EMB1;Q9UH65	E7EMB1;Q9UH65	Switch-associated protein 70	SWAP70
-0.496855	-0.231566			3	10.1	51.844	24.5969	27.474	Q5TFE4;Q5QPD0;H0YDA5;Q5TFE4-2	Q5TFE4;Q5QPD0	5-nucleotidase domain-containing protein 1	NT5DC1
-0.0473235	-0.231617			5	7.6	84.685	24.1172	28.1057	O00469;O00469-2;E7ETU9;O00469-3;C9JXZ0;F8WEW3	O00469;O00469-2;E7ETU9;O00469-3	Procollagen-lysine,2-oxoglutarate 5-dioxygenase 2	PLOD2
-0.143325	-0.231854			6	10.6	67.453	26.5222	28.4472	Q9UNQ0-2;Q9UNQ0;F8S0F2	Q9UNQ0-2;Q9UNQ0	ATP-binding cassette sub-family G member 2	ABCG2
-0.194328	-0.231989			31	31.4	145.83	30.9396	30.7154	O75533;H7C341;B4DGZ4;A0A494C1M2;O75533-2;F8WC19	O75533	Splicing factor 3B subunit 1	SF3B1
-0.680174	-0.232566			4	5.5	61.257	24.9652	26.064	A6PW57;Q99755-4;Q99755-3;Q99755;Q99755-2;A6PW58;A2A5X0;O60331-4;O60331;O60331-2;O60331-3	A6PW57;Q99755-4;Q99755-3;Q99755;Q99755-2;A6PW58;A2A5X0	Phosphatidylinositol 4-phosphate 5-kinase type-1 alpha	PIP5K1A
-0.317229	-0.233074			13	13.9	117.97	28.5392	28.1254	A0AVT1;A0AVT1-2;H0Y8S8;A0AVT1-4;A0AVT1-3	A0AVT1;A0AVT1-2	Ubiquitin-like modifier-activating enzyme 6	UBA6
0.881351	-0.23321	+		2	6.9	29.965	25.4753	24.6945	Q99436;Q5TBG5;Q99436-2	Q99436;Q5TBG5;Q99436-2	Proteasome subunit beta type-7;Proteasome subunit beta type	PSMB7
0.499374	-0.236317			23	24.9	126.97	31.1866	30.324	Q16531;F5GY55;Q16531-2;F5GYG8;F5GZY8;F5GWI0;F5H198;F5H2L3	Q16531;F5GY55	DNA damage-binding protein 1	DDB1
-0.0967612	-0.23817			11	16.2	90.166	27.2701	28.2206	H0YH87;A0A2R8Y7P6;A0A2R8YDM9;F8VQP2;F8WB06;V9GY86;A0A5F9ZI57;A0A2R8Y7E6;A0A2R8Y5A6;A0A5F9ZHX3;A0A5F9ZHW5;Q99700-2;Q99700-5;Q99700-4;Q99700;F8W0B5;A0A5F9ZHH4;F8VRK6;A0A5F9ZH85;F8WB05;S4R3J6	H0YH87;A0A2R8Y7P6;A0A2R8YDM9;F8VQP2;F8WB06;V9GY86;A0A5F9ZI57;A0A2R8Y7E6;A0A2R8Y5A6;A0A5F9ZHX3;A0A5F9ZHW5;Q99700-2;Q99700-5;Q99700-4;Q99700;F8W0B5;A0A5F9ZHH4	Ataxin-2	ATXN2
-0.101381	-0.238272			4	3.9	121.59	26.8373	28.9092	Q7Z6B7-2;Q7Z6B7;G5EA48	Q7Z6B7-2;Q7Z6B7;G5EA48	SLIT-ROBO Rho GTPase-activating protein 1	SRGAP1
-0.415807	-0.238391			11	33.1	36.034	31.2385	29.4755	Q9NZ01;M0R2N5;M0R3C3;Q9NZ01-2	Q9NZ01;M0R2N5	Very-long-chain enoyl-CoA reductase	TECR
0.063641	-0.239004			3	11.2	17.493	23.2208	24.9434	P84157-2;P84157-3;P84157;K7EQX8;K7EPS4;Q6ZR64	P84157-2;P84157-3;P84157	Matrix-remodeling-associated protein 7	MXRA7
-0.0531943	-0.239941			14	58.1	35.54	30.0576	31.4066	P55735;P55735-2;P55735-4;P55735-3;A8MXL6;E7ERC8	P55735;P55735-2;P55735-4;P55735-3;A8MXL6	Protein SEC13 homolog	SEC13
-0.213387	-0.240384			38	68.7	103.06	32.8681	34.0121	P12814;P12814-3;P12814-2;P12814-4;H9KV75;G3V2N5;G3V2W4;A0A494C1A0;H7C5W8;H0YJW3;H0YJ11;A0A494C033;A0A494C166;G3V5M4;G3V2X9;A0A494C0Q3;A0A494C060;G3V380;G3V2E8;A0A494C031;D6RH00	P12814;P12814-3;P12814-2;P12814-4;H9KV75	Alpha-actinin-1	ACTN1
-0.365314	-0.240844			1	2.1	49.338	25.926	23.5937	G3V1M0;J3KR62;J3KR51;A0A087WVZ7;Q9H963;Q8N782;Q8NCK3-2;Q8NCK3;Q9NV72-2;Q5VIY5-2;Q9Y5A6;A2RRD8;Q5VIY5;Q7L2R6;Q9NV72;Q96NL3;Q96N58;Q6ZN06;A6NHJ4;Q0VGE8;P17035-2;P17035;P0CJ79;Q86XN6;Q9P0L1;Q9UJW7-2;Q9UJW7;Q8N4W9-2;Q8NB50-3;Q8NB50;Q8N4W9;Q96IR2;Q05481-2;Q05481	G3V1M0;J3KR62;J3KR51;A0A087WVZ7;Q9H963;Q8N782;Q8NCK3-2;Q8NCK3;Q9NV72-2;Q5VIY5-2;Q9Y5A6;A2RRD8;Q5VIY5;Q7L2R6;Q9NV72;Q96NL3;Q96N58;Q6ZN06;A6NHJ4;Q0VGE8;P17035-2;P17035;P0CJ79;Q86XN6;Q9P0L1;Q9UJW7-2;Q9UJW7;Q8N4W9-2;Q8NB50-3;Q8NB50;Q8N4W9;Q96IR2;Q05481-2;Q05481	Putative zinc finger protein 702;Zinc finger protein 525;Zinc finger protein 485;Zinc finger protein 701;Zinc finger protein 468;Zinc finger and SCAN domain-containing protein 21;Zinc finger protein 320;Zinc finger protein 765;Zinc finger protein 599;Zinc finger protein 578;Zinc finger protein 813;Zinc finger protein 860;Zinc finger protein 816;Zinc finger protein 28;Zinc finger protein 888;Zinc …	ZSCAN21;ZNF525;ZNF229;ZNF702P;ZNF485;ZNF701;ZNF468;ZNF320;ZNF765;ZNF599;ZNF578;ZNF813;ZNF860;ZNF816;ZNF28;ZNF888;ZNF761;ZKSCAN7;ZNF808;ZFP62;ZNF845;ZNF91
-0.221388	-0.243079			13	21.3	63.674	30.4217	31.5025	A0A087X0Q1;Q7Z739;A0A024R7W5;A0A087WY31;A0A087X0C3;S4R373	A0A087X0Q1;Q7Z739;A0A024R7W5;A0A087WY31	YTH domain-containing family protein 3	YTHDF3
0.351967	-0.244993			3	23.2	46.158	26.9461	28.175	Q09028-3;Q09028;Q09028-2;Q09028-4;H0YF10;H0YCT5;H0YDK2;H0YEU5;E9PNS2;E9PIC4;E9PNS6	Q09028-3;Q09028;Q09028-2;Q09028-4;H0YF10	Histone-binding protein RBBP4	RBBP4
-0.0936173	-0.245865			12	20.7	75.406	29.6521	30.019	Q9NVP1;H7C452	Q9NVP1;H7C452	ATP-dependent RNA helicase DDX18	DDX18
0.462052	-0.246207			6	13.4	44.882	29.9909	30.7056	P11279;P11279-2	P11279;P11279-2	Lysosome-associated membrane glycoprotein 1	LAMP1
0.375846	-0.246789			7	6	162.36	28.121	28.5393	Q5T5P2-3;Q5T5P2;Q5T5P2-4;Q5T5P2-8;Q5T5P2-6;Q5T5P2-9;Q5T5P2-2;Q5T5P2-7;Q5T5P2-10;Q5T5P0;Q5T5P1;A0A0U1RRK8	Q5T5P2-3;Q5T5P2;Q5T5P2-4;Q5T5P2-8;Q5T5P2-6;Q5T5P2-9;Q5T5P2-2;Q5T5P2-7;Q5T5P2-10	Sickle tail protein homolog	KIAA1217
2.95884	-0.249616	+		5	50.5	11.367	30.8664	25.589	P62805	P62805	Histone H4	HIST1H4A
-0.0362596	-0.250337			13	77.7	23.897	31.4498	29.9287	P61106;X6RFL8	P61106;X6RFL8	Ras-related protein Rab-14	RAB14
-0.28444	-0.250406			11	13.6	127.52	27.4717	27.1441	P40818;P40818-2;A0A075B720;H0YLH2;H0YM47;H0YNL5;H0YKV1;H0YLS3;H0YM17	P40818;P40818-2	Ubiquitin carboxyl-terminal hydrolase 8	USP8
-0.144409	-0.250543			5	18.2	43.28	28.8591	29.0421	G5E9Z2;Q96KA5-2;Q96KA5	G5E9Z2;Q96KA5-2;Q96KA5	Cleft lip and palate transmembrane protein 1-like protein	CLPTM1L
0.710085	-0.25147			2	27.2	9.4367	25.4855	24.5338	A0A087WWJ2;B0AZT5;C9J5D1;E7EQ69;Q9GZZ1-2;Q9GZZ1;C9J5J3;A0A0D9SF32	A0A087WWJ2;B0AZT5;C9J5D1;E7EQ69;Q9GZZ1-2;Q9GZZ1;C9J5J3;A0A0D9SF32	N-alpha-acetyltransferase 50	NAA50
-0.211715	-0.252432			10	49.2	28.068	29.8992	28.0474	Q9Y224;G3V4C6;H0YJB9;G3V4E7	Q9Y224;G3V4C6;H0YJB9	UPF0568 protein C14orf166	C14orf166
0.0100636	-0.253189			15	21	98.972	29.0405	29.8403	E9PB90;P52789;P52790	E9PB90;P52789	Hexokinase;Hexokinase-2	HK2
-0.152131	-0.255443			10	21.1	64.521	27.5926	29.1751	Q8NHH9-5;Q8NHH9;Q8NHH9-4;Q8NHH9-2;Q8NHH9-3;B5MCN0;H7C3A2;C9JQQ5;C9JC25;Q8WXF7-2;Q8WXF7	Q8NHH9-5;Q8NHH9;Q8NHH9-4;Q8NHH9-2;Q8NHH9-3;B5MCN0	Atlastin-2	ATL2
0.334911	-0.256666			3	3.2	205.12	25.7156	26.6683	O15031;A6QRH1;E2PU09	O15031;A6QRH1;E2PU09	Plexin-B2	PLXNB2
0.0837921	-0.256752			4	11.7	43.237	26.8608	25.571	U3KQC1;A0A0A0MQU0;Q9BV38;K7EIR0;K7EML4;A0A087X237;K7EKX5	U3KQC1;A0A0A0MQU0;Q9BV38;K7EIR0;K7EML4	WD repeat-containing protein 18	WDR18
0.175812	-0.256959			15	8.5	219.65	27.7653	28.0468	Q9HCD6;Q9HCD6-2;J3KRP9;Q9HCD6-4;Q9HCD6-3;J3QRF0	Q9HCD6;Q9HCD6-2;J3KRP9	Protein TANC2	TANC2
0.1956	-0.257235			9	13.2	75.456	26.9418	29.0002	P85037;P85037-2;U3KQ26;E9PM37;E9PPI7;Q01167-2;Q01167	P85037;P85037-2	Forkhead box protein K1	FOXK1
-0.132942	-0.257304			13	11	124.82	27.7963	29.0877	G8JLD3;X6RLX0;Q8IUD2-2;Q8IUD2-3;Q8IUD2;X6RM00;Q8IUD2-4;Q8IUD2-5;K7EPD6;K7EPP6;H7C4G9;O15083;K7EKH8;K7EIZ7	G8JLD3;X6RLX0;Q8IUD2-2;Q8IUD2-3;Q8IUD2;X6RM00;Q8IUD2-4;Q8IUD2-5	ELKS/Rab6-interacting/CAST family member 1	ERC1
0.0805212	-0.258511			3	14.6	121.36	30.8731	31.3592	Q6S8J3;A5A3E0;P0CG38;Q9BYX7	Q6S8J3;A5A3E0;P0CG38	POTE ankyrin domain family member E;POTE ankyrin domain family member F;POTE ankyrin domain family member I	POTEE;POTEF;POTEI
0.0465608	-0.259357			48	45.9	140.47	32.5808	33.5009	P26640;A0A140T936;A0A140T954;P26640-2;A2ABF4;H0Y426;A0A0G2JJT9;A0A140T904	P26640;A0A140T936	Valine--tRNA ligase	VARS
0.727528	-0.260117			13	46.8	69.335	29.5274	29.5787	A0A2R8Y5S7;P35241;P35241-5;A0A2R8Y7M3;P35241-4;P35241-2;E9PNV3;P35241-3;A0A2R8Y5P0;E9PQ82;A0A2R8Y4H6;E9PKN5;E9PNP4	A0A2R8Y5S7;P35241;P35241-5;A0A2R8Y7M3;P35241-4	Radixin	RDX
-0.0634845	-0.261293			4	18.5	37.72	29.1882	29.6911	Q9NXR1;Q9NXR1-1;I3L2R9;Q9GZM8-3;Q9GZM8;Q9GZM8-2;I3L2R3;I3L2T8;I3L533;I3L522;J3QSD2;J3QRZ1;A6NIZ0;I3L3G9;I3L2S8;J3KRK9;J3QL85	Q9NXR1;Q9NXR1-1;I3L2R9;Q9GZM8-3;Q9GZM8;Q9GZM8-2;I3L2R3;I3L2T8;I3L533;I3L522;J3QSD2;J3QRZ1;A6NIZ0	Nuclear distribution protein nudE homolog 1;Nuclear distribution protein nudE-like 1	NDE1;NDEL1
-0.225261	-0.261604			4	9.2	50.029	25.4354	27.8377	B3KP96;O95361;H0Y626;J3QL38;K7EL43;O95361-2;K7ENN8;Q309B1	B3KP96;O95361;H0Y626;J3QL38;K7EL43;O95361-2	Tripartite motif-containing protein 16	TRIM16
-0.338451	-0.262625			9	13.2	77.959	24.9841	28.3457	O95352;O95352-2;O95352-3;C9JFF4;H7C369;H7C2R3;H7BZ92;H7C2J8;C9J415;C9JGL2;F8WDY9;C9JNU2;C9JKA3;H7C059;C9JE55	O95352;O95352-2;O95352-3	Ubiquitin-like modifier-activating enzyme ATG7	ATG7
-0.150978	-0.262832			10	9.2	133.63	27.8042	29.1183	O95487-2;O95487;O95487-3	O95487-2;O95487;O95487-3	Protein transport protein Sec24B	SEC24B
-0.0749728	-0.263386			57	48.5	145.42	33.2017	34.4929	E9PMS6;Q8WWI1-3;E9PMP7;H0YDQ3;E9PJ10;H0YDG6;E9PK58;H0YE95;E9PLU6;E9PRJ0	E9PMS6;Q8WWI1-3;E9PMP7	LIM domain only protein 7	LMO7
-0.240248	-0.266125			9	19.8	62.591	27.0008	29.3547	Q15642-2;Q15642;W4VSQ9;Q15642-4;Q15642-3;M0R2H7;M0R0F9;Q15642-5;M0R070	Q15642-2;Q15642;W4VSQ9;Q15642-4;Q15642-3;M0R2H7;M0R0F9;Q15642-5	Cdc42-interacting protein 4	TRIP10
-0.30004	-0.266628			45	85.6	53.651	35.7337	35.7687	P08670;B0YJC4;B0YJC5;A0A1B0GTT5;A0A1B0GVG8;H7C5W5;P17661;P41219;P41219-2;F8W835	P08670;B0YJC4	Vimentin	VIM
0.0611541	-0.267149			3	24	16.645	28.57	29.3949	B8ZZN6;P63165;B8ZZJ0;B9A032;G2XKQ0;B8ZZ67;P63165-2	B8ZZN6;P63165;B8ZZJ0;B9A032;G2XKQ0	Small ubiquitin-related modifier 1;Small ubiquitin-related modifier	SUMO1
-0.448489	-0.267687			5	6.5	98.891	26.1508	26.1843	H0Y612;Q9UPN9-2;Q9UPN9	H0Y612;Q9UPN9-2;Q9UPN9	E3 ubiquitin-protein ligase TRIM33	TRIM33
0.272501	-0.26953			18	52.5	29.555	30.7923	28.4109	P25786;P25786-2;F5GX11;B4DEV8;F5H112	P25786;P25786-2;F5GX11;B4DEV8	Proteasome subunit alpha type-1;Proteasome subunit alpha type	PSMA1
-0.0641329	-0.270017			7	6.1	141.32	26.9301	25.2557	Q8N3U4;Q8N3U4-2;B1AMT4;B1AMT1;B1AMT2;B1AMT3	Q8N3U4;Q8N3U4-2	Cohesin subunit SA-2	STAG2
-0.313423	-0.270539			11	30.1	50.156	29.5862	30.2864	P12081-3;P12081-2;P12081-4;P12081;B4E1C5;B4DDD8;B3KWE1;E7ETE2;D6RJE6;A0A2R8Y6I1;A0A2R8Y3N3;A0A2R8Y5P7;P49590-2;P49590;A0A2R8YFR1;D6RF05;A0A2R8YCI2;A0A2R8Y4X6;A0A2R8Y5E8;B4DQ67;D6RB22	P12081-3;P12081-2;P12081-4;P12081;B4E1C5;B4DDD8;B3KWE1;E7ETE2	Histidine--tRNA ligase, cytoplasmic	HARS
-0.733148	-0.271009			2	5	54.945	24.5777	25.7809	B8ZZZ7;Q9NUQ6-2;Q9NUQ6;Q9NUQ6-4;Q9NUQ6-3	B8ZZZ7;Q9NUQ6-2;Q9NUQ6;Q9NUQ6-4;Q9NUQ6-3	SPATS2-like protein	SPATS2L
-0.202406	-0.271009			7	15.7	62.059	25.9781	28.3609	Q8IWB1;X6RK76;REV__I3NI21;REV__I3L288;REV__Q96B96;REV__I3NI23;REV__Q96B96-2	Q8IWB1	Inositol 1,4,5-trisphosphate receptor-interacting protein	ITPRIP
[truncated: 171 more rows]
